# Supplementary material for: Morphologically intact airways in lung fibrosis have an abnormal proteome
Source: Respir Res. 2023 Apr 1;24:99. doi: 10.1186/s12931-023-02400-x (PMC10066954; doi:10.1186/s12931-023-02400-x)
Supplement: Supplementary file 2 — Additional file 2. A list of detected airway proteins. [file 12931_2023_2400_MOESM2_ESM.xlsx]

## Sheet: QualData
	Protein.names	Gene.names	Fib_HoneyComb_1	Fib_HoneyComb_10	Fib_HoneyComb_2	Fib_HoneyComb_3	Fib_HoneyComb_4	Fib_HoneyComb_5	Fib_HoneyComb_6	Fib_HoneyComb_7	Fib_HoneyComb_8	Fib_HoneyComb_9	Fib_Unin_Airway_1	Fib_Unin_Airway_10	Fib_Unin_Airway_2	Fib_Unin_Airway_3	Fib_Unin_Airway_4	Fib_Unin_Airway_5	Fib_Unin_Airway_6	Fib_Unin_Airway_7r	Fib_Unin_Airway_8	Fib_Unin_Airway_9	Non_Fib_Airway_1	Non_Fib_Airway_2	Non_Fib_Airway_3r	Non_Fib_Airway_4	Non_Fib_Airway_5	Non_Fib_Airway_6
A0A075B6K5	Immunoglobulin lambda variable 3-9	IGLV3-9	1	1	1	1	1	1	1	1	1	1	1	1	1	1	1	1	1	1	1	1	1	1	1	1	0	1
A0A075B6P5;A0A087WW87;P01615;P01614	Ig kappa chain V-II region FR;Ig kappa chain V-II region Cum	IGKV2D-28;IGKV2-40	0	1	1	1	1	1	1	0	0	0	0	0	1	1	1	1	1	0	0	0	1	1	1	1	1	1
A0A075B7B8	Immunoglobulin heavy variable 3/OR16-12 (non-functional)	IGHV3OR16-12	1	0	1	1	1	1	1	1	1	0	1	0	1	1	1	1	1	1	1	0	1	1	1	1	0	0
A0A075B7D0	Immunoglobulin heavy variable 1/OR15-1 (non-functional)	IGHV1OR15-1	0	0	1	1	0	0	0	0	0	0	0	0	1	0	0	0	0	0	0	0	0	0	1	0	0	0
A0A096LP49	Coiled-coil domain-containing protein 187	MGC50722	0	0	0	0	0	0	0	0	0	0	0	0	0	0	1	1	0	0	0	0	0	0	0	0	0	0
A0A0A0MRZ8;P04433	Ig kappa chain V-III region VG	IGKV3D-11	1	1	1	1	1	1	1	1	1	1	1	1	1	1	1	1	1	1	1	1	1	1	1	1	1	1
A0A0B4J1X5;A0A075B7E8	Immunoglobulin heavy variable 3-74	IGHV3-74;IGHV3OR16-13	1	1	1	0	0	1	1	1	1	0	1	0	1	0	1	1	0	0	1	0	0	0	1	0	0	1
A0A0B4J1Y9	Immunoglobulin heavy variable 3-72	IGHV3-72	0	0	0	1	1	0	0	0	0	0	0	0	0	0	0	0	0	0	0	0	0	0	0	0	0	0
A0A0C4DH31;P23083	Ig heavy chain V-I region V35	IGHV1-18	1	1	1	1	1	1	1	1	1	1	1	0	1	1	1	1	1	1	1	0	0	0	0	0	0	0
A0A0C4DH67;A0A0C4DH69;A0A075B6S5	Immunoglobulin kappa variable 1-8	IGKV1-8;IGKV1-9;IGKV1-27	0	0	0	1	0	0	0	0	0	0	0	0	1	0	0	0	0	0	0	0	0	0	0	0	0	0
A0A0C4DH68;A0A075B6R9	Immunoglobulin kappa variable 2-24	IGKV2-24;IGKV2D-24	1	0	1	1	1	1	1	1	1	0	1	0	1	1	1	1	0	0	1	0	0	1	1	0	0	1
A0A0G2JMH6;P01903	HLA class II histocompatibility antigen, DR alpha chain	HLA-DRA	1	1	1	1	1	1	1	1	1	1	1	1	1	1	1	1	1	1	1	1	1	1	1	1	1	1
A0A1B0GUX0	Protein ATP6V1FNB	ATP6V1FNB	0	0	0	0	1	0	0	1	1	0	1	0	0	0	1	1	0	1	0	0	0	0	0	0	0	0
A0A1B0GV96	Uncharacterized protein	LOC105371267	0	0	0	0	0	0	0	0	0	0	0	1	0	0	1	1	0	0	1	1	0	1	0	1	0	1
A0AV96	RNA-binding protein 47	RBM47	1	0	1	1	1	1	1	1	1	0	1	1	1	1	1	1	1	0	1	1	0	0	0	1	0	0
A0AVF1	Intraflagellar transport protein 56	TTC26	1	0	1	1	0	0	1	1	1	1	1	1	0	1	1	1	0	0	1	0	0	1	1	1	0	1
A0AVT1	Ubiquitin-like modifier-activating enzyme 6	UBA6	1	0	0	1	1	0	0	0	0	0	0	0	0	0	0	0	0	0	0	0	0	1	1	0	1	1
A0FGR8	Extended synaptotagmin-2	ESYT2	1	1	1	1	1	1	1	1	1	1	1	1	1	1	1	1	1	1	1	1	1	1	1	1	1	1
A0MZ66	Shootin-1	KIAA1598	1	0	1	1	1	1	1	0	0	0	1	0	1	1	1	1	1	0	0	0	0	1	1	1	1	1
A1L0T0	Acetolactate synthase-like protein	ILVBL	1	0	1	0	1	1	1	1	1	0	1	1	1	0	1	1	1	0	1	0	0	0	0	0	0	0
A2IDD5	Coiled-coil domain-containing protein 78	CCDC78	1	1	1	1	1	1	1	1	1	0	1	1	1	1	1	1	0	1	1	1	1	1	1	1	1	1
A2RRP1	Neuroblastoma-amplified sequence	NBAS	1	0	0	0	1	0	0	0	0	0	0	0	0	0	1	1	1	0	0	0	0	0	0	0	0	0
A2VCK2	Doublecortin domain-containing protein 2B	DCDC2B	1	1	1	1	1	1	1	1	1	1	1	1	1	0	1	1	0	1	1	1	0	1	1	0	1	1
A3KMH1	von Willebrand factor A domain-containing protein 8	VWA8	1	1	1	1	0	1	0	1	1	0	1	1	1	0	1	1	0	0	1	0	0	0	1	0	1	1
A4QMS7	Uncharacterized protein C5orf49	C5orf49	1	0	0	1	1	1	1	1	1	0	1	1	0	1	1	1	1	1	1	1	0	1	1	1	1	1
A5D8V6	Vacuolar protein sorting-associated protein 37C	VPS37C	0	0	1	1	0	0	0	1	1	0	0	0	0	0	0	0	0	0	1	0	0	1	1	1	1	1
A5D8V7	Coiled-coil domain-containing protein 151	CCDC151	1	1	1	1	1	1	1	1	1	1	1	1	1	1	1	1	1	1	1	1	0	1	1	1	1	1
A5YKK6	CCR4-NOT transcription complex subunit 1	CNOT1	1	1	1	1	1	1	1	1	1	0	1	1	1	1	1	1	0	1	1	1	1	1	0	0	0	1
A6NCI4	von Willebrand factor A domain-containing protein 3A	VWA3A	0	0	0	0	0	0	1	0	0	0	0	0	0	0	1	0	0	0	0	0	0	0	0	0	0	0
A6NCN2	Putative keratin-87 protein	KRT87P	0	0	0	0	0	0	0	0	0	0	1	0	0	0	0	1	0	0	0	0	0	0	0	0	0	0
A6NES4	Maestro heat-like repeat-containing protein family member 2A	MROH2A	1	0	1	1	1	0	1	1	1	1	1	1	1	1	1	1	0	1	1	1	0	1	1	1	1	1
A6NHL2	Tubulin alpha chain-like 3	TUBAL3	1	1	1	1	1	1	1	1	1	0	1	1	1	0	1	1	1	1	1	0	0	0	0	0	0	0
A6NIH7	Protein unc-119 homolog B	UNC119B	0	0	0	1	1	0	0	0	0	0	0	0	0	0	1	0	0	0	1	0	0	0	0	0	0	0
A6NJV1	UPF0573 protein C2orf70	C2orf70	1	0	1	1	1	0	1	1	0	0	1	1	0	1	1	1	1	1	1	1	0	1	1	1	1	1
A6NL82	Protein FAM183A	FAM183A	0	0	0	0	0	0	0	1	0	0	0	1	0	0	0	0	0	0	1	1	0	0	0	0	0	0
A6NMZ2	Sentan	SNTN	1	1	1	1	1	0	1	1	1	0	1	1	1	1	1	1	1	1	1	1	1	1	1	0	1	1
A7E2U8	UPF0602 protein C4orf47	C4orf47	0	0	0	1	0	0	0	0	0	1	0	1	0	0	1	0	0	0	0	1	0	1	1	0	1	1
A8K2U0	Alpha-2-macroglobulin-like protein 1	A2ML1	0	0	0	0	0	1	0	1	1	1	0	1	0	1	0	0	1	1	1	1	0	0	0	0	0	0
A8K855	EF-hand calcium-binding domain-containing protein 7	EFCAB7	1	0	1	1	0	0	1	0	0	0	1	0	0	0	1	1	0	0	0	0	0	0	0	0	0	0
A8MTA8	Protein FAM166B	FAM166B	1	0	1	1	1	0	1	1	0	0	1	1	0	1	1	1	1	0	1	0	0	1	1	1	1	1
A8MXV4	Nucleoside diphosphate-linked moiety X motif 19, mitochondrial	NUDT19	1	1	1	1	1	1	1	1	1	0	1	1	1	1	0	0	0	1	1	0	0	1	1	1	1	1
A8MYP8	Outer dense fiber protein 3B	ODF3B	1	1	1	1	1	1	1	1	1	1	1	1	1	1	1	1	1	1	1	1	1	1	1	1	1	1
B1AJZ9	Forkhead-associated domain-containing protein 1	FHAD1	1	0	1	1	1	0	0	0	0	0	1	0	1	0	1	1	0	0	0	0	0	1	0	1	0	1
D6REC4	Cilia- and flagella-associated protein 99	CFAP99	1	0	0	0	0	0	1	0	0	0	1	0	0	0	1	1	0	0	0	0	0	0	1	0	1	1
E5RJM6	Ankyrin repeat domain-containing protein 65	ANKRD65	0	0	1	0	0	0	0	1	1	0	1	1	0	0	1	1	0	1	1	0	1	1	1	1	1	1
E9PAV3	Nascent polypeptide-associated complex subunit alpha, muscle-specific form	NACA	1	1	1	1	1	1	1	1	1	1	1	1	1	1	1	1	1	1	1	1	1	1	1	1	1	1
H3BQB6	Stathmin domain-containing protein 1	STMND1	1	0	1	1	0	1	1	0	0	0	1	0	1	1	1	1	0	0	0	0	0	1	1	0	1	1
H3BRN8	Uncharacterized protein C15orf65	C15orf65	0	0	0	0	0	0	0	0	0	0	0	0	0	0	1	1	0	0	0	0	0	0	1	0	0	0
H7BZ55	Putative ciliary rootlet coiled-coil protein-like 3 protein		1	1	1	1	1	1	1	1	1	1	1	1	1	1	1	1	1	1	1	1	1	1	1	1	1	1
O00115	Deoxyribonuclease-2-alpha	DNASE2	1	1	0	1	1	0	1	1	1	1	1	1	0	0	1	1	0	1	1	1	1	1	1	1	1	1
O00116	Alkyldihydroxyacetonephosphate synthase, peroxisomal	AGPS	0	0	1	1	0	1	1	1	0	0	0	0	1	1	1	1	0	0	0	0	1	1	0	0	0	1
O00139	Kinesin-like protein KIF2A	KIF2A	1	1	1	1	1	1	1	1	1	0	1	1	1	1	1	1	1	1	1	0	0	0	1	0	1	1
O00142	Thymidine kinase 2, mitochondrial	TK2	0	0	1	1	0	0	0	1	1	0	0	1	0	0	0	0	0	0	0	0	0	0	0	0	0	0
O00148	ATP-dependent RNA helicase DDX39A	DDX39A	1	0	0	0	0	0	0	0	0	0	1	0	0	0	0	0	0	0	0	0	0	0	0	0	0	0
O00151	PDZ and LIM domain protein 1	PDLIM1	1	1	1	1	1	1	1	1	1	1	1	1	1	1	1	1	1	1	1	1	1	1	1	1	1	1
O00159	Unconventional myosin-Ic	MYO1C	1	1	1	1	1	1	1	1	1	1	1	1	1	1	1	1	1	0	1	0	1	1	1	1	1	1
O00160;Q12965	Unconventional myosin-If;Unconventional myosin-Ie	MYO1F;MYO1E	1	0	1	0	0	0	1	0	0	0	1	1	0	0	0	1	0	0	0	0	0	0	0	0	0	0
O00161	Synaptosomal-associated protein 23	SNAP23	0	1	1	1	1	1	1	1	1	0	1	1	1	1	1	1	0	1	1	1	0	1	1	1	0	1
O00170	AH receptor-interacting protein	AIP	1	0	1	1	1	1	1	0	1	0	1	1	1	1	1	1	0	0	0	1	0	1	1	1	1	1
O00178	GTP-binding protein 1	GTPBP1	1	0	1	1	1	1	1	1	0	0	1	1	1	1	1	1	0	1	1	0	0	0	1	0	0	1
O00182	Galectin-9	LGALS9	1	1	1	1	1	1	1	1	1	1	0	1	1	1	0	0	0	0	1	1	0	1	1	0	1	0
O00186	Syntaxin-binding protein 3	STXBP3	1	1	1	1	1	1	1	0	1	1	1	1	1	1	1	1	0	1	1	1	1	1	1	1	1	1
O00194	Ras-related protein Rab-27B	RAB27B	1	1	1	1	1	1	0	1	1	1	0	1	1	0	0	0	0	1	1	1	0	0	0	0	0	0
O00203	AP-3 complex subunit beta-1	AP3B1	1	1	1	1	1	1	1	1	1	1	1	1	1	1	1	1	0	1	1	1	0	1	1	1	1	1
O00204	Sulfotransferase family cytosolic 2B member 1	SULT2B1	1	1	1	1	1	1	0	0	0	0	0	0	1	0	0	1	1	0	0	0	0	1	1	1	0	0
O00214	Galectin-8	LGALS8	1	0	1	1	1	1	1	0	0	1	0	1	1	1	0	1	0	0	1	0	0	1	1	0	0	1
O00217	NADH dehydrogenase [ubiquinone] iron-sulfur protein 8, mitochondrial	NDUFS8	1	1	1	1	1	1	0	0	1	0	1	0	1	0	1	1	0	0	1	0	0	0	0	0	0	0
O00231	26S proteasome non-ATPase regulatory subunit 11	PSMD11	1	1	1	1	1	1	1	1	1	1	1	1	1	1	1	1	1	1	1	1	1	1	1	1	1	1
O00232	26S proteasome non-ATPase regulatory subunit 12	PSMD12	1	1	1	1	1	1	1	1	1	1	1	1	1	1	1	1	1	1	1	1	0	1	1	1	1	1
O00233	26S proteasome non-ATPase regulatory subunit 9	PSMD9	1	1	1	1	1	1	1	1	1	1	1	1	1	0	1	1	0	0	1	0	0	1	1	1	1	1
O00264	Membrane-associated progesterone receptor component 1	PGRMC1	1	1	1	1	1	1	1	1	1	1	1	1	1	1	1	1	1	1	1	1	1	1	1	1	1	1
O00267	Transcription elongation factor SPT5	SUPT5H	1	0	1	0	1	1	1	1	1	0	0	1	1	1	1	1	0	1	1	1	1	0	0	0	0	0
O00273	DNA fragmentation factor subunit alpha	DFFA	1	0	1	1	1	1	0	0	1	0	1	1	1	1	1	1	0	0	1	0	0	1	1	1	1	1
O00299	Chloride intracellular channel protein 1	CLIC1	1	1	1	1	1	1	1	1	1	1	1	1	1	1	1	1	1	1	1	1	1	1	1	1	1	1
O00303	Eukaryotic translation initiation factor 3 subunit F	EIF3F	1	1	1	1	1	1	1	1	1	1	1	1	1	1	1	1	1	1	1	1	0	1	1	1	1	1
O00330	Pyruvate dehydrogenase protein X component, mitochondrial	PDHX	0	1	0	0	1	0	1	1	1	0	1	1	0	0	1	0	0	0	1	1	0	0	0	0	0	0
O00391	Sulfhydryl oxidase 1	QSOX1	1	1	1	1	1	1	1	1	1	1	1	0	1	1	1	1	1	1	1	1	1	1	1	1	1	1
O00410	Importin-5	IPO5	1	0	1	1	1	1	1	1	1	0	1	1	1	1	1	1	0	0	1	0	0	0	1	0	1	1
O00422	Histone deacetylase complex subunit SAP18	SAP18	1	0	1	1	1	1	1	0	0	0	1	0	0	0	1	1	0	0	0	0	0	0	0	0	0	0
O00423	Echinoderm microtubule-associated protein-like 1	EML1	0	0	0	0	0	0	0	1	0	0	0	1	0	0	0	0	0	0	0	0	0	0	0	0	0	0
O00429	Dynamin-1-like protein	DNM1L	1	1	1	1	1	1	1	0	1	0	1	1	1	1	1	1	0	0	1	0	0	1	1	1	0	0
O00442	RNA 3-terminal phosphate cyclase	RTCA	1	0	1	1	1	1	1	1	1	0	1	1	1	1	1	1	0	0	0	0	0	0	1	0	0	0
O00461	Golgi integral membrane protein 4	GOLIM4	0	0	0	0	0	0	0	0	0	0	0	0	0	0	0	0	0	0	0	0	0	1	0	1	0	0
O00468	Agrin;Agrin N-terminal 110 kDa subunit;Agrin C-terminal 110 kDa subunit;Agrin C-terminal 90 kDa fragment;Agrin C-terminal 22 kDa fragment	AGRN	0	1	1	1	0	1	0	0	0	0	0	0	1	1	0	1	0	0	0	0	1	1	1	1	1	1
O00471	Exocyst complex component 5	EXOC5	1	0	1	1	1	1	0	0	1	1	1	0	1	0	0	1	0	1	1	1	0	0	0	0	0	0
O00479	High mobility group nucleosome-binding domain-containing protein 4	HMGN4	1	0	1	1	1	1	1	0	0	0	1	0	1	1	1	1	0	0	0	0	1	1	1	1	1	1
O00483	Cytochrome c oxidase subunit NDUFA4	NDUFA4	1	1	1	1	1	1	1	1	0	1	1	1	1	1	1	1	1	1	1	1	0	1	1	1	1	1
O00487	26S proteasome non-ATPase regulatory subunit 14	PSMD14	1	1	1	1	1	1	1	1	1	1	1	1	1	1	1	1	1	1	1	1	0	1	1	1	1	1
O00505	Importin subunit alpha-4	KPNA3	0	0	0	0	0	0	0	1	1	0	0	0	0	0	0	0	0	1	0	0	0	0	0	0	0	0
O00534	von Willebrand factor A domain-containing protein 5A	VWA5A	1	1	1	1	1	1	1	1	1	1	1	1	1	1	1	1	1	1	1	0	0	1	1	1	1	1
O00555	Voltage-dependent P/Q-type calcium channel subunit alpha-1A	CACNA1A	1	0	1	1	1	0	1	0	0	0	1	0	1	1	1	0	1	0	0	0	0	0	0	0	0	0
O00560	Syntenin-1	SDCBP	0	0	0	1	0	1	1	0	0	0	0	0	1	1	0	0	0	0	0	0	0	0	0	0	0	0
O00562	Membrane-associated phosphatidylinositol transfer protein 1	PITPNM1	1	0	1	1	1	1	1	1	1	0	1	1	1	1	1	1	0	1	1	1	0	1	1	1	1	1
O00567	Nucleolar protein 56	NOP56	1	1	1	1	1	1	1	1	1	0	1	1	1	1	1	1	1	0	1	1	1	0	1	1	0	1
O00571	ATP-dependent RNA helicase DDX3X	DDX3X	1	1	1	1	1	1	1	1	1	1	1	1	1	1	1	1	1	1	1	1	0	1	1	0	1	1
O00625	Pirin	PIR	0	1	1	1	0	1	1	0	0	0	1	1	0	0	1	0	0	0	0	0	0	1	1	1	1	1
O00743	Serine/threonine-protein phosphatase 6 catalytic subunit;Serine/threonine-protein phosphatase 6 catalytic subunit, N-terminally processed	PPP6C	1	0	1	1	1	1	1	1	1	0	1	0	1	1	1	1	0	0	0	1	1	1	1	1	1	1
O00748	Cocaine esterase	CES2	0	0	1	1	0	0	0	0	0	0	0	1	1	0	0	1	0	0	1	0	0	0	0	0	0	0
O00754	Lysosomal alpha-mannosidase;Lysosomal alpha-mannosidase A peptide;Lysosomal alpha-mannosidase B peptide;Lysosomal alpha-mannosidase C peptide;Lysosomal alpha-mannosidase D peptide;Lysosomal alpha-mannosidase E peptide	MAN2B1	1	1	0	0	0	1	0	0	1	0	0	1	0	0	0	0	0	0	1	0	0	0	0	0	0	0
O00764	Pyridoxal kinase	PDXK	1	1	1	1	1	1	1	1	1	1	1	1	1	1	1	1	1	1	1	1	1	1	1	1	1	1
O14497	AT-rich interactive domain-containing protein 1A	ARID1A	0	0	0	1	0	0	0	0	0	0	0	0	1	0	0	0	0	0	0	0	0	1	1	1	1	1
O14548	Cytochrome c oxidase subunit 7A-related protein, mitochondrial	COX7A2L	0	0	0	0	0	1	1	1	0	0	0	1	0	0	1	1	0	0	1	1	0	0	0	0	0	0
O14579	Coatomer subunit epsilon	COPE	1	1	1	1	1	1	1	1	1	1	1	1	1	1	1	1	1	0	1	1	1	1	1	1	1	1
O14617	AP-3 complex subunit delta-1	AP3D1	1	1	1	1	1	1	1	1	1	1	1	1	1	0	1	1	1	0	1	1	1	1	1	1	1	1
O14639	Actin-binding LIM protein 1	ABLIM1	0	0	0	0	0	0	0	0	0	0	0	0	0	0	0	1	0	0	0	0	0	1	1	0	1	0
O14645	Axonemal dynein light intermediate polypeptide 1	DNALI1	1	1	1	1	1	1	1	1	1	1	1	1	1	1	1	1	1	1	1	1	1	1	1	1	1	1
O14672	Disintegrin and metalloproteinase domain-containing protein 10	ADAM10	1	1	1	1	1	1	1	1	1	0	1	1	1	1	1	1	1	0	1	0	0	1	1	1	1	1
O14732	Inositol monophosphatase 2	IMPA2	0	1	0	0	0	0	0	0	1	1	0	0	0	0	1	0	0	1	0	1	0	0	0	0	0	0
O14737	Programmed cell death protein 5	PDCD5	1	0	1	1	1	1	1	0	0	0	1	1	1	1	1	1	0	0	1	0	1	1	1	1	1	1
O14744	Protein arginine N-methyltransferase 5;Protein arginine N-methyltransferase 5, N-terminally processed	PRMT5	1	1	1	1	1	1	1	1	1	1	1	1	1	1	1	1	1	1	1	1	1	1	1	1	1	1
O14745	Na(+)/H(+) exchange regulatory cofactor NHE-RF1	SLC9A3R1	1	1	1	1	1	1	1	1	1	1	1	1	1	1	1	1	1	1	1	1	1	1	1	1	1	1
O14773	Tripeptidyl-peptidase 1	TPP1	1	1	1	1	1	1	1	1	1	1	1	1	1	1	1	1	1	1	1	1	1	1	1	1	1	1
O14776	Transcription elongation regulator 1	TCERG1	1	1	1	1	1	1	1	1	1	0	1	1	1	1	1	1	1	1	1	0	1	1	1	1	1	1
O14818	Proteasome subunit alpha type-7	PSMA7	1	1	1	1	1	1	1	1	1	1	1	1	1	1	1	1	1	1	1	1	1	1	1	1	1	1
O14828	Secretory carrier-associated membrane protein 3	SCAMP3	1	1	1	1	0	1	0	1	1	0	1	1	1	0	1	1	0	0	1	0	1	1	1	1	1	0
O14841	5-oxoprolinase	OPLAH	0	1	1	1	1	0	1	0	1	0	1	0	1	1	1	1	1	0	1	0	0	1	1	1	1	1
O14879	Interferon-induced protein with tetratricopeptide repeats 3	IFIT3	0	0	0	0	0	1	0	0	1	0	0	1	0	0	0	0	0	0	0	0	0	0	0	0	0	0
O14880	Microsomal glutathione S-transferase 3	MGST3	1	1	1	1	0	1	0	1	1	1	1	1	1	1	0	1	0	1	1	1	0	0	1	1	1	1
O14907	Tax1-binding protein 3	TAX1BP3	1	0	1	1	1	1	1	0	0	0	1	0	1	1	1	1	0	0	0	0	0	1	1	1	0	1
O14908	PDZ domain-containing protein GIPC1	GIPC1	0	1	1	1	1	1	1	1	1	0	1	1	1	1	0	1	0	0	1	0	0	1	1	0	0	0
O14929	Histone acetyltransferase type B catalytic subunit	HAT1	1	0	1	0	0	0	1	1	1	1	1	0	0	0	0	0	0	1	1	1	0	0	0	0	0	0
O14936	Peripheral plasma membrane protein CASK	CASK	1	1	1	1	1	1	0	1	1	0	1	1	1	1	1	1	0	1	1	1	1	1	1	1	1	1
O14949	Cytochrome b-c1 complex subunit 8	UQCRQ	1	1	1	1	1	1	1	1	1	1	1	1	1	1	1	1	1	1	1	0	0	1	1	1	1	1
O14964	Hepatocyte growth factor-regulated tyrosine kinase substrate	HGS	1	1	1	1	1	1	1	0	0	1	1	1	1	1	1	1	0	0	0	0	0	1	1	1	1	1
O14974	Protein phosphatase 1 regulatory subunit 12A	PPP1R12A	1	0	1	1	1	1	1	0	0	0	1	0	1	1	1	1	0	0	0	0	0	1	1	1	1	1
O14975	Very long-chain acyl-CoA synthetase	SLC27A2	1	1	1	1	1	1	1	1	1	1	1	1	1	1	1	1	1	1	1	1	0	1	1	1	1	1
O14976	Cyclin-G-associated kinase	GAK	1	1	1	1	1	0	1	1	1	1	1	1	0	1	1	0	0	1	1	1	0	1	0	0	0	1
O14979	Heterogeneous nuclear ribonucleoprotein D-like	HNRNPDL	1	1	1	1	1	1	1	1	1	1	1	1	1	1	1	1	1	1	1	1	1	1	1	1	1	1
O14980	Exportin-1	XPO1	1	1	1	1	1	1	1	1	1	1	1	1	1	1	1	1	1	1	1	1	0	1	1	1	1	1
O15020	Spectrin beta chain, non-erythrocytic 2	SPTBN2	1	1	1	1	1	1	1	1	1	1	1	1	1	1	1	1	1	0	1	1	1	1	1	1	1	1
O15027	Protein transport protein Sec16A	SEC16A	1	0	1	1	1	1	1	1	0	0	1	1	1	1	1	1	0	0	0	0	1	1	1	1	1	1
O15031	Plexin-B2	PLXNB2	1	1	1	1	1	1	1	1	1	0	1	1	1	1	1	1	1	1	1	1	1	1	1	1	1	1
O15042	U2 snRNP-associated SURP motif-containing protein	U2SURP	1	0	1	1	1	1	1	1	1	0	1	1	1	0	1	1	0	1	1	0	0	0	0	0	0	1
O15083	ERC protein 2	ERC2	1	0	1	0	1	0	1	0	0	0	1	0	1	0	1	1	1	0	0	0	0	0	0	0	0	0
O15126	Secretory carrier-associated membrane protein 1	SCAMP1	0	1	0	0	0	0	0	1	1	0	0	1	0	0	0	0	0	1	1	1	0	0	0	0	0	0
O15127	Secretory carrier-associated membrane protein 2	SCAMP2	1	1	1	1	1	1	1	1	1	1	1	1	1	1	1	1	1	1	1	1	1	1	1	1	1	1
O15131;O60684;P52294	Importin subunit alpha-6;Importin subunit alpha-7;Importin subunit alpha-5;Importin subunit alpha-5, N-terminally processed	KPNA5;KPNA6;KPNA1	1	1	1	1	0	1	0	0	1	0	0	0	0	0	0	1	0	0	0	0	0	0	0	0	0	0
O15143	Actin-related protein 2/3 complex subunit 1B	ARPC1B	1	1	1	1	1	1	1	1	1	1	1	1	1	1	1	1	1	1	1	1	1	1	1	1	1	1
O15144	Actin-related protein 2/3 complex subunit 2	ARPC2	1	1	1	1	1	1	1	1	1	1	1	1	1	1	1	1	1	1	1	1	1	1	1	1	1	1
O15145	Actin-related protein 2/3 complex subunit 3	ARPC3	1	1	1	1	1	1	1	1	1	0	1	1	1	1	1	1	0	1	1	1	1	1	1	1	1	1
O15160	DNA-directed RNA polymerases I and III subunit RPAC1	POLR1C	0	1	0	0	0	0	1	1	1	1	0	1	0	0	0	0	0	0	1	0	1	0	1	1	1	0
O15162	Phospholipid scramblase 1	PLSCR1	0	0	0	0	0	0	0	0	1	0	0	0	0	0	1	0	0	0	1	0	0	0	0	0	0	0
O15173	Membrane-associated progesterone receptor component 2	PGRMC2	1	0	1	1	1	1	1	1	1	0	1	1	1	1	1	1	1	0	1	0	1	1	1	1	1	1
O15182	Centrin-3	CETN3	0	0	0	1	0	0	1	0	0	0	1	0	0	0	1	1	0	0	0	0	0	1	1	0	0	1
O15195	Villin-like protein	VILL	1	1	1	1	1	1	1	1	1	1	1	1	1	1	1	1	1	0	1	0	1	1	1	1	1	1
O15212	Prefoldin subunit 6	PFDN6	1	0	1	1	1	1	1	0	0	0	1	0	1	0	1	1	0	0	0	0	0	1	1	1	1	1
O15230	Laminin subunit alpha-5	LAMA5	0	1	1	1	0	1	1	0	1	0	1	0	1	1	1	0	1	0	0	0	1	1	1	1	0	1
O15231	Zinc finger protein 185	ZNF185	1	0	1	1	1	1	0	0	0	0	0	0	1	1	1	1	1	0	0	0	1	1	1	1	1	1
O15258	Protein RER1	RER1	1	1	1	1	1	1	1	1	1	0	1	1	1	1	1	1	1	0	1	1	0	1	1	1	1	1
O15260	Surfeit locus protein 4	SURF4	1	1	1	1	1	1	1	1	1	0	1	1	1	1	0	1	1	1	0	0	0	0	0	0	0	0
O15269	Serine palmitoyltransferase 1	SPTLC1	0	1	1	1	0	1	1	1	1	1	0	1	0	0	0	1	0	1	1	0	0	0	0	0	0	0
O15294	UDP-N-acetylglucosamine--peptide N-acetylglucosaminyltransferase 110 kDa subunit	OGT	0	0	0	0	0	0	0	0	0	0	1	0	1	1	0	0	0	0	0	0	0	0	0	1	0	0
O15305	Phosphomannomutase 2	PMM2	1	0	1	1	1	1	1	1	1	1	0	1	0	1	1	0	0	0	1	0	0	1	0	1	1	1
O15321	Transmembrane 9 superfamily member 1	TM9SF1	1	1	1	1	1	1	1	1	1	0	1	1	0	1	1	1	1	1	1	1	0	1	1	1	1	1
O15335	Chondroadherin	CHAD	0	0	1	1	1	1	1	0	0	0	1	0	1	0	0	0	1	0	0	0	0	1	1	0	0	1
O15347	High mobility group protein B3	HMGB3	1	1	1	1	1	1	1	1	1	0	1	1	1	1	1	1	0	1	1	1	1	1	1	1	1	1
O15355	Protein phosphatase 1G	PPM1G	1	0	1	1	0	1	0	0	0	0	0	0	0	0	1	1	0	0	0	0	0	1	1	1	1	1
O15371	Eukaryotic translation initiation factor 3 subunit D	EIF3D	1	1	1	1	1	1	1	1	1	1	1	1	1	1	1	1	0	1	1	1	0	1	1	1	1	1
O15372	Eukaryotic translation initiation factor 3 subunit H	EIF3H	1	1	1	1	1	1	1	1	1	0	1	1	1	0	1	0	0	1	1	1	0	1	1	1	0	1
O15382	Branched-chain-amino-acid aminotransferase, mitochondrial	BCAT2	1	1	1	1	1	0	0	1	1	1	0	1	1	0	0	1	0	0	1	1	0	0	0	0	0	0
O15400	Syntaxin-7	STX7	1	1	1	1	1	1	1	1	1	1	1	1	1	1	1	1	1	1	1	1	1	1	1	1	1	1
O15498	Synaptobrevin homolog YKT6	YKT6	1	0	1	1	0	0	1	0	1	0	1	1	1	1	1	1	1	0	1	0	0	0	1	0	0	1
O15511	Actin-related protein 2/3 complex subunit 5	ARPC5	1	1	1	1	1	1	1	1	1	1	1	1	1	1	1	1	1	1	1	1	1	1	1	1	1	1
O15533	Tapasin	TAPBP	1	0	1	1	1	1	1	1	1	1	1	1	1	1	0	1	1	1	1	1	0	1	1	1	1	1
O15551	Claudin-3	CLDN3	1	0	1	0	1	1	1	0	0	1	1	0	1	0	1	1	0	0	0	0	0	1	1	0	1	1
O43143	Pre-mRNA-splicing factor ATP-dependent RNA helicase DHX15	DHX15	1	1	1	1	1	1	1	1	1	1	1	1	1	1	1	1	1	1	1	1	1	1	1	1	1	1
O43169	Cytochrome b5 type B	CYB5B	1	1	0	1	1	0	0	1	1	1	1	1	1	1	1	1	1	1	1	1	0	1	0	0	0	0
O43172	U4/U6 small nuclear ribonucleoprotein Prp4	PRPF4	1	1	1	0	0	0	1	0	0	1	1	0	1	0	0	1	0	0	0	1	0	0	0	0	0	0
O43175	D-3-phosphoglycerate dehydrogenase	PHGDH	1	1	1	1	1	1	1	1	1	0	1	1	1	1	1	1	1	1	1	1	0	1	1	1	1	1
O43181	NADH dehydrogenase [ubiquinone] iron-sulfur protein 4, mitochondrial	NDUFS4	0	0	0	0	0	0	0	1	1	0	0	1	0	0	0	0	0	0	0	1	0	0	0	0	0	0
O43237	Cytoplasmic dynein 1 light intermediate chain 2	DYNC1LI2	1	1	1	1	1	1	1	1	1	1	1	1	1	1	0	1	1	1	1	0	0	1	1	1	1	1
O43240	Kallikrein-10	KLK10	1	1	0	1	0	0	0	0	1	1	1	0	1	0	0	0	1	1	1	0	0	0	0	0	0	0
O43242	26S proteasome non-ATPase regulatory subunit 3	PSMD3	1	1	1	1	1	1	1	1	1	1	1	1	1	1	1	1	0	1	1	1	1	1	1	1	1	1
O43252	Bifunctional 3-phosphoadenosine 5-phosphosulfate synthase 1;Sulfate adenylyltransferase;Adenylyl-sulfate kinase	PAPSS1	1	1	1	1	1	1	1	1	1	1	1	1	1	1	1	1	1	1	1	1	1	1	1	1	1	1
O43264	Centromere/kinetochore protein zw10 homolog	ZW10	1	0	1	1	1	1	0	1	1	0	1	1	1	0	1	1	0	0	1	0	0	0	0	0	0	0
O43272	Proline dehydrogenase 1, mitochondrial	PRODH	1	0	0	1	1	1	0	0	0	0	0	0	0	1	1	0	0	0	1	0	0	0	0	0	1	1
O43278	Kunitz-type protease inhibitor 1	SPINT1	0	0	0	0	1	0	1	0	0	0	0	0	0	0	0	0	0	0	0	0	0	1	0	0	0	0
O43290	U4/U6.U5 tri-snRNP-associated protein 1	SART1	1	0	0	1	1	1	0	1	1	0	0	1	1	0	1	1	0	0	1	0	0	1	1	1	1	1
O43292	Glycosylphosphatidylinositol anchor attachment 1 protein	GPAA1	0	0	1	1	0	1	1	1	1	0	1	1	0	1	1	0	1	1	1	1	0	0	1	0	1	1
O43303	Centriolar coiled-coil protein of 110 kDa	CCP110	0	0	0	0	0	0	0	0	0	0	1	0	0	0	1	1	0	0	0	0	1	1	1	1	1	1
O43324	Eukaryotic translation elongation factor 1 epsilon-1	EEF1E1	1	1	1	1	1	1	1	1	1	1	1	1	1	1	1	1	1	1	1	1	1	1	1	1	1	1
O43390	Heterogeneous nuclear ribonucleoprotein R	HNRNPR	1	1	1	1	1	1	1	1	1	1	1	1	1	1	1	1	1	1	1	1	1	1	1	1	1	1
O43395	U4/U6 small nuclear ribonucleoprotein Prp3	PRPF3	1	0	1	1	1	1	1	1	0	0	1	1	1	1	1	1	1	0	1	0	0	1	1	1	1	1
O43396	Thioredoxin-like protein 1	TXNL1	1	1	1	1	1	1	1	1	1	1	1	1	1	1	1	1	0	0	1	1	1	1	1	1	1	0
O43399	Tumor protein D54	TPD52L2	1	1	1	1	1	1	1	1	1	1	1	1	1	1	1	1	1	1	1	1	1	1	1	1	1	1
O43447	Peptidyl-prolyl cis-trans isomerase H	PPIH	1	1	1	1	1	1	0	1	1	1	1	1	1	1	1	1	1	1	1	1	0	1	1	0	0	1
O43464	Serine protease HTRA2, mitochondrial	HTRA2	1	0	1	1	1	1	1	1	1	0	1	1	1	1	1	1	0	0	1	1	0	1	1	1	1	1
O43488	Aflatoxin B1 aldehyde reductase member 2	AKR7A2	1	1	1	1	1	1	1	1	1	1	1	1	1	1	1	1	1	1	1	1	1	1	1	1	1	1
O43490	Prominin-1	PROM1	1	0	1	1	1	1	1	0	0	0	0	0	0	0	1	0	0	0	0	0	0	1	1	0	0	0
O43491	Band 4.1-like protein 2	EPB41L2	1	0	1	1	1	1	0	0	1	0	1	1	1	1	1	1	0	0	1	0	1	1	1	1	1	1
O43520	Phospholipid-transporting ATPase IC	ATP8B1	0	0	1	1	1	0	0	1	1	0	0	1	0	0	0	0	0	0	1	0	0	0	0	0	0	0
O43583	Density-regulated protein	DENR	1	0	0	1	0	1	0	0	0	0	0	0	1	1	0	1	0	0	0	0	0	1	1	1	0	0
O43598	2-deoxynucleoside 5-phosphate N-hydrolase 1	DNPH1	1	1	1	1	1	1	1	1	1	0	1	1	1	1	1	1	1	1	1	1	1	1	1	1	1	1
O43617	Trafficking protein particle complex subunit 3	TRAPPC3	1	1	1	1	1	1	1	1	1	1	1	1	1	1	1	1	1	1	1	1	0	1	1	1	1	1
O43633	Charged multivesicular body protein 2a	CHMP2A	1	1	1	1	1	1	1	1	1	0	1	1	1	1	1	1	1	1	1	0	1	1	1	1	1	1
O43660	Pleiotropic regulator 1	PLRG1	1	0	0	1	1	1	0	1	1	1	0	1	1	0	1	1	0	0	1	0	0	0	1	0	0	0
O43670	BUB3-interacting and GLEBS motif-containing protein ZNF207	ZNF207	1	1	1	1	1	1	1	1	1	1	1	1	1	1	1	1	1	0	1	0	0	1	1	1	1	1
O43674	NADH dehydrogenase [ubiquinone] 1 beta subcomplex subunit 5, mitochondrial	NDUFB5	1	1	1	1	1	1	1	1	0	0	1	0	1	1	1	1	1	0	0	0	1	1	0	1	0	1
O43678	NADH dehydrogenase [ubiquinone] 1 alpha subcomplex subunit 2	NDUFA2	0	0	1	1	1	0	1	1	0	0	0	1	1	1	1	1	0	0	1	0	1	1	0	1	1	1
O43681	ATPase ASNA1	ASNA1	1	1	1	1	1	1	1	1	1	1	1	1	1	1	1	1	1	1	1	1	1	1	1	1	1	1
O43684	Mitotic checkpoint protein BUB3	BUB3	1	1	1	1	1	1	1	1	1	0	1	1	1	1	1	1	1	1	1	1	0	1	1	1	1	1
O43688	Lipid phosphate phosphohydrolase 2	PPAP2C	1	0	1	0	1	1	1	1	1	0	1	1	0	0	1	1	0	0	1	1	0	1	0	0	0	1
O43707	Alpha-actinin-4	ACTN4	1	1	1	1	1	1	1	1	1	1	1	1	1	1	1	1	1	1	1	1	1	1	1	1	1	1
O43719	HIV Tat-specific factor 1	HTATSF1	1	1	1	1	1	1	1	1	1	0	1	1	1	0	1	1	0	1	1	1	0	1	1	1	1	1
O43747	AP-1 complex subunit gamma-1	AP1G1	1	1	1	1	1	1	1	1	1	1	1	1	1	1	1	1	1	1	1	1	0	1	1	1	1	1
O43760	Synaptogyrin-2	SYNGR2	1	1	1	1	1	1	1	1	1	1	1	1	1	1	1	1	1	1	1	1	1	1	1	1	1	1
O43768	Alpha-endosulfine	ENSA	1	0	1	1	1	1	0	0	0	0	0	0	0	0	0	1	0	0	0	0	0	1	1	1	1	1
O43776	Asparagine--tRNA ligase, cytoplasmic	NARS	1	1	1	1	1	1	1	1	1	1	1	1	1	1	1	1	1	1	1	1	1	1	1	1	1	1
O43795	Unconventional myosin-Ib	MYO1B	1	1	1	1	1	1	1	1	0	1	1	1	1	1	1	1	0	1	1	1	1	1	1	1	0	1
O43809	Cleavage and polyadenylation specificity factor subunit 5	NUDT21	1	1	1	1	1	1	1	1	1	1	1	1	1	1	1	1	1	1	1	1	0	1	1	1	1	1
O43813	LanC-like protein 1	LANCL1	1	1	1	1	1	1	1	1	1	1	1	1	1	1	1	1	0	1	1	1	1	1	1	1	1	1
O43822	Protein C21orf2	C21orf2	0	0	0	0	0	0	1	0	1	0	0	0	0	0	1	1	0	0	0	0	0	1	1	0	1	1
O43837	Isocitrate dehydrogenase [NAD] subunit beta, mitochondrial	IDH3B	1	1	1	1	1	1	1	1	1	1	1	1	1	1	1	1	1	1	1	1	0	1	1	1	1	1
O43847	Nardilysin	NRD1	1	0	1	1	1	1	0	0	0	1	0	1	1	0	1	0	0	0	1	0	0	0	0	0	0	0
O43852	Calumenin	CALU	1	1	1	1	1	1	1	1	1	1	1	1	1	1	1	1	1	1	1	1	1	1	1	1	1	1
O43865	Putative adenosylhomocysteinase 2	AHCYL1	1	0	1	1	1	1	1	1	1	0	1	1	1	1	1	1	1	0	1	1	0	0	0	0	1	0
O43920	NADH dehydrogenase [ubiquinone] iron-sulfur protein 5	NDUFS5	1	1	1	1	1	1	0	1	1	1	1	1	1	1	1	1	1	1	1	0	0	1	1	1	1	1
O60216	Double-strand-break repair protein rad21 homolog	RAD21	0	0	0	0	0	1	0	0	0	0	1	0	0	0	0	0	0	0	0	0	0	1	1	1	1	1
O60220	Mitochondrial import inner membrane translocase subunit Tim8 A	TIMM8A	1	0	1	1	1	0	0	0	1	0	1	1	1	0	0	0	0	0	1	0	0	1	1	0	1	0
O60256	Phosphoribosyl pyrophosphate synthase-associated protein 2	PRPSAP2	1	0	1	1	1	1	1	1	1	0	1	1	1	1	1	1	0	0	1	1	1	0	1	0	1	0
O60264	SWI/SNF-related matrix-associated actin-dependent regulator of chromatin subfamily A member 5	SMARCA5	0	0	0	1	0	0	0	1	1	0	0	0	0	1	0	1	0	1	0	0	0	1	1	1	0	1
O60313	Dynamin-like 120 kDa protein, mitochondrial;Dynamin-like 120 kDa protein, form S1	OPA1	1	1	1	1	1	1	1	1	1	0	1	1	1	0	1	1	0	0	1	1	0	0	1	1	1	1
O60341	Lysine-specific histone demethylase 1A	KDM1A	1	0	0	1	1	1	1	1	1	0	1	1	1	0	1	0	0	0	1	1	0	1	1	1	0	1
O60437	Periplakin	PPL	1	1	1	1	1	1	1	1	1	1	1	1	1	1	1	1	1	1	1	1	1	1	1	1	1	1
O60449	Lymphocyte antigen 75	LY75	1	1	0	0	1	0	1	1	1	1	1	1	0	0	0	0	0	1	1	0	0	0	1	0	0	0
O60493	Sorting nexin-3	SNX3	1	1	1	1	1	1	1	1	1	1	1	1	1	1	1	1	1	1	1	1	1	1	1	1	1	1
O60506	Heterogeneous nuclear ribonucleoprotein Q	SYNCRIP	1	1	1	1	1	1	1	1	1	1	1	1	1	1	1	1	1	1	1	1	1	1	1	1	1	1
O60547	GDP-mannose 4,6 dehydratase	GMDS	1	1	1	1	1	1	1	1	1	1	1	0	1	1	1	1	0	1	1	0	1	0	1	0	0	0
O60610	Protein diaphanous homolog 1	DIAPH1	1	1	1	1	1	1	1	1	1	1	1	1	1	1	1	1	1	0	0	0	0	1	0	0	1	0
O60635	Tetraspanin-1	TSPAN1	1	0	1	0	1	0	1	0	0	0	0	0	0	0	1	1	0	0	0	0	0	1	1	0	0	0
O60645	Exocyst complex component 3	EXOC3	1	1	1	1	1	1	1	1	1	0	1	1	1	0	1	1	0	0	0	0	0	0	0	0	0	0
O60664	Perilipin-3	PLIN3	1	1	1	1	1	1	1	1	1	1	1	1	1	1	1	1	1	1	1	1	1	1	1	1	1	1
O60701	UDP-glucose 6-dehydrogenase	UGDH	1	1	1	1	1	1	1	1	1	1	1	1	1	1	1	1	1	1	1	1	1	1	1	1	1	1
O60716	Catenin delta-1	CTNND1	1	1	1	1	1	1	1	1	1	1	1	1	1	1	1	1	1	1	1	1	1	1	1	1	1	1
O60749	Sorting nexin-2	SNX2	1	1	1	1	1	1	1	1	1	1	1	1	1	1	1	1	1	1	1	1	1	1	1	1	1	1
O60762	Dolichol-phosphate mannosyltransferase subunit 1	DPM1	1	0	1	1	1	1	1	0	1	0	1	1	1	1	1	1	1	0	1	1	0	1	1	1	1	1
O60763	General vesicular transport factor p115	USO1	1	1	1	1	1	1	1	1	1	1	1	1	1	1	1	1	1	1	1	1	1	1	1	1	1	1
O60784	Target of Myb protein 1	TOM1	1	1	1	1	1	1	1	1	1	0	1	0	0	1	1	0	0	0	1	1	0	1	1	1	1	1
O60826	Coiled-coil domain-containing protein 22	CCDC22	1	1	1	1	1	1	1	0	1	0	1	0	1	1	0	1	0	0	1	0	0	1	1	1	1	1
O60831	PRA1 family protein 2	PRAF2	1	0	1	1	1	1	1	0	1	0	1	0	1	1	1	1	0	0	1	0	1	1	1	1	1	1
O60832	H/ACA ribonucleoprotein complex subunit 4	DKC1	1	0	1	1	1	1	1	0	0	0	1	0	1	1	1	1	1	0	0	0	1	1	1	1	1	1
O60841	Eukaryotic translation initiation factor 5B	EIF5B	1	0	1	1	1	1	0	1	1	0	1	1	1	0	0	0	1	0	1	0	0	0	0	0	0	0
O60869	Endothelial differentiation-related factor 1	EDF1	1	1	1	1	1	1	1	1	1	0	1	1	1	1	1	1	1	1	1	0	1	1	1	1	1	1
O60884	DnaJ homolog subfamily A member 2	DNAJA2	1	0	1	1	1	1	1	0	0	0	1	0	1	0	1	1	0	0	0	0	1	1	1	1	1	1
O60888	Protein CutA	CUTA	1	0	1	1	1	1	1	0	0	0	1	0	1	1	1	1	1	0	0	0	0	0	0	0	0	0
O60906	Sphingomyelin phosphodiesterase 2	SMPD2	1	1	1	1	1	1	1	1	1	0	1	1	1	1	1	1	1	1	1	0	0	1	1	1	1	0
O60911	Cathepsin L2	CTSV	0	0	1	1	0	0	0	0	0	0	0	0	1	1	0	0	1	0	0	0	0	0	0	0	0	0
O60925	Prefoldin subunit 1	PFDN1	1	1	1	1	1	1	1	0	1	1	1	1	1	1	1	1	1	0	1	0	0	1	1	1	1	1
O75083	WD repeat-containing protein 1	WDR1	1	1	1	1	1	1	1	1	1	1	1	1	1	1	1	1	1	1	1	1	1	1	1	1	1	1
O75110	Probable phospholipid-transporting ATPase IIA	ATP9A	1	1	1	1	1	0	0	1	1	0	0	1	0	0	0	0	0	0	1	0	0	0	0	0	0	0
O75116	Rho-associated protein kinase 2	ROCK2	0	0	0	0	0	0	0	0	0	0	0	0	0	1	0	0	0	0	0	0	1	1	1	1	1	1
O75131	Copine-3	CPNE3	1	1	1	1	1	1	1	1	1	1	1	1	1	1	1	1	1	1	1	1	1	1	1	1	1	1
O75146	Huntingtin-interacting protein 1-related protein	HIP1R	1	0	1	1	1	1	0	0	0	0	1	0	1	0	0	0	0	0	0	0	0	1	1	0	1	1
O75161	Nephrocystin-4	NPHP4	1	0	0	0	1	0	1	0	0	0	1	0	0	1	1	1	0	0	0	0	0	1	1	0	0	0
O75190	DnaJ homolog subfamily B member 6	DNAJB6	1	0	1	1	1	1	1	1	1	1	1	1	1	1	1	1	1	1	1	1	1	1	1	1	1	1
O75223	Gamma-glutamylcyclotransferase	GGCT	1	1	1	1	1	1	1	1	1	1	1	1	1	1	1	1	1	1	1	1	1	1	1	1	1	1
O75251	NADH dehydrogenase [ubiquinone] iron-sulfur protein 7, mitochondrial	NDUFS7	1	1	1	1	0	0	1	1	1	0	0	1	1	1	0	0	0	0	1	0	0	1	0	1	1	1
O75306	NADH dehydrogenase [ubiquinone] iron-sulfur protein 2, mitochondrial	NDUFS2	1	1	1	1	1	1	1	1	1	1	1	1	1	1	1	1	1	1	1	1	0	1	1	1	1	1
O75323	Protein NipSnap homolog 2	GBAS	1	1	1	1	1	1	1	1	1	1	1	1	1	1	1	1	1	1	1	1	1	1	1	1	1	1
O75340	Programmed cell death protein 6	PDCD6	1	1	1	1	1	1	1	1	1	1	1	1	1	1	1	1	1	1	1	1	1	1	1	1	1	1
O75342	Arachidonate 12-lipoxygenase, 12R-type	ALOX12B	1	1	1	0	0	1	0	1	0	1	0	0	1	1	1	1	1	1	0	1	1	1	1	1	0	1
O75347	Tubulin-specific chaperone A	TBCA	1	1	1	1	1	1	1	1	1	1	1	1	1	1	1	1	1	1	1	1	1	1	1	1	1	1
O75348	V-type proton ATPase subunit G 1	ATP6V1G1	1	1	1	1	1	1	1	0	1	0	1	1	1	1	1	1	1	1	1	0	0	1	1	1	1	1
O75351	Vacuolar protein sorting-associated protein 4B	VPS4B	1	1	1	1	1	1	1	1	1	1	1	1	1	1	1	1	1	1	1	1	0	1	1	1	1	1
O75352	Mannose-P-dolichol utilization defect 1 protein	MPDU1	1	1	1	1	1	1	1	1	1	1	1	1	1	1	0	1	0	0	1	1	1	1	1	1	1	1
O75367	Core histone macro-H2A.1	H2AFY	1	1	1	1	1	1	1	1	1	1	1	1	1	1	1	1	1	1	1	1	1	1	1	1	1	1
O75368	SH3 domain-binding glutamic acid-rich-like protein	SH3BGRL	1	1	1	1	1	1	1	0	1	0	1	1	1	1	1	1	1	1	1	1	1	1	1	1	0	1
O75369	Filamin-B	FLNB	1	1	1	1	1	1	1	1	1	1	1	1	1	1	1	1	1	1	1	1	1	1	1	1	1	1
O75382	Tripartite motif-containing protein 3	TRIM3	1	0	1	1	1	0	1	0	0	0	1	0	1	0	1	0	0	0	0	0	0	1	1	0	0	1
O75390	Citrate synthase, mitochondrial	CS	1	1	1	1	1	1	1	1	1	1	1	1	1	1	1	1	1	1	1	1	1	1	1	1	1	1
O75391	Sperm-associated antigen 7	SPAG7	1	0	1	0	0	0	0	1	0	0	1	0	0	0	0	1	0	0	0	0	0	1	0	1	1	1
O75396	Vesicle-trafficking protein SEC22b	SEC22B	1	1	1	1	1	1	1	1	1	1	1	1	1	1	1	1	1	1	1	1	1	1	1	1	1	1
O75400	Pre-mRNA-processing factor 40 homolog A	PRPF40A	1	1	1	1	1	1	1	1	1	0	1	0	1	0	0	1	0	0	1	0	0	1	1	1	1	1
O75436	Vacuolar protein sorting-associated protein 26A	VPS26A	1	1	1	1	1	1	1	1	1	0	1	1	1	1	1	1	1	1	1	1	0	1	1	1	0	1
O75438	NADH dehydrogenase [ubiquinone] 1 beta subcomplex subunit 1	NDUFB1	1	1	1	1	1	1	1	1	1	0	1	0	0	0	1	1	0	1	1	0	1	1	1	1	1	1
O75439	Mitochondrial-processing peptidase subunit beta	PMPCB	1	1	0	1	0	0	0	1	1	1	0	1	1	0	0	0	0	1	1	1	0	0	0	0	0	0
O75475	PC4 and SFRS1-interacting protein	PSIP1	1	1	1	1	1	1	1	1	1	0	1	1	1	1	1	1	1	0	1	0	0	1	1	1	1	1
O75477	Erlin-1	ERLIN1	1	0	0	1	0	0	0	0	0	0	1	0	0	0	1	1	0	0	0	0	0	1	1	1	1	1
O75489	NADH dehydrogenase [ubiquinone] iron-sulfur protein 3, mitochondrial	NDUFS3	1	1	1	1	1	1	1	1	1	0	1	1	1	1	1	1	1	1	1	0	0	1	1	1	1	1
O75494	Serine/arginine-rich splicing factor 10	SRSF10	1	1	1	1	1	1	1	1	1	1	1	1	1	1	1	1	1	1	1	1	1	1	1	1	1	1
O75506	Heat shock factor-binding protein 1	HSBP1	1	1	1	1	1	1	0	1	1	0	1	1	0	1	1	1	0	0	1	0	0	0	0	0	0	0
O75521	Enoyl-CoA delta isomerase 2, mitochondrial	ECI2	1	1	1	1	1	1	1	1	0	0	1	1	1	1	1	1	1	1	1	0	0	1	1	1	1	1
O75531	Barrier-to-autointegration factor;Barrier-to-autointegration factor, N-terminally processed	BANF1	1	0	1	1	1	1	1	1	1	0	1	1	1	1	1	1	1	1	1	0	1	1	1	1	1	1
O75533	Splicing factor 3B subunit 1	SF3B1	1	1	1	1	1	1	1	1	1	1	1	1	1	1	1	1	1	1	1	1	1	1	1	1	1	1
O75534	Cold shock domain-containing protein E1	CSDE1	1	0	1	1	1	1	1	1	1	0	1	1	1	1	1	1	0	0	1	1	0	1	1	1	1	1
O75569	Interferon-inducible double-stranded RNA-dependent protein kinase activator A	PRKRA	1	1	1	1	1	1	1	1	1	0	1	1	1	1	1	1	1	1	1	0	0	1	0	0	0	1
O75582	Ribosomal protein S6 kinase alpha-5	RPS6KA5	1	0	1	1	0	0	1	0	0	0	1	0	0	0	0	0	0	0	0	0	0	0	0	0	0	0
O75602	Sperm-associated antigen 6	SPAG6	1	1	1	1	1	1	1	1	1	1	1	1	1	1	1	1	1	1	1	1	1	1	1	1	1	1
O75608	Acyl-protein thioesterase 1	LYPLA1	1	1	1	1	1	1	1	0	1	1	1	0	1	1	1	1	1	1	0	1	0	1	1	1	1	1
O75629	Protein CREG1	CREG1	0	1	0	0	0	0	0	0	1	1	0	0	0	0	0	0	0	1	1	0	0	0	0	0	0	0
O75635	Serpin B7	SERPINB7	0	0	0	0	0	0	0	1	1	1	0	0	0	0	0	1	0	1	1	0	0	1	0	0	1	0
O75643	U5 small nuclear ribonucleoprotein 200 kDa helicase	SNRNP200	1	1	1	1	1	1	1	1	1	1	1	1	1	1	1	1	1	1	1	1	1	1	1	1	1	1
O75665	Oral-facial-digital syndrome 1 protein	OFD1	1	0	0	1	0	0	0	0	0	0	1	0	0	1	1	0	1	0	0	0	0	0	0	0	0	1
O75694	Nuclear pore complex protein Nup155	NUP155	1	0	1	1	0	1	0	1	1	0	1	1	1	1	1	1	0	1	1	0	0	1	1	0	0	1
O75746	Calcium-binding mitochondrial carrier protein Aralar1	SLC25A12	1	1	1	1	1	1	1	1	1	1	1	1	1	1	1	1	1	1	1	1	0	1	1	1	1	1
O75800	Zinc finger MYND domain-containing protein 10	ZMYND10	1	1	1	1	1	1	1	1	1	1	1	1	1	0	1	1	1	0	1	0	0	1	1	1	0	1
O75821	Eukaryotic translation initiation factor 3 subunit G	EIF3G	1	1	1	1	1	1	1	1	1	1	1	1	1	1	1	1	0	1	1	1	0	1	1	1	1	1
O75822	Eukaryotic translation initiation factor 3 subunit J	EIF3J	1	1	1	1	1	1	1	1	1	0	1	1	1	1	0	1	0	0	1	0	0	1	1	1	1	1
O75828	Carbonyl reductase [NADPH] 3	CBR3	1	1	1	1	1	1	1	1	1	0	1	1	1	1	1	1	1	1	1	0	1	1	1	1	1	1
O75843	AP-1 complex subunit gamma-like 2	AP1G2	0	1	1	1	0	1	1	1	1	0	0	1	0	0	1	0	0	0	1	0	0	0	0	0	0	0
O75874	Isocitrate dehydrogenase [NADP] cytoplasmic	IDH1	1	1	1	1	1	1	1	1	1	1	1	1	1	1	1	1	1	1	1	1	1	1	1	1	1	1
O75880	Protein SCO1 homolog, mitochondrial	SCO1	1	1	1	1	1	1	1	0	1	0	1	1	1	1	1	1	0	0	1	0	0	0	0	0	0	1
O75886	Signal transducing adapter molecule 2	STAM2	1	0	0	0	0	1	1	0	0	0	0	0	0	0	0	0	0	0	0	0	0	1	1	0	0	0
O75891	Cytosolic 10-formyltetrahydrofolate dehydrogenase	ALDH1L1	1	0	1	1	0	0	0	0	1	0	0	0	0	0	0	0	0	0	1	0	0	0	0	0	0	0
O75915	PRA1 family protein 3	ARL6IP5	1	1	1	1	1	1	1	1	1	1	1	1	1	1	1	1	1	1	1	1	0	1	1	1	1	1
O75934	Pre-mRNA-splicing factor SPF27	BCAS2	1	1	1	1	1	1	1	1	1	1	1	0	1	1	1	1	1	1	1	1	0	1	1	1	1	1
O75935	Dynactin subunit 3	DCTN3	1	0	1	1	1	1	1	1	1	1	1	1	1	1	1	1	0	1	1	1	0	0	1	1	0	0
O75937	DnaJ homolog subfamily C member 8	DNAJC8	1	0	0	1	1	1	0	1	1	0	1	1	0	1	1	1	0	1	1	0	0	1	1	1	1	1
O75947	ATP synthase subunit d, mitochondrial	ATP5H	1	1	1	1	1	1	1	1	1	0	1	1	1	1	1	1	1	1	1	1	1	1	1	1	1	1
O75955	Flotillin-1	FLOT1	1	1	1	1	1	1	1	1	1	1	1	1	1	1	1	1	1	1	1	1	1	1	1	1	1	1
O75964	ATP synthase subunit g, mitochondrial	ATP5L	1	1	1	1	1	1	0	1	1	1	1	1	1	1	1	1	0	0	1	1	1	1	1	1	1	1
O75976	Carboxypeptidase D	CPD	1	1	1	1	1	0	1	1	1	0	0	1	0	0	0	0	0	0	1	0	0	0	1	0	0	0
O76021	Ribosomal L1 domain-containing protein 1	RSL1D1	1	1	1	1	1	1	0	1	1	0	1	1	1	1	0	1	0	0	0	0	0	0	1	1	0	1
O76024	Wolframin	WFS1	1	1	1	1	1	1	1	1	1	0	1	1	1	1	1	1	1	1	1	1	1	1	1	1	1	1
O76027	Annexin A9	ANXA9	1	0	1	0	1	0	0	0	0	0	1	0	0	0	0	0	0	0	0	0	0	0	1	0	0	0
O76062	Delta(14)-sterol reductase	TM7SF2	1	1	1	1	0	1	1	1	1	1	1	1	1	1	1	1	1	1	1	0	0	0	0	0	0	0
O76094	Signal recognition particle subunit SRP72	SRP72	1	1	1	1	1	1	1	1	1	1	1	1	1	1	1	1	1	1	1	1	0	1	1	1	0	1
O94760	N(G),N(G)-dimethylarginine dimethylaminohydrolase 1	DDAH1	1	1	1	1	1	1	1	1	1	1	1	1	1	1	1	1	1	1	1	1	1	1	1	1	1	1
O94811	Tubulin polymerization-promoting protein	TPPP	1	0	1	1	1	1	1	1	1	0	1	1	1	1	1	1	1	0	1	0	0	1	1	0	1	1
O94826	Mitochondrial import receptor subunit TOM70	TOMM70A	1	1	1	1	1	1	1	1	1	0	1	1	1	1	1	1	1	1	1	1	1	1	1	1	1	1
O94832	Unconventional myosin-Id	MYO1D	1	1	1	1	1	1	1	1	1	1	1	1	1	1	1	1	1	1	1	1	0	1	1	1	1	1
O94874	E3 UFM1-protein ligase 1	UFL1	1	1	1	1	1	1	1	1	1	1	1	1	1	1	1	1	1	1	1	1	0	1	1	1	1	1
O94875	Sorbin and SH3 domain-containing protein 2	SORBS2	1	0	1	1	1	1	1	0	0	0	1	1	1	1	1	1	0	0	1	0	1	1	1	1	1	1
O94886	CSC1-like protein 1	TMEM63A	1	1	1	1	1	1	1	1	1	1	1	1	1	1	1	1	0	0	1	0	0	1	1	1	1	1
O94901	SUN domain-containing protein 1	SUN1	1	1	1	1	1	1	1	1	0	0	1	1	1	1	1	1	0	0	1	0	0	1	1	1	0	1
O94903	Proline synthase co-transcribed bacterial homolog protein	PROSC	1	1	1	1	1	1	1	1	1	0	1	1	1	1	1	1	0	0	1	0	0	1	1	1	1	1
O94905	Erlin-2	ERLIN2	1	1	1	1	1	1	1	1	1	1	1	1	1	1	1	1	1	1	1	1	1	1	1	1	1	1
O94906	Pre-mRNA-processing factor 6	PRPF6	1	0	1	1	1	1	0	1	1	1	1	1	1	1	1	1	1	1	1	1	1	1	1	1	1	1
O94919	Endonuclease domain-containing 1 protein	ENDOD1	1	1	1	1	1	1	1	1	1	1	1	1	1	1	0	1	1	1	1	1	0	1	1	1	1	1
O94925	Glutaminase kidney isoform, mitochondrial	GLS	0	0	0	0	0	1	0	0	0	0	0	0	1	0	0	1	1	0	0	0	0	0	0	0	0	0
O94973	AP-2 complex subunit alpha-2	AP2A2	1	1	1	1	1	1	1	1	1	1	1	1	0	1	0	1	0	1	1	0	0	0	0	0	0	0
O94979	Protein transport protein Sec31A	SEC31A	1	1	1	1	1	1	1	1	1	1	1	1	1	1	1	1	1	1	1	1	1	1	1	1	1	1
O95049	Tight junction protein ZO-3	TJP3	1	1	1	1	1	1	1	1	1	0	1	1	1	1	1	1	1	0	1	1	1	1	1	1	1	1
O95070	Protein YIF1A	YIF1A	1	0	1	1	0	0	1	0	0	0	1	0	0	0	0	1	0	0	0	0	0	0	0	0	0	0
O95159	Zinc finger protein-like 1	ZFPL1	1	0	1	1	0	1	0	1	1	0	1	0	1	0	0	1	0	0	1	0	0	1	1	1	1	1
O95168	NADH dehydrogenase [ubiquinone] 1 beta subcomplex subunit 4	NDUFB4	1	1	1	1	1	1	1	1	1	0	1	1	1	1	1	1	0	1	1	0	0	1	1	1	1	1
O95169	NADH dehydrogenase [ubiquinone] 1 beta subcomplex subunit 8, mitochondrial	NDUFB8	0	1	0	1	0	0	0	0	1	0	0	1	0	1	1	0	0	0	0	0	0	1	0	0	1	1
O95171	Sciellin	SCEL	0	0	0	0	0	1	0	0	0	0	1	0	1	0	0	0	0	0	0	0	0	1	1	0	0	0
O95197	Reticulon-3	RTN3	1	1	1	1	1	1	1	1	1	1	1	1	1	1	1	1	0	0	1	1	0	1	1	1	1	1
O95218	Zinc finger Ran-binding domain-containing protein 2	ZRANB2	1	1	1	1	1	1	1	1	1	0	1	1	1	0	1	1	0	1	1	1	1	1	1	1	1	1
O95219	Sorting nexin-4	SNX4	1	0	0	1	0	0	0	0	0	0	0	0	0	0	0	0	0	0	1	0	0	1	0	0	0	0
O95232	Luc7-like protein 3	LUC7L3	1	0	1	1	1	1	1	1	1	1	1	1	1	1	1	1	1	0	1	1	0	1	1	1	0	1
O95249	Golgi SNAP receptor complex member 1	GOSR1	1	0	1	1	0	0	1	0	1	0	0	1	0	0	0	0	0	0	1	0	0	0	0	0	0	0
O95292	Vesicle-associated membrane protein-associated protein B/C	VAPB	1	1	1	0	1	1	1	1	1	1	0	1	1	0	1	1	1	1	1	1	0	1	1	1	1	1
O95295	SNARE-associated protein Snapin	SNAPIN	1	0	0	0	1	0	0	0	0	0	1	0	0	0	0	1	0	0	0	0	0	0	0	0	0	0
O95299	NADH dehydrogenase [ubiquinone] 1 alpha subcomplex subunit 10, mitochondrial	NDUFA10	1	1	1	1	1	1	1	1	1	0	1	1	1	1	0	1	0	0	1	0	0	0	1	0	0	1
O95302	Peptidyl-prolyl cis-trans isomerase FKBP9	FKBP9	1	1	1	1	1	1	1	1	1	0	1	1	1	1	1	1	0	0	1	0	1	0	1	1	1	1
O95319	CUGBP Elav-like family member 2	CELF2	0	0	0	0	0	1	1	0	0	0	1	0	0	0	1	0	0	0	0	0	0	0	0	0	1	0
O95336	6-phosphogluconolactonase	PGLS	1	1	1	1	1	1	1	1	1	1	1	1	1	1	1	1	1	1	1	1	1	1	1	1	1	1
O95340	Bifunctional 3-phosphoadenosine 5-phosphosulfate synthase 2;Sulfate adenylyltransferase;Adenylyl-sulfate kinase	PAPSS2	1	1	0	1	0	1	1	0	0	0	0	0	0	0	1	1	0	0	0	0	0	1	1	0	0	0
O95373	Importin-7	IPO7	1	1	1	1	1	1	1	1	1	1	1	1	1	0	1	1	1	0	1	0	0	1	1	1	0	0
O95394	Phosphoacetylglucosamine mutase	PGM3	1	1	1	1	1	1	1	0	1	0	1	1	1	1	1	1	0	0	1	0	0	1	1	1	1	1
O95396	Adenylyltransferase and sulfurtransferase MOCS3;Molybdopterin-synthase adenylyltransferase;Molybdopterin-synthase sulfurtransferase	MOCS3	0	0	1	0	0	0	0	1	0	0	0	1	0	0	0	0	0	0	0	0	0	0	0	0	0	0
O95399	Urotensin-2	UTS2	1	1	1	1	1	1	1	1	1	1	0	1	1	1	1	1	1	1	1	1	1	1	1	1	1	1
O95433	Activator of 90 kDa heat shock protein ATPase homolog 1	AHSA1	1	1	1	1	1	1	1	1	1	0	1	1	1	1	1	1	1	0	1	0	1	1	1	1	1	1
O95436	Sodium-dependent phosphate transport protein 2B	SLC34A2	1	1	1	1	1	1	1	1	1	1	1	1	1	1	1	1	0	1	1	1	0	0	1	1	1	0
O95470	Sphingosine-1-phosphate lyase 1	SGPL1	1	1	1	1	1	1	1	1	1	1	1	1	1	1	1	1	1	1	1	1	0	1	1	0	0	1
O95479	GDH/6PGL endoplasmic bifunctional protein;Glucose 1-dehydrogenase;6-phosphogluconolactonase	H6PD	1	0	1	1	1	1	1	1	1	0	1	1	1	0	1	1	0	1	1	1	0	1	1	1	1	1
O95486	Protein transport protein Sec24A	SEC24A	0	0	1	0	0	0	0	0	1	0	0	0	0	0	0	0	0	0	0	0	0	0	0	0	0	0
O95487	Protein transport protein Sec24B	SEC24B	0	0	0	1	0	0	0	0	1	0	0	1	0	0	1	0	0	0	1	0	0	1	1	1	1	0
O95571	Persulfide dioxygenase ETHE1, mitochondrial	ETHE1	1	1	1	1	1	1	1	1	1	1	1	1	1	1	1	1	0	0	0	1	0	1	1	1	1	0
O95573	Long-chain-fatty-acid--CoA ligase 3	ACSL3	1	0	1	1	1	1	1	0	1	0	1	1	1	0	1	1	1	0	1	0	1	1	1	1	1	1
O95674	Phosphatidate cytidylyltransferase 2	CDS2	1	0	0	1	0	1	1	0	0	0	1	1	0	0	0	1	0	0	1	0	1	1	1	0	1	1
O95716	Ras-related protein Rab-3D	RAB3D	1	1	1	1	1	1	1	1	1	1	1	1	1	1	1	1	1	0	1	1	0	1	1	1	1	1
O95721	Synaptosomal-associated protein 29	SNAP29	0	1	0	0	0	0	0	1	1	1	0	1	0	0	1	0	0	0	0	0	0	1	1	0	1	1
O95749	Geranylgeranyl pyrophosphate synthase	GGPS1	1	0	1	1	1	0	0	0	1	0	1	0	0	0	0	1	0	0	0	0	0	0	1	0	0	0
O95755	Ras-related protein Rab-36	RAB36	0	0	0	0	0	0	0	0	0	0	0	0	0	0	1	1	0	0	0	0	0	0	0	0	0	0
O95757	Heat shock 70 kDa protein 4L	HSPA4L	1	1	1	1	1	1	1	1	1	0	1	1	1	1	1	1	1	1	1	0	1	1	1	1	1	1
O95758	Polypyrimidine tract-binding protein 3	PTBP3	1	1	1	1	1	0	1	1	1	0	1	1	1	1	1	1	1	0	1	0	0	1	1	1	1	1
O95777	U6 snRNA-associated Sm-like protein LSm8	LSM8	1	1	1	1	1	1	1	1	0	0	1	0	1	1	1	1	1	1	1	0	0	0	0	0	0	0
O95782	AP-2 complex subunit alpha-1	AP2A1	1	1	1	1	1	1	1	1	1	1	1	1	1	1	1	1	1	1	1	1	0	1	1	1	1	1
O95786	Probable ATP-dependent RNA helicase DDX58	DDX58	1	0	0	1	1	0	0	0	1	0	1	1	0	1	0	0	0	0	0	0	0	0	0	0	0	0
O95793	Double-stranded RNA-binding protein Staufen homolog 1	STAU1	1	0	1	1	1	1	1	0	0	0	1	0	0	0	1	1	0	0	0	0	0	1	1	1	1	1
O95810	Serum deprivation-response protein	SDPR	0	1	0	1	0	1	0	1	0	0	1	1	1	1	0	1	0	0	1	0	1	1	1	1	1	1
O95831	Apoptosis-inducing factor 1, mitochondrial	AIFM1	1	1	1	1	1	1	1	1	1	1	1	1	1	1	1	1	1	1	1	1	1	1	1	1	1	1
O95832	Claudin-1	CLDN1	0	0	1	1	0	0	0	0	0	0	0	0	1	0	1	1	0	0	0	0	0	0	0	0	0	0
O95834	Echinoderm microtubule-associated protein-like 2	EML2	1	1	1	1	1	1	1	1	1	1	1	1	1	1	1	1	1	1	1	1	1	1	1	1	1	1
O95837	Guanine nucleotide-binding protein subunit alpha-14	GNA14	1	0	1	1	1	0	1	1	0	1	1	1	1	1	1	0	0	0	0	1	0	1	1	0	0	1
O95848	Uridine diphosphate glucose pyrophosphatase	NUDT14	0	0	1	0	1	0	0	0	0	0	0	0	1	0	1	0	0	0	0	0	0	0	0	0	0	0
O95857	Tetraspanin-13	TSPAN13	1	1	1	1	1	1	1	1	1	1	0	0	0	0	0	1	0	0	1	0	0	1	1	1	1	1
O95861	3(2),5-bisphosphate nucleotidase 1	BPNT1	1	1	1	1	1	1	1	1	1	1	1	1	1	1	1	1	1	1	1	1	0	1	1	1	1	1
O95865	N(G),N(G)-dimethylarginine dimethylaminohydrolase 2	DDAH2	1	1	1	1	1	1	1	1	1	0	1	1	1	1	1	1	1	0	1	0	1	1	1	1	1	1
O95870	Abhydrolase domain-containing protein 16A	ABHD16A	1	0	1	1	1	1	1	1	1	0	1	1	1	1	1	1	0	1	1	0	1	1	1	1	1	1
O95881	Thioredoxin domain-containing protein 12	TXNDC12	1	1	1	1	1	1	1	0	1	0	1	1	1	1	1	1	0	1	1	0	0	1	1	1	1	1
O95994	Anterior gradient protein 2 homolog	AGR2	1	1	1	1	1	1	1	1	1	1	1	1	1	1	1	1	1	1	1	1	1	1	1	1	1	1
O95995	Growth arrest-specific protein 8	GAS8	1	0	1	1	1	0	1	1	1	0	0	1	0	0	1	1	0	1	1	1	0	1	1	0	0	1
O96000	NADH dehydrogenase [ubiquinone] 1 beta subcomplex subunit 10	NDUFB10	1	0	1	1	1	1	1	1	1	0	1	1	1	0	0	1	0	1	1	0	0	0	1	1	0	1
O96005	Cleft lip and palate transmembrane protein 1	CLPTM1	1	0	1	1	1	1	1	0	0	0	1	0	1	1	1	1	0	0	0	0	0	1	1	1	1	1
O96009	Napsin-A	NAPSA	1	1	1	1	1	1	1	0	0	0	1	1	1	1	0	1	0	0	1	0	0	1	0	1	0	1
O96011	Peroxisomal membrane protein 11B	PEX11B	1	1	1	1	1	1	0	1	1	0	1	1	1	0	1	1	0	0	1	0	0	1	1	1	0	1
O96019	Actin-like protein 6A	ACTL6A	1	0	1	1	1	1	1	0	0	0	1	0	1	1	1	1	1	0	0	0	0	1	1	1	1	1
P00167	Cytochrome b5	CYB5A	1	1	1	1	1	1	1	1	1	1	1	1	1	1	1	1	1	1	1	1	1	1	1	1	1	1
P00325	Alcohol dehydrogenase 1B	ADH1B	1	1	1	1	1	1	1	1	1	1	1	1	1	1	1	1	1	0	1	1	1	1	1	1	1	1
P00326	Alcohol dehydrogenase 1C	ADH1C	1	1	1	1	1	1	1	1	1	0	1	1	1	1	1	1	0	0	1	1	0	0	1	1	1	1
P00338	L-lactate dehydrogenase A chain	LDHA	1	1	1	1	1	1	1	1	1	1	1	1	1	1	1	1	1	1	1	1	1	1	1	1	1	1
P00352	Retinal dehydrogenase 1	ALDH1A1	1	1	1	1	1	1	1	1	1	1	1	1	1	1	1	1	1	1	1	1	1	1	1	1	1	1
P00367	Glutamate dehydrogenase 1, mitochondrial	GLUD1	1	1	1	1	1	1	1	1	1	1	1	1	1	1	1	1	1	1	1	1	1	1	1	1	1	1
P00387	NADH-cytochrome b5 reductase 3;NADH-cytochrome b5 reductase 3 membrane-bound form;NADH-cytochrome b5 reductase 3 soluble form	CYB5R3	1	1	1	1	1	1	1	1	1	1	1	1	1	1	1	1	1	1	1	1	1	1	1	1	1	1
P00390	Glutathione reductase, mitochondrial	GSR	1	1	1	1	1	1	1	1	1	1	1	1	1	1	1	1	1	1	1	1	1	1	1	1	1	1
P00403	Cytochrome c oxidase subunit 2	MT-CO2	1	1	1	1	1	1	1	1	1	1	1	1	1	1	1	1	1	1	1	1	1	1	1	1	1	1
P00441	Superoxide dismutase [Cu-Zn]	SOD1	1	1	1	1	1	1	1	1	1	1	1	1	1	1	1	1	1	1	1	1	1	1	1	1	1	1
P00450	Ceruloplasmin	CP	1	1	1	1	1	1	1	1	1	1	1	1	1	1	1	1	1	1	1	1	1	1	1	1	1	1
P00491	Purine nucleoside phosphorylase	PNP	1	1	1	1	1	1	1	1	1	1	1	1	1	1	1	1	1	1	1	1	1	1	1	1	1	1
P00492	Hypoxanthine-guanine phosphoribosyltransferase	HPRT1	1	1	1	1	1	1	0	1	1	1	1	1	1	1	1	1	0	0	1	1	0	0	0	0	0	1
P00505	Aspartate aminotransferase, mitochondrial	GOT2	1	1	1	1	1	1	1	1	1	1	1	1	1	1	1	1	1	1	1	1	1	1	1	1	1	1
P00533	Epidermal growth factor receptor	EGFR	1	1	1	1	1	1	0	1	1	0	1	1	1	1	1	0	1	0	1	0	0	0	0	0	0	1
P00558	Phosphoglycerate kinase 1	PGK1	1	1	1	1	1	1	1	1	1	1	1	1	1	1	1	1	1	1	1	1	1	1	1	1	1	1
P00568	Adenylate kinase isoenzyme 1	AK1	1	1	1	1	1	1	1	1	1	1	1	1	1	1	1	1	1	1	1	1	1	1	1	1	1	1
P00734	Prothrombin;Activation peptide fragment 1;Activation peptide fragment 2;Thrombin light chain;Thrombin heavy chain	F2	0	0	1	1	1	1	1	0	1	0	0	0	1	1	0	1	1	0	1	0	0	1	1	0	1	0
P00738	Haptoglobin;Haptoglobin alpha chain;Haptoglobin beta chain	HP	1	1	1	1	1	1	1	1	1	1	1	1	1	1	1	1	1	1	1	1	1	1	1	0	1	1
P00747	Plasminogen;Plasmin heavy chain A;Activation peptide;Angiostatin;Plasmin heavy chain A, short form;Plasmin light chain B	PLG	0	1	1	1	1	1	0	0	1	0	0	0	1	1	0	1	0	0	1	0	0	1	1	0	0	0
P00751	Complement factor B;Complement factor B Ba fragment;Complement factor B Bb fragment	CFB	1	1	1	1	1	1	1	1	1	1	1	0	1	1	1	1	1	0	1	0	1	1	1	1	1	0
P00846	ATP synthase subunit a	MT-ATP6	1	1	1	1	1	1	1	1	1	0	1	1	1	1	1	1	0	1	1	0	0	1	1	0	0	1
P00915	Carbonic anhydrase 1	CA1	1	1	1	1	1	1	1	1	1	1	1	1	1	1	1	1	1	1	1	1	1	1	1	1	1	1
P00918	Carbonic anhydrase 2	CA2	1	0	1	1	0	1	1	1	1	0	1	0	1	1	1	1	1	0	1	1	1	1	1	1	1	1
P00966	Argininosuccinate synthase	ASS1	1	1	1	1	1	1	1	1	1	1	1	1	1	1	1	1	1	1	1	1	1	1	1	1	1	1
P01008	Antithrombin-III	SERPINC1	1	1	1	1	1	1	1	1	1	1	1	1	1	1	1	1	1	1	1	1	1	1	1	1	1	1
P01009	Alpha-1-antitrypsin;Short peptide from AAT	SERPINA1	1	1	1	1	1	1	1	1	1	1	1	1	1	1	1	1	1	1	1	1	1	1	1	1	1	1
P01011	Alpha-1-antichymotrypsin;Alpha-1-antichymotrypsin His-Pro-less	SERPINA3	1	1	1	1	1	1	1	1	1	1	1	1	1	1	1	1	1	1	1	1	1	1	1	1	1	1
P01019	Angiotensinogen;Angiotensin-1;Angiotensin-2;Angiotensin-3;Angiotensin-4;Angiotensin 1-9;Angiotensin 1-7;Angiotensin 1-5;Angiotensin 1-4	AGT	0	0	0	1	0	1	1	0	1	0	0	0	1	0	0	1	0	0	1	0	0	1	0	0	0	0
P01023	Alpha-2-macroglobulin	A2M	1	1	1	1	1	1	1	1	1	1	1	1	1	1	1	1	1	0	1	1	1	1	1	1	1	1
P01024	Complement C3;Complement C3 beta chain;C3-beta-c;Complement C3 alpha chain;C3a anaphylatoxin;Acylation stimulating protein;Complement C3b alpha chain;Complement C3c alpha chain fragment 1;Complement C3dg fragment;Complement C3g fragment;Complement C3d fragment;Complement C3f fragment;Complement C3c alpha chain fragment 2	C3	1	1	1	1	1	1	1	1	1	1	1	1	1	1	1	1	1	1	1	1	1	1	1	1	1	1
P01033	Metalloproteinase inhibitor 1	TIMP1	1	1	1	1	1	1	1	1	1	1	0	0	0	0	0	0	0	0	0	0	0	0	0	0	0	0
P01034	Cystatin-C	CST3	1	1	1	1	1	1	1	1	1	1	1	1	1	1	0	1	1	1	1	1	1	1	1	1	1	1
P01040	Cystatin-A;Cystatin-A, N-terminally processed	CSTA	1	1	1	1	1	1	1	1	1	1	1	1	1	1	1	1	1	1	1	1	1	1	1	1	1	1
P01042	Kininogen-1;Kininogen-1 heavy chain;T-kinin;Bradykinin;Lysyl-bradykinin;Kininogen-1 light chain;Low molecular weight growth-promoting factor	KNG1	1	0	1	1	1	1	0	0	1	0	0	0	1	1	0	1	0	0	1	0	0	1	1	0	1	1
P01111;P01116	GTPase NRas;GTPase KRas;GTPase KRas, N-terminally processed	NRAS;KRAS	1	0	1	1	0	1	0	0	0	0	0	0	0	1	0	1	0	0	0	0	0	1	1	0	0	1
P01591	Immunoglobulin J chain	IGJ	1	1	1	1	1	1	1	1	1	1	1	1	1	1	1	1	1	1	1	1	1	1	1	0	1	1
P01594;P01593	Ig kappa chain V-I region AU;Ig kappa chain V-I region AG		0	0	1	1	1	0	0	0	0	0	0	0	1	1	0	0	1	0	0	0	0	0	0	0	0	0
P01599	Ig kappa chain V-I region Gal		1	1	0	0	1	1	1	1	0	0	0	0	0	0	0	0	0	0	1	0	0	0	0	0	0	0
P01619	Ig kappa chain V-III region B6		1	1	1	1	1	1	1	1	1	1	1	1	1	1	1	1	1	1	1	1	1	1	1	1	1	1
P01624;A0A087WSY6	Ig kappa chain V-III region POM	IGKV3D-15	1	0	0	1	1	1	1	1	1	1	0	0	1	1	1	0	0	1	1	0	1	0	1	0	0	0
P01700	Ig lambda chain V-I region HA		1	1	1	1	1	1	1	1	0	1	0	0	1	1	0	0	1	1	0	0	1	1	1	1	1	1
P01704	Ig lambda chain V-II region TOG		0	0	0	1	0	0	1	0	0	0	0	0	1	1	0	0	0	0	0	0	0	0	0	0	0	0
P01780	Ig heavy chain V-III region JON		1	1	1	1	1	1	1	1	1	1	1	0	1	1	0	1	0	0	1	0	0	0	0	0	0	0
P01833	Polymeric immunoglobulin receptor;Secretory component	PIGR	1	1	1	1	1	1	1	1	1	1	1	1	1	1	1	1	1	1	1	1	1	1	1	1	1	1
P01834	Ig kappa chain C region	IGKC	1	1	1	1	1	1	1	1	1	1	1	1	1	1	1	1	1	1	1	1	1	1	1	1	1	1
P01857	Ig gamma-1 chain C region	IGHG1	1	1	1	1	1	1	1	1	1	1	1	1	1	1	1	1	1	1	1	1	1	1	1	1	1	1
P01859	Ig gamma-2 chain C region	IGHG2	1	1	1	1	1	1	1	1	1	1	1	1	1	1	1	1	1	1	1	1	1	1	1	1	1	1
P01860	Ig gamma-3 chain C region	IGHG3	1	0	1	1	1	1	1	1	1	1	1	1	1	1	1	1	1	1	1	0	1	1	1	0	1	1
P01861	Ig gamma-4 chain C region	IGHG4	0	0	1	1	1	0	0	0	0	0	0	0	1	0	0	0	0	0	1	0	0	0	0	0	0	0
P01871	Ig mu chain C region	IGHM	1	1	1	1	1	1	1	1	1	1	1	1	1	1	1	1	1	1	1	1	1	1	1	1	1	1
P01876	Ig alpha-1 chain C region	IGHA1	1	1	1	1	1	1	1	1	1	1	1	1	1	1	1	1	1	1	1	1	1	1	1	1	1	1
P01877	Ig alpha-2 chain C region	IGHA2	1	1	1	1	1	1	1	1	1	1	1	1	1	0	1	0	1	1	1	1	1	1	1	0	0	1
P01880	Ig delta chain C region	IGHD	1	0	0	0	1	0	1	0	0	0	0	0	1	0	0	0	1	0	0	0	0	0	0	0	0	1
P01889	HLA class I histocompatibility antigen, B-7 alpha chain	HLA-B	1	1	1	1	1	1	1	1	1	0	1	1	1	1	1	1	1	1	1	0	1	1	1	1	1	1
P01911	HLA class II histocompatibility antigen, DRB1-15 beta chain	HLA-DRB1	1	1	1	1	1	1	1	1	1	1	1	1	1	1	1	1	1	1	1	1	1	1	1	1	1	1
P01920	HLA class II histocompatibility antigen, DQ beta 1 chain	HLA-DQB1	1	1	0	1	1	1	1	1	1	0	1	1	0	0	1	1	0	1	0	0	0	1	1	1	0	1
P02042	Hemoglobin subunit delta	HBD	1	1	1	1	1	1	1	1	1	1	1	1	1	1	1	1	1	1	1	1	1	1	1	1	1	1
P02144	Myoglobin	MB	1	0	1	1	1	1	1	0	0	0	1	0	1	0	1	1	0	0	0	0	0	0	0	0	0	0
P02452	Collagen alpha-1(I) chain	COL1A1	1	1	1	1	1	1	1	1	1	1	1	1	1	1	1	1	1	1	1	1	1	1	1	1	1	1
P02458	Collagen alpha-1(II) chain;Collagen alpha-1(II) chain;Chondrocalcin	COL2A1	1	0	1	0	0	0	0	0	0	0	1	0	1	1	1	0	0	0	0	0	0	0	0	0	0	0
P02462	Collagen alpha-1(IV) chain;Arresten	COL4A1	1	0	1	1	1	1	0	0	0	0	1	0	1	1	1	1	1	0	0	0	1	1	1	1	0	1
P02545	Prelamin-A/C;Lamin-A/C	LMNA	1	1	1	1	1	1	1	1	1	1	1	1	1	1	1	1	1	1	1	1	1	1	1	1	1	1
P02549	Spectrin alpha chain, erythrocytic 1	SPTA1	1	0	0	0	0	1	1	0	0	0	1	0	0	0	1	1	0	0	0	0	1	1	1	1	1	1
P02647	Apolipoprotein A-I;Proapolipoprotein A-I;Truncated apolipoprotein A-I	APOA1	1	1	1	1	1	1	1	1	1	1	1	1	1	1	1	1	1	1	1	1	1	1	1	1	1	1
P02649	Apolipoprotein E	APOE	1	0	0	1	1	1	1	0	1	0	1	0	1	1	0	1	0	0	1	0	1	1	1	1	1	1
P02652	Apolipoprotein A-II;Proapolipoprotein A-II;Truncated apolipoprotein A-II	APOA2	0	0	1	1	1	1	0	0	1	1	0	1	1	1	0	1	0	0	1	0	1	1	1	0	0	0
P02656	Apolipoprotein C-III	APOC3	0	0	1	0	0	0	0	1	0	0	0	1	1	0	0	1	0	0	1	0	1	1	0	0	0	0
P02671	Fibrinogen alpha chain;Fibrinopeptide A;Fibrinogen alpha chain	FGA	1	1	1	1	1	1	1	1	1	1	1	1	1	1	1	1	1	1	1	1	1	1	1	1	1	1
P02675	Fibrinogen beta chain;Fibrinopeptide B;Fibrinogen beta chain	FGB	1	1	1	1	1	1	1	1	1	1	1	1	1	1	1	1	1	0	1	1	1	1	1	1	1	1
P02679	Fibrinogen gamma chain	FGG	1	1	1	1	1	1	1	1	1	1	1	1	1	1	1	1	1	1	1	1	1	1	1	1	1	1
P02730	Band 3 anion transport protein	SLC4A1	1	1	0	1	1	1	1	1	0	1	1	0	1	1	1	1	0	1	1	1	1	1	1	1	1	1
P02743	Serum amyloid P-component;Serum amyloid P-component(1-203)	APCS	1	1	1	1	1	1	1	1	1	1	1	1	1	1	1	1	1	1	1	1	1	1	1	1	1	1
P02748	Complement component C9;Complement component C9a;Complement component C9b	C9	0	0	0	0	0	0	0	0	1	0	0	1	0	0	0	0	0	0	1	0	0	0	0	0	0	0
P02749	Beta-2-glycoprotein 1	APOH	0	0	1	1	1	1	1	0	1	0	1	1	1	1	1	1	1	0	1	0	1	1	1	1	1	1
P02750	Leucine-rich alpha-2-glycoprotein	LRG1	0	0	0	0	0	0	1	0	1	0	0	0	1	0	0	0	0	0	1	0	1	1	1	1	1	0
P02751	Fibronectin;Anastellin;Ugl-Y1;Ugl-Y2;Ugl-Y3	FN1	1	1	1	1	1	1	1	1	1	1	1	1	1	1	1	1	1	1	1	1	1	1	1	1	1	1
P02760	Protein AMBP;Alpha-1-microglobulin;Inter-alpha-trypsin inhibitor light chain;Trypstatin	AMBP	1	0	1	1	1	1	1	0	1	0	1	0	1	1	1	1	1	0	1	0	1	1	1	1	1	1
P02763	Alpha-1-acid glycoprotein 1	ORM1	0	0	0	1	0	1	1	0	1	1	1	1	1	0	0	1	0	1	1	0	0	0	0	0	0	0
P02765	Alpha-2-HS-glycoprotein;Alpha-2-HS-glycoprotein chain A;Alpha-2-HS-glycoprotein chain B	AHSG	1	1	1	1	1	1	1	0	1	1	0	0	1	0	1	1	1	0	1	1	1	1	1	0	0	0
P02766	Transthyretin	TTR	1	1	1	1	1	1	1	0	1	1	1	1	1	1	1	1	1	1	1	1	1	1	1	1	1	1
P02774	Vitamin D-binding protein	GC	1	0	1	1	1	1	1	1	1	1	0	0	1	1	0	1	1	0	1	0	1	1	1	1	1	0
P02786	Transferrin receptor protein 1;Transferrin receptor protein 1, serum form	TFRC	1	0	1	1	0	1	0	0	0	0	0	0	1	1	0	1	0	0	0	0	0	1	1	0	1	1
P02787	Serotransferrin	TF	1	1	1	1	1	1	1	1	1	1	1	1	1	1	1	1	1	1	1	1	1	1	1	1	1	1
P02788	Lactotransferrin;Lactoferricin-H;Kaliocin-1;Lactoferroxin-A;Lactoferroxin-B;Lactoferroxin-C	LTF	1	1	1	1	1	1	1	1	1	1	1	1	1	1	1	1	1	1	1	1	1	1	1	1	1	1
P02790	Hemopexin	HPX	1	1	1	1	1	1	1	1	1	1	1	1	1	1	1	1	1	1	1	1	1	1	1	1	1	1
P02792	Ferritin light chain	FTL	1	1	1	1	1	1	1	1	1	1	1	1	1	1	1	1	1	1	1	1	1	1	1	1	1	1
P02794	Ferritin heavy chain;Ferritin heavy chain, N-terminally processed	FTH1	1	1	1	1	1	1	1	1	1	1	1	1	1	1	1	1	1	1	1	1	1	1	1	1	1	1
P02810	Salivary acidic proline-rich phosphoprotein 1/2;Salivary acidic proline-rich phosphoprotein 1/2;Salivary acidic proline-rich phosphoprotein 3/4;Peptide P-C	PRH1	1	0	1	0	0	1	0	0	0	0	0	0	0	0	0	0	1	1	0	0	0	0	0	1	0	0
P03973	Antileukoproteinase	SLPI	1	1	1	1	1	1	1	1	1	1	1	1	1	1	1	1	0	1	1	1	1	1	1	1	1	1
P04003	C4b-binding protein alpha chain	C4BPA	0	0	0	1	0	1	0	0	0	0	0	0	0	1	0	0	0	0	0	0	0	0	0	0	0	0
P04004	Vitronectin;Vitronectin V65 subunit;Vitronectin V10 subunit;Somatomedin-B	VTN	1	1	1	1	1	1	1	1	1	1	1	1	1	1	1	1	1	1	1	1	1	1	1	1	1	1
P04040	Catalase	CAT	1	1	1	1	1	1	1	1	1	1	1	1	1	1	1	1	1	1	1	1	1	1	1	1	1	1
P04062	Glucosylceramidase	GBA	0	0	1	1	0	0	0	1	0	0	0	0	0	1	0	0	1	0	0	1	0	0	0	0	0	0
P04066	Tissue alpha-L-fucosidase	FUCA1	1	1	1	1	1	1	1	1	1	1	1	1	1	1	1	1	1	0	1	0	0	1	1	1	0	1
P04075	Fructose-bisphosphate aldolase A	ALDOA	1	1	1	1	1	1	1	1	1	1	1	1	1	1	1	1	1	1	1	1	1	1	1	1	1	1
P04080	Cystatin-B	CSTB	1	1	1	1	1	1	1	1	1	1	1	1	1	1	1	1	1	1	1	1	1	1	1	1	1	1
P04083	Annexin A1	ANXA1	1	1	1	1	1	1	1	1	1	1	1	1	1	1	1	1	1	1	1	1	1	1	1	1	1	1
P04179	Superoxide dismutase [Mn], mitochondrial	SOD2	1	1	1	1	1	1	1	1	1	1	1	1	1	1	1	1	1	1	1	1	1	1	1	1	1	1
P04181	Ornithine aminotransferase, mitochondrial;Ornithine aminotransferase, hepatic form;Ornithine aminotransferase, renal form	OAT	1	0	1	1	1	1	1	1	1	0	1	1	1	0	1	1	1	0	1	1	0	0	0	0	0	0
P04196	Histidine-rich glycoprotein	HRG	1	0	1	1	1	1	1	0	0	0	1	0	1	1	1	1	1	0	0	0	0	1	1	0	0	0
P04217	Alpha-1B-glycoprotein	A1BG	0	1	1	1	1	1	1	0	1	1	1	1	1	0	0	1	0	0	1	0	1	1	1	1	1	0
P04233	HLA class II histocompatibility antigen gamma chain	CD74	1	1	1	1	1	1	1	1	1	1	1	1	1	1	1	1	1	1	1	1	0	1	1	1	1	1
P04259	Keratin, type II cytoskeletal 6B	KRT6B	1	1	1	1	0	1	1	1	1	1	1	1	1	1	1	1	1	1	1	1	0	1	0	0	0	0
P04279	Semenogelin-1;Alpha-inhibin-92;Alpha-inhibin-31;Seminal basic protein	SEMG1	0	1	0	0	0	0	0	1	0	1	0	0	0	0	0	0	0	1	0	1	0	0	0	0	0	0
P04406	Glyceraldehyde-3-phosphate dehydrogenase	GAPDH	1	1	1	1	1	1	1	1	1	1	1	1	1	1	1	1	1	1	1	1	1	1	1	1	1	1
P04424	Argininosuccinate lyase	ASL	1	1	1	1	1	1	1	1	1	1	1	1	1	1	1	1	1	1	1	1	1	1	1	1	1	1
P04439	HLA class I histocompatibility antigen, A-3 alpha chain	HLA-A	1	1	1	1	1	1	1	1	1	1	1	1	1	1	1	1	1	1	1	0	1	1	1	1	1	1
P04626	Receptor tyrosine-protein kinase erbB-2	ERBB2	0	0	0	0	0	0	0	1	1	0	0	1	0	0	0	0	0	1	1	1	0	0	0	0	0	0
P04632	Calpain small subunit 1	CAPNS1	1	1	1	1	1	1	1	1	1	1	1	1	1	1	1	1	1	1	1	1	1	1	1	1	1	1
P04792	Heat shock protein beta-1	HSPB1	1	1	1	1	1	1	1	1	1	1	1	1	1	1	1	1	1	1	1	1	1	1	1	1	1	1
P04843	Dolichyl-diphosphooligosaccharide--protein glycosyltransferase subunit 1	RPN1	1	1	1	1	1	1	1	1	1	1	1	1	1	1	1	1	1	1	1	1	1	1	1	1	1	1
P04844	Dolichyl-diphosphooligosaccharide--protein glycosyltransferase subunit 2	RPN2	1	1	1	1	1	1	1	1	1	1	1	1	1	1	1	1	1	1	1	1	0	1	1	1	0	1
P04899	Guanine nucleotide-binding protein G(i) subunit alpha-2	GNAI2	1	1	1	1	1	1	1	1	1	1	1	1	1	1	1	1	1	1	1	1	1	1	1	1	1	1
P04920	Anion exchange protein 2	SLC4A2	0	1	0	1	1	0	1	1	1	0	0	1	0	0	0	0	0	1	1	1	0	1	0	0	0	0
P05023	Sodium/potassium-transporting ATPase subunit alpha-1	ATP1A1	1	1	1	1	1	1	1	1	1	1	1	1	1	1	1	1	1	1	1	1	1	1	1	1	1	1
P05026	Sodium/potassium-transporting ATPase subunit beta-1	ATP1B1	1	1	1	1	1	1	1	1	1	1	1	1	1	1	1	1	1	1	1	1	1	1	1	1	1	1
P05089	Arginase-1	ARG1	1	1	1	1	1	1	1	1	1	1	1	1	1	1	1	1	1	1	1	1	1	1	1	1	1	1
P05090	Apolipoprotein D	APOD	1	0	1	1	1	1	1	1	1	1	1	1	1	1	1	1	1	1	1	1	1	1	1	1	1	1
P05091	Aldehyde dehydrogenase, mitochondrial	ALDH2	1	1	1	1	1	1	1	1	1	1	1	1	1	1	1	1	1	1	1	1	1	1	1	1	1	1
P05107	Integrin beta-2	ITGB2	0	1	0	1	1	1	1	0	0	0	1	0	1	0	1	1	1	0	0	0	0	0	1	0	0	0
P05109	Protein S100-A8;Protein S100-A8, N-terminally processed	S100A8	1	1	1	1	1	1	1	1	1	1	1	1	1	1	1	1	1	1	1	1	1	1	1	1	1	1
P05114	Non-histone chromosomal protein HMG-14	HMGN1	0	0	0	0	1	1	0	0	0	0	0	0	0	0	1	1	0	0	0	0	1	1	1	1	1	1
P05141	ADP/ATP translocase 2;ADP/ATP translocase 2, N-terminally processed	SLC25A5	1	1	1	1	1	1	1	1	1	1	1	1	1	1	1	1	1	1	1	1	1	1	1	1	1	1
P05155	Plasma protease C1 inhibitor	SERPING1	1	1	1	1	1	1	1	1	1	1	1	1	1	1	0	1	0	0	1	0	0	1	1	0	0	0
P05161	Ubiquitin-like protein ISG15	ISG15	0	0	0	0	0	0	0	1	1	0	0	1	0	0	0	0	0	0	1	1	0	0	0	0	0	0
P05164	Myeloperoxidase;Myeloperoxidase;89 kDa myeloperoxidase;84 kDa myeloperoxidase;Myeloperoxidase light chain;Myeloperoxidase heavy chain	MPO	1	1	1	1	1	1	1	1	1	1	1	1	1	1	1	1	1	1	1	1	1	1	1	1	0	1
P05165	Propionyl-CoA carboxylase alpha chain, mitochondrial	PCCA	1	1	1	1	1	1	1	1	1	0	1	1	1	1	1	1	1	1	1	1	0	1	1	1	1	1
P05166	Propionyl-CoA carboxylase beta chain, mitochondrial	PCCB	1	0	1	1	1	1	1	0	1	0	1	0	1	1	1	1	0	1	1	0	0	1	1	1	1	1
P05198	Eukaryotic translation initiation factor 2 subunit 1	EIF2S1	1	1	1	1	1	1	1	1	1	1	1	1	1	1	1	1	1	1	1	1	1	1	1	1	1	1
P05362	Intercellular adhesion molecule 1	ICAM1	0	1	0	0	0	0	0	1	1	1	0	1	0	0	0	0	0	0	1	1	0	1	1	1	1	1
P05386	60S acidic ribosomal protein P1	RPLP1	1	1	1	1	1	1	1	1	1	1	1	1	1	1	1	1	1	1	1	1	0	1	1	0	1	0
P05387	60S acidic ribosomal protein P2	RPLP2	1	1	1	1	1	1	1	1	1	1	1	1	1	1	1	1	1	1	1	1	1	1	1	1	1	1
P05388	60S acidic ribosomal protein P0	RPLP0	1	1	1	1	1	1	1	1	1	1	1	1	1	1	0	1	0	1	1	1	0	0	1	0	0	1
P05455	Lupus La protein	SSB	1	1	1	1	1	1	1	1	1	0	1	1	1	1	1	1	1	1	1	1	1	1	1	1	1	1
P05546	Heparin cofactor 2	SERPIND1	0	0	0	1	1	1	1	0	1	0	0	1	1	0	0	1	0	0	1	0	0	0	0	0	0	0
P05556	Integrin beta-1	ITGB1	1	1	1	1	1	1	1	1	0	0	1	1	1	1	1	1	1	0	1	0	1	1	1	1	1	1
P05783	Keratin, type I cytoskeletal 18	KRT18	1	1	1	1	1	1	1	1	1	1	1	1	1	1	1	1	1	1	1	1	1	1	1	1	1	1
P05976;P08590	Myosin light chain 1/3, skeletal muscle isoform;Myosin light chain 3	MYL1;MYL3	1	0	1	1	1	0	0	1	1	0	1	1	1	0	1	0	0	1	1	0	0	1	1	1	0	1
P06396	Gelsolin	GSN	1	1	1	1	1	1	1	1	1	1	1	1	1	1	1	1	1	1	1	1	1	1	1	1	1	1
P06454	Prothymosin alpha;Prothymosin alpha, N-terminally processed;Thymosin alpha-1	PTMA	1	1	0	0	0	1	0	1	1	1	0	1	1	1	0	1	0	1	1	0	1	1	1	1	1	1
P06576	ATP synthase subunit beta, mitochondrial	ATP5B	1	1	1	1	1	1	1	1	1	1	1	1	1	1	1	1	1	1	1	1	1	1	1	1	1	1
P06702	Protein S100-A9	S100A9	1	1	1	1	1	1	1	1	1	1	1	1	1	1	1	1	1	1	1	1	1	1	1	1	1	1
P06703	Protein S100-A6	S100A6	1	1	1	1	1	1	1	1	1	1	1	1	1	1	1	1	1	1	1	1	1	1	1	1	1	1
P06727	Apolipoprotein A-IV	APOA4	1	1	1	1	1	1	1	1	1	1	1	1	1	1	1	1	1	0	1	0	1	1	1	1	1	1
P06730	Eukaryotic translation initiation factor 4E	EIF4E	1	1	1	1	1	1	1	0	0	0	1	0	1	1	1	1	1	0	0	0	1	1	1	1	1	1
P06733	Alpha-enolase	ENO1	1	1	1	1	1	1	1	1	1	1	1	1	1	1	1	1	1	1	1	1	1	1	1	1	1	1
P06737	Glycogen phosphorylase, liver form	PYGL	0	0	0	1	0	1	1	0	1	1	0	0	0	0	0	0	0	0	0	0	0	1	1	0	0	0
P06744	Glucose-6-phosphate isomerase	GPI	1	1	1	1	1	1	1	1	1	1	1	1	1	1	1	1	1	1	1	1	1	1	1	1	1	1
P06748	Nucleophosmin	NPM1	1	1	1	1	1	1	1	1	1	1	1	1	1	1	1	1	1	1	1	1	1	1	1	1	1	1
P06753	Tropomyosin alpha-3 chain	TPM3	1	1	1	1	1	1	1	1	1	1	1	1	1	1	1	1	1	1	1	1	1	1	1	1	1	1
P06865	Beta-hexosaminidase subunit alpha	HEXA	1	0	1	1	1	1	0	1	1	1	1	1	1	1	1	0	1	1	1	1	0	0	1	1	0	0
P07099	Epoxide hydrolase 1	EPHX1	1	1	1	1	1	1	1	1	1	1	1	1	1	1	1	1	1	1	1	1	1	1	1	1	1	1
P07108	Acyl-CoA-binding protein	DBI	1	0	1	1	1	1	1	1	1	1	1	1	1	1	1	1	1	1	1	1	1	1	1	1	1	1
P07195	L-lactate dehydrogenase B chain	LDHB	1	1	1	1	1	1	1	1	1	1	1	1	1	1	1	1	1	1	1	1	1	1	1	1	1	1
P07203	Glutathione peroxidase 1	GPX1	1	1	1	1	1	1	1	1	1	1	1	1	1	1	1	1	1	1	1	1	1	1	1	1	1	1
P07237	Protein disulfide-isomerase	P4HB	1	1	1	1	1	1	1	1	1	1	1	1	1	1	1	1	1	1	1	1	1	1	1	1	1	1
P07305	Histone H1.0;Histone H1.0, N-terminally processed	H1F0	1	1	1	1	1	1	1	1	1	1	1	1	1	1	1	1	1	1	1	1	1	1	1	1	1	1
P07311	Acylphosphatase-1	ACYP1	1	0	1	1	1	1	1	1	1	0	1	1	1	1	1	1	0	1	1	1	0	1	1	1	1	1
P07339	Cathepsin D;Cathepsin D light chain;Cathepsin D heavy chain	CTSD	1	1	1	1	1	1	1	1	1	1	1	1	1	1	1	1	1	1	1	1	1	1	1	1	1	1
P07355	Annexin A2	ANXA2	1	1	1	1	1	1	1	1	1	1	1	1	1	1	1	1	1	1	1	1	1	1	1	1	1	1
P07384	Calpain-1 catalytic subunit	CAPN1	1	1	1	1	1	1	1	1	1	1	1	1	1	1	1	1	1	1	1	1	1	1	1	1	1	1
P07437	Tubulin beta chain	TUBB	1	1	1	1	1	1	1	1	1	1	1	1	1	1	1	1	1	1	1	1	1	1	1	1	1	1
P07585	Decorin	DCN	1	1	1	1	1	1	0	0	0	0	1	0	1	1	1	1	1	1	0	0	1	1	1	1	0	1
P07602	Prosaposin;Saposin-A;Saposin-B-Val;Saposin-B;Saposin-C;Saposin-D	PSAP	1	1	1	1	1	1	1	1	1	1	1	1	1	1	1	1	1	1	1	1	1	1	1	1	1	1
P07686	Beta-hexosaminidase subunit beta;Beta-hexosaminidase subunit beta chain B;Beta-hexosaminidase subunit beta chain A	HEXB	1	1	1	1	1	1	1	1	1	1	1	1	1	1	1	1	1	1	1	1	0	1	1	1	1	1
P07737	Profilin-1	PFN1	1	1	1	1	1	1	1	1	1	1	1	1	1	1	1	1	1	1	1	1	1	1	1	1	1	1
P07738	Bisphosphoglycerate mutase	BPGM	1	0	0	1	0	1	0	0	0	0	0	0	0	0	0	1	0	0	0	0	1	0	0	0	0	0
P07741	Adenine phosphoribosyltransferase	APRT	1	1	1	1	1	1	1	1	1	1	1	1	1	1	1	1	0	1	1	1	1	1	1	1	1	1
P07814	Bifunctional glutamate/proline--tRNA ligase;Glutamate--tRNA ligase;Proline--tRNA ligase	EPRS	1	1	1	1	1	1	1	1	1	1	1	1	1	1	1	1	1	1	1	1	1	1	1	1	1	1
P07858	Cathepsin B;Cathepsin B light chain;Cathepsin B heavy chain	CTSB	1	1	1	1	1	1	1	1	1	1	1	1	1	1	1	1	1	1	1	1	1	1	1	1	1	1
P07900	Heat shock protein HSP 90-alpha	HSP90AA1	1	1	1	1	1	1	1	1	1	1	1	1	1	1	1	1	1	1	1	1	1	1	1	1	1	1
P07902	Galactose-1-phosphate uridylyltransferase	GALT	0	0	1	1	1	0	1	0	0	0	1	0	1	0	0	0	0	0	0	0	0	1	1	1	1	1
P07910	Heterogeneous nuclear ribonucleoproteins C1/C2	HNRNPC	1	1	1	1	1	1	1	1	1	1	1	1	1	1	1	1	1	1	1	1	1	1	1	1	1	1
P07919	Cytochrome b-c1 complex subunit 6, mitochondrial	UQCRH	1	0	1	1	1	1	1	0	1	0	1	1	1	1	1	1	1	1	1	0	0	1	1	1	1	1
P07948	Tyrosine-protein kinase Lyn	LYN	1	1	1	1	1	1	0	0	0	0	0	0	1	0	0	1	0	0	0	0	0	0	1	0	0	0
P07954	Fumarate hydratase, mitochondrial	FH	1	1	1	1	1	1	1	1	1	1	1	1	1	1	1	1	1	1	1	1	1	1	1	1	1	1
P07988	Pulmonary surfactant-associated protein B	SFTPB	1	1	1	1	1	1	1	1	1	1	1	1	1	1	1	1	1	1	1	1	1	1	1	1	1	1
P08118	Beta-microseminoprotein	MSMB	1	0	1	0	1	0	0	0	1	0	0	0	0	0	0	0	0	0	1	0	0	0	0	0	0	0
P08123	Collagen alpha-2(I) chain	COL1A2	1	1	1	1	1	1	1	1	1	1	1	1	1	1	1	1	1	1	1	1	1	1	1	1	1	1
P08133	Annexin A6	ANXA6	1	1	1	1	1	1	1	1	1	1	1	1	1	1	1	1	1	1	1	1	1	1	1	1	1	1
P08134	Rho-related GTP-binding protein RhoC	RHOC	1	1	1	1	1	1	0	0	0	0	0	0	1	1	0	1	0	0	0	0	0	0	1	0	1	1
P08236	Beta-glucuronidase	GUSB	1	1	1	1	1	1	1	1	1	1	1	1	1	1	1	1	1	1	1	1	1	1	1	1	1	1
P08237	ATP-dependent 6-phosphofructokinase, muscle type	PFKM	0	1	0	1	0	0	0	1	1	1	0	1	1	0	0	0	0	1	1	0	0	0	0	0	0	0
P08238	Heat shock protein HSP 90-beta	HSP90AB1	1	1	1	1	1	1	1	1	1	1	1	1	1	1	1	1	1	1	1	1	1	1	1	1	1	1
P08240	Signal recognition particle receptor subunit alpha	SRPR	1	1	1	1	1	1	0	0	0	1	1	1	1	1	0	1	0	0	1	0	0	0	0	0	0	0
P08246	Neutrophil elastase	ELANE	1	1	1	1	1	1	1	1	1	1	1	1	1	1	1	1	1	1	1	1	1	1	1	1	0	0
P08263	Glutathione S-transferase A1;Glutathione S-transferase A1, N-terminally processed	GSTA1	1	1	1	1	1	1	1	1	1	1	1	1	1	1	1	1	1	1	1	1	1	1	1	1	1	1
P08294	Extracellular superoxide dismutase [Cu-Zn]	SOD3	0	1	1	1	0	1	1	1	1	1	0	1	1	1	1	1	1	1	1	1	1	1	1	1	1	1
P08311	Cathepsin G	CTSG	1	1	1	1	1	1	1	1	1	1	1	1	1	1	1	1	1	1	1	1	1	1	1	1	1	1
P08493	Matrix Gla protein	MGP	1	0	1	1	1	1	0	1	0	0	1	1	1	1	0	1	1	0	1	0	1	1	1	1	1	1
P08559	Pyruvate dehydrogenase E1 component subunit alpha, somatic form, mitochondrial	PDHA1	1	1	1	1	1	1	1	1	1	1	1	1	1	1	1	1	1	1	1	1	0	1	1	1	1	1
P08572	Collagen alpha-2(IV) chain;Canstatin	COL4A2	1	1	1	1	1	1	1	0	1	0	1	1	1	1	1	1	1	1	1	0	1	1	1	1	1	1
P08574	Cytochrome c1, heme protein, mitochondrial	CYC1	1	1	1	1	1	1	1	1	1	1	1	1	1	1	1	1	1	0	1	1	0	1	1	1	1	1
P08575	Receptor-type tyrosine-protein phosphatase C	PTPRC	1	1	0	1	1	1	0	1	0	1	0	0	0	0	0	1	0	0	0	0	0	0	0	1	0	0
P08579	U2 small nuclear ribonucleoprotein B	SNRPB2	0	1	1	0	1	1	1	1	1	0	1	1	1	1	1	1	0	1	1	0	0	1	1	1	1	0
P08603	Complement factor H	CFH	1	1	0	1	1	1	1	1	1	1	1	1	1	0	0	1	0	0	1	0	0	0	0	1	0	0
P08621	U1 small nuclear ribonucleoprotein 70 kDa	SNRNP70	1	1	1	1	1	1	1	1	1	1	1	1	1	1	1	1	1	1	1	1	1	1	1	1	1	1
P08670	Vimentin	VIM	1	1	1	1	1	1	1	1	1	1	1	1	1	1	1	1	1	1	1	1	1	1	1	1	1	1
P08708	40S ribosomal protein S17	RPS17	1	1	1	1	1	1	1	1	1	1	1	1	1	1	1	1	1	1	1	1	1	1	1	1	1	1
P08727	Keratin, type I cytoskeletal 19	KRT19	1	1	1	1	1	0	0	0	1	0	0	1	0	1	1	0	0	0	1	1	1	1	1	0	0	0
P08754	Guanine nucleotide-binding protein G(k) subunit alpha	GNAI3	1	1	1	1	1	1	1	1	1	0	1	1	1	1	1	1	1	1	1	1	0	1	1	1	1	1
P08758	Annexin A5	ANXA5	1	1	1	1	1	1	1	1	1	1	1	1	1	1	1	1	1	1	1	1	1	1	1	1	1	1
P08842	Steryl-sulfatase	STS	1	0	1	1	0	1	1	0	0	0	1	0	1	1	0	1	1	0	0	0	0	1	0	0	0	0
P08865	40S ribosomal protein SA	RPSA	1	1	1	1	1	1	1	1	1	1	1	1	1	1	1	1	1	1	1	1	1	1	1	1	1	1
P08962	CD63 antigen	CD63	0	1	1	1	1	1	1	1	1	1	0	1	0	0	0	0	0	1	1	1	0	0	0	0	0	0
P09012	U1 small nuclear ribonucleoprotein A	SNRPA	1	1	1	1	1	1	1	1	1	1	1	1	1	1	1	1	1	1	1	1	1	1	1	1	1	1
P09104	Gamma-enolase	ENO2	1	0	1	1	1	0	0	1	1	1	1	1	1	1	1	1	0	1	1	0	0	1	1	1	1	1
P09110	3-ketoacyl-CoA thiolase, peroxisomal	ACAA1	0	0	1	1	0	0	0	0	0	0	0	1	0	0	0	0	0	0	1	0	0	0	0	0	0	0
P09210	Glutathione S-transferase A2	GSTA2	1	0	1	1	1	1	1	1	1	1	1	1	1	1	1	1	1	0	1	1	0	1	1	1	0	1
P09211	Glutathione S-transferase P	GSTP1	1	1	1	1	1	1	1	1	1	1	1	1	1	1	1	1	1	1	1	1	1	1	1	1	1	1
P09234	U1 small nuclear ribonucleoprotein C	SNRPC	1	0	1	1	1	1	0	1	1	0	1	1	1	0	0	1	0	0	1	0	0	0	0	0	0	0
P09382	Galectin-1	LGALS1	1	1	1	1	1	1	1	1	1	1	1	1	1	1	1	1	1	1	1	1	1	1	1	1	1	1
P09417	Dihydropteridine reductase	QDPR	1	1	1	1	1	1	0	1	1	0	1	1	1	1	1	1	0	0	1	0	1	1	1	1	1	1
P09429	High mobility group protein B1	HMGB1	1	1	1	1	1	1	0	1	1	1	1	1	1	1	1	1	0	1	1	1	1	1	1	1	1	1
P09467	Fructose-1,6-bisphosphatase 1	FBP1	1	1	1	1	1	1	1	0	1	1	1	1	1	1	1	1	1	0	1	0	1	1	1	1	1	1
P09488	Glutathione S-transferase Mu 1	GSTM1	1	0	0	0	1	1	0	0	0	0	1	0	0	0	1	0	0	0	0	0	0	1	0	1	0	0
P09493	Tropomyosin alpha-1 chain	TPM1	1	1	1	1	1	1	0	1	1	1	1	1	1	0	0	1	1	1	1	1	0	1	1	1	1	1
P09496	Clathrin light chain A	CLTA	1	1	1	1	1	1	1	1	1	1	1	1	1	1	1	1	1	1	1	1	1	1	1	1	1	1
P09497	Clathrin light chain B	CLTB	1	1	1	1	1	1	1	1	1	1	1	1	1	1	1	1	1	1	1	1	1	1	1	1	1	1
P09525	Annexin A4	ANXA4	1	1	1	1	1	1	1	1	1	1	1	1	1	1	1	1	1	1	1	1	1	1	1	1	1	1
P09543	2,3-cyclic-nucleotide 3-phosphodiesterase	CNP	1	1	1	1	1	1	1	0	1	1	1	1	1	1	1	1	1	0	1	1	0	1	1	0	0	0
P09622	Dihydrolipoyl dehydrogenase, mitochondrial	DLD	1	1	1	1	1	1	1	1	1	1	1	1	1	1	1	1	1	1	1	1	0	1	1	1	1	1
P09651	Heterogeneous nuclear ribonucleoprotein A1;Heterogeneous nuclear ribonucleoprotein A1, N-terminally processed	HNRNPA1	1	1	1	1	1	1	1	1	1	1	1	1	1	1	1	1	1	1	1	1	1	1	1	1	1	1
P09661	U2 small nuclear ribonucleoprotein A	SNRPA1	1	1	1	1	1	1	1	1	1	1	1	1	1	1	1	1	1	1	1	1	1	1	1	1	1	1
P09668	Pro-cathepsin H;Cathepsin H mini chain;Cathepsin H;Cathepsin H heavy chain;Cathepsin H light chain	CTSH	1	1	1	1	0	1	0	1	1	1	1	1	1	0	0	1	1	1	1	1	0	0	1	0	0	1
P09669	Cytochrome c oxidase subunit 6C	COX6C	1	1	1	1	1	1	1	1	1	1	1	1	1	1	1	1	1	1	1	1	1	1	1	1	1	1
P09758	Tumor-associated calcium signal transducer 2	TACSTD2	1	1	1	1	1	1	1	1	1	1	1	1	1	1	1	1	1	1	1	1	1	1	1	1	1	1
P09874	Poly [ADP-ribose] polymerase 1	PARP1	1	0	1	1	1	1	1	0	1	0	1	1	1	1	1	1	1	0	0	0	1	1	1	1	1	1
P09914	Interferon-induced protein with tetratricopeptide repeats 1	IFIT1	0	0	0	0	0	0	0	0	1	0	0	0	0	0	0	0	0	0	1	0	0	0	0	0	0	0
P09960	Leukotriene A-4 hydrolase	LTA4H	1	1	1	1	1	1	1	1	1	1	1	1	1	1	1	1	1	1	1	1	1	1	1	1	1	1
P09972	Fructose-bisphosphate aldolase C	ALDOC	1	1	1	1	1	1	1	1	1	1	1	1	1	1	1	1	1	1	1	1	0	1	1	1	1	1
P0C0L5	Complement C4-B;Complement C4 beta chain;Complement C4-B alpha chain;C4a anaphylatoxin;C4b-B;C4d-B;Complement C4 gamma chain	C4B	0	0	1	0	0	0	0	0	1	0	0	0	0	0	0	0	0	0	1	0	0	0	0	0	0	0
P0CG08;B7ZAQ6	Golgi pH regulator B;Golgi pH regulator A	GPR89B;GPR89A	1	0	1	0	0	1	0	0	0	0	1	0	1	0	1	1	0	0	0	0	0	0	0	0	0	0
P0CG12	Chromosome transmission fidelity protein 8 homolog isoform 2	CHTF8	0	0	0	1	1	0	1	0	0	0	0	0	0	1	0	0	0	0	0	0	0	1	0	1	1	1
P0DJI8	Serum amyloid A-1 protein;Amyloid protein A;Serum amyloid protein A(2-104);Serum amyloid protein A(3-104);Serum amyloid protein A(2-103);Serum amyloid protein A(2-102);Serum amyloid protein A(4-101)	SAA1	1	0	0	0	1	0	1	0	0	0	0	0	0	0	0	0	0	0	0	0	0	0	0	0	0	0
P0DMV9;P0DMV8	Heat shock 70 kDa protein 1B;Heat shock 70 kDa protein 1A	HSPA1B;HSPA1A	1	1	1	1	1	1	1	1	1	1	1	1	1	1	1	1	1	1	1	1	1	1	1	1	1	1
P0DN76;Q01081	Splicing factor U2AF 35 kDa subunit	U2AF1	1	1	1	1	1	1	1	1	1	1	1	1	1	0	1	1	1	1	1	1	0	0	1	0	0	1
P0DOY3;P0DOY2			1	0	1	0	1	1	1	1	0	1	1	0	1	1	0	1	1	1	1	0	1	1	1	0	0	0
P0DP01;A0A0C4DH29;A0A0B4J2H0;P01743;P01742	Ig heavy chain V-I region HG3;Ig heavy chain V-I region EU	IGHV1-3;IGHV1-69-2	1	1	1	1	1	0	0	1	1	1	0	1	0	0	0	0	0	1	1	1	0	0	0	0	0	0
P0DP04;P01782	Ig heavy chain V-III region DOB		0	0	1	1	1	0	1	0	0	0	0	0	0	0	1	1	0	0	0	0	0	0	0	0	0	0
P0DP08;P0DP06;A0A0C4DH41;P01825;P06331;P01824;A0A0J9YWU9	Ig heavy chain V-II region NEWM;Ig heavy chain V-II region ARH-77;Ig heavy chain V-II region WAH	IGHV4-61	0	1	0	0	0	0	0	1	1	1	0	0	0	0	0	0	0	1	1	1	0	0	0	0	0	0
P0DP09;A0A0B4J2D9		IGKV1D-13	0	0	1	0	0	0	0	0	0	0	0	0	1	0	0	0	0	0	0	0	0	0	1	0	0	0
P0DP25;P0DP24;P0DP23			1	1	1	1	1	1	1	1	1	1	1	1	1	1	1	1	1	1	1	1	1	1	1	1	1	1
P0DPI2;A0A0B4J2D5			1	1	1	1	1	1	1	1	1	1	1	1	1	0	1	1	0	1	1	1	1	1	1	1	1	1
P0DUB6;P0DTE8;P0DTE7;P19961;P04746	Alpha-amylase 2B;Pancreatic alpha-amylase	AMY2B;AMY2A	0	0	0	0	0	0	0	0	0	0	0	0	0	0	0	0	0	0	0	0	0	0	1	0	0	1
P10153	Non-secretory ribonuclease	RNASE2	0	1	1	1	1	1	1	1	0	1	0	0	1	0	1	1	1	0	1	0	0	1	0	0	0	0
P10155	60 kDa SS-A/Ro ribonucleoprotein	TROVE2	1	1	1	1	1	1	1	1	1	1	1	1	1	1	1	1	1	1	1	1	1	1	1	1	1	1
P10253	Lysosomal alpha-glucosidase;76 kDa lysosomal alpha-glucosidase;70 kDa lysosomal alpha-glucosidase	GAA	1	1	1	1	1	1	1	1	1	1	1	1	1	1	1	1	1	1	1	1	1	1	1	1	1	1
P10321	HLA class I histocompatibility antigen, Cw-7 alpha chain	HLA-C	0	1	1	0	1	1	1	1	1	1	0	0	1	0	0	1	0	1	1	1	1	1	1	1	1	0
P10412	Histone H1.4	HIST1H1E	1	0	1	1	1	1	1	1	1	1	1	1	1	1	1	1	0	1	1	1	1	1	1	1	1	1
P10515	Dihydrolipoyllysine-residue acetyltransferase component of pyruvate dehydrogenase complex, mitochondrial	DLAT	1	1	1	1	1	1	1	1	1	1	1	1	1	1	1	1	1	1	1	1	1	1	1	1	1	1
P10599	Thioredoxin	TXN	1	1	1	1	1	1	1	1	1	1	1	1	1	1	1	1	1	1	1	1	1	1	1	1	1	1
P10606	Cytochrome c oxidase subunit 5B, mitochondrial	COX5B	1	1	1	1	1	1	1	1	1	1	1	1	1	1	1	1	1	1	1	1	1	1	1	1	1	1
P10619	Lysosomal protective protein;Lysosomal protective protein 32 kDa chain;Lysosomal protective protein 20 kDa chain	CTSA	1	1	0	1	1	1	0	1	1	1	1	1	1	0	1	0	1	1	1	1	0	0	0	0	0	0
P10620	Microsomal glutathione S-transferase 1	MGST1	1	1	1	1	1	1	1	1	1	1	1	1	1	1	1	1	1	1	1	1	1	1	1	1	1	1
P10644	cAMP-dependent protein kinase type I-alpha regulatory subunit;cAMP-dependent protein kinase type I-alpha regulatory subunit, N-terminally processed	PRKAR1A	1	1	1	1	1	1	1	1	0	1	1	1	1	1	1	1	1	1	1	1	0	1	1	1	1	1
P10768	S-formylglutathione hydrolase	ESD	1	1	1	1	1	1	1	1	1	1	1	1	1	1	1	1	1	1	1	1	1	1	1	1	1	1
P10809	60 kDa heat shock protein, mitochondrial	HSPD1	1	1	1	1	1	1	1	1	1	1	1	1	1	1	1	1	1	1	1	1	1	1	1	1	1	1
P10909	Clusterin;Clusterin beta chain;Clusterin alpha chain	CLU	1	1	1	1	1	1	1	1	1	1	1	1	1	1	1	1	1	1	1	1	1	1	1	1	1	1
P11021	78 kDa glucose-regulated protein	HSPA5	1	1	1	1	1	1	1	1	1	1	1	1	1	1	1	1	1	1	1	1	1	1	1	1	1	1
P11047	Laminin subunit gamma-1	LAMC1	1	1	1	1	0	1	0	0	0	0	1	0	1	1	1	1	1	0	1	0	1	1	1	1	0	1
P11117	Lysosomal acid phosphatase	ACP2	1	1	1	1	1	1	1	1	1	1	1	1	1	1	1	1	1	0	1	0	0	1	1	1	1	1
P11142	Heat shock cognate 71 kDa protein	HSPA8	1	1	1	1	1	1	1	1	1	1	1	1	1	1	1	1	1	1	1	1	1	1	1	1	1	1
P11166	Solute carrier family 2, facilitated glucose transporter member 1	SLC2A1	1	0	0	1	0	1	0	0	0	0	1	0	0	1	0	1	1	0	1	0	1	0	1	0	1	1
P11172	Uridine 5-monophosphate synthase;Orotate phosphoribosyltransferase;Orotidine 5-phosphate decarboxylase	UMPS	1	1	1	1	1	1	1	1	1	0	1	1	1	1	0	0	0	1	1	0	0	1	1	1	0	1
P11177	Pyruvate dehydrogenase E1 component subunit beta, mitochondrial	PDHB	1	1	1	1	1	1	1	1	1	0	1	1	1	1	1	1	1	1	1	1	1	1	1	1	1	1
P11182	Lipoamide acyltransferase component of branched-chain alpha-keto acid dehydrogenase complex, mitochondrial	DBT	1	0	1	1	0	1	0	0	0	0	1	0	0	0	0	1	1	0	0	0	0	1	1	0	0	1
P11215	Integrin alpha-M	ITGAM	1	0	0	1	1	1	1	0	0	0	1	0	0	1	1	1	1	0	0	0	0	0	0	0	0	0
P11216	Glycogen phosphorylase, brain form	PYGB	1	1	1	1	1	1	1	1	1	1	1	1	1	1	1	1	1	1	1	1	1	1	1	1	1	1
P11233	Ras-related protein Ral-A	RALA	1	1	1	1	1	1	1	1	1	0	1	1	1	1	1	1	1	1	1	0	0	1	1	1	1	1
P11234	Ras-related protein Ral-B	RALB	1	0	1	1	1	1	0	1	0	0	1	1	1	1	1	1	0	0	0	0	0	1	1	1	1	1
P11277	Spectrin beta chain, erythrocytic	SPTB	1	1	1	1	1	1	1	1	0	1	1	1	0	1	1	1	1	1	1	0	1	1	1	1	1	1
P11279	Lysosome-associated membrane glycoprotein 1	LAMP1	1	1	1	1	1	1	1	1	1	1	1	1	1	1	1	1	1	1	1	1	1	1	1	1	1	1
P11310	Medium-chain specific acyl-CoA dehydrogenase, mitochondrial	ACADM	1	1	1	1	1	1	1	1	1	1	1	1	1	1	1	1	1	1	1	1	1	1	1	1	1	1
P11387	DNA topoisomerase 1	TOP1	1	0	0	0	1	1	1	0	0	0	1	0	1	0	1	1	1	0	0	0	1	0	1	1	1	0
P11413	Glucose-6-phosphate 1-dehydrogenase	G6PD	1	1	1	1	1	1	1	1	1	1	1	1	1	1	1	1	1	1	1	1	1	1	1	1	1	1
P11498	Pyruvate carboxylase, mitochondrial	PC	1	0	1	1	1	1	1	0	1	0	0	0	0	1	0	1	0	0	0	0	0	0	0	0	0	0
P11532	Dystrophin	DMD	0	0	1	0	0	1	0	0	0	0	0	0	0	0	0	1	0	0	0	0	0	0	0	0	0	0
P11586	C-1-tetrahydrofolate synthase, cytoplasmic;Methylenetetrahydrofolate dehydrogenase;Methenyltetrahydrofolate cyclohydrolase;Formyltetrahydrofolate synthetase;C-1-tetrahydrofolate synthase, cytoplasmic, N-terminally processed	MTHFD1	1	1	1	1	1	1	1	1	1	1	1	1	1	1	1	1	1	0	1	1	1	1	1	1	1	1
P11678	Eosinophil peroxidase;Eosinophil peroxidase light chain;Eosinophil peroxidase heavy chain	EPX	1	1	1	1	1	1	1	0	0	1	1	0	1	1	1	1	1	0	0	1	0	1	1	0	0	1
P11684	Uteroglobin	SCGB1A1	1	1	1	1	1	1	1	1	1	1	1	1	1	1	1	1	1	1	1	1	1	1	1	1	1	1
P11766	Alcohol dehydrogenase class-3	ADH5	1	1	1	1	1	1	1	1	1	1	1	1	1	1	1	1	1	1	1	1	1	1	1	1	1	1
P11908	Ribose-phosphate pyrophosphokinase 2	PRPS2	1	0	1	1	1	1	1	1	1	0	1	1	0	1	1	1	0	0	1	0	0	0	0	0	0	0
P11940	Polyadenylate-binding protein 1	PABPC1	1	1	1	1	1	1	1	1	1	1	1	1	1	1	1	1	1	1	1	1	1	1	1	1	1	1
P12004	Proliferating cell nuclear antigen	PCNA	1	0	1	1	1	1	1	1	1	1	1	1	1	1	1	1	1	1	1	1	1	1	1	1	1	1
P12081	Histidine--tRNA ligase, cytoplasmic	HARS	1	1	1	1	1	1	1	1	1	1	1	1	1	1	1	1	1	1	1	1	0	1	1	1	1	1
P12109	Collagen alpha-1(VI) chain	COL6A1	1	1	1	1	1	1	1	1	1	1	1	1	1	1	1	1	1	1	1	1	1	1	1	1	1	1
P12110	Collagen alpha-2(VI) chain	COL6A2	1	1	1	1	1	1	1	1	1	1	1	1	1	1	1	1	1	1	1	1	1	1	1	1	1	1
P12111	Collagen alpha-3(VI) chain	COL6A3	1	1	1	1	1	1	1	1	1	1	1	1	1	1	1	1	1	1	1	1	1	1	1	1	1	1
P12235	ADP/ATP translocase 1	SLC25A4	1	1	1	1	1	1	1	1	1	1	1	1	1	1	1	1	1	1	1	1	0	0	1	0	0	1
P12236	ADP/ATP translocase 3;ADP/ATP translocase 3, N-terminally processed	SLC25A6	1	1	1	1	0	1	0	1	1	1	1	1	1	1	0	1	1	1	1	1	0	1	1	1	1	1
P12268	Inosine-5-monophosphate dehydrogenase 2	IMPDH2	1	1	1	1	1	1	1	1	1	1	1	1	1	1	1	1	1	1	1	0	1	1	1	1	1	1
P12270	Nucleoprotein TPR	TPR	1	1	1	1	1	1	1	1	1	0	1	1	1	1	1	1	1	0	1	0	0	1	1	1	1	1
P12273	Prolactin-inducible protein	PIP	1	1	1	1	1	1	1	1	1	1	1	1	1	1	1	1	1	1	1	1	1	0	0	0	0	1
P12277	Creatine kinase B-type	CKB	1	1	1	1	1	1	1	1	1	1	1	1	1	1	1	1	1	1	1	1	1	1	1	1	1	1
P12429	Annexin A3	ANXA3	1	1	1	1	1	1	1	1	1	1	1	1	1	1	1	1	1	1	1	1	1	1	1	1	1	1
P12532	Creatine kinase U-type, mitochondrial	CKMT1A	1	1	1	1	1	1	1	1	1	1	1	1	1	1	1	1	1	1	1	1	0	1	1	1	1	1
P12694	2-oxoisovalerate dehydrogenase subunit alpha, mitochondrial	BCKDHA	1	0	1	1	0	1	1	1	1	1	1	1	1	1	0	1	0	1	1	1	0	0	1	1	0	1
P12724	Eosinophil cationic protein	RNASE3	1	1	1	1	1	1	1	0	1	1	1	1	1	1	1	1	1	0	0	0	0	1	0	0	0	0
P12814	Alpha-actinin-1	ACTN1	1	1	1	1	1	1	1	1	1	1	1	1	1	1	1	1	1	1	1	1	1	1	1	1	1	1
P12830	Cadherin-1;E-Cad/CTF1;E-Cad/CTF2;E-Cad/CTF3	CDH1	1	1	1	1	1	1	1	1	1	0	1	1	1	1	1	1	1	1	1	0	1	1	1	1	1	1
P12955	Xaa-Pro dipeptidase	PEPD	1	0	1	1	1	1	1	0	1	1	1	1	1	0	1	1	1	0	1	1	0	0	0	0	0	0
P12956	X-ray repair cross-complementing protein 6	XRCC6	1	1	1	1	1	1	1	1	1	1	1	1	1	1	1	1	1	1	1	1	1	1	1	1	1	1
P13010	X-ray repair cross-complementing protein 5	XRCC5	1	1	1	1	1	1	1	1	1	1	1	1	1	1	1	1	1	1	1	1	1	1	1	1	1	1
P13073	Cytochrome c oxidase subunit 4 isoform 1, mitochondrial	COX4I1	1	1	1	1	1	1	1	1	1	1	1	1	1	1	1	1	1	1	1	1	0	1	1	1	1	1
P13284	Gamma-interferon-inducible lysosomal thiol reductase	IFI30	0	1	0	0	0	0	0	1	1	0	0	0	0	0	0	0	0	0	1	0	0	0	0	0	0	0
P13473	Lysosome-associated membrane glycoprotein 2	LAMP2	1	1	1	1	1	1	1	1	1	1	1	1	1	1	1	1	1	1	1	1	0	1	1	1	1	1
P13489	Ribonuclease inhibitor	RNH1	1	1	1	1	1	1	1	1	1	1	1	1	1	1	1	1	1	1	1	1	1	1	1	1	1	1
P13584	Cytochrome P450 4B1	CYP4B1	1	1	1	1	1	0	1	1	1	1	1	1	1	1	0	1	0	0	1	1	0	0	0	0	0	1
P13611	Versican core protein	VCAN	1	1	1	1	1	1	1	1	1	0	1	1	1	1	1	1	1	0	1	1	1	1	1	1	1	1
P13639	Elongation factor 2	EEF2	1	1	1	1	1	1	1	1	1	1	1	1	1	1	1	1	1	1	1	1	1	1	1	1	1	1
P13667	Protein disulfide-isomerase A4	PDIA4	1	1	1	1	1	1	1	1	1	1	1	1	1	1	1	1	1	1	1	1	1	1	1	1	1	1
P13693	Translationally-controlled tumor protein	TPT1	1	1	1	1	1	1	1	1	1	1	1	1	1	1	1	1	1	1	1	1	0	0	1	0	0	0
P13716	Delta-aminolevulinic acid dehydratase	ALAD	1	1	1	1	1	1	0	1	1	1	1	1	1	1	1	1	1	1	1	0	1	1	1	1	1	1
P13727	Bone marrow proteoglycan;Eosinophil granule major basic protein	PRG2	1	1	1	1	1	1	1	1	0	1	1	1	1	0	1	1	1	1	1	1	0	0	1	0	0	0
P13762	HLA class II histocompatibility antigen, DR beta 4 chain	HLA-DRB4	1	0	0	0	0	1	1	1	0	1	1	0	1	0	0	1	0	0	1	1	0	0	0	1	0	0
P13796	Plastin-2	LCP1	1	1	1	1	1	1	1	1	1	1	1	1	1	1	1	1	1	1	1	1	1	1	1	1	1	1
P13797	Plastin-3	PLS3	1	1	1	1	1	1	1	1	1	1	1	1	1	1	1	1	1	1	1	1	0	1	1	1	1	1
P13798	Acylamino-acid-releasing enzyme	APEH	1	1	1	1	1	1	1	1	1	1	1	1	1	1	1	1	1	1	1	1	1	1	1	1	1	1
P13804	Electron transfer flavoprotein subunit alpha, mitochondrial	ETFA	1	1	1	1	1	1	1	1	1	1	1	1	1	1	1	1	1	1	1	1	0	1	1	1	1	1
P13807	Glycogen [starch] synthase, muscle	GYS1	1	1	1	0	1	1	1	1	1	0	1	0	0	0	0	1	0	0	1	0	0	0	0	0	0	0
P13861	cAMP-dependent protein kinase type II-alpha regulatory subunit	PRKAR2A	1	1	1	1	1	1	1	1	1	1	1	1	1	1	1	1	1	1	1	1	1	1	1	1	1	1
P13987	CD59 glycoprotein	CD59	1	1	1	1	1	1	1	1	1	1	1	1	1	1	1	1	1	1	1	1	1	1	1	1	1	1
P14174	Macrophage migration inhibitory factor	MIF	1	1	1	1	1	1	1	1	1	1	1	1	1	1	1	1	1	1	1	1	1	1	1	1	1	1
P14314	Glucosidase 2 subunit beta	PRKCSH	1	1	1	1	1	1	1	1	1	1	1	1	1	1	1	1	1	1	1	1	1	1	1	1	1	1
P14317	Hematopoietic lineage cell-specific protein	HCLS1	1	1	0	1	0	1	0	1	1	1	0	0	0	0	0	1	0	1	1	0	0	0	0	0	0	0
P14324	Farnesyl pyrophosphate synthase	FDPS	1	1	1	1	0	1	1	0	1	1	1	1	1	0	1	1	1	0	1	1	1	1	1	1	1	1
P14406	Cytochrome c oxidase subunit 7A2, mitochondrial	COX7A2	1	1	1	1	1	1	1	1	1	1	1	1	1	1	1	1	1	1	1	1	1	0	1	0	0	0
P14543	Nidogen-1	NID1	0	1	1	1	0	0	0	0	1	0	1	1	1	1	0	0	1	0	1	0	1	1	1	1	1	1
P14550	Alcohol dehydrogenase [NADP(+)]	AKR1A1	1	1	1	1	1	1	1	1	1	1	1	1	1	1	1	1	1	1	1	1	1	1	1	1	1	1
P14618	Pyruvate kinase PKM	PKM	1	1	1	1	1	1	1	1	1	1	1	1	1	1	1	1	1	1	1	1	1	1	1	1	1	1
P14625	Endoplasmin	HSP90B1	1	1	1	1	1	1	1	1	1	1	1	1	1	1	1	1	1	1	1	1	1	1	1	1	1	1
P14735	Insulin-degrading enzyme	IDE	0	1	1	1	0	1	0	1	1	0	0	1	1	0	1	1	1	1	1	0	0	0	0	0	0	0
P14780	Matrix metalloproteinase-9;67 kDa matrix metalloproteinase-9;82 kDa matrix metalloproteinase-9	MMP9	0	0	0	1	1	1	1	0	0	0	0	0	1	0	0	1	0	0	0	0	0	0	0	0	0	0
P14854	Cytochrome c oxidase subunit 6B1	COX6B1	1	1	1	1	1	1	1	1	1	1	1	1	1	1	1	1	1	1	1	1	1	1	1	1	1	1
P14866	Heterogeneous nuclear ribonucleoprotein L	HNRNPL	1	1	1	1	1	1	1	1	1	1	1	1	1	1	1	1	1	1	1	1	1	1	1	1	1	1
P14868	Aspartate--tRNA ligase, cytoplasmic	DARS	1	1	1	1	1	1	1	1	1	1	1	1	1	1	1	1	1	1	1	1	1	1	1	1	1	1
P14902	Indoleamine 2,3-dioxygenase 1	IDO1	0	0	0	0	0	0	0	1	1	0	1	1	0	0	0	0	0	1	1	0	0	0	0	0	0	0
P14923	Junction plakoglobin	JUP	1	1	1	1	1	1	1	1	1	1	1	1	1	1	1	1	1	1	1	1	1	1	1	1	1	1
P14927	Cytochrome b-c1 complex subunit 7	UQCRB	1	1	1	1	1	1	1	1	1	1	1	1	1	1	1	1	1	1	1	1	1	1	1	1	1	1
P15088	Mast cell carboxypeptidase A	CPA3	0	0	1	1	1	0	0	0	0	0	0	0	1	0	0	0	0	0	0	0	0	0	1	0	0	0
P15090	Fatty acid-binding protein, adipocyte	FABP4	0	0	0	0	0	0	0	0	0	0	0	0	0	0	0	0	0	0	0	0	0	1	1	0	0	0
P15104	Glutamine synthetase	GLUL	1	1	1	1	1	1	1	1	1	0	1	1	0	0	0	1	1	0	1	0	1	1	1	1	1	1
P15121	Aldose reductase	AKR1B1	1	1	1	1	1	1	1	0	1	1	1	1	1	1	1	1	1	1	1	1	1	1	1	1	1	1
P15144	Aminopeptidase N	ANPEP	1	1	0	1	1	1	1	0	1	1	1	1	1	1	0	1	0	0	1	1	0	1	0	0	0	0
P15153	Ras-related C3 botulinum toxin substrate 2	RAC2	1	1	0	1	1	1	1	0	0	0	1	0	1	0	0	1	0	0	0	0	0	0	0	0	0	0
P15170	Eukaryotic peptide chain release factor GTP-binding subunit ERF3A	GSPT1	0	1	0	0	0	0	0	1	0	1	0	0	0	0	0	0	0	1	1	1	0	0	0	0	0	0
P15311	Ezrin	EZR	1	1	1	1	1	1	1	1	1	1	1	1	1	1	1	1	1	1	1	1	1	1	1	1	1	1
P15313	V-type proton ATPase subunit B, kidney isoform	ATP6V1B1	1	0	0	0	1	0	0	0	0	0	0	0	0	0	0	0	0	0	0	0	0	0	0	0	0	0
P15328	Folate receptor alpha	FOLR1	0	1	1	0	1	1	0	1	1	0	0	1	1	1	1	1	0	1	1	0	1	1	1	1	1	1
P15374	Ubiquitin carboxyl-terminal hydrolase isozyme L3	UCHL3	0	1	1	1	1	1	1	1	1	1	1	1	1	1	1	1	0	0	1	0	1	1	1	1	1	1
P15502	Elastin	ELN	1	0	0	1	1	1	0	0	0	0	1	0	1	1	1	1	1	0	1	0	0	0	1	0	0	1
P15531	Nucleoside diphosphate kinase A	NME1	1	1	0	1	1	1	1	1	1	1	0	1	1	0	0	1	1	1	1	1	0	0	1	1	0	1
P15559	NAD(P)H dehydrogenase [quinone] 1	NQO1	1	1	1	1	1	1	1	1	1	1	1	1	1	1	1	1	1	1	1	1	0	1	1	1	1	1
P15586	N-acetylglucosamine-6-sulfatase	GNS	0	0	0	0	0	0	0	0	0	0	0	0	0	0	1	0	0	0	0	1	0	0	0	0	1	1
P15814	Immunoglobulin lambda-like polypeptide 1	IGLL1	0	0	0	0	0	0	0	0	1	0	0	0	0	0	0	0	0	0	1	0	0	0	0	0	0	0
P15880	40S ribosomal protein S2	RPS2	1	1	1	1	1	1	1	1	1	1	1	1	1	1	1	1	1	1	1	1	1	1	1	1	1	1
P15907	Beta-galactoside alpha-2,6-sialyltransferase 1	ST6GAL1	1	1	1	1	1	1	1	1	1	1	1	0	0	0	1	0	0	0	1	0	0	0	0	0	0	0
P15924	Desmoplakin	DSP	1	1	1	1	1	1	1	1	1	1	1	1	1	1	1	1	1	1	1	1	1	1	1	1	1	1
P15927	Replication protein A 32 kDa subunit	RPA2	0	0	0	1	1	0	0	1	1	0	0	1	0	0	1	0	0	1	1	0	0	0	0	1	0	0
P15941	Mucin-1;Mucin-1 subunit alpha;Mucin-1 subunit beta	MUC1	1	1	1	1	1	1	1	1	1	1	1	1	1	1	0	1	0	1	1	1	0	1	1	1	0	1
P16050	Arachidonate 15-lipoxygenase	ALOX15	1	1	1	1	1	1	1	1	1	1	1	1	1	1	1	1	1	1	1	1	1	1	1	1	1	1
P16070	CD44 antigen	CD44	1	1	1	1	1	1	1	1	1	1	1	1	1	1	1	1	0	1	1	0	1	1	1	1	1	1
P16104;Q96QV6	Histone H2AX;Histone H2A type 1-A	H2AFX;HIST1H2AA	1	0	1	1	1	1	1	1	0	0	1	1	1	1	1	1	1	1	0	1	0	0	1	0	0	0
P16112	Aggrecan core protein;Aggrecan core protein 2	ACAN	0	0	1	1	0	0	0	0	0	0	0	0	1	0	0	0	0	0	0	0	0	0	0	0	0	0
P16144	Integrin beta-4	ITGB4	1	1	1	1	1	1	0	0	0	0	0	0	1	1	1	0	1	0	0	0	0	1	1	0	0	0
P16152	Carbonyl reductase [NADPH] 1	CBR1	1	1	1	1	1	1	1	1	1	1	1	1	1	1	1	1	1	1	1	1	1	1	1	1	1	1
P16219	Short-chain specific acyl-CoA dehydrogenase, mitochondrial	ACADS	1	1	1	1	1	1	1	1	1	1	1	1	1	1	1	1	1	1	1	1	0	1	1	1	0	1
P16220	Cyclic AMP-responsive element-binding protein 1	CREB1	1	0	0	0	0	0	0	0	0	0	0	0	0	0	0	0	0	0	0	0	0	1	0	1	0	1
P16278	Beta-galactosidase	GLB1	0	1	1	1	1	1	0	1	1	1	0	1	1	1	1	0	1	1	1	1	0	0	0	0	0	0
P16401	Histone H1.5	HIST1H1B	1	1	1	1	1	1	1	1	1	1	1	1	1	1	1	1	1	1	1	1	1	1	1	1	1	1
P16402	Histone H1.3	HIST1H1D	1	0	0	1	1	1	1	0	0	0	1	0	1	0	1	1	0	0	0	0	0	0	1	1	1	1
P16403	Histone H1.2	HIST1H1C	1	1	1	1	1	1	1	1	1	1	1	1	1	1	1	1	0	1	1	1	1	1	1	1	1	1
P16422	Epithelial cell adhesion molecule	EPCAM	1	1	1	1	1	1	1	1	1	1	1	1	1	1	1	1	1	1	1	1	0	1	0	1	1	1
P16435	NADPH--cytochrome P450 reductase	POR	1	1	1	1	1	1	1	1	1	1	1	1	1	1	1	1	1	1	1	1	1	1	1	1	1	1
P16452	Erythrocyte membrane protein band 4.2	EPB42	0	0	0	0	0	1	0	1	0	0	0	0	0	0	1	1	0	0	0	0	1	0	0	0	0	0
P16615	Sarcoplasmic/endoplasmic reticulum calcium ATPase 2	ATP2A2	1	1	1	1	1	1	1	1	1	1	1	1	1	1	1	1	1	1	1	1	1	1	1	1	1	1
P16930	Fumarylacetoacetase	FAH	1	0	1	1	1	1	1	0	1	0	1	1	1	1	1	1	1	0	1	0	0	1	1	1	1	1
P16949	Stathmin	STMN1	1	0	0	1	1	1	1	0	0	0	1	0	1	1	1	1	0	0	0	0	1	1	1	1	1	1
P16989	Y-box-binding protein 3	YBX3	1	1	1	1	1	1	1	1	1	0	1	1	1	0	1	1	1	1	1	1	1	1	1	1	1	1
P17050	Alpha-N-acetylgalactosaminidase	NAGA	0	0	1	1	1	1	0	0	1	0	1	1	0	1	1	1	1	0	1	0	0	0	1	0	1	0
P17066;P48741	Heat shock 70 kDa protein 6;Putative heat shock 70 kDa protein 7	HSPA6;HSPA7	1	1	1	1	1	1	1	1	1	1	1	1	1	1	1	1	1	1	1	1	1	1	1	1	1	1
P17096	High mobility group protein HMG-I/HMG-Y	HMGA1	1	1	1	1	1	1	1	1	1	1	1	1	1	1	1	1	1	0	1	0	1	1	1	1	1	1
P17174	Aspartate aminotransferase, cytoplasmic	GOT1	1	1	1	1	1	1	1	1	1	1	1	1	1	1	1	1	1	1	1	1	1	1	1	1	1	1
P17213	Bactericidal permeability-increasing protein	BPI	0	0	0	1	1	1	1	0	0	0	0	0	1	0	0	0	0	0	0	0	0	0	0	0	0	0
P17301	Integrin alpha-2	ITGA2	1	1	1	1	1	1	0	1	1	0	0	1	0	1	1	0	0	0	1	0	0	1	1	1	1	1
P17480	Nucleolar transcription factor 1	UBTF	1	0	1	1	0	1	1	0	0	0	1	1	1	1	0	1	0	0	0	0	0	1	1	1	1	1
P17568	NADH dehydrogenase [ubiquinone] 1 beta subcomplex subunit 7	NDUFB7	0	0	0	1	1	1	1	0	0	0	0	0	1	1	0	1	0	0	0	0	0	1	1	1	1	1
P17612	cAMP-dependent protein kinase catalytic subunit alpha	PRKACA	1	1	1	1	1	1	1	1	0	0	1	1	1	0	1	1	0	1	0	0	0	0	0	0	0	0
P17655	Calpain-2 catalytic subunit	CAPN2	1	1	1	1	1	1	1	1	1	1	1	1	1	1	1	1	1	1	1	1	1	1	1	1	1	1
P17661	Desmin	DES	1	1	1	1	1	1	1	0	1	1	1	1	1	1	1	1	1	1	1	1	1	1	1	1	1	1
P17693	HLA class I histocompatibility antigen, alpha chain G	HLA-G	1	0	0	0	0	1	1	1	1	0	1	1	1	1	0	1	0	0	1	0	0	1	1	1	0	1
P17844	Probable ATP-dependent RNA helicase DDX5	DDX5	1	1	1	1	1	1	1	1	1	1	1	1	1	1	1	1	1	1	1	1	1	1	1	1	1	1
P17858	ATP-dependent 6-phosphofructokinase, liver type	PFKL	1	1	1	1	1	1	1	1	1	1	1	1	1	1	1	1	1	1	1	1	0	1	1	1	1	1
P17900	Ganglioside GM2 activator;Ganglioside GM2 activator isoform short	GM2A	1	1	0	1	0	1	1	1	1	1	1	1	1	1	1	1	1	0	1	1	0	1	0	1	0	1
P17931	Galectin-3	LGALS3	1	1	1	1	1	1	1	1	1	1	1	1	1	1	1	1	1	1	1	1	1	1	1	1	1	1
P17980	26S protease regulatory subunit 6A	PSMC3	1	1	1	1	1	1	1	1	1	1	1	1	1	1	1	1	1	1	1	0	1	1	1	1	1	1
P17987	T-complex protein 1 subunit alpha	TCP1	1	1	1	1	1	1	1	1	1	1	1	1	1	1	1	1	1	1	1	1	1	1	1	1	1	1
P18031	Tyrosine-protein phosphatase non-receptor type 1	PTPN1	1	1	1	1	0	1	1	0	1	0	1	1	1	0	0	1	0	1	1	0	0	1	0	1	0	1
P18077	60S ribosomal protein L35a	RPL35A	1	1	1	1	1	1	1	1	1	1	1	1	1	1	1	1	1	1	1	1	1	1	1	1	1	1
P18085	ADP-ribosylation factor 4	ARF4	1	1	1	1	1	1	1	1	1	1	1	1	1	1	1	1	1	1	1	1	0	1	1	1	1	1
P18124	60S ribosomal protein L7	RPL7	1	1	1	1	1	1	1	1	1	1	1	1	1	1	1	1	1	1	1	1	1	1	1	1	1	1
P18206	Vinculin	VCL	1	1	1	1	1	1	1	1	1	1	1	1	1	1	1	1	1	1	1	1	1	1	1	1	1	1
P18440	Arylamine N-acetyltransferase 1	NAT1	0	0	1	1	1	0	0	0	1	0	1	1	0	1	0	1	0	1	1	0	0	0	1	0	0	1
P18583	Protein SON	SON	1	1	1	1	1	1	1	1	1	0	1	1	1	1	1	1	1	1	1	0	1	1	1	1	1	1
P18621	60S ribosomal protein L17	RPL17	1	0	1	1	1	1	1	1	1	0	1	1	1	1	1	1	1	1	1	1	1	1	1	1	0	1
P18669	Phosphoglycerate mutase 1	PGAM1	1	1	1	1	1	1	1	1	1	1	1	1	1	1	1	1	1	1	1	1	1	1	1	1	1	1
P18754	Regulator of chromosome condensation	RCC1	1	1	1	1	1	1	1	1	1	1	1	1	1	1	1	1	1	1	1	1	1	1	1	1	1	1
P18827	Syndecan-1	SDC1	0	0	0	1	1	0	0	0	0	0	0	0	0	1	0	0	0	0	0	0	1	1	0	1	1	0
P18859	ATP synthase-coupling factor 6, mitochondrial	ATP5J	1	1	1	1	1	1	1	1	1	0	1	1	1	1	1	1	1	1	1	1	1	1	1	1	1	1
P18887	DNA repair protein XRCC1	XRCC1	1	0	1	1	1	1	1	0	0	0	1	0	0	0	0	1	0	0	0	0	0	1	1	1	1	1
P19012	Keratin, type I cytoskeletal 15	KRT15	0	0	0	1	0	0	0	0	0	0	0	0	0	1	0	0	0	0	0	0	0	0	0	0	0	0
P19075	Tetraspanin-8	TSPAN8	1	1	1	1	1	1	0	1	1	0	0	1	1	0	0	1	0	0	1	0	0	1	0	0	0	0
P19105;O14950	Myosin regulatory light chain 12A;Myosin regulatory light chain 12B	MYL12A;MYL12B	1	1	1	1	1	1	1	1	1	1	1	1	1	1	1	1	1	1	1	1	1	1	1	1	1	1
P19224	UDP-glucuronosyltransferase 1-6	UGT1A6	0	0	1	0	1	1	0	0	0	0	1	0	1	0	0	1	0	0	0	0	0	1	0	0	1	0
P19338	Nucleolin	NCL	1	1	1	1	1	1	1	1	1	1	1	1	1	1	1	1	1	1	1	1	1	1	1	1	1	1
P19367	Hexokinase-1	HK1	1	1	1	1	1	1	1	1	1	1	1	1	1	1	1	1	1	1	1	1	1	1	1	1	1	1
P19388	DNA-directed RNA polymerases I, II, and III subunit RPABC1	POLR2E	1	0	1	1	1	1	1	1	1	1	1	1	1	1	1	1	1	1	1	1	0	1	1	1	1	1
P19404	NADH dehydrogenase [ubiquinone] flavoprotein 2, mitochondrial	NDUFV2	1	1	1	1	1	1	1	1	1	0	1	1	1	1	1	1	1	0	1	0	0	1	1	1	1	1
P19474	E3 ubiquitin-protein ligase TRIM21	TRIM21	1	1	1	1	0	1	1	1	1	0	0	1	1	1	0	1	0	0	0	0	0	1	0	1	1	1
P19525	Interferon-induced, double-stranded RNA-activated protein kinase	EIF2AK2	1	0	1	1	1	1	1	0	0	0	1	0	1	0	1	1	1	0	0	0	0	0	1	0	0	0
P19652	Alpha-1-acid glycoprotein 2	ORM2	0	0	0	0	0	0	0	0	0	0	0	0	1	0	0	1	0	0	0	0	0	0	0	0	0	0
P19823	Inter-alpha-trypsin inhibitor heavy chain H2	ITIH2	0	0	0	1	1	0	0	0	1	0	0	0	1	0	0	0	0	0	1	0	0	0	0	0	0	0
P19827	Inter-alpha-trypsin inhibitor heavy chain H1	ITIH1	0	1	1	1	1	1	1	0	1	0	1	1	1	1	1	1	1	0	1	0	1	1	0	0	1	0
P19838	Nuclear factor NF-kappa-B p105 subunit;Nuclear factor NF-kappa-B p50 subunit	NFKB1	1	0	1	1	0	1	0	0	0	0	1	0	0	1	0	0	0	0	0	0	0	0	0	0	0	0
P19971	Thymidine phosphorylase	TYMP	1	1	1	1	1	1	1	1	1	1	1	1	1	1	1	1	1	1	1	1	1	1	1	1	1	1
P20020	Plasma membrane calcium-transporting ATPase 1	ATP2B1	0	1	1	1	1	1	0	0	0	0	1	0	0	0	0	0	0	0	0	0	0	1	1	1	0	0
P20036	HLA class II histocompatibility antigen, DP alpha 1 chain	HLA-DPA1	1	1	0	1	1	1	0	1	1	0	1	0	1	0	0	1	0	1	1	1	0	0	1	1	0	0
P20042	Eukaryotic translation initiation factor 2 subunit 2	EIF2S2	1	1	1	1	1	1	1	1	1	0	1	1	1	1	1	1	1	0	1	0	0	1	1	1	1	1
P20073	Annexin A7	ANXA7	1	1	1	1	1	1	1	1	1	1	1	1	1	1	1	1	1	1	1	1	1	1	1	1	1	1
P20160	Azurocidin	AZU1	1	1	1	1	1	1	1	1	1	1	1	1	1	1	1	1	1	0	1	1	0	1	1	1	0	0
P20290	Transcription factor BTF3	BTF3	0	1	1	1	1	0	0	1	1	0	0	1	1	0	0	1	0	1	1	1	0	0	0	0	0	0
P20292	Arachidonate 5-lipoxygenase-activating protein	ALOX5AP	1	1	0	1	1	1	1	1	0	1	1	1	0	1	0	1	1	0	1	0	1	0	0	0	0	0
P20338	Ras-related protein Rab-4A	RAB4A	1	1	1	1	1	1	1	0	1	0	0	0	0	1	1	1	0	0	1	1	0	1	1	1	1	1
P20339	Ras-related protein Rab-5A	RAB5A	1	1	1	1	1	1	1	0	1	1	1	1	1	1	0	1	1	0	1	0	1	1	1	1	1	1
P20340	Ras-related protein Rab-6A	RAB6A	1	1	1	1	1	1	1	1	1	1	1	1	1	1	1	1	1	1	1	1	1	1	1	1	1	1
P20591	Interferon-induced GTP-binding protein Mx1;Interferon-induced GTP-binding protein Mx1, N-terminally processed	MX1	1	0	1	0	0	1	0	0	1	1	0	0	1	1	0	1	0	1	1	1	0	0	1	0	0	0
P20592	Interferon-induced GTP-binding protein Mx2	MX2	0	0	0	0	0	0	0	0	1	0	0	0	0	0	0	0	0	0	1	0	0	0	0	0	0	0
P20618	Proteasome subunit beta type-1	PSMB1	1	1	1	1	1	1	1	1	1	1	1	1	1	1	1	1	1	1	1	1	1	1	1	1	1	1
P20645	Cation-dependent mannose-6-phosphate receptor	M6PR	1	1	1	1	1	1	0	1	1	1	1	1	1	1	1	1	0	1	1	1	0	1	1	1	1	1
P20674	Cytochrome c oxidase subunit 5A, mitochondrial	COX5A	1	1	1	1	1	1	1	1	1	1	1	1	1	1	1	1	1	1	1	1	1	1	1	1	1	1
P20700	Lamin-B1	LMNB1	1	1	1	1	1	1	1	1	1	1	1	1	1	1	1	1	1	1	1	1	1	1	1	1	1	1
P20774	Mimecan	OGN	1	1	1	1	1	1	1	1	1	0	1	1	1	1	1	1	1	0	1	1	1	1	1	1	1	1
P20810	Calpastatin	CAST	1	0	1	1	1	1	1	1	1	0	1	1	1	1	1	1	1	1	1	1	1	1	1	1	1	1
P20908	Collagen alpha-1(V) chain	COL5A1	1	1	1	1	1	0	0	0	1	0	1	1	1	1	1	0	1	0	1	0	0	0	0	0	0	0
P20933	N(4)-(beta-N-acetylglucosaminyl)-L-asparaginase;Glycosylasparaginase alpha chain;Glycosylasparaginase beta chain	AGA	1	0	1	1	1	1	0	1	1	0	1	1	0	1	0	1	1	1	0	0	0	1	1	1	1	1
P21127;Q9UQ88	Cyclin-dependent kinase 11B;Cyclin-dependent kinase 11A	CDK11B;CDK11A	1	0	1	1	1	1	1	0	0	0	1	0	0	0	1	1	1	0	0	0	0	0	1	0	0	1
P21266	Glutathione S-transferase Mu 3	GSTM3	0	0	1	1	1	1	0	0	1	0	1	1	0	1	0	1	0	1	1	0	0	0	0	0	0	0
P21281	V-type proton ATPase subunit B, brain isoform	ATP6V1B2	1	1	1	1	1	1	1	1	1	1	1	1	1	1	1	1	1	1	1	1	0	1	1	1	1	1
P21291	Cysteine and glycine-rich protein 1	CSRP1	1	1	1	1	1	1	1	1	0	1	1	1	1	1	1	1	1	0	1	1	0	1	0	1	0	0
P21333	Filamin-A	FLNA	1	1	1	1	1	1	1	1	1	1	1	1	1	1	1	1	1	1	1	1	1	1	1	1	1	1
P21397	Amine oxidase [flavin-containing] A	MAOA	1	1	1	1	1	1	1	1	1	1	1	1	1	1	1	1	1	1	1	1	1	1	1	1	1	1
P21399	Cytoplasmic aconitate hydratase	ACO1	1	0	1	1	1	1	1	1	1	1	1	1	1	1	1	0	1	1	1	1	0	1	1	1	1	1
P21589	5-nucleotidase	NT5E	0	0	0	0	1	0	0	0	0	0	0	1	0	0	0	0	0	0	1	0	0	0	0	1	0	0
P21796	Voltage-dependent anion-selective channel protein 1	VDAC1	1	1	1	1	1	1	1	1	1	1	1	1	1	1	1	1	1	1	1	1	1	1	1	1	1	1
P21810	Biglycan	BGN	1	1	1	1	1	1	1	0	1	0	1	1	1	1	1	1	1	0	1	1	1	1	1	1	1	1
P21912	Succinate dehydrogenase [ubiquinone] iron-sulfur subunit, mitochondrial	SDHB	1	1	1	1	1	1	1	1	1	1	1	1	1	1	1	1	1	1	1	1	0	1	1	1	1	1
P21926	CD9 antigen	CD9	1	1	1	1	1	1	1	1	1	1	1	1	1	1	1	1	1	1	1	1	1	1	1	1	1	1
P21964	Catechol O-methyltransferase	COMT	1	1	1	1	1	1	1	0	1	1	1	1	1	0	1	1	1	1	1	0	0	0	0	0	0	0
P21980	Protein-glutamine gamma-glutamyltransferase 2	TGM2	1	1	1	1	1	1	1	1	1	1	1	1	1	1	1	1	1	1	1	1	1	1	1	1	1	1
P22033	Methylmalonyl-CoA mutase, mitochondrial	MUT	1	1	1	1	1	1	0	1	1	0	1	1	1	1	1	1	0	0	1	0	0	0	1	0	0	0
P22059	Oxysterol-binding protein 1	OSBP	1	1	1	1	1	1	1	1	1	1	1	1	1	1	1	1	1	0	1	0	0	1	1	1	1	1
P22061	Protein-L-isoaspartate(D-aspartate) O-methyltransferase	PCMT1	1	1	1	1	1	1	1	1	1	0	1	1	1	1	1	1	1	1	1	0	1	1	1	1	1	1
P22087	rRNA 2-O-methyltransferase fibrillarin	FBL	1	1	1	1	1	1	1	1	1	0	1	1	1	1	1	1	1	1	1	0	1	1	1	1	1	1
P22102	Trifunctional purine biosynthetic protein adenosine-3;Phosphoribosylamine--glycine ligase;Phosphoribosylformylglycinamidine cyclo-ligase;Phosphoribosylglycinamide formyltransferase	GART	1	1	1	1	1	1	1	1	1	1	1	1	1	1	1	1	1	1	1	1	0	1	1	1	1	1
P22105	Tenascin-X	TNXB	1	0	1	1	1	1	0	0	0	0	1	0	1	1	1	0	0	0	0	0	0	0	0	0	0	1
P22234	Multifunctional protein ADE2;Phosphoribosylaminoimidazole-succinocarboxamide synthase;Phosphoribosylaminoimidazole carboxylase	PAICS	1	1	1	1	1	1	1	1	1	1	1	1	1	1	1	1	1	0	1	0	1	1	1	1	1	1
P22307	Non-specific lipid-transfer protein	SCP2	1	1	1	1	1	1	1	1	1	1	1	1	1	1	1	1	1	1	1	1	1	1	1	1	1	1
P22314	Ubiquitin-like modifier-activating enzyme 1	UBA1	1	1	1	1	1	1	1	1	1	1	1	1	1	1	1	1	1	1	1	1	1	1	1	1	1	1
P22352	Glutathione peroxidase 3	GPX3	1	0	1	1	0	0	0	0	0	0	1	0	1	1	1	0	1	0	0	0	1	1	1	1	1	1
P22392;O60361	Nucleoside diphosphate kinase B;Putative nucleoside diphosphate kinase	NME2;NME2P1	1	1	1	1	1	1	1	1	1	1	1	1	1	1	1	1	1	1	1	1	1	1	1	1	1	1
P22570	NADPH:adrenodoxin oxidoreductase, mitochondrial	FDXR	1	1	1	1	1	1	1	1	1	1	1	1	1	1	1	1	1	1	1	1	1	1	1	1	1	1
P22612	cAMP-dependent protein kinase catalytic subunit gamma	PRKACG	0	0	0	0	0	0	0	0	0	0	0	1	0	0	0	0	0	0	1	0	0	0	0	0	0	0
P22626	Heterogeneous nuclear ribonucleoproteins A2/B1	HNRNPA2B1	1	1	1	1	1	1	1	1	1	1	1	1	1	1	1	1	1	1	1	1	1	1	1	1	1	1
P22694	cAMP-dependent protein kinase catalytic subunit beta	PRKACB	1	0	1	1	0	1	0	0	0	0	1	0	0	0	0	1	0	0	0	0	0	0	0	0	0	0
P22695	Cytochrome b-c1 complex subunit 2, mitochondrial	UQCRC2	1	1	1	1	1	1	1	1	1	1	1	1	1	1	1	1	1	1	1	1	1	1	1	1	1	1
P22735	Protein-glutamine gamma-glutamyltransferase K	TGM1	1	0	1	1	1	1	1	1	1	1	1	1	1	1	1	1	1	1	1	1	1	1	1	0	0	1
P22760	Arylacetamide deacetylase	AADAC	0	0	0	0	0	1	0	1	0	0	1	1	1	1	1	1	1	1	1	0	0	1	1	1	1	1
P23141	Liver carboxylesterase 1	CES1	1	1	1	1	1	1	1	1	1	1	1	1	1	1	1	1	1	1	1	1	1	1	1	1	1	1
P23193	Transcription elongation factor A protein 1	TCEA1	1	1	1	1	1	1	1	1	1	1	0	1	0	1	0	1	1	1	1	1	0	1	1	1	1	1
P23229	Integrin alpha-6;Integrin alpha-6 heavy chain;Integrin alpha-6 light chain;Processed integrin alpha-6	ITGA6	1	1	1	1	1	1	0	0	0	0	0	0	1	1	1	0	0	0	0	0	0	0	1	0	0	0
P23246	Splicing factor, proline- and glutamine-rich	SFPQ	1	1	1	1	1	1	1	1	1	1	1	1	1	1	1	1	1	1	1	1	1	1	1	1	1	1
P23258	Tubulin gamma-1 chain	TUBG1	0	0	0	0	0	0	0	0	1	0	0	1	0	0	0	0	0	0	0	0	0	0	0	0	0	0
P23284	Peptidyl-prolyl cis-trans isomerase B	PPIB	1	1	1	1	1	1	1	1	1	1	1	1	1	1	1	1	1	1	1	1	1	1	1	1	1	1
P23368	NAD-dependent malic enzyme, mitochondrial	ME2	1	1	1	1	1	1	1	1	1	1	1	1	1	1	1	1	1	1	1	1	1	1	1	1	1	1
P23381	Tryptophan--tRNA ligase, cytoplasmic;T1-TrpRS;T2-TrpRS	WARS	1	1	1	1	1	1	1	1	1	1	1	1	1	1	1	1	1	1	1	1	1	1	1	1	1	1
P23396	40S ribosomal protein S3	RPS3	1	1	1	1	1	1	1	1	1	1	1	1	1	1	1	1	1	1	1	1	1	1	1	1	1	1
P23490	Loricrin	LOR	0	0	1	0	0	1	0	0	0	0	0	0	1	1	0	0	1	0	0	0	0	0	1	0	0	0
P23526	Adenosylhomocysteinase	AHCY	1	1	1	1	1	1	1	1	1	1	1	1	1	1	1	1	1	1	1	1	1	1	1	1	1	1
P23527;Q93079;Q5QNW6	Histone H2B type 1-O;Histone H2B type 1-H;Histone H2B type 2-F	HIST1H2BO;HIST1H2BH;HIST2H2BF	0	0	0	0	0	0	0	0	0	0	0	0	0	0	0	1	0	0	0	0	1	1	1	1	1	1
P23528	Cofilin-1	CFL1	1	1	1	1	1	1	1	1	1	1	1	1	1	1	1	1	1	1	1	1	1	1	1	1	1	1
P23588	Eukaryotic translation initiation factor 4B	EIF4B	1	1	1	1	1	1	1	1	1	1	1	1	1	1	1	1	1	1	1	1	1	1	1	1	1	1
P23634	Plasma membrane calcium-transporting ATPase 4	ATP2B4	1	1	1	1	1	1	1	1	1	1	1	1	1	1	1	1	1	0	1	1	0	1	1	1	1	1
P23786	Carnitine O-palmitoyltransferase 2, mitochondrial	CPT2	1	1	1	1	1	1	1	1	1	1	1	1	1	1	1	1	0	1	1	1	0	0	1	1	0	1
P23919	Thymidylate kinase	DTYMK	1	0	1	1	1	1	0	1	1	0	0	1	1	0	1	1	0	0	1	0	0	1	1	0	1	1
P23946	Chymase	CMA1	0	0	1	0	0	0	0	0	0	0	0	0	1	0	0	0	0	0	0	0	0	0	0	0	0	0
P24158	Myeloblastin	PRTN3	1	1	1	1	1	1	1	1	1	1	0	1	1	1	1	0	1	1	1	1	0	0	1	1	0	0
P24390	ER lumen protein-retaining receptor 1	KDELR1	0	0	0	1	0	1	0	0	0	0	0	1	0	0	0	0	0	0	1	0	0	0	0	0	0	0
P24534	Elongation factor 1-beta	EEF1B2	1	0	1	1	1	1	1	1	1	1	1	1	1	1	1	1	1	1	1	1	1	1	1	1	1	1
P24539	ATP synthase F(0) complex subunit B1, mitochondrial	ATP5F1	1	1	1	1	1	1	1	1	1	1	1	1	1	1	1	1	1	1	1	1	1	1	1	1	1	1
P24666	Low molecular weight phosphotyrosine protein phosphatase	ACP1	1	1	1	1	1	1	1	1	1	1	1	1	1	1	1	1	1	1	1	1	1	1	1	1	1	1
P24752	Acetyl-CoA acetyltransferase, mitochondrial	ACAT1	1	1	1	1	1	1	1	1	1	1	1	1	1	1	1	1	1	1	1	1	1	1	1	1	1	1
P24821	Tenascin	TNC	1	1	1	1	1	1	1	1	1	1	1	0	1	1	1	0	1	0	0	0	0	1	0	0	0	1
P24844	Myosin regulatory light polypeptide 9	MYL9	1	1	1	1	1	1	0	0	0	0	1	1	1	1	0	1	1	0	1	0	0	0	1	1	1	1
P24928	DNA-directed RNA polymerase II subunit RPB1	POLR2A	1	1	1	1	1	1	1	1	1	0	1	1	1	1	1	1	1	0	0	0	0	1	1	1	1	1
P25311	Zinc-alpha-2-glycoprotein	AZGP1	1	1	1	1	1	1	1	1	1	1	1	1	1	1	1	1	1	1	1	1	1	1	1	1	1	1
P25325	3-mercaptopyruvate sulfurtransferase	MPST	1	1	1	1	1	1	1	1	1	0	1	1	1	1	1	1	1	1	1	0	1	1	1	1	1	1
P25398	40S ribosomal protein S12	RPS12	1	1	1	1	1	1	1	1	1	1	1	1	1	1	1	1	1	1	1	1	0	1	1	1	1	1
P25685	DnaJ homolog subfamily B member 1	DNAJB1	1	0	1	1	1	1	1	1	1	0	1	1	1	1	1	1	1	0	1	0	0	1	1	0	1	1
P25686	DnaJ homolog subfamily B member 2	DNAJB2	0	0	0	1	1	0	1	1	1	0	1	1	0	0	0	0	0	0	0	1	0	0	0	0	0	0
P25705	ATP synthase subunit alpha, mitochondrial	ATP5A1	1	1	1	1	1	1	1	1	1	1	1	1	1	1	1	1	1	1	1	1	1	1	1	1	1	1
P25774	Cathepsin S	CTSS	1	0	1	1	1	0	0	1	1	1	0	1	0	1	0	0	0	0	1	0	0	0	0	0	0	0
P25786	Proteasome subunit alpha type-1	PSMA1	1	1	1	1	1	1	1	1	1	1	1	1	1	1	1	1	1	1	1	1	1	1	1	1	1	1
P25787	Proteasome subunit alpha type-2	PSMA2	1	1	1	1	1	1	1	1	1	1	1	1	1	1	1	1	1	1	1	0	1	1	1	1	1	1
P25788	Proteasome subunit alpha type-3	PSMA3	1	1	1	1	1	1	1	1	1	1	1	1	1	1	1	1	1	1	1	1	0	1	1	1	1	1
P25789	Proteasome subunit alpha type-4	PSMA4	1	1	1	1	1	1	1	1	1	1	1	1	1	1	1	1	1	1	1	1	1	1	1	1	1	1
P25815	Protein S100-P	S100P	1	1	1	1	1	1	1	1	1	1	1	1	1	1	1	1	1	1	1	1	0	0	1	0	0	0
P26006	Integrin alpha-3;Integrin alpha-3 heavy chain;Integrin alpha-3 light chain	ITGA3	1	1	1	1	1	1	0	1	1	0	1	1	1	1	1	1	1	0	1	1	1	1	1	1	1	1
P26038	Moesin	MSN	1	1	1	1	1	1	1	1	1	1	1	1	1	1	1	1	1	1	1	1	1	1	1	1	1	1
P26196	Probable ATP-dependent RNA helicase DDX6	DDX6	1	1	1	1	1	1	1	1	1	1	1	1	1	1	1	1	0	1	1	1	0	1	1	1	1	1
P26232	Catenin alpha-2	CTNNA2	1	1	1	1	1	1	1	1	0	0	1	1	1	0	0	1	0	0	1	0	0	0	1	0	0	0
P26368	Splicing factor U2AF 65 kDa subunit	U2AF2	1	1	1	1	1	1	1	1	1	1	1	1	1	0	1	1	1	1	1	1	0	1	1	1	1	1
P26373	60S ribosomal protein L13	RPL13	1	1	1	1	1	1	1	1	1	1	1	1	1	1	1	1	1	1	1	1	1	1	1	1	1	1
P26440	Isovaleryl-CoA dehydrogenase, mitochondrial	IVD	1	1	1	1	1	1	1	1	1	1	1	1	1	1	1	1	1	1	1	1	1	1	1	1	1	1
P26447	Protein S100-A4	S100A4	1	1	1	1	1	1	1	1	1	1	1	1	1	1	1	1	1	1	1	1	1	1	1	1	1	1
P26572	Alpha-1,3-mannosyl-glycoprotein 2-beta-N-acetylglucosaminyltransferase	MGAT1	0	1	0	0	0	0	0	1	1	1	0	1	0	0	0	0	0	0	1	1	0	0	0	0	0	0
P26583	High mobility group protein B2	HMGB2	1	1	1	1	1	1	1	0	0	0	1	0	1	1	1	1	1	0	0	0	1	1	1	1	1	1
P26599	Polypyrimidine tract-binding protein 1	PTBP1	1	1	1	1	1	1	1	1	1	1	1	1	1	1	1	1	1	1	1	1	1	1	1	1	1	1
P26639	Threonine--tRNA ligase, cytoplasmic	TARS	1	1	1	1	1	1	1	1	1	1	1	1	1	1	1	1	0	1	1	1	0	1	1	1	1	1
P26640	Valine--tRNA ligase	VARS	1	1	1	1	1	1	1	1	1	1	1	1	1	1	1	1	1	1	1	1	0	1	1	1	1	1
P26641	Elongation factor 1-gamma	EEF1G	1	1	1	1	1	1	1	1	1	1	1	1	1	1	1	1	1	1	1	1	1	1	1	1	1	1
P26885	Peptidyl-prolyl cis-trans isomerase FKBP2	FKBP2	1	1	1	1	1	1	1	1	1	1	1	1	1	0	1	1	1	1	1	1	1	1	1	1	1	1
P27105	Erythrocyte band 7 integral membrane protein	STOM	1	1	1	1	1	1	1	1	1	1	1	1	1	1	1	1	1	1	1	1	1	1	1	1	1	1
P27338	Amine oxidase [flavin-containing] B	MAOB	1	1	1	1	1	1	1	1	1	1	1	1	1	1	1	1	1	1	1	1	1	1	1	1	1	1
P27348	14-3-3 protein theta	YWHAQ	1	1	1	1	1	1	1	1	1	1	1	1	1	1	1	1	1	1	1	1	1	1	1	1	1	1
P27361	Mitogen-activated protein kinase 3	MAPK3	1	1	1	1	1	1	1	1	1	1	1	1	1	1	1	1	0	0	1	1	0	1	1	1	1	1
P27487	Dipeptidyl peptidase 4;Dipeptidyl peptidase 4 membrane form;Dipeptidyl peptidase 4 soluble form	DPP4	0	0	1	0	1	1	0	1	1	1	0	1	0	0	0	0	0	0	1	0	0	0	0	0	0	0
P27635	60S ribosomal protein L10	RPL10	1	1	1	1	1	1	1	1	1	1	1	1	1	1	1	1	1	1	1	1	1	1	1	1	1	1
P27658	Collagen alpha-1(VIII) chain;Vastatin	COL8A1	1	1	1	1	0	1	0	0	0	0	1	0	1	1	1	1	1	0	0	0	0	0	0	1	1	0
P27694	Replication protein A 70 kDa DNA-binding subunit;Replication protein A 70 kDa DNA-binding subunit, N-terminally processed	RPA1	1	1	1	1	1	1	1	1	1	1	1	1	1	1	1	1	1	1	1	1	0	1	1	1	1	1
P27695	DNA-(apurinic or apyrimidinic site) lyase;DNA-(apurinic or apyrimidinic site) lyase, mitochondrial	APEX1	1	1	1	1	1	1	1	1	1	1	1	1	1	1	1	1	1	1	1	1	1	1	1	1	1	1
P27708	CAD protein;Glutamine-dependent carbamoyl-phosphate synthase;Aspartate carbamoyltransferase;Dihydroorotase	CAD	0	0	0	1	1	0	0	0	0	0	0	0	0	0	0	0	0	0	0	0	0	0	0	0	0	0
P27797	Calreticulin	CALR	1	1	1	1	1	1	1	1	1	1	1	1	1	1	1	1	1	1	1	1	1	1	1	1	1	1
P27816	Microtubule-associated protein 4	MAP4	1	1	1	1	1	1	1	1	1	0	1	1	1	1	1	1	1	1	1	1	1	1	1	1	1	1
P27824	Calnexin	CANX	1	1	1	1	1	1	1	1	1	1	1	1	1	1	1	1	1	1	1	1	1	1	1	1	1	1
P28062	Proteasome subunit beta type-8	PSMB8	1	1	1	1	1	1	1	1	1	1	1	1	1	1	1	1	1	1	1	1	1	1	1	1	1	1
P28065	Proteasome subunit beta type-9	PSMB9	1	1	1	1	1	1	1	1	1	1	1	1	0	1	1	1	1	1	1	1	0	1	1	1	1	1
P28066	Proteasome subunit alpha type-5	PSMA5	1	1	1	1	1	1	1	1	1	1	1	1	1	1	1	1	1	1	1	1	1	1	1	1	1	1
P28070	Proteasome subunit beta type-4	PSMB4	1	1	1	1	1	1	1	1	1	1	1	1	1	1	1	1	1	1	1	1	1	1	1	1	1	1
P28072	Proteasome subunit beta type-6	PSMB6	1	1	1	1	1	1	1	1	1	1	1	1	1	1	1	1	1	1	1	1	1	1	1	1	1	1
P28074	Proteasome subunit beta type-5	PSMB5	1	1	1	1	1	1	1	1	1	1	1	1	1	1	1	1	1	1	1	1	1	1	1	1	1	1
P28288	ATP-binding cassette sub-family D member 3	ABCD3	1	1	1	1	1	1	1	1	1	1	1	1	1	1	1	1	1	1	1	1	0	1	1	1	1	1
P28331	NADH-ubiquinone oxidoreductase 75 kDa subunit, mitochondrial	NDUFS1	1	1	1	1	1	1	1	1	1	1	1	1	1	1	1	1	1	1	1	1	1	1	1	1	1	1
P28482	Mitogen-activated protein kinase 1	MAPK1	1	1	1	1	1	1	1	1	1	1	1	1	1	1	1	1	1	1	1	1	1	1	1	1	1	1
P28676	Grancalcin	GCA	1	1	1	1	1	1	1	1	1	1	1	1	1	1	1	1	1	1	1	1	0	1	1	1	1	1
P28749	Retinoblastoma-like protein 1	RBL1	1	1	1	1	1	1	1	1	1	1	1	1	1	1	1	1	1	1	1	1	0	1	1	1	1	1
P28838	Cytosol aminopeptidase	LAP3	1	1	1	1	1	1	1	1	1	1	1	1	1	1	1	1	1	1	1	1	1	1	1	1	1	1
P28907	ADP-ribosyl cyclase/cyclic ADP-ribose hydrolase 1	CD38	1	1	1	1	1	0	0	1	1	1	0	1	0	0	0	1	0	1	1	0	0	0	1	0	0	0
P29144	Tripeptidyl-peptidase 2	TPP2	1	1	1	1	1	1	1	1	1	1	1	1	1	1	1	1	1	1	1	1	0	1	1	1	1	1
P29218	Inositol monophosphatase 1	IMPA1	1	1	1	1	1	1	1	1	1	1	1	1	1	1	1	1	1	1	1	1	1	1	1	1	1	1
P29350	Tyrosine-protein phosphatase non-receptor type 6	PTPN6	1	0	0	1	1	1	0	1	1	0	1	1	0	0	1	1	0	1	1	0	0	0	1	0	0	0
P29373	Cellular retinoic acid-binding protein 2	CRABP2	0	1	0	0	0	0	0	1	0	1	0	0	0	0	0	0	0	0	1	0	0	0	0	0	0	0
P29400	Collagen alpha-5(IV) chain	COL4A5	1	0	0	0	1	1	1	0	0	0	1	0	1	0	1	1	1	0	0	0	0	1	0	1	1	1
P29401	Transketolase	TKT	1	1	1	1	1	1	1	1	1	1	1	1	1	1	1	1	1	1	1	1	1	1	1	1	1	1
P29508	Serpin B3	SERPINB3	1	1	1	1	1	1	1	1	1	1	1	1	1	1	1	1	1	1	1	1	1	1	1	1	1	1
P29590	Protein PML	PML	1	1	1	1	1	1	1	1	1	1	1	1	1	1	1	1	1	1	1	1	1	1	1	1	1	1
P29692	Elongation factor 1-delta	EEF1D	1	1	1	1	1	1	1	1	1	1	1	1	1	1	1	1	1	1	1	1	1	1	1	1	1	1
P29728	2-5-oligoadenylate synthase 2	OAS2	1	1	1	1	1	1	1	1	1	1	1	1	1	0	1	1	0	1	1	1	0	0	1	1	0	1
P29966	Myristoylated alanine-rich C-kinase substrate	MARCKS	1	1	1	1	1	1	1	1	1	1	1	1	1	1	1	1	1	1	1	1	1	1	1	1	1	1
P29992	Guanine nucleotide-binding protein subunit alpha-11	GNA11	1	1	1	1	1	1	1	1	1	1	1	1	1	1	1	1	0	0	1	1	0	1	1	1	1	1
P30038	Delta-1-pyrroline-5-carboxylate dehydrogenase, mitochondrial	ALDH4A1	1	1	1	1	1	1	1	1	1	1	1	1	1	1	0	1	1	1	1	1	1	1	1	1	1	1
P30039	Phenazine biosynthesis-like domain-containing protein	PBLD	1	0	0	1	0	0	1	1	0	0	1	1	0	0	0	0	0	0	0	0	0	0	1	0	1	0
P30040	Endoplasmic reticulum resident protein 29	ERP29	1	1	1	1	1	1	1	1	1	1	1	1	1	1	1	1	1	1	1	1	1	1	1	1	1	1
P30041	Peroxiredoxin-6	PRDX6	1	1	1	1	1	1	1	1	1	1	1	1	1	1	1	1	1	1	1	1	1	1	1	1	1	1
P30043	Flavin reductase (NADPH)	BLVRB	1	1	1	1	1	1	1	1	1	1	1	1	1	1	1	1	1	1	1	1	1	1	1	1	1	1
P30044	Peroxiredoxin-5, mitochondrial	PRDX5	1	1	1	1	1	1	1	1	1	1	1	1	1	1	1	1	1	1	1	1	1	1	1	1	1	1
P30046	D-dopachrome decarboxylase	DDT	1	0	1	1	1	1	0	0	0	0	1	0	1	0	1	1	0	0	0	0	0	0	0	0	0	0
P30047	GTP cyclohydrolase 1 feedback regulatory protein	GCHFR	0	0	0	0	0	0	0	1	1	0	0	1	0	0	0	0	0	0	1	0	0	0	0	0	0	0
P30048	Thioredoxin-dependent peroxide reductase, mitochondrial	PRDX3	1	1	1	1	1	1	1	1	1	1	1	1	1	1	1	1	1	1	1	1	1	1	1	1	1	1
P30049	ATP synthase subunit delta, mitochondrial	ATP5D	1	1	1	1	1	1	1	1	1	1	1	1	1	1	1	1	1	1	1	1	1	1	1	1	1	1
P30050	60S ribosomal protein L12	RPL12	1	1	1	1	1	1	1	1	1	1	1	1	1	1	1	1	1	1	1	1	1	1	1	1	1	1
P30084	Enoyl-CoA hydratase, mitochondrial	ECHS1	1	1	1	1	1	1	1	1	1	1	1	1	1	1	1	1	1	1	1	1	1	1	1	1	1	1
P30085	UMP-CMP kinase	CMPK1	1	1	1	1	1	1	1	1	1	1	1	1	1	1	1	1	1	1	1	1	0	1	1	1	1	1
P30086	Phosphatidylethanolamine-binding protein 1;Hippocampal cholinergic neurostimulating peptide	PEBP1	1	1	1	1	1	1	1	1	1	1	1	1	1	1	1	1	1	1	1	1	1	1	1	1	1	1
P30101	Protein disulfide-isomerase A3	PDIA3	1	1	1	1	1	1	1	1	1	1	1	1	1	1	1	1	1	1	1	1	1	1	1	1	1	1
P30153	Serine/threonine-protein phosphatase 2A 65 kDa regulatory subunit A alpha isoform	PPP2R1A	1	1	1	1	1	1	1	1	1	1	1	1	1	1	1	1	1	1	1	1	1	1	1	1	1	1
P30419	Glycylpeptide N-tetradecanoyltransferase 1	NMT1	1	1	1	1	0	1	1	1	1	0	1	1	1	1	0	0	0	0	1	0	0	1	1	1	1	1
P30519	Heme oxygenase 2	HMOX2	0	0	0	1	1	0	1	1	1	0	1	1	0	1	1	0	0	0	1	0	0	1	1	1	1	1
P30520	Adenylosuccinate synthetase isozyme 2	ADSS	1	0	1	1	1	1	1	1	1	0	1	1	1	0	1	1	0	1	1	1	0	1	1	1	1	1
P30533	Alpha-2-macroglobulin receptor-associated protein	LRPAP1	1	0	0	1	1	1	1	0	0	0	0	1	1	0	0	1	1	0	1	0	0	1	1	0	0	0
P30536	Translocator protein	TSPO	1	1	1	1	1	1	0	1	1	1	1	1	1	0	1	1	0	1	1	1	1	1	1	0	0	1
P30566	Adenylosuccinate lyase	ADSL	1	0	1	1	1	1	1	1	1	0	1	1	0	0	1	1	0	1	1	0	0	1	1	1	1	1
P30622	CAP-Gly domain-containing linker protein 1	CLIP1	1	0	1	1	1	1	0	1	0	0	0	1	0	0	1	0	0	1	1	0	0	1	1	1	0	1
P30626	Sorcin	SRI	1	1	1	1	1	1	1	1	1	1	1	1	1	1	1	1	1	1	1	1	1	1	1	1	1	1
P30711	Glutathione S-transferase theta-1	GSTT1	1	1	1	1	1	1	1	0	1	1	1	1	1	1	1	1	1	0	1	0	0	1	1	1	1	1
P30740	Leukocyte elastase inhibitor	SERPINB1	1	1	1	1	1	1	1	1	1	1	1	1	1	1	1	1	1	1	1	1	1	1	1	1	1	1
P30837	Aldehyde dehydrogenase X, mitochondrial	ALDH1B1	1	0	1	1	0	1	0	0	1	0	1	1	1	1	0	0	0	0	1	0	0	1	0	0	1	0
P30838	Aldehyde dehydrogenase, dimeric NADP-preferring	ALDH3A1	1	1	1	1	1	1	1	1	1	1	1	1	1	1	1	1	1	1	1	1	1	1	1	1	1	1
P30876	DNA-directed RNA polymerase II subunit RPB2	POLR2B	1	1	1	1	1	1	1	1	1	0	1	1	1	1	1	1	1	1	1	0	0	1	1	1	1	1
P31025	Lipocalin-1	LCN1	0	1	1	0	0	0	0	0	0	1	0	0	0	1	0	0	1	1	0	1	0	1	1	1	0	1
P31040	Succinate dehydrogenase [ubiquinone] flavoprotein subunit, mitochondrial	SDHA	1	1	1	1	1	1	1	1	1	1	1	1	1	1	1	1	1	1	1	1	1	1	1	1	1	1
P31146	Coronin-1A	CORO1A	1	1	1	1	1	1	1	1	1	1	1	1	1	1	1	1	1	1	1	1	1	1	1	1	1	1
P31150	Rab GDP dissociation inhibitor alpha	GDI1	1	1	1	1	1	1	1	1	1	1	1	1	1	1	1	1	1	1	1	1	1	1	1	1	1	1
P31151	Protein S100-A7	S100A7	1	1	1	1	0	1	1	1	1	1	1	1	1	0	1	1	1	1	1	1	1	1	1	1	0	1
P31153	S-adenosylmethionine synthase isoform type-2	MAT2A	1	1	1	1	1	1	1	1	1	1	1	1	1	1	1	1	1	1	1	1	1	1	1	1	1	1
P31513	Dimethylaniline monooxygenase [N-oxide-forming] 3	FMO3	1	0	1	1	0	1	1	0	0	0	1	1	0	1	1	1	1	0	1	1	1	1	1	0	1	1
P31689	DnaJ homolog subfamily A member 1	DNAJA1	1	1	1	1	1	1	1	1	1	0	1	1	1	1	1	1	0	1	1	1	0	1	1	1	1	1
P31930	Cytochrome b-c1 complex subunit 1, mitochondrial	UQCRC1	1	1	1	1	1	1	1	1	1	1	1	1	1	1	1	1	1	1	1	1	1	1	1	1	1	1
P31937	3-hydroxyisobutyrate dehydrogenase, mitochondrial	HIBADH	1	1	1	1	1	1	1	1	1	0	1	1	1	1	1	1	1	1	1	1	0	1	1	1	1	1
P31939	Bifunctional purine biosynthesis protein PURH;Phosphoribosylaminoimidazolecarboxamide formyltransferase;IMP cyclohydrolase	ATIC	1	1	1	1	1	1	1	1	1	1	1	1	1	1	1	1	1	1	1	1	1	1	1	1	1	1
P31942	Heterogeneous nuclear ribonucleoprotein H3	HNRNPH3	1	1	1	1	1	1	1	1	1	1	1	1	1	1	1	1	1	1	1	1	1	1	1	1	1	1
P31943	Heterogeneous nuclear ribonucleoprotein H;Heterogeneous nuclear ribonucleoprotein H, N-terminally processed	HNRNPH1	1	1	1	1	1	1	1	1	1	1	1	1	1	1	1	1	0	1	1	1	1	1	1	1	1	1
P31944	Caspase-14;Caspase-14 subunit p17, mature form;Caspase-14 subunit p10, mature form;Caspase-14 subunit p20, intermediate form;Caspase-14 subunit p8, intermediate form	CASP14	1	1	1	1	1	1	1	1	1	1	1	1	1	1	1	1	1	1	1	1	1	1	1	1	1	1
P31946	14-3-3 protein beta/alpha;14-3-3 protein beta/alpha, N-terminally processed	YWHAB	1	1	1	1	1	1	1	1	1	1	1	1	1	1	1	1	1	1	1	1	1	1	1	1	1	1
P31947	14-3-3 protein sigma	SFN	1	1	1	1	1	1	1	1	1	1	1	1	1	1	1	1	1	1	1	1	1	1	1	1	1	1
P31948	Stress-induced-phosphoprotein 1	STIP1	1	1	1	1	1	1	1	1	1	1	1	1	1	1	1	1	1	1	1	1	1	1	1	1	1	1
P31949	Protein S100-A11;Protein S100-A11, N-terminally processed	S100A11	1	1	1	1	1	1	1	1	1	1	1	1	1	1	1	1	1	1	1	1	1	1	1	1	1	1
P32119	Peroxiredoxin-2	PRDX2	1	1	1	1	1	1	1	1	1	1	1	1	1	1	1	1	1	1	1	1	1	1	1	1	1	1
P32189	Glycerol kinase	GK	0	0	1	1	0	0	0	0	0	0	0	0	0	0	0	1	0	0	0	0	0	0	0	0	0	0
P32322	Pyrroline-5-carboxylate reductase 1, mitochondrial	PYCR1	0	1	1	1	1	0	1	0	1	1	0	0	0	0	0	0	0	0	0	0	0	0	0	0	0	0
P32455	Interferon-induced guanylate-binding protein 1	GBP1	0	0	0	0	0	1	0	1	1	0	0	0	0	0	0	1	0	1	1	0	0	1	1	0	0	1
P32519	ETS-related transcription factor Elf-1	ELF1	1	0	0	0	0	0	0	0	0	0	0	0	0	0	0	0	0	0	0	0	0	0	1	1	1	1
P32969	60S ribosomal protein L9	RPL9	1	1	1	1	1	1	1	1	1	1	1	1	1	1	1	1	1	1	1	1	1	1	1	1	1	1
P33121	Long-chain-fatty-acid--CoA ligase 1	ACSL1	1	1	1	1	1	1	0	1	0	0	1	1	1	1	0	1	0	0	0	1	1	0	0	1	0	0
P33176	Kinesin-1 heavy chain	KIF5B	1	1	1	1	1	1	1	1	1	1	1	1	1	1	1	1	1	1	1	1	1	1	1	1	1	1
P33240	Cleavage stimulation factor subunit 2	CSTF2	1	1	1	1	1	1	1	1	1	0	1	1	1	1	1	1	1	0	1	0	0	1	1	1	1	1
P33241	Lymphocyte-specific protein 1	LSP1	1	0	0	0	1	0	0	1	1	0	0	1	0	0	0	1	0	0	0	0	0	1	1	1	0	1
P33316	Deoxyuridine 5-triphosphate nucleotidohydrolase, mitochondrial	DUT	1	0	1	1	1	0	1	0	0	0	1	0	1	1	1	1	0	0	0	0	1	1	1	1	1	1
P33527	Multidrug resistance-associated protein 1	ABCC1	1	0	0	1	0	1	0	0	0	0	0	0	1	0	0	0	0	0	0	0	0	0	0	0	0	0
P34896	Serine hydroxymethyltransferase, cytosolic	SHMT1	0	0	0	1	1	1	1	0	1	0	0	1	1	0	1	1	1	0	1	0	0	1	1	1	1	1
P34897	Serine hydroxymethyltransferase, mitochondrial	SHMT2	1	1	1	1	1	1	1	1	1	1	1	1	1	1	1	1	1	1	1	1	1	1	1	1	1	1
P34913	Bifunctional epoxide hydrolase 2;Cytosolic epoxide hydrolase 2;Lipid-phosphate phosphatase	EPHX2	0	1	1	1	1	1	1	0	0	0	1	1	1	1	1	1	1	0	1	1	0	1	1	0	1	1
P34931	Heat shock 70 kDa protein 1-like	HSPA1L	0	0	0	1	0	1	0	0	0	0	0	0	0	0	0	1	0	0	0	0	0	0	0	0	0	0
P34932	Heat shock 70 kDa protein 4	HSPA4	1	1	1	1	1	1	1	1	1	1	1	1	1	1	1	1	1	1	1	1	1	1	1	1	1	1
P35030	Trypsin-3	PRSS3	1	1	1	0	1	1	1	1	1	1	1	1	0	1	1	1	1	1	1	1	1	1	1	1	1	1
P35080	Profilin-2	PFN2	1	1	1	1	1	1	1	1	1	1	1	1	1	1	1	1	1	1	1	1	1	1	1	1	1	1
P35221	Catenin alpha-1	CTNNA1	1	1	1	1	1	1	1	1	1	1	1	1	1	1	1	1	1	1	1	1	1	1	1	1	1	1
P35222	Catenin beta-1	CTNNB1	1	1	1	1	1	1	1	1	1	1	1	1	1	1	1	1	1	1	1	1	1	1	1	1	1	1
P35232	Prohibitin	PHB	1	1	1	1	1	1	1	1	1	1	1	1	1	1	1	1	1	1	1	1	1	1	1	1	1	1
P35237	Serpin B6	SERPINB6	1	1	1	1	1	1	1	1	1	1	1	1	1	1	1	1	1	1	1	1	1	1	1	1	1	1
P35244	Replication protein A 14 kDa subunit	RPA3	0	0	0	1	0	1	0	0	0	0	1	0	0	0	1	1	0	0	0	0	0	0	1	0	1	0
P35247	Pulmonary surfactant-associated protein D	SFTPD	0	0	0	1	0	1	0	0	0	0	0	0	0	1	1	0	0	0	0	0	0	1	1	1	0	1
P35268	60S ribosomal protein L22	RPL22	1	1	1	1	1	1	1	1	1	1	1	1	1	1	1	1	1	1	1	1	1	1	1	1	1	1
P35270	Sepiapterin reductase	SPR	1	1	1	1	1	1	1	1	1	0	1	1	1	1	1	1	1	1	1	1	0	1	1	1	1	1
P35555	Fibrillin-1	FBN1	1	1	1	1	1	1	1	1	1	1	1	1	1	1	1	1	1	1	1	1	1	1	1	1	1	1
P35573	Glycogen debranching enzyme;4-alpha-glucanotransferase;Amylo-alpha-1,6-glucosidase	AGL	1	1	1	1	1	1	1	1	1	1	1	1	1	1	1	1	1	1	1	1	0	1	1	1	1	1
P35579	Myosin-9	MYH9	1	1	1	1	1	1	1	1	1	1	1	1	1	1	1	1	1	1	1	1	1	1	1	1	1	1
P35580	Myosin-10	MYH10	1	1	1	1	1	1	1	1	1	0	1	1	1	1	1	1	1	0	1	0	1	1	1	1	1	1
P35606	Coatomer subunit beta	COPB2	1	1	1	1	1	1	1	1	1	1	1	1	1	1	1	1	1	1	1	1	1	1	1	1	1	1
P35611	Alpha-adducin	ADD1	1	1	1	1	1	1	1	1	1	1	1	1	1	1	1	1	1	1	1	1	1	1	1	1	1	1
P35613	Basigin	BSG	1	1	0	1	1	0	0	1	1	0	1	1	1	1	0	0	0	1	1	0	0	1	1	1	1	1
P35625	Metalloproteinase inhibitor 3	TIMP3	1	0	0	0	0	0	0	1	0	0	1	0	0	1	0	1	1	1	1	0	0	0	0	0	0	1
P35637	RNA-binding protein FUS	FUS	1	0	1	1	1	1	1	1	0	0	1	0	1	1	1	1	1	1	1	1	0	1	1	1	1	1
P35658	Nuclear pore complex protein Nup214	NUP214	1	1	0	1	1	1	0	0	0	0	0	1	1	0	0	1	0	0	0	0	0	0	0	0	0	0
P35659	Protein DEK	DEK	1	0	1	1	1	1	1	0	0	0	1	0	1	1	1	1	1	0	0	0	0	1	1	1	1	1
P35749	Myosin-11	MYH11	1	1	1	1	1	1	0	0	0	0	1	1	1	1	1	1	1	0	1	0	1	0	1	1	1	1
P35754	Glutaredoxin-1	GLRX	1	1	1	1	1	1	1	1	1	1	1	0	1	1	1	1	1	1	1	0	0	0	0	0	0	0
P35813	Protein phosphatase 1A	PPM1A	0	0	0	0	0	0	0	1	0	0	0	1	0	0	0	0	0	0	1	0	0	0	0	0	0	0
P35914	Hydroxymethylglutaryl-CoA lyase, mitochondrial	HMGCL	1	0	1	1	1	0	1	0	0	0	1	0	0	0	1	0	1	0	0	0	0	1	1	0	0	0
P35998	26S protease regulatory subunit 7	PSMC2	1	1	1	1	1	1	1	1	1	1	1	1	1	1	1	1	1	1	1	1	1	1	1	1	1	1
P36405	ADP-ribosylation factor-like protein 3	ARL3	1	1	1	1	1	1	1	1	1	1	1	1	1	1	1	1	1	1	1	1	1	1	1	1	1	1
P36406	E3 ubiquitin-protein ligase TRIM23	TRIM23	1	1	1	1	1	1	1	1	1	1	1	1	1	1	1	1	1	1	1	1	0	0	1	0	0	0
P36507	Dual specificity mitogen-activated protein kinase kinase 2	MAP2K2	0	0	0	0	0	0	0	0	1	0	0	0	0	0	0	0	0	0	1	0	0	0	0	0	0	0
P36542	ATP synthase subunit gamma, mitochondrial	ATP5C1	1	1	1	1	1	1	1	1	1	1	1	1	1	1	1	1	1	1	1	1	1	1	1	1	1	1
P36543	V-type proton ATPase subunit E 1	ATP6V1E1	1	1	1	1	1	1	1	0	1	0	1	1	1	1	1	1	1	1	1	0	1	1	1	1	1	1
P36551	Oxygen-dependent coproporphyrinogen-III oxidase, mitochondrial	CPOX	0	1	0	0	0	0	0	1	1	0	0	1	0	0	0	1	0	0	1	0	0	0	0	0	0	0
P36578	60S ribosomal protein L4	RPL4	1	1	1	1	1	1	1	1	1	1	1	1	1	1	1	1	1	1	1	1	1	1	1	1	1	1
P36776	Lon protease homolog, mitochondrial	LONP1	1	1	1	1	1	1	1	1	1	0	1	1	1	1	1	1	1	1	1	1	0	1	1	0	0	0
P36871	Phosphoglucomutase-1	PGM1	1	1	1	1	1	1	1	1	1	1	1	1	1	1	1	1	1	1	1	1	1	1	1	1	1	1
P36873	Serine/threonine-protein phosphatase PP1-gamma catalytic subunit	PPP1CC	0	0	1	1	0	0	0	0	0	0	0	0	0	0	0	1	0	0	0	0	0	0	1	0	0	0
P36915	Guanine nucleotide-binding protein-like 1	GNL1	1	0	1	1	1	1	1	0	1	0	1	1	1	1	1	1	0	0	1	0	0	1	1	1	1	1
P36952	Serpin B5	SERPINB5	1	1	1	1	1	1	0	0	1	0	0	0	1	1	1	0	0	0	0	0	0	0	1	1	0	1
P36955	Pigment epithelium-derived factor	SERPINF1	1	1	1	1	1	1	1	1	1	0	1	1	1	1	1	1	1	1	1	1	1	1	1	1	0	0
P36957	Dihydrolipoyllysine-residue succinyltransferase component of 2-oxoglutarate dehydrogenase complex, mitochondrial	DLST	1	1	1	1	1	1	1	1	1	1	1	1	1	1	1	1	1	1	1	1	1	1	1	1	1	1
P36969	Phospholipid hydroperoxide glutathione peroxidase, mitochondrial	GPX4	1	1	1	1	1	1	1	1	1	1	1	1	1	1	1	1	1	1	1	1	1	1	1	1	1	1
P37108	Signal recognition particle 14 kDa protein	SRP14	1	1	1	1	1	1	1	1	1	1	1	1	1	1	1	1	1	1	1	1	0	1	1	1	1	1
P37198	Nuclear pore glycoprotein p62	NUP62	0	0	0	0	0	0	0	0	1	0	0	1	0	0	0	0	0	0	1	1	0	0	0	0	0	0
P37802	Transgelin-2	TAGLN2	1	1	1	1	1	1	1	1	1	1	1	1	1	1	1	1	1	1	1	1	1	1	1	1	1	1
P37837	Transaldolase	TALDO1	1	1	1	1	1	1	1	1	1	1	1	1	1	1	1	1	1	1	1	1	1	1	1	1	1	1
P37840	Alpha-synuclein	SNCA	0	0	1	0	0	1	0	0	0	0	0	0	0	0	0	1	0	0	0	0	1	0	0	0	0	0
P38117	Electron transfer flavoprotein subunit beta	ETFB	1	1	1	1	1	1	1	1	1	1	1	1	1	1	1	1	1	1	1	1	1	1	1	1	1	1
P38159	RNA-binding motif protein, X chromosome;RNA-binding motif protein, X chromosome, N-terminally processed	RBMX	1	1	1	1	1	1	1	1	1	1	1	1	1	1	1	1	1	1	1	1	1	1	1	1	1	1
P38606	V-type proton ATPase catalytic subunit A	ATP6V1A	1	1	1	1	1	1	1	1	1	1	1	1	1	1	1	1	1	1	1	1	1	1	1	1	1	1
P38646	Stress-70 protein, mitochondrial	HSPA9	1	1	1	1	1	1	1	1	1	1	1	1	1	1	1	1	1	1	1	1	1	1	1	1	1	1
P38919	Eukaryotic initiation factor 4A-III;Eukaryotic initiation factor 4A-III, N-terminally processed	EIF4A3	1	1	1	1	1	1	1	1	1	1	1	1	1	1	1	1	1	1	1	1	1	1	1	1	1	1
P39019	40S ribosomal protein S19	RPS19	1	1	1	1	1	1	1	1	1	1	1	1	1	1	1	1	1	1	1	1	1	1	1	1	1	1
P39023	60S ribosomal protein L3	RPL3	1	1	1	1	1	1	1	1	1	1	1	1	1	1	1	1	1	1	1	1	1	1	1	1	1	1
P39059	Collagen alpha-1(XV) chain;Restin;Restin-2;Restin-3;Restin-4	COL15A1	1	0	1	1	0	0	0	0	1	0	1	0	1	1	1	0	1	0	1	0	0	0	0	0	0	0
P39060	Collagen alpha-1(XVIII) chain;Endostatin	COL18A1	1	1	1	1	1	1	1	1	1	0	1	1	1	1	1	1	1	1	1	0	1	1	1	1	1	1
P39656	Dolichyl-diphosphooligosaccharide--protein glycosyltransferase 48 kDa subunit	DDOST	1	1	1	1	1	1	1	1	1	1	1	1	1	1	1	1	1	1	1	1	1	1	1	1	1	1
P39687	Acidic leucine-rich nuclear phosphoprotein 32 family member A	ANP32A	1	0	1	1	1	1	1	1	1	0	1	1	1	1	1	1	1	1	1	0	1	1	1	1	1	1
P40121	Macrophage-capping protein	CAPG	1	1	1	1	1	1	1	1	1	1	1	1	1	1	1	1	1	1	1	1	1	1	1	1	1	1
P40123	Adenylyl cyclase-associated protein 2	CAP2	0	0	1	1	0	0	0	1	1	0	0	1	0	1	0	1	0	0	1	1	0	0	1	0	0	0
P40199	Carcinoembryonic antigen-related cell adhesion molecule 6	CEACAM6	1	1	1	1	1	1	1	1	1	1	1	1	1	1	1	1	1	1	1	0	1	1	1	1	1	1
P40222	Alpha-taxilin	TXLNA	0	0	0	0	0	0	1	1	1	0	0	1	0	0	1	1	0	0	1	0	0	0	0	0	0	0
P40227	T-complex protein 1 subunit zeta	CCT6A	1	1	1	1	1	1	1	1	1	1	1	1	1	1	1	1	1	1	1	1	1	1	1	1	1	1
P40261	Nicotinamide N-methyltransferase	NNMT	1	1	0	1	1	1	0	0	0	0	0	0	1	1	1	1	0	0	0	0	1	1	1	1	1	1
P40306	Proteasome subunit beta type-10	PSMB10	1	1	1	1	1	1	1	1	1	1	1	1	1	0	1	1	1	1	1	1	1	1	1	1	1	1
P40394	Alcohol dehydrogenase class 4 mu/sigma chain	ADH7	1	1	1	1	1	1	1	1	1	0	1	1	1	1	1	1	0	1	1	0	0	1	1	0	1	0
P40429	60S ribosomal protein L13a	RPL13A	1	1	1	1	1	1	1	1	1	1	1	1	1	1	1	1	1	1	1	1	1	1	1	1	1	1
P40616	ADP-ribosylation factor-like protein 1	ARL1	1	1	1	1	1	1	1	1	1	1	1	1	1	1	1	1	1	1	1	1	0	0	0	0	0	0
P40763	Signal transducer and activator of transcription 3	STAT3	1	1	1	1	1	1	1	1	1	1	1	1	1	1	1	1	1	1	1	1	0	1	1	1	1	1
P40925	Malate dehydrogenase, cytoplasmic	MDH1	1	1	1	1	1	1	1	1	1	1	1	1	1	1	1	1	1	1	1	1	1	1	1	1	1	1
P40926	Malate dehydrogenase, mitochondrial	MDH2	1	1	1	1	1	1	1	1	1	1	1	1	1	1	1	1	1	1	1	1	1	1	1	1	1	1
P40939	Trifunctional enzyme subunit alpha, mitochondrial;Long-chain enoyl-CoA hydratase;Long chain 3-hydroxyacyl-CoA dehydrogenase	HADHA	1	1	1	1	1	1	1	1	1	1	1	1	1	1	1	1	1	1	1	1	1	1	1	1	1	1
P41091	Eukaryotic translation initiation factor 2 subunit 3	EIF2S3	1	1	1	1	1	1	0	1	1	1	0	1	0	0	1	1	0	1	1	1	0	0	1	0	0	0
P41208	Centrin-2	CETN2	1	1	1	1	1	1	1	1	1	0	1	1	1	1	1	1	1	1	1	1	0	1	1	1	1	1
P41218	Myeloid cell nuclear differentiation antigen	MNDA	1	0	1	1	0	1	1	0	0	0	0	0	1	1	1	1	1	0	0	0	0	0	1	0	0	1
P41240	Tyrosine-protein kinase CSK	CSK	1	0	1	1	1	1	1	1	1	0	1	0	1	0	0	1	0	0	0	0	0	1	0	0	0	0
P41250	Glycine--tRNA ligase	GARS	1	0	1	1	1	1	0	0	1	0	1	1	0	0	0	1	0	0	1	0	0	0	0	0	1	0
P41252	Isoleucine--tRNA ligase, cytoplasmic	IARS	1	1	1	1	1	1	1	1	1	1	1	1	1	1	1	1	1	1	1	1	0	1	1	1	1	1
P41567	Eukaryotic translation initiation factor 1	EIF1	1	0	0	1	1	1	0	0	0	0	1	0	0	0	0	1	0	0	0	0	0	0	1	0	0	0
P42025	Beta-centractin	ACTR1B	1	0	1	1	1	1	0	0	0	1	1	0	1	1	1	1	0	0	1	0	0	0	1	0	0	0
P42126	Enoyl-CoA delta isomerase 1, mitochondrial	ECI1	1	1	1	1	1	1	1	1	1	1	1	1	1	1	1	1	1	1	1	1	1	1	1	1	1	1
P42166	Lamina-associated polypeptide 2, isoform alpha;Thymopoietin;Thymopentin	TMPO	1	0	1	1	1	1	1	0	0	0	1	0	1	1	1	1	1	0	0	0	1	1	1	1	1	1
P42224	Signal transducer and activator of transcription 1-alpha/beta	STAT1	1	1	1	1	1	1	1	1	1	1	1	1	1	1	1	1	1	1	1	1	0	1	1	1	0	1
P42226	Signal transducer and activator of transcription 6	STAT6	1	0	1	1	1	1	1	1	1	1	1	1	1	1	1	1	0	0	1	0	0	1	1	1	0	0
P42285	Superkiller viralicidic activity 2-like 2	SKIV2L2	1	1	1	1	1	1	1	1	1	0	1	1	1	1	1	1	0	0	1	0	1	1	1	1	1	1
P42330	Aldo-keto reductase family 1 member C3	AKR1C3	0	0	0	0	0	0	0	1	1	0	0	1	0	0	0	0	0	0	1	0	0	0	0	0	0	0
P42357	Histidine ammonia-lyase	HAL	0	1	1	1	0	1	0	1	1	1	0	1	1	1	1	0	1	1	1	1	0	0	0	0	0	0
P42566	Epidermal growth factor receptor substrate 15	EPS15	1	1	0	0	1	0	1	0	0	0	1	1	1	0	1	0	1	0	1	0	0	1	1	1	1	0
P42574	Caspase-3;Caspase-3 subunit p17;Caspase-3 subunit p12	CASP3	1	0	1	1	1	1	1	1	1	0	1	0	0	1	1	1	0	0	1	0	0	1	0	1	0	1
P42677	40S ribosomal protein S27	RPS27	1	0	0	1	1	0	1	0	1	0	1	0	0	0	0	0	0	0	1	0	0	0	0	0	0	0
P42704	Leucine-rich PPR motif-containing protein, mitochondrial	LRPPRC	1	1	1	1	1	1	1	1	1	1	1	1	1	1	1	1	1	1	1	1	0	1	1	1	1	1
P42765	3-ketoacyl-CoA thiolase, mitochondrial	ACAA2	1	1	1	1	1	1	1	1	1	0	1	1	1	1	1	1	1	1	1	1	0	1	1	1	1	1
P42766	60S ribosomal protein L35	RPL35	1	1	1	1	1	1	1	1	1	1	1	1	1	1	1	1	1	1	1	1	1	1	1	1	1	1
P42768	Wiskott-Aldrich syndrome protein	WAS	1	0	1	0	1	1	1	0	0	0	1	0	1	0	1	1	1	0	0	0	1	0	1	0	1	1
P43034	Platelet-activating factor acetylhydrolase IB subunit alpha	PAFAH1B1	1	1	1	1	1	1	1	1	1	1	1	1	1	1	1	1	0	1	1	1	0	1	1	1	1	1
P43155	Carnitine O-acetyltransferase	CRAT	1	0	0	0	1	1	0	1	1	0	0	0	0	0	0	0	0	0	0	0	0	0	0	0	0	0
P43243	Matrin-3	MATR3	1	1	1	1	1	1	1	1	1	1	1	1	1	1	1	1	1	1	1	1	1	1	1	1	1	1
P43304	Glycerol-3-phosphate dehydrogenase, mitochondrial	GPD2	1	1	1	1	1	1	1	1	1	1	1	1	1	1	1	1	1	1	1	1	0	1	1	1	1	1
P43307	Translocon-associated protein subunit alpha	SSR1	1	1	1	1	1	1	1	1	1	1	1	1	1	1	1	1	1	1	1	1	0	1	1	1	0	1
P43353	Aldehyde dehydrogenase family 3 member B1	ALDH3B1	1	1	1	1	1	1	1	1	1	1	1	1	1	1	1	1	1	1	1	1	1	1	1	1	1	1
P43487	Ran-specific GTPase-activating protein	RANBP1	1	1	1	1	1	1	1	1	1	0	1	1	1	1	1	1	1	0	1	0	1	1	1	1	1	1
P43490	Nicotinamide phosphoribosyltransferase	NAMPT	1	1	1	1	1	1	1	1	1	1	1	1	1	1	1	1	1	1	1	1	1	1	1	1	0	1
P43686	26S protease regulatory subunit 6B	PSMC4	1	1	1	1	1	1	1	1	1	1	1	1	1	1	1	1	1	0	1	1	1	1	1	1	1	1
P43699	Homeobox protein Nkx-2.1	NKX2-1	0	0	0	0	0	0	0	0	0	0	0	0	0	0	0	0	0	0	0	0	0	1	1	1	1	1
P43897	Elongation factor Ts, mitochondrial	TSFM	1	0	0	0	0	0	0	0	0	0	0	0	0	1	0	1	0	0	0	0	0	1	1	0	0	1
P45877	Peptidyl-prolyl cis-trans isomerase C	PPIC	0	0	1	0	1	1	0	0	0	0	0	0	1	0	0	1	0	0	0	0	0	0	0	0	0	0
P45880	Voltage-dependent anion-selective channel protein 2	VDAC2	1	1	1	1	1	1	1	1	1	1	1	1	1	1	1	1	1	1	1	1	1	1	1	1	1	1
P45954	Short/branched chain specific acyl-CoA dehydrogenase, mitochondrial	ACADSB	1	1	1	1	1	1	1	1	1	1	1	1	1	1	1	1	1	1	1	1	0	1	1	1	1	1
P45973	Chromobox protein homolog 5	CBX5	0	0	0	0	0	1	1	0	0	0	0	0	1	1	1	1	0	0	0	0	0	1	1	1	0	0
P45974	Ubiquitin carboxyl-terminal hydrolase 5	USP5	1	1	1	1	1	1	1	1	1	1	1	1	1	1	1	1	0	0	1	1	1	1	1	1	1	1
P46060	Ran GTPase-activating protein 1	RANGAP1	1	0	1	1	1	1	1	0	1	0	1	0	1	0	0	1	0	0	1	0	0	1	1	1	0	1
P46063	ATP-dependent DNA helicase Q1	RECQL	1	0	1	1	1	1	1	1	1	0	1	1	1	1	1	1	1	0	1	0	0	1	1	1	0	1
P46108	Adapter molecule crk	CRK	1	1	1	1	1	1	1	1	1	1	1	1	1	1	1	1	1	1	1	0	0	1	1	1	1	1
P46109	Crk-like protein	CRKL	1	0	1	1	1	1	0	1	1	0	1	1	1	1	1	1	0	0	1	1	0	1	1	1	0	1
P46379	Large proline-rich protein BAG6	BAG6	1	1	1	1	1	1	1	1	1	1	1	1	1	1	1	1	1	0	1	1	0	1	1	1	1	1
P46459	Vesicle-fusing ATPase	NSF	1	1	1	1	1	1	1	1	1	1	1	1	1	1	1	1	1	1	1	1	1	1	1	1	1	1
P46527	Cyclin-dependent kinase inhibitor 1B	CDKN1B	0	1	0	1	1	0	0	0	0	0	0	0	0	0	0	0	0	0	0	0	0	1	1	0	1	1
P46776	60S ribosomal protein L27a	RPL27A	1	1	1	1	1	1	1	1	1	1	1	1	1	1	1	1	1	1	1	1	1	1	1	1	1	1
P46777	60S ribosomal protein L5	RPL5	1	1	1	1	1	1	1	1	1	1	1	1	1	1	1	1	1	1	1	1	1	1	1	1	1	1
P46778	60S ribosomal protein L21	RPL21	1	1	1	1	1	1	1	1	1	1	1	1	1	1	1	1	1	1	1	1	1	1	1	1	1	1
P46779	60S ribosomal protein L28	RPL28	1	1	1	1	1	1	1	1	1	1	1	1	1	1	1	1	1	1	1	1	1	1	1	1	1	1
P46781	40S ribosomal protein S9	RPS9	1	1	1	1	1	1	1	1	1	1	1	1	1	1	1	1	1	1	1	1	1	1	1	1	1	1
P46782	40S ribosomal protein S5;40S ribosomal protein S5, N-terminally processed	RPS5	1	1	1	1	1	1	1	1	1	1	1	1	1	1	1	1	1	1	1	1	0	1	1	1	1	1
P46783	40S ribosomal protein S10	RPS10	1	1	1	1	1	1	1	1	1	1	1	1	1	1	1	1	1	1	1	1	0	1	1	1	1	1
P46821	Microtubule-associated protein 1B;MAP1B heavy chain;MAP1 light chain LC1	MAP1B	1	0	1	1	1	1	1	1	0	0	1	1	1	1	1	1	1	1	1	0	0	1	1	1	1	1
P46926	Glucosamine-6-phosphate isomerase 1	GNPDA1	1	1	0	1	1	1	0	1	1	0	1	1	1	0	0	0	0	0	1	0	1	0	0	0	0	0
P46937	Transcriptional coactivator YAP1	YAP1	0	1	1	0	0	0	0	0	0	0	0	1	0	0	0	0	0	0	0	0	0	1	1	1	1	1
P46939	Utrophin	UTRN	1	1	1	1	1	1	1	1	1	1	1	1	1	1	1	1	1	1	1	1	0	1	1	1	1	1
P46940	Ras GTPase-activating-like protein IQGAP1	IQGAP1	1	1	1	1	1	1	1	1	1	1	1	1	1	1	1	1	1	1	1	1	1	1	1	1	1	1
P46976	Glycogenin-1	GYG1	1	1	1	1	1	1	1	0	1	1	1	0	0	0	0	0	0	0	1	0	0	0	0	0	0	0
P46977	Dolichyl-diphosphooligosaccharide--protein glycosyltransferase subunit STT3A	STT3A	1	1	1	1	1	1	1	1	1	1	1	1	1	1	1	1	1	1	1	1	1	1	1	1	1	1
P47224	Guanine nucleotide exchange factor MSS4	RABIF	1	1	1	1	0	0	0	1	1	0	1	1	0	0	1	0	0	0	1	0	0	0	1	0	1	0
P47755	F-actin-capping protein subunit alpha-2	CAPZA2	1	1	1	1	1	1	1	1	1	1	1	1	1	1	1	1	1	1	1	1	1	1	1	1	1	1
P47756	F-actin-capping protein subunit beta	CAPZB	1	1	1	1	1	1	1	1	1	1	1	1	1	1	1	1	1	1	1	1	1	1	1	1	1	1
P47897	Glutamine--tRNA ligase	QARS	1	1	1	1	1	1	1	1	1	1	1	1	1	1	1	1	1	1	1	1	0	1	1	1	1	1
P47914	60S ribosomal protein L29	RPL29	1	1	1	1	1	1	1	1	1	1	1	1	1	1	1	1	1	1	1	1	0	1	1	1	1	1
P47929	Galectin-7	LGALS7	1	1	1	1	1	1	1	1	1	1	0	1	1	1	1	1	1	1	1	1	1	1	1	1	1	1
P47985	Cytochrome b-c1 complex subunit Rieske, mitochondrial;Cytochrome b-c1 complex subunit 11	UQCRFS1	1	1	1	1	1	1	1	1	1	0	1	1	1	0	1	1	0	1	1	0	0	1	1	1	0	0
P48047	ATP synthase subunit O, mitochondrial	ATP5O	1	1	1	1	1	1	1	1	1	1	1	1	1	1	1	1	1	1	1	1	1	1	1	1	1	1
P48147	Prolyl endopeptidase	PREP	1	1	1	1	1	1	1	1	1	1	1	1	1	1	1	1	1	0	1	1	1	1	1	1	1	1
P48378	DNA-binding protein RFX2	RFX2	1	1	1	1	1	1	0	1	1	0	1	1	1	0	1	1	0	1	1	1	0	1	1	1	1	1
P48444	Coatomer subunit delta	ARCN1	1	1	1	1	1	1	1	1	1	1	1	1	1	1	1	1	1	1	1	1	0	1	1	1	1	1
P48449	Lanosterol synthase	LSS	1	1	1	1	0	0	1	1	1	0	1	1	0	0	0	0	0	1	1	1	0	1	1	1	1	1
P48506	Glutamate--cysteine ligase catalytic subunit	GCLC	1	0	1	1	1	1	1	1	1	0	1	1	1	1	1	1	0	1	1	1	1	1	1	1	1	1
P48507	Glutamate--cysteine ligase regulatory subunit	GCLM	0	0	0	1	0	0	0	0	1	0	0	0	0	0	0	0	0	0	0	0	0	0	0	0	0	0
P48556	26S proteasome non-ATPase regulatory subunit 8	PSMD8	1	1	1	1	1	1	1	1	1	1	1	1	1	1	1	1	1	0	1	0	0	1	1	1	1	1
P48594	Serpin B4	SERPINB4	0	1	1	0	0	1	1	0	1	1	1	0	0	1	1	0	1	0	1	1	0	0	0	1	0	1
P48637	Glutathione synthetase	GSS	1	1	1	1	1	1	1	1	1	1	1	1	1	1	1	1	1	1	1	1	1	1	1	1	1	1
P48643	T-complex protein 1 subunit epsilon	CCT5	1	1	1	1	1	1	1	1	1	1	1	1	1	1	1	1	1	1	1	1	1	1	1	1	1	1
P48729	Casein kinase I isoform alpha	CSNK1A1	1	1	1	1	1	1	1	1	1	1	1	1	1	0	1	1	0	1	1	0	0	0	0	0	0	0
P48735	Isocitrate dehydrogenase [NADP], mitochondrial	IDH2	1	1	1	1	1	1	1	1	1	1	1	1	1	1	1	1	1	1	1	1	1	1	1	1	1	1
P48739	Phosphatidylinositol transfer protein beta isoform	PITPNB	1	1	0	1	0	1	0	0	0	1	0	1	1	0	0	1	0	1	1	0	0	1	1	0	0	0
P49005	DNA polymerase delta subunit 2	POLD2	0	0	0	0	0	0	0	0	0	0	0	0	0	0	1	1	0	0	0	0	0	1	1	1	0	0
P49006	MARCKS-related protein	MARCKSL1	1	1	1	1	1	1	1	0	0	0	1	0	1	0	1	0	0	0	0	0	1	1	1	1	1	1
P49189	4-trimethylaminobutyraldehyde dehydrogenase	ALDH9A1	1	1	1	1	1	1	1	1	1	1	1	1	1	1	1	1	1	1	1	1	1	1	1	1	1	1
P49207	60S ribosomal protein L34	RPL34	1	1	1	1	1	1	1	1	1	1	1	1	1	1	1	1	1	1	1	1	1	1	1	1	1	1
P49257	Protein ERGIC-53	LMAN1	1	1	1	1	1	1	1	1	1	1	1	1	1	1	1	1	1	1	1	1	1	1	1	1	1	1
P49321	Nuclear autoantigenic sperm protein	NASP	1	0	1	1	0	1	1	1	1	0	1	1	1	1	1	1	1	0	1	1	1	1	1	1	1	1
P49326	Dimethylaniline monooxygenase [N-oxide-forming] 5	FMO5	1	0	1	1	1	1	1	1	1	0	1	1	0	1	0	1	1	1	1	0	0	0	1	0	0	0
P49327	Fatty acid synthase;[Acyl-carrier-protein] S-acetyltransferase;[Acyl-carrier-protein] S-malonyltransferase;3-oxoacyl-[acyl-carrier-protein] synthase;3-oxoacyl-[acyl-carrier-protein] reductase;3-hydroxyacyl-[acyl-carrier-protein] dehydratase;Enoyl-[acyl-carrier-protein] reductase;Oleoyl-[acyl-carrier-protein] hydrolase	FASN	1	1	1	1	1	1	1	1	1	1	1	1	1	1	1	1	1	1	1	1	0	1	1	1	1	1
P49354	Protein farnesyltransferase/geranylgeranyltransferase type-1 subunit alpha	FNTA	1	0	1	1	1	1	1	1	1	0	1	1	1	1	1	1	0	0	1	0	0	0	1	1	0	0
P49368	T-complex protein 1 subunit gamma	CCT3	1	1	1	1	1	1	1	1	1	1	1	1	1	1	1	1	1	1	1	1	1	1	1	1	1	1
P49406	39S ribosomal protein L19, mitochondrial	MRPL19	1	1	1	1	1	1	1	0	1	0	1	1	1	1	1	1	0	1	1	0	0	1	1	0	1	1
P49407	Beta-arrestin-1	ARRB1	1	0	1	1	1	1	1	0	1	0	1	1	1	1	1	1	1	1	1	0	1	1	1	1	1	1
P49411	Elongation factor Tu, mitochondrial	TUFM	1	1	1	1	1	1	1	1	1	1	1	1	1	1	1	1	1	1	1	1	1	1	1	1	1	1
P49419	Alpha-aminoadipic semialdehyde dehydrogenase	ALDH7A1	1	1	1	1	1	1	1	1	1	1	1	1	1	1	1	1	1	1	1	1	1	1	1	1	1	1
P49447	Cytochrome b561	CYB561	0	1	0	0	0	0	0	0	1	1	0	0	0	0	0	0	0	0	0	1	0	0	0	0	0	0
P49458	Signal recognition particle 9 kDa protein	SRP9	1	0	1	1	1	1	1	1	1	0	1	1	1	1	1	1	1	1	1	0	0	1	1	1	0	1
P49585	Choline-phosphate cytidylyltransferase A	PCYT1A	1	0	1	1	1	1	1	0	0	0	1	0	1	0	1	1	0	0	0	0	0	0	1	0	0	0
P49588	Alanine--tRNA ligase, cytoplasmic	AARS	1	1	1	1	1	1	1	1	1	1	1	1	1	1	1	1	1	1	1	1	1	1	1	1	1	1
P49589	Cysteine--tRNA ligase, cytoplasmic	CARS	1	0	1	1	1	1	0	0	1	0	0	1	1	1	0	1	0	0	1	0	0	1	1	1	1	1
P49591	Serine--tRNA ligase, cytoplasmic	SARS	1	1	1	1	1	1	1	1	1	1	1	1	1	0	1	1	1	0	1	0	0	1	1	1	1	1
P49720	Proteasome subunit beta type-3	PSMB3	1	1	1	1	1	1	1	1	1	1	1	1	1	1	1	1	1	1	1	1	1	1	1	1	1	1
P49721	Proteasome subunit beta type-2	PSMB2	1	1	1	1	1	1	1	1	1	1	1	1	1	1	1	1	1	1	1	1	1	1	1	1	1	1
P49748	Very long-chain specific acyl-CoA dehydrogenase, mitochondrial	ACADVL	1	1	1	1	1	1	1	1	1	1	1	1	1	1	1	1	1	1	1	1	1	1	1	1	1	1
P49750	YLP motif-containing protein 1	YLPM1	1	0	1	1	0	1	0	0	0	0	0	0	1	0	0	0	0	0	0	0	1	1	1	1	1	1
P49755	Transmembrane emp24 domain-containing protein 10	TMED10	1	1	1	1	1	1	1	1	1	1	1	1	1	1	1	1	1	1	1	1	1	1	1	1	1	1
P49756	RNA-binding protein 25	RBM25	1	1	1	1	1	1	1	1	1	1	1	1	1	1	1	1	1	1	1	0	1	1	1	1	1	1
P49770	Translation initiation factor eIF-2B subunit beta	EIF2B2	1	1	1	1	1	1	1	0	1	1	1	0	0	1	1	1	0	0	1	1	0	0	1	1	1	1
P49773	Histidine triad nucleotide-binding protein 1	HINT1	1	1	1	1	1	1	1	1	1	0	1	1	1	1	1	1	1	0	1	0	1	1	1	1	1	1
P49788	Retinoic acid receptor responder protein 1	RARRES1	1	1	0	0	1	0	1	0	1	0	0	0	0	0	0	0	0	0	0	0	0	0	0	0	0	0
P49792	E3 SUMO-protein ligase RanBP2	RANBP2	1	0	1	1	1	0	0	0	0	0	1	0	1	0	1	1	0	0	0	0	0	0	1	0	1	1
P49821	NADH dehydrogenase [ubiquinone] flavoprotein 1, mitochondrial	NDUFV1	1	1	1	1	1	1	1	1	1	1	1	1	1	1	1	1	1	1	1	1	0	1	1	1	1	1
P49862	Kallikrein-7	KLK7	0	0	0	0	0	0	0	0	1	1	0	1	0	0	0	0	0	1	1	1	0	0	0	0	0	0
P49902	Cytosolic purine 5-nucleotidase	NT5C2	1	0	0	1	1	1	0	0	0	0	1	1	0	0	0	0	0	0	1	0	0	0	0	0	0	0
P49903	Selenide, water dikinase 1	SEPHS1	1	0	1	1	0	0	0	0	0	0	1	0	1	0	0	0	0	0	0	0	0	1	1	1	0	0
P49913	Cathelicidin antimicrobial peptide;Antibacterial protein FALL-39;Antibacterial protein LL-37	CAMP	1	0	0	1	1	1	1	1	0	1	1	0	1	0	1	0	1	0	0	1	0	1	0	1	0	0
P49915	GMP synthase [glutamine-hydrolyzing]	GMPS	1	0	1	1	0	1	1	0	1	1	1	1	1	1	1	1	0	0	1	1	1	1	1	1	1	1
P49916	DNA ligase 3	LIG3	1	0	0	0	0	1	1	0	0	0	1	0	0	1	0	0	0	0	0	0	0	0	0	0	0	0
P49959	Double-strand break repair protein MRE11A	MRE11A	1	0	1	1	1	1	1	0	0	0	1	0	1	1	1	1	1	0	0	0	0	0	1	1	0	1
P50135	Histamine N-methyltransferase	HNMT	1	1	1	1	1	1	1	1	0	0	1	1	1	1	1	1	0	1	1	0	1	1	1	1	1	1
P50148	Guanine nucleotide-binding protein G(q) subunit alpha	GNAQ	1	1	1	1	1	1	1	1	0	0	1	1	1	1	1	1	1	1	1	1	0	1	1	1	1	1
P50213	Isocitrate dehydrogenase [NAD] subunit alpha, mitochondrial	IDH3A	1	1	1	1	1	1	1	1	1	1	1	1	1	1	1	1	1	1	1	1	1	1	1	1	1	1
P50225	Sulfotransferase 1A1	SULT1A1	0	0	0	0	0	0	0	0	1	0	0	0	0	0	0	0	0	0	1	0	0	0	0	0	0	0
P50238	Cysteine-rich protein 1	CRIP1	1	1	1	1	1	1	1	1	1	1	1	1	1	1	1	1	1	1	1	1	1	1	1	1	1	1
P50336	Protoporphyrinogen oxidase	PPOX	1	1	1	1	1	1	1	1	1	0	1	1	1	1	1	1	1	1	1	1	1	1	1	1	1	1
P50395	Rab GDP dissociation inhibitor beta	GDI2	1	1	1	1	1	1	1	1	1	1	1	1	1	1	1	1	1	1	1	1	1	1	1	1	1	1
P50402	Emerin	EMD	1	1	1	1	1	1	1	1	1	1	1	1	1	1	1	1	1	1	1	1	1	1	1	1	1	1
P50416	Carnitine O-palmitoyltransferase 1, liver isoform	CPT1A	1	1	1	1	1	1	1	1	1	1	1	1	1	1	1	1	1	1	1	1	1	1	1	1	1	1
P50453	Serpin B9	SERPINB9	1	1	1	1	1	1	1	1	1	0	1	1	0	0	0	1	1	0	1	1	0	0	0	0	0	1
P50454	Serpin H1	SERPINH1	1	1	1	1	1	1	1	1	1	1	1	1	1	1	1	1	1	1	1	1	1	1	1	1	1	1
P50479	PDZ and LIM domain protein 4	PDLIM4	1	1	1	1	1	1	1	1	1	1	1	1	1	1	1	1	1	1	1	0	0	1	1	1	1	1
P50502;Q8IZP2	Hsc70-interacting protein;Putative protein FAM10A4	ST13;ST13P4	1	1	1	1	1	1	1	1	1	1	1	1	1	1	1	1	1	1	1	1	1	1	1	1	1	1
P50502;Q8NFI4	Hsc70-interacting protein;Putative protein FAM10A5	ST13;ST13P5	1	0	1	1	1	1	1	0	1	0	1	1	1	1	1	1	0	0	1	0	1	1	1	1	1	1
P50552	Vasodilator-stimulated phosphoprotein	VASP	1	0	1	1	1	1	1	0	1	1	1	1	1	1	1	1	1	0	1	1	1	1	1	1	1	1
P50570	Dynamin-2	DNM2	1	1	1	1	1	1	1	1	1	1	1	1	1	1	1	1	1	1	1	0	1	1	1	1	1	1
P50579	Methionine aminopeptidase 2	METAP2	1	0	1	1	1	1	1	1	1	1	1	1	1	0	1	1	0	1	1	0	0	0	0	0	1	0
P50750	Cyclin-dependent kinase 9	CDK9	1	0	0	1	0	1	0	0	0	0	0	0	1	0	0	0	0	0	0	0	0	1	1	1	1	1
P50851	Lipopolysaccharide-responsive and beige-like anchor protein	LRBA	1	1	1	1	1	1	1	1	1	1	1	1	1	1	1	1	1	1	1	1	1	1	1	1	1	1
P50895	Basal cell adhesion molecule	BCAM	1	1	0	1	1	0	1	0	0	0	1	0	1	1	1	1	1	0	1	0	1	1	1	1	1	1
P50897	Palmitoyl-protein thioesterase 1	PPT1	1	1	1	1	1	1	1	1	1	1	1	1	1	1	1	1	1	1	1	1	1	1	1	1	1	1
P50914	60S ribosomal protein L14	RPL14	1	1	1	1	1	1	1	1	1	1	1	1	1	1	1	1	1	1	1	1	1	1	1	1	1	1
P50990	T-complex protein 1 subunit theta	CCT8	1	1	1	1	1	1	1	1	1	1	1	1	1	1	1	1	1	1	1	1	1	1	1	1	1	1
P50991	T-complex protein 1 subunit delta	CCT4	1	1	1	1	1	1	1	1	1	1	1	1	1	1	1	1	1	1	1	1	1	1	1	1	1	1
P50995	Annexin A11	ANXA11	1	1	1	1	1	1	1	1	1	1	1	1	1	1	1	1	1	1	1	1	1	1	1	1	1	1
P51114	Fragile X mental retardation syndrome-related protein 1	FXR1	1	1	1	1	1	1	1	1	1	1	1	1	1	1	0	1	0	1	1	1	0	1	1	1	0	1
P51148	Ras-related protein Rab-5C	RAB5C	1	1	1	1	1	1	1	1	1	1	1	1	1	1	1	1	1	1	1	1	1	1	1	1	1	1
P51149	Ras-related protein Rab-7a	RAB7A	1	1	1	1	1	1	1	1	1	1	1	1	1	1	1	1	1	1	1	1	1	1	1	1	1	1
P51153	Ras-related protein Rab-13	RAB13	1	0	1	0	1	1	0	0	0	0	0	1	1	1	0	1	1	0	1	0	0	0	0	0	0	0
P51159	Ras-related protein Rab-27A	RAB27A	1	1	1	1	1	1	1	1	1	1	1	1	1	0	1	1	0	1	1	0	0	1	1	1	1	1
P51531	Probable global transcription activator SNF2L2	SMARCA2	1	1	1	1	1	1	1	1	1	1	1	1	1	0	1	1	1	0	0	0	0	1	1	1	1	1
P51532	Transcription activator BRG1	SMARCA4	1	0	1	1	0	1	0	0	0	0	0	0	1	0	1	0	1	0	0	0	0	0	0	0	0	1
P51553	Isocitrate dehydrogenase [NAD] subunit gamma, mitochondrial	IDH3G	0	0	1	0	0	0	1	1	1	0	0	1	0	1	0	0	0	0	1	0	0	0	0	0	0	0
P51570	Galactokinase	GALK1	1	1	1	1	1	1	0	1	0	0	0	1	1	1	0	1	0	0	1	0	0	1	1	1	1	1
P51571	Translocon-associated protein subunit delta	SSR4	1	1	1	1	1	1	1	1	1	1	1	1	1	1	1	1	1	1	1	1	1	1	1	1	1	1
P51572	B-cell receptor-associated protein 31	BCAP31	1	1	1	1	1	1	1	1	1	1	1	1	1	1	1	1	1	1	1	1	1	1	1	1	1	1
P51608	Methyl-CpG-binding protein 2	MECP2	1	0	1	1	1	1	1	0	0	0	1	0	1	1	1	1	1	0	0	0	1	1	1	1	1	1
P51610	Host cell factor 1;HCF N-terminal chain 1;HCF N-terminal chain 2;HCF N-terminal chain 3;HCF N-terminal chain 4;HCF N-terminal chain 5;HCF N-terminal chain 6;HCF C-terminal chain 1;HCF C-terminal chain 2;HCF C-terminal chain 3;HCF C-terminal chain 4;HCF C-terminal chain 5;HCF C-terminal chain 6	HCFC1	1	1	1	1	1	1	1	1	1	1	1	1	1	0	1	1	1	1	1	0	0	1	1	1	1	1
P51648	Fatty aldehyde dehydrogenase	ALDH3A2	1	1	1	1	1	1	1	1	1	1	1	1	1	1	1	1	1	1	1	1	1	1	1	1	1	1
P51649	Succinate-semialdehyde dehydrogenase, mitochondrial	ALDH5A1	1	1	1	1	1	1	1	1	1	1	1	1	1	1	1	1	1	1	1	1	1	1	1	1	1	1
P51659	Peroxisomal multifunctional enzyme type 2;(3R)-hydroxyacyl-CoA dehydrogenase;Enoyl-CoA hydratase 2	HSD17B4	1	1	1	1	1	1	1	1	1	1	1	1	1	1	1	1	1	1	1	1	1	1	1	1	1	1
P51665	26S proteasome non-ATPase regulatory subunit 7	PSMD7	1	1	1	1	1	1	1	1	1	1	1	1	1	1	1	1	0	1	1	1	0	1	1	1	1	1
P51689	Arylsulfatase D	ARSD	1	0	0	1	0	0	0	0	0	0	1	1	0	1	0	1	0	0	1	0	0	1	1	0	1	1
P51812	Ribosomal protein S6 kinase alpha-3	RPS6KA3	1	1	1	1	0	1	1	1	0	0	1	1	1	1	0	1	1	0	1	0	0	1	1	1	0	1
P51857	3-oxo-5-beta-steroid 4-dehydrogenase	AKR1D1	1	1	1	1	1	1	1	1	1	1	1	1	1	1	1	1	1	1	1	1	1	1	1	1	1	1
P51858	Hepatoma-derived growth factor	HDGF	1	1	1	1	1	1	1	1	1	1	1	1	1	1	1	1	1	1	1	1	1	1	1	1	1	1
P51884	Lumican	LUM	1	1	1	1	1	1	1	1	1	1	1	1	1	1	1	1	1	0	1	1	1	1	1	1	1	1
P51888	Prolargin	PRELP	1	1	1	1	1	1	1	0	1	0	1	1	1	1	1	1	1	0	1	0	1	1	1	1	1	1
P51911	Calponin-1	CNN1	1	1	1	1	0	1	0	0	0	0	1	0	1	1	0	0	1	0	0	0	0	1	0	1	0	1
P51970	NADH dehydrogenase [ubiquinone] 1 alpha subcomplex subunit 8	NDUFA8	1	1	1	1	1	1	1	1	1	1	0	1	0	0	1	1	0	1	1	1	0	1	1	0	0	0
P51991	Heterogeneous nuclear ribonucleoprotein A3	HNRNPA3	1	1	1	1	1	1	1	1	1	1	1	1	1	1	1	1	1	1	1	1	1	1	1	1	1	1
P51993;P21217;Q11128	Alpha-(1,3)-fucosyltransferase 6;Galactoside 3(4)-L-fucosyltransferase;Alpha-(1,3)-fucosyltransferase 5	FUT6;FUT3;FUT5	0	0	1	1	0	0	0	0	0	0	0	0	0	0	0	0	0	0	0	0	0	0	0	0	0	0
P52209	6-phosphogluconate dehydrogenase, decarboxylating	PGD	1	1	1	1	1	1	1	1	1	1	1	1	1	1	1	1	1	1	1	1	1	1	1	1	1	1
P52272	Heterogeneous nuclear ribonucleoprotein M	HNRNPM	1	1	1	1	1	1	1	1	1	1	1	1	1	1	1	1	1	1	1	1	1	1	1	1	1	1
P52298	Nuclear cap-binding protein subunit 2	NCBP2	1	1	1	1	0	1	0	1	1	0	1	1	1	1	0	1	0	0	1	0	0	1	1	1	0	1
P52434	DNA-directed RNA polymerases I, II, and III subunit RPABC3	POLR2H	1	0	0	0	0	1	0	1	1	0	1	1	0	0	0	0	0	0	0	0	0	0	0	0	0	0
P52565	Rho GDP-dissociation inhibitor 1	ARHGDIA	1	1	1	1	1	1	1	1	1	1	1	1	1	1	1	1	1	1	1	1	1	1	1	1	1	1
P52566	Rho GDP-dissociation inhibitor 2	ARHGDIB	1	1	1	1	1	1	1	1	1	1	1	1	1	1	1	1	1	1	1	1	1	1	1	1	1	1
P52597	Heterogeneous nuclear ribonucleoprotein F;Heterogeneous nuclear ribonucleoprotein F, N-terminally processed	HNRNPF	1	1	1	1	1	1	1	1	1	1	1	1	1	1	1	1	1	1	1	1	1	1	1	1	1	1
P52756	RNA-binding protein 5	RBM5	1	0	0	0	1	1	0	0	0	0	1	0	0	0	1	1	0	0	0	0	0	0	0	0	0	0
P52790	Hexokinase-3	HK3	0	0	0	0	0	1	1	0	0	0	0	0	0	0	0	0	1	0	0	0	0	0	0	0	0	0
P52815	39S ribosomal protein L12, mitochondrial	MRPL12	1	1	1	1	1	1	1	1	1	1	1	1	1	1	1	1	1	1	1	1	1	1	1	1	1	1
P52888	Thimet oligopeptidase	THOP1	0	1	0	1	0	0	0	0	1	0	0	1	0	1	0	0	0	0	1	0	0	1	1	1	1	1
P52895	Aldo-keto reductase family 1 member C2	AKR1C2	1	0	1	1	1	0	1	0	1	1	1	1	1	0	1	0	1	0	1	1	1	1	1	0	0	1
P52907	F-actin-capping protein subunit alpha-1	CAPZA1	1	1	1	1	1	1	1	1	1	1	1	1	1	1	1	1	1	1	1	1	1	1	1	1	1	1
P52926	High mobility group protein HMGI-C	HMGA2	0	0	1	0	0	0	1	0	0	0	0	0	0	0	1	1	0	0	0	0	0	1	1	1	1	1
P52943	Cysteine-rich protein 2	CRIP2	1	1	1	1	1	1	1	1	1	0	1	1	1	1	1	1	1	1	1	1	1	1	1	1	1	1
P52948	Nuclear pore complex protein Nup98-Nup96;Nuclear pore complex protein Nup98;Nuclear pore complex protein Nup96	NUP98	0	0	1	1	0	0	1	0	0	0	1	1	1	0	1	1	0	0	0	0	0	0	1	0	0	0
P52952	Homeobox protein Nkx-2.5	NKX2-5	1	0	0	0	1	1	1	0	1	0	0	0	1	1	1	1	1	0	1	0	0	0	0	0	0	0
P53004	Biliverdin reductase A	BLVRA	1	1	1	1	1	1	1	1	1	1	1	1	1	1	1	1	1	1	1	1	1	1	1	1	1	1
P53007	Tricarboxylate transport protein, mitochondrial	SLC25A1	1	1	1	1	1	1	1	1	1	1	1	1	1	1	1	1	1	0	1	1	1	1	1	1	1	1
P53041	Serine/threonine-protein phosphatase 5	PPP5C	1	0	0	1	1	0	1	0	0	0	0	1	0	0	0	1	0	0	1	0	0	1	1	1	1	1
P53365	Arfaptin-2	ARFIP2	1	1	1	1	1	1	1	1	1	1	1	1	1	1	0	0	1	0	1	1	0	1	0	0	0	0
P53367	Arfaptin-1	ARFIP1	1	1	1	1	1	1	1	0	1	0	1	1	1	1	1	1	0	0	1	0	0	1	1	1	1	1
P53396	ATP-citrate synthase	ACLY	1	1	1	1	1	1	1	1	1	1	1	1	1	1	1	1	1	1	1	1	1	1	1	1	1	1
P53597	Succinyl-CoA ligase [ADP/GDP-forming] subunit alpha, mitochondrial	SUCLG1	1	0	1	1	1	1	1	0	1	0	1	1	1	1	1	1	0	0	1	1	1	1	1	1	1	1
P53602	Diphosphomevalonate decarboxylase	MVD	0	0	0	0	0	0	0	0	1	0	1	1	1	1	0	1	0	0	1	0	0	1	1	1	0	1
P53618	Coatomer subunit beta	COPB1	1	1	1	1	1	1	1	1	1	1	1	1	1	1	1	1	1	1	1	1	0	1	1	1	1	1
P53621	Coatomer subunit alpha;Xenin;Proxenin	COPA	1	1	1	1	1	1	1	1	1	1	1	1	1	1	1	1	1	1	1	1	1	1	1	1	1	1
P53634	Dipeptidyl peptidase 1;Dipeptidyl peptidase 1 exclusion domain chain;Dipeptidyl peptidase 1 heavy chain;Dipeptidyl peptidase 1 light chain	CTSC	1	1	1	1	1	1	1	1	1	1	1	1	1	1	1	1	1	1	1	1	0	1	1	1	1	1
P53680	AP-2 complex subunit sigma	AP2S1	1	1	1	1	1	1	1	1	1	1	1	1	1	1	1	1	1	1	1	1	0	1	1	1	0	1
P53990	IST1 homolog	IST1	1	1	1	1	1	1	1	1	1	1	1	1	1	1	1	1	1	1	1	1	1	1	1	1	1	1
P53992	Protein transport protein Sec24C	SEC24C	1	0	1	1	1	1	1	1	1	0	1	1	1	1	1	1	1	1	1	0	1	1	1	1	1	1
P53999	Activated RNA polymerase II transcriptional coactivator p15	SUB1	1	1	1	1	1	1	1	1	1	0	1	1	1	1	1	1	1	1	1	0	1	1	1	1	1	1
P54105	Methylosome subunit pICln	CLNS1A	1	0	1	1	1	1	1	0	1	0	0	1	0	1	0	0	0	0	0	0	0	0	1	0	0	0
P54136	Arginine--tRNA ligase, cytoplasmic	RARS	1	1	1	1	1	1	1	1	1	1	1	1	1	1	1	1	1	1	1	1	1	1	1	1	1	1
P54577	Tyrosine--tRNA ligase, cytoplasmic;Tyrosine--tRNA ligase, cytoplasmic, N-terminally processed	YARS	1	1	0	1	1	0	1	1	1	1	1	1	0	1	1	0	1	0	1	0	1	0	1	0	0	1
P54578	Ubiquitin carboxyl-terminal hydrolase 14	USP14	1	1	1	1	1	1	1	1	1	1	1	1	1	1	1	1	1	1	1	1	1	1	1	1	1	1
P54619	5-AMP-activated protein kinase subunit gamma-1	PRKAG1	1	0	1	1	1	0	1	1	1	0	1	1	1	0	1	1	0	0	1	0	1	0	0	0	0	1
P54652	Heat shock-related 70 kDa protein 2	HSPA2	1	0	1	1	1	1	1	1	1	0	1	1	1	1	1	1	0	1	1	0	0	1	1	0	0	1
P54707	Potassium-transporting ATPase alpha chain 2	ATP12A	1	1	1	1	1	1	1	1	1	1	1	1	1	1	1	1	1	0	1	1	1	1	1	1	1	1
P54709	Sodium/potassium-transporting ATPase subunit beta-3	ATP1B3	1	1	0	0	0	0	0	1	1	0	0	0	0	0	0	0	0	0	1	1	0	0	0	0	0	0
P54725	UV excision repair protein RAD23 homolog A	RAD23A	1	0	1	1	1	0	0	1	1	1	1	1	0	0	0	0	0	1	1	0	0	0	0	0	0	0
P54727	UV excision repair protein RAD23 homolog B	RAD23B	0	1	1	1	1	0	1	1	1	1	0	1	1	1	1	0	0	1	1	0	0	1	1	1	1	1
P54819	Adenylate kinase 2, mitochondrial;Adenylate kinase 2, mitochondrial, N-terminally processed	AK2	1	1	1	1	1	1	1	1	1	1	1	1	1	1	1	1	1	1	1	1	1	1	1	1	1	1
P54886	Delta-1-pyrroline-5-carboxylate synthase;Glutamate 5-kinase;Gamma-glutamyl phosphate reductase	ALDH18A1	1	1	1	1	1	1	1	1	1	0	1	1	1	1	1	1	1	1	1	0	1	1	1	1	0	1
P54920	Alpha-soluble NSF attachment protein	NAPA	1	1	1	1	1	1	1	1	1	1	1	1	1	1	1	1	1	1	1	1	1	1	1	1	1	1
P55001	Microfibrillar-associated protein 2	MFAP2	1	1	1	1	1	1	0	1	1	0	1	1	1	1	1	1	1	1	1	1	1	1	1	1	1	1
P55010	Eukaryotic translation initiation factor 5	EIF5	1	1	1	1	1	1	1	1	1	1	1	1	1	1	1	1	1	1	1	1	0	0	0	1	1	1
P55011	Solute carrier family 12 member 2	SLC12A2	1	0	1	1	1	1	0	0	1	0	1	1	0	0	0	1	0	0	1	0	0	0	1	1	0	1
P55036	26S proteasome non-ATPase regulatory subunit 4	PSMD4	1	0	1	1	1	1	1	0	1	0	0	1	1	0	1	1	0	1	1	0	0	1	1	1	1	1
P55042	GTP-binding protein RAD	RRAD	1	1	1	1	1	1	1	1	1	1	1	1	1	1	1	1	0	1	1	1	0	1	1	0	0	1
P55060	Exportin-2	CSE1L	1	1	1	1	1	1	1	1	1	1	1	1	1	1	1	1	1	1	1	1	1	1	1	1	1	1
P55072	Transitional endoplasmic reticulum ATPase	VCP	1	1	1	1	1	1	1	1	1	1	1	1	1	1	1	1	1	1	1	1	1	1	1	1	1	1
P55083	Microfibril-associated glycoprotein 4	MFAP4	1	1	1	1	1	0	1	0	0	0	1	1	1	1	1	1	1	0	1	0	1	1	1	1	1	1
P55084	Trifunctional enzyme subunit beta, mitochondrial;3-ketoacyl-CoA thiolase	HADHB	1	1	1	1	1	1	1	1	1	1	1	1	1	1	1	1	1	1	1	1	1	1	1	1	1	1
P55087	Aquaporin-4	AQP4	0	0	0	0	0	1	0	0	0	0	1	0	1	0	0	0	0	0	0	0	0	1	0	1	0	1
P55145	Mesencephalic astrocyte-derived neurotrophic factor	MANF	1	1	1	1	1	1	1	1	1	1	1	1	1	1	1	1	0	0	1	0	0	1	1	1	1	1
P55196	Afadin	MLLT4	1	1	1	1	1	1	1	1	1	0	1	1	1	1	1	1	0	1	1	1	0	1	1	1	1	1
P55209	Nucleosome assembly protein 1-like 1	NAP1L1	1	0	1	1	1	1	1	0	1	0	1	1	1	1	1	1	0	1	1	0	0	1	1	1	1	1
P55263	Adenosine kinase	ADK	1	1	1	1	1	1	1	1	1	1	1	1	1	1	1	1	1	1	1	1	1	1	1	1	1	1
P55265	Double-stranded RNA-specific adenosine deaminase	ADAR	1	1	1	1	1	1	1	0	1	0	1	1	1	1	1	1	1	0	1	0	1	1	1	1	1	1
P55268	Laminin subunit beta-2	LAMB2	1	1	1	1	1	1	1	1	1	0	1	0	1	1	1	1	1	0	1	0	1	1	1	1	1	1
P55327	Tumor protein D52	TPD52	1	1	1	1	1	1	0	0	1	0	0	1	1	1	0	1	0	0	1	0	0	1	1	1	1	1
P55735	Protein SEC13 homolog	SEC13	1	1	1	1	1	1	1	1	1	1	1	1	1	1	1	1	0	1	1	1	0	1	1	1	0	1
P55769	NHP2-like protein 1;NHP2-like protein 1, N-terminally processed	NHP2L1	1	1	1	1	1	1	1	1	1	0	1	1	1	1	1	1	0	0	1	0	1	1	1	1	1	1
P55786	Puromycin-sensitive aminopeptidase	NPEPPS	1	1	1	1	1	1	1	1	1	1	1	1	1	1	1	1	1	1	1	1	1	1	1	1	1	1
P55795	Heterogeneous nuclear ribonucleoprotein H2	HNRNPH2	1	1	1	1	1	1	1	1	1	1	1	1	1	1	1	1	1	1	1	1	1	1	1	0	0	1
P55809	Succinyl-CoA:3-ketoacid coenzyme A transferase 1, mitochondrial	OXCT1	1	1	1	1	1	1	1	1	1	1	1	1	1	1	1	1	1	0	1	0	0	1	1	1	1	1
P55884	Eukaryotic translation initiation factor 3 subunit B	EIF3B	1	1	1	1	1	1	1	1	1	1	1	1	1	1	1	1	1	1	1	1	0	1	1	1	1	1
P56134	ATP synthase subunit f, mitochondrial	ATP5J2	1	1	1	1	1	1	1	1	1	1	1	1	1	1	1	1	1	1	1	1	0	1	1	0	1	1
P56192	Methionine--tRNA ligase, cytoplasmic	MARS	1	1	1	1	1	1	1	1	1	0	1	1	1	0	1	1	1	1	1	1	1	1	1	1	1	1
P56385	ATP synthase subunit e, mitochondrial	ATP5I	1	1	1	1	1	1	1	1	1	1	1	1	1	1	1	1	1	1	1	1	1	1	1	1	1	1
P56537	Eukaryotic translation initiation factor 6	EIF6	1	1	0	1	1	1	1	1	1	1	1	1	1	1	1	1	1	1	1	1	1	0	1	1	1	1
P56545	C-terminal-binding protein 2	CTBP2	1	0	1	1	1	1	1	1	1	0	1	1	1	0	1	1	1	1	1	1	0	1	1	1	1	1
P56556	NADH dehydrogenase [ubiquinone] 1 alpha subcomplex subunit 6	NDUFA6	1	1	1	1	1	1	1	1	1	1	1	1	1	1	1	1	1	1	1	0	1	1	1	1	1	1
P56597	Nucleoside diphosphate kinase homolog 5	NME5	1	1	1	1	1	1	1	1	1	1	1	1	1	1	1	1	1	1	1	1	0	1	1	1	1	1
P56715	Oxygen-regulated protein 1	RP1	1	1	1	1	1	0	1	1	0	0	1	1	0	1	1	1	1	1	1	1	0	1	1	1	1	1
P57053;O60814	Histone H2B type F-S;Histone H2B type 1-K	H2BFS;HIST1H2BK	0	0	0	0	0	1	0	0	0	0	0	0	0	0	0	1	0	0	0	0	1	1	1	1	1	1
P57076	UPF0769 protein C21orf59	C21orf59	1	0	1	1	1	1	1	1	1	0	1	0	1	1	1	1	0	0	1	0	0	1	1	1	1	1
P57088	Transmembrane protein 33	TMEM33	1	1	1	1	1	1	1	1	1	1	1	1	1	1	1	1	1	1	1	1	0	1	1	1	1	1
P57105	Synaptojanin-2-binding protein	SYNJ2BP	0	0	1	1	0	0	0	1	1	0	0	0	0	0	0	0	0	0	1	0	0	0	0	0	0	0
P57735	Ras-related protein Rab-25	RAB25	1	1	1	1	1	1	1	1	1	1	1	1	1	1	1	1	1	1	1	0	0	0	0	0	0	0
P57737	Coronin-7	CORO7	1	1	1	1	1	1	1	1	1	0	1	1	1	1	1	1	1	1	1	1	0	1	1	1	1	1
P57740	Nuclear pore complex protein Nup107	NUP107	1	0	1	1	0	0	0	0	0	0	1	0	1	0	0	0	0	0	0	0	0	1	1	0	1	0
P57764	Gasdermin-D	GSDMD	1	1	0	0	1	0	0	0	1	0	1	1	0	0	0	1	0	0	1	0	0	1	1	0	0	0
P58107	Epiplakin	EPPK1	1	1	1	1	1	1	1	1	1	1	1	1	1	1	1	1	1	1	1	1	1	1	1	1	1	1
P58340	Myeloid leukemia factor 1	MLF1	1	1	1	1	1	1	1	1	1	1	1	1	1	1	1	1	1	1	1	1	1	1	1	1	1	1
P58546	Myotrophin	MTPN	1	0	1	1	1	1	1	0	1	0	1	0	1	1	1	1	0	0	1	0	0	1	1	1	0	0
P59510	A disintegrin and metalloproteinase with thrombospondin motifs 20	ADAMTS20	0	0	0	0	0	0	0	0	0	0	0	0	0	0	0	0	0	1	0	1	0	0	0	0	0	0
P59666;P59665	Neutrophil defensin 3;HP 3-56;Neutrophil defensin 2;Neutrophil defensin 1;HP 1-56;Neutrophil defensin 2	DEFA3;DEFA1	1	1	1	1	1	1	1	1	1	1	1	1	1	1	1	1	1	1	1	1	1	1	1	1	1	1
P59910	DnaJ homolog subfamily B member 13	DNAJB13	1	1	1	1	1	1	1	1	1	0	1	1	1	1	1	1	1	1	1	1	0	1	1	1	1	1
P59998	Actin-related protein 2/3 complex subunit 4	ARPC4	1	1	1	1	1	1	1	1	1	1	1	1	1	1	1	1	1	1	1	1	1	1	1	1	1	1
P60174	Triosephosphate isomerase	TPI1	1	1	1	1	1	1	1	1	1	1	1	1	1	1	1	1	1	1	1	1	1	1	1	1	1	1
P60228	Eukaryotic translation initiation factor 3 subunit E	EIF3E	1	1	1	1	1	1	1	1	1	1	1	1	1	1	1	1	0	1	1	1	0	1	1	1	1	1
P60468	Protein transport protein Sec61 subunit beta	SEC61B	1	1	1	1	1	1	1	1	1	0	1	1	1	1	0	1	0	1	1	0	1	1	1	1	1	1
P60510	Serine/threonine-protein phosphatase 4 catalytic subunit	PPP4C	1	0	1	1	1	1	1	1	1	0	1	1	1	1	1	1	1	1	1	1	0	1	1	1	1	1
P60660	Myosin light polypeptide 6	MYL6	1	1	1	1	1	1	1	1	1	1	1	1	1	1	1	1	1	1	1	1	1	1	1	1	1	1
P60709	Actin, cytoplasmic 1;Actin, cytoplasmic 1, N-terminally processed	ACTB	0	1	1	1	0	1	1	0	1	1	0	1	1	1	0	1	0	1	1	1	0	1	1	1	1	1
P60842	Eukaryotic initiation factor 4A-I	EIF4A1	1	1	1	1	1	1	1	1	1	1	1	1	1	1	1	1	1	1	1	1	1	1	1	1	1	1
P60866	40S ribosomal protein S20	RPS20	1	1	1	1	1	1	1	1	1	1	1	1	1	1	1	1	1	1	1	1	1	1	1	1	1	1
P60891	Ribose-phosphate pyrophosphokinase 1	PRPS1	1	1	1	1	1	1	1	1	1	0	1	1	1	0	1	1	0	1	1	0	0	1	1	0	0	1
P60900	Proteasome subunit alpha type-6	PSMA6	1	1	1	1	1	1	1	1	1	1	1	1	1	1	1	1	1	1	1	1	1	1	1	1	1	1
P60903	Protein S100-A10	S100A10	1	1	1	1	1	1	1	1	1	1	1	1	1	1	1	1	0	1	1	1	1	1	1	1	1	1
P60953	Cell division control protein 42 homolog	CDC42	1	1	1	1	1	1	1	1	1	1	1	1	1	1	1	1	1	1	1	1	0	1	1	0	1	1
P60981	Destrin	DSTN	1	1	1	1	1	1	1	1	1	1	1	1	1	1	1	1	1	1	1	1	1	1	1	1	1	1
P60983	Glia maturation factor beta	GMFB	0	1	1	1	1	1	1	1	1	1	1	1	1	0	0	1	0	1	1	1	0	1	1	1	0	1
P61006	Ras-related protein Rab-8A	RAB8A	1	1	1	1	1	1	1	0	0	0	1	1	1	1	1	0	0	0	0	0	0	0	1	0	0	1
P61009	Signal peptidase complex subunit 3	SPCS3	1	1	1	1	1	1	1	1	1	1	1	1	1	1	1	1	0	1	1	0	0	1	1	1	1	1
P61011	Signal recognition particle 54 kDa protein	SRP54	1	0	0	0	0	0	1	0	0	0	1	0	1	1	0	0	0	0	0	0	0	1	1	0	0	0
P61018	Ras-related protein Rab-4B	RAB4B	0	1	0	1	0	0	1	1	1	0	0	1	0	0	0	1	0	1	1	0	0	1	1	1	1	1
P61019	Ras-related protein Rab-2A	RAB2A	1	1	1	1	1	1	1	1	1	1	1	1	1	1	1	1	1	1	1	1	1	1	1	1	1	1
P61020	Ras-related protein Rab-5B	RAB5B	1	1	1	1	1	1	1	1	1	1	1	1	1	1	1	1	1	0	1	1	1	1	1	1	1	1
P61026	Ras-related protein Rab-10	RAB10	1	1	1	1	1	1	1	1	1	1	1	1	1	1	1	1	1	1	1	1	1	1	1	1	1	1
P61077	Ubiquitin-conjugating enzyme E2 D3	UBE2D3	0	0	1	1	1	0	1	1	1	1	1	1	1	1	1	0	0	0	1	0	1	1	1	1	1	1
P61081	NEDD8-conjugating enzyme Ubc12	UBE2M	1	1	1	1	1	1	1	1	1	1	1	1	1	0	1	1	0	1	1	1	1	1	1	1	1	1
P61086	Ubiquitin-conjugating enzyme E2 K	UBE2K	1	0	0	0	1	0	1	0	0	0	1	0	0	0	1	0	0	0	0	0	0	1	0	1	0	0
P61088	Ubiquitin-conjugating enzyme E2 N	UBE2N	1	1	1	1	1	1	1	0	1	0	1	0	1	1	1	1	1	0	1	0	1	1	1	1	0	0
P61106	Ras-related protein Rab-14	RAB14	1	1	1	1	1	1	1	1	1	1	1	1	1	1	1	1	1	1	1	1	1	1	1	1	1	1
P61158	Actin-related protein 3	ACTR3	1	1	1	1	1	1	1	1	1	1	1	1	1	1	1	1	1	1	1	1	1	1	1	1	1	1
P61160	Actin-related protein 2	ACTR2	1	1	1	1	1	1	1	1	1	1	1	1	1	1	1	1	1	1	1	1	1	1	1	1	1	1
P61163	Alpha-centractin	ACTR1A	1	1	1	1	1	1	1	0	0	0	1	1	1	1	1	1	1	0	1	0	0	1	1	1	0	1
P61201	COP9 signalosome complex subunit 2	COPS2	1	1	1	1	1	1	1	1	1	0	1	1	1	0	1	1	1	0	1	0	0	1	1	1	1	1
P61221	ATP-binding cassette sub-family E member 1	ABCE1	1	1	1	1	1	1	1	1	1	0	0	1	1	0	0	1	0	1	1	1	0	1	1	0	0	1
P61224;A6NIZ1	Ras-related protein Rap-1b;Ras-related protein Rap-1b-like protein	RAP1B	1	0	1	0	1	1	0	0	0	0	0	0	1	0	0	1	0	0	0	0	0	0	0	0	0	0
P61224;P62834	Ras-related protein Rap-1b;Ras-related protein Rap-1A	RAP1B;RAP1A	1	1	1	1	1	1	1	1	1	1	1	1	1	1	1	1	1	1	1	1	1	1	1	1	1	1
P61247	40S ribosomal protein S3a	RPS3A	1	1	1	1	1	1	1	1	1	1	1	1	1	1	1	1	1	1	1	1	1	1	1	1	1	1
P61289	Proteasome activator complex subunit 3	PSME3	1	1	1	1	1	1	1	1	1	0	1	1	1	1	0	1	0	1	1	1	0	1	1	1	1	1
P61313	60S ribosomal protein L15	RPL15	1	1	1	1	1	1	1	1	1	1	1	1	1	1	1	1	1	1	1	1	1	1	1	1	1	1
P61326	Protein mago nashi homolog	MAGOH	1	1	0	1	0	0	1	1	1	1	1	1	1	0	1	1	0	1	1	1	0	0	1	0	0	0
P61353	60S ribosomal protein L27	RPL27	1	1	1	1	1	1	1	1	1	1	1	1	1	1	1	1	1	1	1	1	1	1	1	1	1	1
P61421	V-type proton ATPase subunit d 1	ATP6V0D1	1	1	1	1	1	1	1	1	1	0	1	1	1	1	1	1	1	1	1	1	0	1	1	1	0	0
P61457	Pterin-4-alpha-carbinolamine dehydratase	PCBD1	1	1	1	1	1	1	1	1	1	1	1	1	1	1	1	1	1	1	1	1	1	1	1	1	1	1
P61513	60S ribosomal protein L37a	RPL37A	0	0	0	0	0	0	0	1	1	0	0	1	0	0	0	0	0	0	1	0	0	0	0	0	0	0
P61586	Transforming protein RhoA	RHOA	1	1	1	1	1	1	1	1	1	1	1	1	1	1	1	1	1	0	1	1	1	1	1	1	1	1
P61604	10 kDa heat shock protein, mitochondrial	HSPE1	1	1	1	1	1	1	1	1	1	1	1	1	1	1	1	1	1	1	1	1	1	1	1	1	1	1
P61619	Protein transport protein Sec61 subunit alpha isoform 1	SEC61A1	1	1	1	1	1	1	1	1	1	1	1	1	1	1	1	1	1	1	1	1	1	1	1	0	1	1
P61626	Lysozyme C	LYZ	1	1	1	1	1	1	1	1	1	1	1	1	1	1	1	1	1	1	1	1	1	1	1	1	1	1
P61764	Syntaxin-binding protein 1	STXBP1	0	1	1	1	1	1	1	1	1	0	1	1	1	1	1	1	1	1	1	0	0	1	1	1	1	1
P61769	Beta-2-microglobulin;Beta-2-microglobulin form pI 5.3	B2M	1	1	1	1	1	1	1	1	1	1	1	1	1	1	1	1	1	1	1	1	1	1	1	1	1	1
P61803	Dolichyl-diphosphooligosaccharide--protein glycosyltransferase subunit DAD1	DAD1	1	1	1	1	1	1	1	1	1	1	1	1	1	1	1	1	1	1	1	1	0	1	1	1	1	1
P61916	Epididymal secretory protein E1	NPC2	1	1	1	1	1	1	0	1	1	1	1	1	1	0	0	1	0	1	1	1	1	1	1	1	1	1
P61923	Coatomer subunit zeta-1	COPZ1	1	0	1	1	1	1	1	1	0	0	1	1	1	1	1	1	1	1	0	0	0	0	1	1	0	1
P61960	Ubiquitin-fold modifier 1	UFM1	1	1	1	1	1	1	0	1	1	1	1	1	1	1	1	1	0	1	1	1	0	0	1	0	1	0
P61966	AP-1 complex subunit sigma-1A	AP1S1	0	1	0	1	1	1	1	0	1	0	0	1	0	0	0	1	1	0	1	0	0	0	1	1	1	0
P61970	Nuclear transport factor 2	NUTF2	1	0	1	1	1	1	1	0	1	0	1	1	1	1	1	1	1	0	0	0	0	1	1	1	1	1
P61978	Heterogeneous nuclear ribonucleoprotein K	HNRNPK	1	1	1	1	1	1	1	1	1	1	1	1	1	1	1	1	1	1	1	1	1	1	1	1	1	1
P61981	14-3-3 protein gamma;14-3-3 protein gamma, N-terminally processed	YWHAG	1	1	1	1	1	1	1	1	1	1	1	1	1	1	1	1	1	1	1	1	1	1	1	1	1	1
P62070	Ras-related protein R-Ras2	RRAS2	1	1	1	1	1	1	0	1	1	1	1	1	0	1	0	1	1	1	1	1	0	1	1	1	0	1
P62081	40S ribosomal protein S7	RPS7	1	1	1	1	1	1	1	1	1	1	1	1	1	1	1	1	1	1	1	1	1	1	1	1	1	1
P62136	Serine/threonine-protein phosphatase PP1-alpha catalytic subunit	PPP1CA	1	0	1	1	1	1	1	1	1	0	1	1	0	1	1	1	1	1	1	0	1	1	1	1	1	1
P62140	Serine/threonine-protein phosphatase PP1-beta catalytic subunit	PPP1CB	1	1	1	1	1	1	1	1	1	0	1	1	1	1	1	1	0	1	1	1	1	1	1	1	1	1
P62191	26S protease regulatory subunit 4	PSMC1	1	1	1	1	1	1	1	1	1	1	1	1	1	1	1	1	1	1	1	1	1	1	1	1	1	1
P62195	26S protease regulatory subunit 8	PSMC5	1	1	1	1	1	1	1	1	1	1	1	1	1	1	1	1	1	1	1	1	0	1	1	1	1	1
P62241	40S ribosomal protein S8	RPS8	1	1	1	1	1	1	1	1	1	1	1	1	1	1	1	1	1	1	1	1	1	1	1	1	1	1
P62244	40S ribosomal protein S15a	RPS15A	1	1	1	1	1	1	1	1	1	1	1	1	1	1	1	1	1	1	1	1	1	1	1	1	1	1
P62249	40S ribosomal protein S16	RPS16	1	1	1	1	1	1	1	1	1	1	1	1	1	1	1	1	1	1	1	1	1	1	1	1	1	1
P62258	14-3-3 protein epsilon	YWHAE	1	1	1	1	1	1	1	1	1	1	1	1	1	1	1	1	1	1	1	1	1	1	1	1	1	1
P62263	40S ribosomal protein S14	RPS14	1	1	1	1	1	1	1	1	1	1	1	1	1	1	1	1	1	1	1	1	1	1	1	1	1	1
P62266	40S ribosomal protein S23	RPS23	1	1	1	1	1	1	1	1	1	1	1	1	1	1	1	1	1	1	1	1	1	1	1	1	1	1
P62269	40S ribosomal protein S18	RPS18	1	1	1	1	1	1	1	1	1	1	1	1	1	1	1	1	1	1	1	1	1	1	1	1	1	1
P62273	40S ribosomal protein S29	RPS29	1	1	1	1	0	1	0	1	1	1	1	1	0	1	1	1	0	1	1	1	0	1	1	1	1	1
P62277	40S ribosomal protein S13	RPS13	1	1	1	1	1	1	1	1	1	1	1	1	1	1	1	1	1	1	1	1	1	1	1	1	1	1
P62280	40S ribosomal protein S11	RPS11	1	1	1	1	1	1	1	1	1	1	1	1	1	1	1	1	1	1	1	1	1	1	1	1	1	1
P62304	Small nuclear ribonucleoprotein E	SNRPE	1	0	1	1	1	1	1	1	1	1	1	1	1	1	1	1	1	1	1	1	0	1	1	1	1	1
P62306	Small nuclear ribonucleoprotein F	SNRPF	1	1	1	1	1	1	1	1	1	1	1	1	1	1	1	1	0	1	1	1	0	1	1	1	1	1
P62308;A8MWD9	Small nuclear ribonucleoprotein G;Putative small nuclear ribonucleoprotein G-like protein 15	SNRPG;SNRPGP15	1	1	1	1	1	1	1	1	1	0	1	1	1	1	1	1	1	1	1	0	0	0	1	0	1	1
P62310	U6 snRNA-associated Sm-like protein LSm3	LSM3	1	1	1	1	1	1	1	1	1	1	1	1	1	0	1	1	0	1	1	1	0	1	1	1	1	1
P62312	U6 snRNA-associated Sm-like protein LSm6	LSM6	1	1	1	1	1	1	1	1	1	1	1	1	1	1	1	1	1	1	1	1	0	1	1	1	1	1
P62314	Small nuclear ribonucleoprotein Sm D1	SNRPD1	1	1	1	1	1	1	1	1	1	1	1	1	1	1	1	1	1	1	1	1	1	1	1	1	1	1
P62316	Small nuclear ribonucleoprotein Sm D2	SNRPD2	1	1	1	1	1	1	1	1	1	1	1	1	1	1	1	1	1	1	1	1	1	1	1	1	1	1
P62318	Small nuclear ribonucleoprotein Sm D3	SNRPD3	1	1	1	1	1	1	1	1	1	1	1	1	1	1	1	1	1	1	1	1	1	1	1	1	1	1
P62328	Thymosin beta-4;Hematopoietic system regulatory peptide	TMSB4X	1	1	1	1	1	1	1	1	1	1	1	1	1	1	1	1	1	1	1	1	1	1	1	1	1	1
P62330	ADP-ribosylation factor 6	ARF6	1	1	1	1	1	1	1	1	1	1	1	1	1	1	1	1	0	1	1	1	0	0	0	0	0	1
P62333	26S protease regulatory subunit 10B	PSMC6	1	1	1	1	1	1	1	1	1	1	1	1	1	1	1	1	1	1	1	1	1	1	1	1	1	1
P62341	Selenoprotein T	SELT	0	0	0	0	0	0	0	0	1	0	0	1	0	0	0	0	0	0	1	0	0	0	0	0	0	0
P62424	60S ribosomal protein L7a	RPL7A	1	1	1	1	1	1	1	1	1	1	1	1	1	1	1	1	1	1	1	1	1	1	1	1	1	1
P62495	Eukaryotic peptide chain release factor subunit 1	ETF1	1	1	1	1	1	1	1	1	1	1	1	1	1	1	1	1	1	1	1	0	0	1	1	0	0	1
P62701	40S ribosomal protein S4, X isoform	RPS4X	1	1	1	1	1	1	1	1	1	1	1	1	1	1	1	1	1	1	1	1	1	1	1	1	1	1
P62750	60S ribosomal protein L23a	RPL23A	1	1	1	1	1	1	1	1	1	1	1	1	1	1	1	1	1	1	1	1	1	1	1	1	1	1
P62753	40S ribosomal protein S6	RPS6	1	1	1	1	1	1	1	1	1	1	1	1	1	1	1	1	1	1	1	1	1	1	1	1	1	1
P62805	Histone H4	HIST1H4A	1	1	1	1	1	1	1	1	1	1	1	1	1	1	1	1	1	1	1	1	1	1	1	1	1	1
P62820	Ras-related protein Rab-1A	RAB1A	1	1	1	1	0	1	0	1	1	1	1	1	1	0	0	1	0	1	1	1	0	0	0	0	0	0
P62826	GTP-binding nuclear protein Ran	RAN	1	1	1	1	1	1	1	1	1	1	1	1	1	1	1	1	1	1	1	1	1	1	1	1	1	1
P62829	60S ribosomal protein L23	RPL23	1	1	1	1	1	1	1	1	1	1	1	1	1	1	1	1	1	1	1	1	1	1	1	1	1	1
P62847	40S ribosomal protein S24	RPS24	1	1	1	1	1	1	1	1	1	1	1	1	1	1	1	1	1	1	1	1	0	1	1	1	1	1
P62851	40S ribosomal protein S25	RPS25	1	1	1	1	1	1	1	1	1	1	1	1	1	1	1	1	1	1	1	1	1	1	1	1	1	1
P62854	40S ribosomal protein S26	RPS26	1	1	1	1	1	1	1	1	1	0	1	1	1	1	1	1	1	0	1	0	0	1	1	0	1	1
P62857	40S ribosomal protein S28	RPS28	1	1	1	1	1	1	1	1	1	1	1	1	1	1	1	1	1	1	1	1	1	1	1	1	1	1
P62873	Guanine nucleotide-binding protein G(I)/G(S)/G(T) subunit beta-1	GNB1	1	1	1	1	1	1	1	1	1	1	1	1	1	1	1	1	0	1	1	1	1	1	1	1	1	1
P62877	E3 ubiquitin-protein ligase RBX1;E3 ubiquitin-protein ligase RBX1, N-terminally processed	RBX1	0	0	0	0	0	0	0	0	1	0	0	0	0	0	0	0	0	0	1	0	0	0	0	0	0	0
P62879	Guanine nucleotide-binding protein G(I)/G(S)/G(T) subunit beta-2	GNB2	1	1	1	1	1	1	1	1	1	0	1	1	1	1	1	1	1	0	1	0	1	1	1	1	1	1
P62888	60S ribosomal protein L30	RPL30	1	1	1	1	1	1	1	1	1	1	1	1	1	1	1	1	1	1	1	1	1	1	1	1	1	1
P62899	60S ribosomal protein L31	RPL31	1	1	1	1	1	1	1	1	1	1	1	1	1	1	1	1	1	1	1	1	1	1	1	1	1	1
P62906	60S ribosomal protein L10a	RPL10A	1	1	1	1	1	1	1	1	1	1	1	1	1	1	1	1	1	1	1	1	1	1	1	1	1	1
P62910	60S ribosomal protein L32	RPL32	1	1	1	1	1	1	1	1	1	1	1	1	1	1	1	1	1	1	1	1	1	1	1	1	1	1
P62913	60S ribosomal protein L11	RPL11	1	1	1	1	1	1	1	1	1	1	1	1	1	1	1	1	1	1	1	1	1	1	1	1	1	1
P62917	60S ribosomal protein L8	RPL8	1	1	1	1	1	1	1	1	1	1	1	1	1	1	1	1	1	1	1	1	1	1	1	1	1	1
P62937	Peptidyl-prolyl cis-trans isomerase A;Peptidyl-prolyl cis-trans isomerase A, N-terminally processed	PPIA	1	1	1	1	1	1	1	1	1	1	1	1	1	1	1	1	1	1	1	1	1	1	1	1	1	1
P62942	Peptidyl-prolyl cis-trans isomerase FKBP1A	FKBP1A	1	1	1	1	1	1	1	1	1	1	1	1	1	1	1	1	1	1	1	0	1	1	1	1	1	1
P62979;A0A2R8Y422	Ubiquitin-40S ribosomal protein S27a;Ubiquitin;40S ribosomal protein S27a	RPS27A	1	0	1	1	1	1	0	0	0	0	0	0	1	0	1	1	0	0	0	0	0	1	1	1	1	1
P62993	Growth factor receptor-bound protein 2	GRB2	1	1	1	1	1	1	1	1	1	0	1	1	1	1	1	1	1	0	1	0	1	1	1	1	1	1
P62995	Transformer-2 protein homolog beta	TRA2B	1	1	1	1	1	1	1	1	1	1	1	1	1	1	1	1	1	1	1	1	1	1	1	1	1	1
P63000	Ras-related C3 botulinum toxin substrate 1	RAC1	1	0	1	1	1	1	1	1	1	0	1	1	1	1	1	1	1	1	1	0	0	1	1	0	0	0
P63010	AP-2 complex subunit beta	AP2B1	1	1	1	1	1	1	1	1	1	1	1	1	1	1	1	1	1	0	1	1	1	1	1	1	1	1
P63096	Guanine nucleotide-binding protein G(i) subunit alpha-1	GNAI1	1	1	1	1	1	1	1	1	1	1	1	1	1	1	1	1	1	1	1	1	0	1	1	1	1	1
P63104	14-3-3 protein zeta/delta	YWHAZ	1	1	1	1	1	1	1	1	1	1	1	1	1	1	1	1	1	1	1	1	1	1	1	1	1	1
P63151	Serine/threonine-protein phosphatase 2A 55 kDa regulatory subunit B alpha isoform	PPP2R2A	1	0	1	1	1	1	1	1	1	1	1	1	1	1	1	1	1	0	1	1	0	0	0	0	0	0
P63162;P14678	Small nuclear ribonucleoprotein-associated protein N;Small nuclear ribonucleoprotein-associated proteins B and B	SNRPN;SNRPB	1	1	1	1	1	1	1	1	1	1	1	1	1	1	1	1	1	1	1	1	1	1	1	1	1	1
P63167	Dynein light chain 1, cytoplasmic	DYNLL1	1	1	1	1	1	1	1	1	1	1	1	1	1	1	1	1	1	1	1	1	0	1	1	1	1	1
P63172	Dynein light chain Tctex-type 1	DYNLT1	1	0	1	1	1	1	0	0	0	0	1	1	1	1	0	1	0	1	1	0	0	1	1	0	0	0
P63173	60S ribosomal protein L38	RPL38	1	1	1	1	1	1	1	1	1	1	1	1	1	1	1	1	1	1	1	1	1	1	1	1	1	1
P63208	S-phase kinase-associated protein 1	SKP1	1	1	1	1	1	1	1	1	1	1	1	1	1	0	1	1	1	1	1	1	0	1	1	0	0	1
P63220	40S ribosomal protein S21	RPS21	1	1	1	1	1	1	1	1	1	1	1	1	1	1	1	1	1	1	1	1	1	1	1	1	1	1
P63241	Eukaryotic translation initiation factor 5A-1	EIF5A	1	1	1	1	1	1	1	1	1	1	1	1	1	1	1	1	1	1	1	0	1	1	1	1	1	1
P63244	Guanine nucleotide-binding protein subunit beta-2-like 1;Guanine nucleotide-binding protein subunit beta-2-like 1, N-terminally processed	GNB2L1	1	1	1	1	1	1	1	1	1	1	1	1	1	1	1	1	1	1	1	1	1	1	1	1	1	1
P63261	Actin, cytoplasmic 2;Actin, cytoplasmic 2, N-terminally processed	ACTG1	0	1	1	0	1	0	1	0	1	0	0	1	0	0	0	0	0	0	1	1	0	1	1	1	1	1
P63279	SUMO-conjugating enzyme UBC9	UBE2I	1	0	1	1	1	1	1	0	0	0	1	0	1	1	1	1	1	0	0	0	1	1	1	1	1	1
P63313	Thymosin beta-10	TMSB10	1	1	1	1	1	1	1	1	0	0	1	1	1	1	1	1	1	1	1	1	1	1	1	1	1	1
P67775;P62714	Serine/threonine-protein phosphatase 2A catalytic subunit alpha isoform;Serine/threonine-protein phosphatase 2A catalytic subunit beta isoform	PPP2CA;PPP2CB	1	1	1	1	1	1	1	1	1	0	1	1	1	0	1	1	0	0	1	1	0	0	1	0	0	0
P67809	Nuclease-sensitive element-binding protein 1	YBX1	1	1	1	1	1	1	1	0	1	0	1	1	1	1	1	1	0	0	1	1	0	1	1	1	1	1
P67812	Signal peptidase complex catalytic subunit SEC11A	SEC11A	1	1	1	1	1	1	1	1	1	1	1	1	1	1	1	1	1	1	1	1	0	0	0	0	0	0
P67870	Casein kinase II subunit beta	CSNK2B	1	0	1	1	1	1	0	1	1	1	1	1	1	1	1	1	0	1	1	1	0	1	1	1	1	1
P67936	Tropomyosin alpha-4 chain	TPM4	1	1	1	1	1	1	1	1	1	1	1	1	1	1	1	1	1	1	1	1	1	1	1	1	1	1
P68036	Ubiquitin-conjugating enzyme E2 L3	UBE2L3	1	1	1	1	1	1	1	0	1	0	1	1	1	0	1	0	1	0	1	0	0	0	1	1	0	0
P68104;Q5VTE0	Elongation factor 1-alpha 1;Putative elongation factor 1-alpha-like 3	EEF1A1;EEF1A1P5	1	1	1	1	1	1	1	1	1	1	1	1	1	1	1	1	1	1	1	1	1	1	1	1	1	1
P68363;Q71U36	Tubulin alpha-1B chain;Tubulin alpha-1A chain	TUBA1B;TUBA1A	1	1	1	1	1	1	1	1	1	1	1	1	1	1	1	1	1	1	1	1	1	1	1	1	1	1
P68366	Tubulin alpha-4A chain	TUBA4A	1	1	1	1	1	1	1	1	1	1	1	1	1	1	1	1	1	1	1	1	0	1	1	1	0	1
P68371	Tubulin beta-4B chain	TUBB4B	1	1	1	1	1	1	1	1	1	1	1	1	1	1	1	1	1	1	1	1	1	1	1	1	1	1
P68400	Casein kinase II subunit alpha	CSNK2A1	0	0	1	1	0	0	0	0	0	0	0	0	1	0	1	1	0	0	0	0	0	0	0	0	0	0
P68402	Platelet-activating factor acetylhydrolase IB subunit beta	PAFAH1B2	1	1	1	1	1	1	1	1	1	0	1	1	1	1	1	1	0	1	0	1	0	0	1	1	0	0
P68871	Hemoglobin subunit beta;LVV-hemorphin-7;Spinorphin	HBB	1	1	1	1	1	1	1	1	1	1	1	1	1	1	1	1	1	1	1	1	1	1	1	1	1	1
P69849;Q15155;Q5JPE7	Nodal modulator 3;Nodal modulator 1;Nodal modulator 2	NOMO3;NOMO1;NOMO2	1	1	1	1	1	1	1	1	1	1	1	1	1	1	1	1	1	1	1	0	0	1	1	1	1	1
P69892;P69891	Hemoglobin subunit gamma-2;Hemoglobin subunit gamma-1	HBG2;HBG1	1	1	1	0	1	1	1	0	0	0	1	0	1	1	1	1	0	0	1	0	1	0	1	1	0	1
P69905	Hemoglobin subunit alpha	HBA1	1	1	1	1	1	1	1	1	1	1	1	1	1	1	1	1	1	1	1	1	1	1	1	1	1	1
P78310	Coxsackievirus and adenovirus receptor	CXADR	1	0	0	0	0	0	0	0	0	0	1	0	0	1	0	1	0	0	0	0	0	1	1	1	1	1
P78318	Immunoglobulin-binding protein 1	IGBP1	1	0	1	1	1	1	0	0	0	0	0	0	0	0	1	1	0	0	0	0	0	0	0	0	0	0
P78330	Phosphoserine phosphatase	PSPH	1	0	0	1	1	0	1	1	1	0	1	1	0	0	1	1	1	1	1	0	0	1	1	1	1	1
P78344	Eukaryotic translation initiation factor 4 gamma 2	EIF4G2	1	1	1	1	1	1	1	1	1	1	1	1	1	1	1	1	1	1	1	1	0	1	1	1	0	1
P78347	General transcription factor II-I	GTF2I	1	1	1	1	1	1	1	1	1	1	1	1	1	1	1	1	1	0	1	1	1	1	1	1	1	1
P78371	T-complex protein 1 subunit beta	CCT2	1	1	1	1	1	1	1	1	1	1	1	1	1	1	1	1	1	1	1	1	1	1	1	1	1	1
P78395	Melanoma antigen preferentially expressed in tumors	PRAME	0	0	1	0	1	0	1	0	0	0	0	0	0	0	1	0	1	0	0	0	0	0	0	0	0	0
P78406	mRNA export factor	RAE1	1	0	0	1	1	1	0	0	0	0	1	0	1	0	0	1	0	0	0	0	0	0	0	1	1	1
P78417	Glutathione S-transferase omega-1	GSTO1	1	1	1	1	1	1	1	1	1	1	1	1	1	1	1	1	1	1	1	1	1	1	1	1	1	1
P78527	DNA-dependent protein kinase catalytic subunit	PRKDC	1	1	1	1	1	1	1	1	1	1	1	1	1	1	1	1	1	1	1	1	1	1	1	1	1	1
P78559	Microtubule-associated protein 1A;MAP1A heavy chain;MAP1 light chain LC2	MAP1A	1	1	1	1	1	1	1	1	1	1	1	1	1	1	1	1	1	1	1	1	1	1	1	1	1	1
P79483	HLA class II histocompatibility antigen, DR beta 3 chain	HLA-DRB3	0	0	0	0	0	1	1	1	1	1	0	0	0	0	0	1	0	1	1	1	0	0	1	0	0	0
P80188	Neutrophil gelatinase-associated lipocalin	LCN2	1	1	1	1	1	1	1	1	1	1	1	0	1	1	1	1	1	0	1	1	0	0	1	0	0	0
P80303	Nucleobindin-2;Nesfatin-1	NUCB2	1	1	1	1	1	1	1	1	1	1	1	1	1	1	1	1	1	1	1	1	0	1	1	1	0	1
P80404	4-aminobutyrate aminotransferase, mitochondrial	ABAT	1	0	1	1	0	1	0	0	0	0	1	1	1	1	0	0	0	0	1	0	0	0	0	0	0	1
P80723	Brain acid soluble protein 1	BASP1	1	1	1	1	1	1	1	1	1	1	0	1	0	1	1	1	0	1	1	1	1	1	1	1	1	1
P81605	Dermcidin;Survival-promoting peptide;DCD-1	DCD	1	1	1	1	1	1	1	1	1	1	1	1	1	1	1	1	1	1	1	1	1	1	1	1	1	1
P82094	TATA element modulatory factor	TMF1	0	0	1	1	0	0	0	1	1	0	0	1	0	0	0	1	0	0	1	0	0	0	1	0	0	0
P82650	28S ribosomal protein S22, mitochondrial	MRPS22	1	1	1	1	1	1	0	0	0	0	0	0	1	0	1	1	0	0	0	0	0	0	0	0	0	0
P82909	28S ribosomal protein S36, mitochondrial	MRPS36	0	0	0	0	0	0	0	0	1	0	0	1	0	0	0	0	0	0	1	0	0	0	0	0	0	0
P82930	28S ribosomal protein S34, mitochondrial	MRPS34	1	1	1	1	1	1	0	1	1	0	1	1	1	0	1	1	0	0	1	1	0	0	1	0	0	1
P82970	High mobility group nucleosome-binding domain-containing protein 5	HMGN5	1	0	0	1	1	0	1	0	0	0	1	0	1	1	1	1	1	0	0	0	1	1	1	1	1	1
P82979	SAP domain-containing ribonucleoprotein	SARNP	1	1	1	1	1	1	1	1	1	1	1	1	1	1	1	1	1	1	1	1	1	1	1	1	1	1
P83436	Conserved oligomeric Golgi complex subunit 7	COG7	1	0	1	1	1	1	1	0	1	0	0	0	1	0	0	1	1	0	1	0	0	0	1	0	0	0
P83731	60S ribosomal protein L24	RPL24	1	1	1	1	1	1	1	1	1	1	1	1	1	1	1	1	1	1	1	1	1	1	1	1	1	1
P84022;Q15796;O15198	Mothers against decapentaplegic homolog 3;Mothers against decapentaplegic homolog 2;Mothers against decapentaplegic homolog 9	SMAD3;SMAD2;SMAD9	1	0	1	1	0	0	0	0	0	0	0	0	1	1	0	1	0	0	0	0	0	1	1	1	1	0
P84077;P61204	ADP-ribosylation factor 1;ADP-ribosylation factor 3	ARF1;ARF3	1	1	1	1	1	1	1	1	1	1	1	1	1	1	1	1	1	1	1	1	1	1	1	1	1	1
P84085	ADP-ribosylation factor 5	ARF5	1	1	1	1	1	1	1	1	0	1	1	1	1	1	1	1	1	1	1	1	1	1	1	1	1	1
P84090	Enhancer of rudimentary homolog	ERH	1	1	1	1	1	1	1	1	1	1	1	1	1	1	1	1	1	1	1	1	1	1	1	1	1	1
P84095	Rho-related GTP-binding protein RhoG	RHOG	0	1	0	0	0	0	0	1	1	1	0	1	0	0	0	0	0	0	1	0	0	0	0	0	0	0
P84098	60S ribosomal protein L19	RPL19	1	1	1	1	1	1	1	1	1	1	1	1	1	1	1	1	1	1	1	1	1	1	1	1	1	1
P84103	Serine/arginine-rich splicing factor 3	SRSF3	1	1	1	1	1	1	1	1	1	0	1	1	1	1	1	1	1	1	1	1	1	1	1	1	1	1
P98088	Mucin-5AC	MUC5AC	1	1	1	1	1	1	1	1	1	1	1	1	1	1	1	1	1	1	1	1	1	1	1	1	0	1
P98095	Fibulin-2	FBLN2	1	0	1	1	0	1	0	0	0	0	1	0	1	1	1	1	1	0	0	0	0	1	1	0	1	1
P98160	Basement membrane-specific heparan sulfate proteoglycan core protein;Endorepellin;LG3 peptide	HSPG2	1	1	1	1	1	1	1	1	1	1	1	1	1	1	1	1	1	1	1	1	1	1	1	1	1	1
P98175	RNA-binding protein 10	RBM10	1	1	1	1	1	1	1	1	0	0	0	1	1	0	1	1	0	1	1	0	0	1	1	1	1	1
P98179	RNA-binding protein 3	RBM3	1	1	1	1	1	1	1	1	1	1	1	1	1	1	1	1	1	1	1	1	1	1	1	1	1	1
P98194	Calcium-transporting ATPase type 2C member 1	ATP2C1	1	0	0	1	0	1	0	0	0	0	1	0	1	0	0	1	0	0	0	0	0	1	0	1	0	0
P99999	Cytochrome c	CYCS	1	1	1	1	1	1	1	1	1	1	1	1	1	1	1	1	1	1	1	1	1	1	1	1	1	1
Q00059	Transcription factor A, mitochondrial	TFAM	1	1	1	1	1	1	1	1	1	0	1	1	1	1	1	1	1	0	1	0	1	1	1	1	1	1
Q00169	Phosphatidylinositol transfer protein alpha isoform	PITPNA	1	1	1	1	1	1	1	1	1	1	1	1	1	1	1	1	0	1	1	1	1	1	1	0	1	0
Q00325	Phosphate carrier protein, mitochondrial	SLC25A3	1	1	1	1	1	1	1	1	1	1	1	1	1	1	1	1	1	1	1	1	1	1	1	1	1	1
Q00341	Vigilin	HDLBP	1	1	1	1	1	1	1	1	1	1	1	1	1	1	1	1	1	1	1	1	0	1	1	1	1	1
Q00577	Transcriptional activator protein Pur-alpha	PURA	1	1	1	1	1	1	1	1	1	0	1	1	1	1	1	1	1	1	1	1	1	1	1	1	1	1
Q00610	Clathrin heavy chain 1	CLTC	1	1	1	1	1	1	1	1	1	1	1	1	1	1	1	1	1	1	1	1	1	1	1	1	1	1
Q00688	Peptidyl-prolyl cis-trans isomerase FKBP3	FKBP3	1	1	1	1	1	1	1	1	1	1	1	1	1	1	1	1	1	1	1	1	1	1	1	1	1	1
Q00765	Receptor expression-enhancing protein 5	REEP5	1	1	1	1	1	1	1	0	1	0	1	0	1	1	1	1	1	0	1	0	1	1	1	1	1	1
Q00796	Sorbitol dehydrogenase	SORD	1	1	1	1	1	1	1	1	1	1	1	1	1	1	1	1	1	1	1	1	1	1	1	1	1	1
Q00839	Heterogeneous nuclear ribonucleoprotein U	HNRNPU	1	1	1	1	1	1	1	1	1	1	1	1	1	1	1	1	1	1	1	1	1	1	1	1	1	1
Q008S8	Epithelial cell-transforming sequence 2 oncogene-like	ECT2L	1	0	1	1	0	1	1	1	1	0	1	0	0	0	1	1	0	0	1	0	0	1	1	0	0	1
Q00978	Interferon regulatory factor 9	IRF9	1	0	1	1	0	1	1	1	1	0	1	0	0	0	1	1	1	1	1	0	0	1	1	1	1	1
Q01082	Spectrin beta chain, non-erythrocytic 1	SPTBN1	1	1	1	1	1	1	1	1	1	1	1	1	1	1	1	1	1	1	1	1	1	1	1	1	1	1
Q01085	Nucleolysin TIAR	TIAL1	1	1	1	1	1	1	1	1	1	0	1	1	1	1	1	1	1	0	1	1	0	0	1	1	1	1
Q01105	Protein SET	SET	1	1	1	1	1	1	1	1	1	1	1	1	1	1	1	1	1	1	0	1	1	1	1	1	1	1
Q01130	Serine/arginine-rich splicing factor 2	SRSF2	1	1	1	1	1	1	1	1	1	1	1	1	1	1	1	1	1	1	1	1	1	1	1	1	1	1
Q01432	AMP deaminase 3	AMPD3	1	0	1	1	1	1	1	0	0	0	1	1	1	0	0	0	0	0	1	0	0	0	1	0	0	0
Q01469	Fatty acid-binding protein, epidermal	FABP5	1	1	1	1	1	1	1	1	1	1	1	1	1	1	1	1	1	1	1	1	1	1	1	1	1	1
Q01518	Adenylyl cyclase-associated protein 1	CAP1	1	1	1	1	1	1	1	1	1	1	1	1	1	1	1	1	1	1	1	1	1	1	1	1	1	1
Q01658	Protein Dr1	DR1	0	0	0	0	0	0	0	0	0	0	0	0	0	0	0	0	0	0	0	0	0	1	0	1	1	0
Q01813	ATP-dependent 6-phosphofructokinase, platelet type	PFKP	1	1	1	1	1	1	1	1	1	1	1	1	1	1	1	1	1	1	1	1	0	1	1	1	1	1
Q01844	RNA-binding protein EWS	EWSR1	1	1	1	1	1	1	1	1	1	1	1	1	1	1	1	1	1	1	1	1	1	1	1	1	1	1
Q01995	Transgelin	TAGLN	1	1	1	1	1	1	1	0	1	0	1	1	1	1	1	1	1	1	1	1	1	1	1	1	1	1
Q02083	N-acylethanolamine-hydrolyzing acid amidase;N-acylethanolamine-hydrolyzing acid amidase subunit alpha;N-acylethanolamine-hydrolyzing acid amidase subunit beta	NAAA	1	0	1	1	0	0	1	0	0	0	1	0	0	0	0	0	0	0	0	0	1	1	1	1	1	1
Q02218	2-oxoglutarate dehydrogenase, mitochondrial	OGDH	1	1	1	1	1	1	1	1	1	1	1	1	1	1	1	1	1	1	1	1	1	1	1	1	1	1
Q02224	Centromere-associated protein E	CENPE	1	0	0	1	1	1	0	0	0	0	1	0	1	0	1	1	1	0	0	0	1	1	1	1	1	1
Q02252	Methylmalonate-semialdehyde dehydrogenase [acylating], mitochondrial	ALDH6A1	1	1	1	1	1	1	1	1	1	1	1	1	1	1	1	1	1	1	1	1	0	1	1	1	1	1
Q02318	Sterol 26-hydroxylase, mitochondrial	CYP27A1	1	1	1	1	1	1	1	1	0	0	1	1	1	1	1	1	1	0	1	0	0	1	0	0	0	0
Q02338	D-beta-hydroxybutyrate dehydrogenase, mitochondrial	BDH1	1	0	1	1	0	1	1	1	0	0	1	1	0	0	0	1	0	0	1	0	0	0	0	0	0	1
Q02388	Collagen alpha-1(VII) chain	COL7A1	1	1	1	1	1	1	1	1	1	0	1	0	1	1	1	1	1	0	0	0	1	1	1	0	0	1
Q02413	Desmoglein-1	DSG1	1	1	1	1	1	1	1	1	1	1	1	1	1	1	1	1	1	1	1	1	1	1	1	1	1	1
Q02543	60S ribosomal protein L18a	RPL18A	1	1	1	1	1	1	1	1	1	0	1	1	1	1	1	1	0	1	1	1	1	1	1	1	1	1
Q02790	Peptidyl-prolyl cis-trans isomerase FKBP4;Peptidyl-prolyl cis-trans isomerase FKBP4, N-terminally processed	FKBP4	1	1	1	1	1	1	1	1	1	1	1	1	1	1	1	1	1	1	1	0	0	1	1	1	1	1
Q02818	Nucleobindin-1	NUCB1	1	1	1	1	1	1	1	1	1	1	1	1	1	1	1	1	1	1	1	1	1	1	1	1	1	1
Q02878	60S ribosomal protein L6	RPL6	1	1	1	1	1	1	1	1	1	1	1	1	1	1	1	1	1	1	1	1	1	1	1	1	1	1
Q02880	DNA topoisomerase 2-beta	TOP2B	1	1	1	1	1	1	1	1	1	0	1	1	1	1	1	1	1	1	0	0	1	1	1	0	0	1
Q02978	Mitochondrial 2-oxoglutarate/malate carrier protein	SLC25A11	1	1	1	1	1	1	1	1	1	1	1	1	1	1	1	1	1	1	1	1	1	1	1	1	1	1
Q03001	Dystonin	DST	1	0	0	1	1	1	0	0	0	1	1	0	1	1	0	1	0	0	1	0	0	0	0	0	0	0
Q03135	Caveolin-1	CAV1	1	0	1	1	0	1	0	0	0	0	0	0	1	1	0	0	0	0	0	0	0	1	1	1	0	1
Q03252	Lamin-B2	LMNB2	1	1	1	1	1	1	1	1	1	1	1	1	1	1	1	1	1	1	1	1	1	1	1	1	1	1
Q03518	Antigen peptide transporter 1	TAP1	1	1	0	1	0	0	0	1	1	1	1	1	0	0	0	1	0	1	1	1	0	0	1	1	0	1
Q03519	Antigen peptide transporter 2	TAP2	1	1	1	1	1	1	0	1	1	1	1	1	1	1	1	1	1	1	1	0	0	1	1	1	1	1
Q03692	Collagen alpha-1(X) chain	COL10A1	0	0	0	0	0	0	0	0	0	0	1	0	1	0	0	0	0	0	0	0	0	1	1	1	0	1
Q04118	Basic salivary proline-rich protein 3	PRB3	0	0	1	0	0	0	0	0	0	0	1	0	0	0	0	0	0	0	0	0	0	0	0	0	0	0
Q04206	Transcription factor p65	RELA	1	0	1	1	1	0	1	1	1	0	0	1	1	1	1	1	0	1	1	1	0	1	0	1	0	0
Q04323	UBX domain-containing protein 1	UBXN1	0	1	1	0	1	1	1	1	1	1	0	1	1	1	1	0	0	0	1	0	0	0	1	0	1	0
Q04446	1,4-alpha-glucan-branching enzyme	GBE1	1	1	1	1	1	1	1	1	1	1	1	1	1	1	1	1	1	1	1	1	0	1	1	1	0	1
Q04637	Eukaryotic translation initiation factor 4 gamma 1	EIF4G1	1	1	1	1	1	1	1	1	1	1	1	1	1	1	1	1	1	1	1	1	0	1	1	1	1	1
Q04760	Lactoylglutathione lyase	GLO1	1	1	1	1	1	1	1	1	1	1	1	1	1	1	1	1	1	1	1	1	1	1	1	1	1	1
Q04828	Aldo-keto reductase family 1 member C1	AKR1C1	0	1	0	0	0	0	0	0	0	1	0	1	0	0	0	0	0	0	1	1	0	0	0	0	0	0
Q04837	Single-stranded DNA-binding protein, mitochondrial	SSBP1	1	1	1	1	1	1	1	1	1	1	1	1	1	1	1	1	0	1	1	1	0	1	1	1	1	1
Q04917	14-3-3 protein eta	YWHAH	1	1	1	1	1	1	1	1	1	1	1	1	1	1	1	1	1	1	1	1	1	1	1	1	1	1
Q04941	Proteolipid protein 2	PLP2	1	0	1	1	1	1	1	0	0	0	1	0	1	1	1	1	1	0	0	0	1	1	1	1	1	1
Q05048	Cleavage stimulation factor subunit 1	CSTF1	0	0	0	1	0	0	0	1	1	0	0	1	1	0	0	0	0	0	0	0	0	0	1	1	1	1
Q05397	Focal adhesion kinase 1	PTK2	0	0	1	1	1	0	0	0	0	0	1	0	0	0	0	0	0	0	0	0	0	0	1	0	0	0
Q05519	Serine/arginine-rich splicing factor 11	SRSF11	1	0	1	1	1	0	0	0	1	0	1	1	1	0	1	1	0	0	0	0	0	1	0	0	1	1
Q05655	Protein kinase C delta type;Protein kinase C delta type regulatory subunit;Protein kinase C delta type catalytic subunit	PRKCD	1	0	1	1	1	1	1	1	1	0	1	1	1	1	1	1	1	1	1	0	1	1	1	1	1	1
Q05682	Caldesmon	CALD1	1	1	1	1	0	1	1	0	0	0	1	0	1	1	0	1	1	0	0	0	0	1	1	1	1	1
Q05707	Collagen alpha-1(XIV) chain	COL14A1	1	1	1	1	1	1	0	0	0	0	0	0	1	1	1	0	0	0	0	0	0	0	1	1	0	0
Q06210	Glutamine--fructose-6-phosphate aminotransferase [isomerizing] 1	GFPT1	1	1	1	1	1	1	1	1	1	1	1	1	1	1	1	1	1	1	1	1	0	1	1	1	1	1
Q06323	Proteasome activator complex subunit 1	PSME1	1	1	1	1	1	1	1	1	1	1	1	1	1	1	1	1	1	1	1	1	1	1	1	1	1	1
Q06787	Fragile X mental retardation protein 1	FMR1	1	0	1	1	1	0	1	1	1	1	1	1	1	0	1	1	0	1	1	1	0	0	0	0	0	1
Q06830	Peroxiredoxin-1	PRDX1	1	1	1	1	1	1	1	1	1	1	1	1	1	1	1	1	1	1	1	1	1	1	1	1	1	1
Q07020	60S ribosomal protein L18	RPL18	1	1	1	1	1	1	1	1	1	1	1	1	1	1	1	1	1	1	1	1	1	1	1	1	1	1
Q07021	Complement component 1 Q subcomponent-binding protein, mitochondrial	C1QBP	1	1	1	1	1	1	1	1	1	1	1	1	1	1	1	1	1	1	1	1	1	1	1	1	1	1
Q07065	Cytoskeleton-associated protein 4	CKAP4	1	1	1	1	1	1	1	1	1	1	1	1	1	1	1	1	1	1	1	1	1	1	1	1	1	1
Q07157	Tight junction protein ZO-1	TJP1	1	0	1	1	1	1	1	0	1	0	1	1	1	1	1	1	0	0	1	0	1	1	1	1	1	1
Q07507	Dermatopontin	DPT	1	1	1	1	1	1	1	1	1	1	1	1	1	1	1	1	1	1	1	1	1	1	1	1	0	1
Q07617	Sperm-associated antigen 1	SPAG1	1	0	1	1	0	0	1	0	1	0	1	0	0	0	1	0	0	0	1	0	0	1	1	0	0	1
Q07666	KH domain-containing, RNA-binding, signal transduction-associated protein 1	KHDRBS1	1	1	1	1	1	1	1	1	1	1	1	1	1	1	1	1	1	1	1	1	1	1	1	1	1	1
Q07812	Apoptosis regulator BAX	BAX	1	0	1	1	1	1	1	0	1	0	1	0	1	1	1	1	0	0	1	0	0	1	1	1	1	0
Q07866	Kinesin light chain 1	KLC1	1	0	1	1	0	0	1	0	0	0	0	0	0	0	0	0	0	0	0	0	0	0	0	0	0	0
Q07955	Serine/arginine-rich splicing factor 1	SRSF1	1	1	1	1	1	1	1	1	1	1	1	1	1	1	1	1	1	1	1	1	1	1	1	1	1	1
Q07960	Rho GTPase-activating protein 1	ARHGAP1	1	1	1	1	1	1	1	1	1	1	1	1	1	1	1	1	1	1	1	1	0	1	1	1	1	1
Q08188	Protein-glutamine gamma-glutamyltransferase E;Protein-glutamine gamma-glutamyltransferase E 50 kDa catalytic chain;Protein-glutamine gamma-glutamyltransferase E 27 kDa non-catalytic chain	TGM3	1	1	1	1	1	1	1	1	1	1	1	1	1	1	1	1	1	1	1	1	1	1	1	1	1	1
Q08209	Serine/threonine-protein phosphatase 2B catalytic subunit alpha isoform	PPP3CA	0	1	0	1	0	0	0	1	1	1	1	1	1	0	0	0	0	1	1	0	0	0	0	0	0	0
Q08211	ATP-dependent RNA helicase A	DHX9	1	1	1	1	1	1	1	1	1	1	1	1	1	1	1	1	1	1	1	1	1	1	1	1	1	1
Q08257	Quinone oxidoreductase	CRYZ	1	1	1	1	1	1	1	1	1	1	1	1	1	1	1	1	1	1	1	1	1	1	1	1	1	1
Q08379	Golgin subfamily A member 2	GOLGA2	1	1	1	1	0	0	1	1	1	1	1	1	1	1	0	0	1	0	1	0	0	1	1	1	1	1
Q08380	Galectin-3-binding protein	LGALS3BP	1	1	1	1	1	1	1	1	1	1	1	1	1	1	1	1	1	1	1	1	1	1	1	1	1	1
Q08554	Desmocollin-1	DSC1	1	1	1	1	1	1	1	1	1	1	1	1	1	1	1	1	1	1	1	1	1	1	1	1	1	1
Q08722	Leukocyte surface antigen CD47	CD47	1	0	0	1	1	1	1	0	1	0	1	1	1	1	1	1	1	1	1	1	1	1	1	1	0	1
Q08752	Peptidyl-prolyl cis-trans isomerase D	PPID	1	0	1	1	0	0	1	1	1	0	1	1	1	1	1	1	0	0	1	0	1	1	1	1	1	0
Q08945	FACT complex subunit SSRP1	SSRP1	1	0	1	1	0	1	1	0	0	0	1	0	1	1	1	1	0	0	0	0	0	1	1	1	0	1
Q08AF3	Schlafen family member 5	SLFN5	1	0	1	1	1	1	1	0	1	0	0	0	1	0	1	1	0	0	0	0	0	0	0	0	0	0
Q08J23	tRNA (cytosine(34)-C(5))-methyltransferase	NSUN2	1	0	1	1	1	1	1	1	0	0	1	1	1	1	1	1	1	0	1	1	0	1	1	1	1	1
Q09028	Histone-binding protein RBBP4	RBBP4	1	1	1	1	1	1	1	1	1	1	1	1	1	1	1	1	0	1	1	1	1	1	1	1	1	1
Q09161	Nuclear cap-binding protein subunit 1	NCBP1	1	1	0	1	0	1	0	1	1	0	1	1	1	1	0	1	0	0	1	0	1	1	1	1	0	1
Q09666	Neuroblast differentiation-associated protein AHNAK	AHNAK	1	1	1	1	1	1	1	1	1	1	1	1	1	1	1	1	1	1	1	1	1	1	1	1	1	1
Q0VFZ6	Coiled-coil domain-containing protein 173	CCDC173	0	0	1	1	1	0	0	1	1	0	1	1	0	0	1	1	0	0	0	0	0	1	1	1	1	1
Q0VGL1	Ragulator complex protein LAMTOR4;Ragulator complex protein LAMTOR4, N-terminally processed	LAMTOR4	1	0	1	1	1	1	1	1	1	0	1	1	1	1	1	1	1	1	1	0	0	1	1	1	1	1
Q10567	AP-1 complex subunit beta-1	AP1B1	1	1	1	1	1	1	1	1	1	1	1	1	1	1	1	1	1	1	1	1	1	1	1	1	1	1
Q10570	Cleavage and polyadenylation specificity factor subunit 1	CPSF1	1	0	1	1	1	1	1	0	1	0	1	0	1	1	1	1	1	1	0	0	0	1	1	1	1	1
Q10713	Mitochondrial-processing peptidase subunit alpha	PMPCA	1	1	1	1	0	1	0	1	1	0	1	1	1	0	0	0	0	0	1	0	0	0	1	0	1	0
Q12765	Secernin-1	SCRN1	1	1	1	1	1	1	1	1	1	0	1	1	1	1	1	1	1	0	1	0	1	1	1	1	1	1
Q12768	WASH complex subunit strumpellin	KIAA0196	0	0	1	1	1	0	0	0	0	0	1	0	0	0	0	0	0	0	0	0	0	0	0	0	0	0
Q12792	Twinfilin-1	TWF1	1	1	1	1	1	1	1	1	1	1	1	1	1	1	1	1	1	1	1	1	0	1	1	1	1	1
Q12797	Aspartyl/asparaginyl beta-hydroxylase	ASPH	1	0	1	1	0	1	1	0	0	0	1	0	1	0	1	1	0	0	0	0	0	1	1	1	1	1
Q12805	EGF-containing fibulin-like extracellular matrix protein 1	EFEMP1	1	1	1	1	0	1	1	1	1	1	1	1	1	1	1	1	1	0	1	0	1	1	1	1	1	1
Q12824	SWI/SNF-related matrix-associated actin-dependent regulator of chromatin subfamily B member 1	SMARCB1	1	0	1	1	0	1	0	0	0	0	0	0	1	1	0	1	0	0	1	0	0	1	1	1	0	1
Q12846	Syntaxin-4	STX4	1	0	1	1	0	0	0	0	0	0	0	0	0	1	0	0	0	0	0	0	0	1	1	1	1	1
Q12874	Splicing factor 3A subunit 3	SF3A3	1	1	1	1	1	1	1	1	1	1	1	1	1	1	1	1	1	1	1	1	1	1	1	1	1	1
Q12888	Tumor suppressor p53-binding protein 1	TP53BP1	1	0	1	1	1	1	1	1	1	1	1	1	1	1	1	1	1	1	1	0	0	1	1	1	1	1
Q12904	Aminoacyl tRNA synthase complex-interacting multifunctional protein 1;Endothelial monocyte-activating polypeptide 2	AIMP1	1	1	1	1	1	1	1	1	1	1	1	1	1	1	1	1	0	1	1	1	0	1	1	1	1	1
Q12905	Interleukin enhancer-binding factor 2	ILF2	1	1	1	1	1	1	1	1	1	1	1	1	1	1	1	1	1	1	1	1	1	1	1	1	1	1
Q12906	Interleukin enhancer-binding factor 3	ILF3	1	1	1	1	1	1	1	1	1	1	1	1	1	1	1	1	1	1	1	1	1	1	1	1	1	1
Q12907	Vesicular integral-membrane protein VIP36	LMAN2	1	1	1	1	1	1	1	1	1	1	1	1	1	1	1	1	1	1	1	1	1	1	1	1	1	1
Q12929	Epidermal growth factor receptor kinase substrate 8	EPS8	1	1	0	0	1	1	1	1	1	0	1	1	1	1	0	1	0	0	1	0	0	0	0	0	0	0
Q12931	Heat shock protein 75 kDa, mitochondrial	TRAP1	1	1	1	1	1	1	1	1	1	1	1	1	1	1	1	1	1	1	1	1	0	1	1	1	1	1
Q12955	Ankyrin-3	ANK3	1	1	1	1	1	1	1	1	1	1	1	1	1	1	1	1	1	1	1	1	0	1	1	1	1	1
Q12959	Disks large homolog 1	DLG1	1	1	1	1	1	1	1	1	1	1	1	1	1	1	1	1	1	1	1	1	0	1	1	1	1	1
Q12996	Cleavage stimulation factor subunit 3	CSTF3	1	0	0	1	1	0	1	1	1	0	1	0	0	0	1	1	0	0	0	0	0	1	1	1	1	1
Q13011	Delta(3,5)-Delta(2,4)-dienoyl-CoA isomerase, mitochondrial	ECH1	1	1	1	1	1	1	1	1	1	1	1	1	1	1	1	1	1	1	1	1	1	1	1	1	1	1
Q13045	Protein flightless-1 homolog	FLII	1	1	1	1	1	1	1	1	1	0	1	1	1	1	1	1	1	1	1	0	1	1	1	1	1	1
Q13049	E3 ubiquitin-protein ligase TRIM32	TRIM32	0	0	0	0	0	0	0	0	0	0	1	0	0	0	0	0	0	0	0	0	0	1	1	1	0	1
Q13057	Bifunctional coenzyme A synthase;Phosphopantetheine adenylyltransferase;Dephospho-CoA kinase	COASY	1	1	1	1	1	1	1	1	1	1	1	1	1	1	1	1	1	1	1	1	0	1	1	1	1	1
Q13098	COP9 signalosome complex subunit 1	GPS1	1	0	1	1	1	1	1	1	1	1	1	1	0	0	0	1	0	0	1	1	0	1	1	1	1	1
Q13099	Intraflagellar transport protein 88 homolog	IFT88	1	0	1	1	1	1	1	1	0	0	1	1	1	1	1	1	1	1	1	1	0	1	1	1	1	1
Q13123	Protein Red	IK	1	0	1	1	1	1	1	1	1	0	1	1	1	1	0	1	0	1	1	1	0	1	1	1	0	1
Q13126	S-methyl-5-thioadenosine phosphorylase	MTAP	1	0	1	1	1	1	1	0	0	0	1	0	1	1	1	1	1	0	0	0	0	1	1	1	1	1
Q13131	5-AMP-activated protein kinase catalytic subunit alpha-1	PRKAA1	1	1	1	1	1	1	1	1	1	1	1	1	1	1	1	1	1	0	1	0	0	1	1	1	1	1
Q13148	TAR DNA-binding protein 43	TARDBP	1	1	1	1	1	1	1	1	1	0	1	1	1	1	1	1	1	1	1	1	1	1	1	1	1	1
Q13151	Heterogeneous nuclear ribonucleoprotein A0	HNRNPA0	1	1	1	1	1	1	1	1	1	1	1	1	1	1	1	1	1	1	1	1	1	1	1	1	1	1
Q13155	Aminoacyl tRNA synthase complex-interacting multifunctional protein 2	AIMP2	1	1	1	1	1	1	1	1	1	1	1	1	1	1	1	1	0	1	1	1	0	1	1	1	1	1
Q13162	Peroxiredoxin-4	PRDX4	1	1	1	1	1	1	1	1	1	1	1	1	1	1	1	1	1	1	1	1	1	1	1	1	1	1
Q13177	Serine/threonine-protein kinase PAK 2;PAK-2p27;PAK-2p34	PAK2	0	0	0	0	0	0	0	0	0	0	0	0	0	0	1	0	0	0	0	0	0	1	1	1	1	1
Q13185	Chromobox protein homolog 3	CBX3	1	0	1	1	1	1	1	1	1	1	1	1	1	1	1	1	1	1	1	1	1	1	1	1	1	1
Q13190	Syntaxin-5	STX5	0	1	1	0	0	0	0	0	1	0	1	1	1	1	0	0	0	0	1	0	0	0	0	0	0	0
Q13200	26S proteasome non-ATPase regulatory subunit 2	PSMD2	1	1	1	1	1	1	1	1	1	1	1	1	1	1	1	1	1	1	1	1	1	1	1	1	1	1
Q13217	DnaJ homolog subfamily C member 3	DNAJC3	1	0	1	1	1	1	0	1	1	0	1	1	1	1	0	1	1	0	1	1	0	1	1	1	1	0
Q13228	Selenium-binding protein 1	SELENBP1	1	1	1	1	1	1	1	1	1	1	1	1	1	1	1	1	1	1	1	1	1	1	1	1	1	1
Q13232	Nucleoside diphosphate kinase 3	NME3	1	1	1	1	1	1	1	1	1	1	1	1	1	1	1	1	1	1	1	1	0	1	1	1	1	1
Q13242	Serine/arginine-rich splicing factor 9	SRSF9	1	0	1	1	1	1	1	1	1	0	1	1	1	1	1	1	1	1	1	1	1	1	1	1	1	1
Q13243	Serine/arginine-rich splicing factor 5	SRSF5	1	1	1	1	1	1	1	1	1	1	1	1	1	1	1	1	1	1	1	1	1	1	1	1	1	1
Q13247	Serine/arginine-rich splicing factor 6	SRSF6	1	1	1	1	1	1	1	1	1	1	1	1	1	1	1	1	1	1	1	1	1	1	1	1	1	1
Q13263	Transcription intermediary factor 1-beta	TRIM28	1	1	1	1	1	1	1	1	1	1	1	1	1	1	1	1	1	1	1	1	1	1	1	1	1	1
Q13283	Ras GTPase-activating protein-binding protein 1	G3BP1	1	1	1	1	1	1	1	1	1	1	1	1	1	1	1	1	1	1	1	1	0	1	1	1	1	1
Q13308	Inactive tyrosine-protein kinase 7	PTK7	1	1	1	1	1	1	1	1	0	0	1	1	1	1	1	1	1	1	1	0	0	1	1	1	0	1
Q13310	Polyadenylate-binding protein 4	PABPC4	1	1	1	1	1	1	1	1	1	1	1	1	1	1	1	1	1	0	1	0	0	1	1	1	1	1
Q13347	Eukaryotic translation initiation factor 3 subunit I	EIF3I	1	1	1	1	1	1	1	1	1	0	1	1	1	1	1	1	1	1	1	1	0	1	1	1	1	1
Q13361	Microfibrillar-associated protein 5	MFAP5	0	0	1	1	0	0	0	0	0	0	0	0	1	1	1	0	0	0	0	0	0	1	1	1	0	1
Q13363	C-terminal-binding protein 1	CTBP1	1	1	1	1	1	1	1	1	1	0	1	1	1	1	1	1	1	1	1	1	0	1	1	1	1	1
Q13404	Ubiquitin-conjugating enzyme E2 variant 1	UBE2V1	1	1	1	1	1	1	1	1	1	1	1	1	1	1	1	1	0	1	1	1	1	1	1	1	1	1
Q13405	39S ribosomal protein L49, mitochondrial	MRPL49	1	0	1	1	1	1	1	0	1	0	1	1	1	1	1	1	1	0	1	1	0	0	1	1	0	0
Q13409	Cytoplasmic dynein 1 intermediate chain 2	DYNC1I2	1	1	1	1	1	1	1	1	1	1	1	1	1	1	1	1	1	1	1	1	1	1	1	1	1	1
Q13421	Mesothelin;Megakaryocyte-potentiating factor;Mesothelin, cleaved form	MSLN	0	1	1	1	1	0	0	0	0	1	1	0	0	0	0	0	0	0	0	0	0	0	0	0	0	0
Q13423	NAD(P) transhydrogenase, mitochondrial	NNT	1	1	1	1	1	1	1	1	1	1	1	1	1	1	1	1	1	1	1	1	1	1	1	1	1	1
Q13425	Beta-2-syntrophin	SNTB2	1	0	1	1	0	0	0	0	0	0	1	0	1	1	0	1	0	0	0	0	0	0	0	0	0	1
Q13428	Treacle protein	TCOF1	1	0	1	1	0	1	0	0	0	0	1	0	1	1	0	1	0	0	0	0	0	0	0	0	0	0
Q13435	Splicing factor 3B subunit 2	SF3B2	1	1	1	1	1	1	1	1	1	1	1	1	1	1	1	1	1	1	1	1	1	1	1	1	1	1
Q13442	28 kDa heat- and acid-stable phosphoprotein	PDAP1	1	1	1	1	1	1	1	1	1	1	1	1	1	1	1	1	1	1	1	1	1	1	1	1	1	1
Q13445	Transmembrane emp24 domain-containing protein 1	TMED1	1	1	1	1	1	1	1	1	1	0	1	1	1	1	1	1	0	0	1	1	0	1	1	0	0	1
Q13464	Rho-associated protein kinase 1	ROCK1	1	0	0	1	0	1	1	0	0	0	1	0	1	0	0	0	0	0	0	0	0	1	1	1	1	1
Q13488	V-type proton ATPase 116 kDa subunit a isoform 3	TCIRG1	1	1	1	1	1	1	1	1	1	1	1	1	1	1	1	1	0	1	1	1	0	1	1	1	1	1
Q13492	Phosphatidylinositol-binding clathrin assembly protein	PICALM	1	0	0	1	0	1	0	1	1	0	0	1	1	1	0	0	0	1	1	1	0	1	1	0	0	0
Q13505	Metaxin-1	MTX1	1	0	0	1	0	0	0	0	0	0	0	0	1	0	0	0	0	0	0	0	0	0	1	0	0	1
Q13509	Tubulin beta-3 chain	TUBB3	1	0	1	1	1	1	1	0	0	0	1	0	1	1	1	1	0	0	0	0	0	0	1	0	0	0
Q13510	Acid ceramidase;Acid ceramidase subunit alpha;Acid ceramidase subunit beta	ASAH1	1	1	1	1	1	1	1	1	1	1	1	1	1	1	1	1	1	1	1	1	1	1	1	1	1	1
Q13523	Serine/threonine-protein kinase PRP4 homolog	PRPF4B	1	0	1	1	1	1	1	1	1	0	1	1	1	1	1	1	1	1	1	0	0	1	1	1	1	1
Q13526	Peptidyl-prolyl cis-trans isomerase NIMA-interacting 1	PIN1	1	1	1	1	1	1	1	1	1	1	1	1	1	1	1	1	0	1	1	1	1	1	1	1	1	1
Q13547	Histone deacetylase 1	HDAC1	1	0	1	0	0	1	0	0	0	0	0	0	0	0	0	1	0	0	0	0	0	0	0	0	0	0
Q13557	Calcium/calmodulin-dependent protein kinase type II subunit delta	CAMK2D	1	1	1	1	1	1	1	1	1	1	1	1	1	1	1	1	1	1	1	1	0	1	1	1	1	1
Q13561	Dynactin subunit 2	DCTN2	1	1	1	1	1	1	1	1	1	1	1	1	1	1	1	1	1	1	1	0	1	1	1	1	1	1
Q13564	NEDD8-activating enzyme E1 regulatory subunit	NAE1	0	0	1	1	0	0	0	0	0	1	0	1	0	0	0	0	0	0	1	0	0	0	0	0	0	0
Q13573	SNW domain-containing protein 1	SNW1	1	0	1	1	1	0	1	0	1	0	1	0	1	0	1	1	0	0	1	0	0	1	1	1	0	1
Q13576	Ras GTPase-activating-like protein IQGAP2	IQGAP2	1	1	1	1	1	1	1	1	1	1	1	1	1	1	1	1	1	1	1	1	1	1	1	1	1	1
Q13586	Stromal interaction molecule 1	STIM1	1	0	1	1	0	1	0	0	0	0	0	0	1	1	1	0	1	0	0	1	0	1	1	1	1	1
Q13595	Transformer-2 protein homolog alpha	TRA2A	1	1	1	1	1	1	1	1	1	0	1	1	1	1	1	1	1	1	1	1	1	1	1	1	1	1
Q13596	Sorting nexin-1	SNX1	1	0	1	1	1	1	1	0	1	0	1	0	1	1	1	1	1	0	1	0	1	1	1	1	1	1
Q13616	Cullin-1	CUL1	1	0	1	1	1	1	1	1	1	0	1	1	1	0	1	0	0	1	1	0	1	1	0	1	1	1
Q13617	Cullin-2	CUL2	1	1	0	1	0	0	0	0	0	0	1	1	0	0	0	0	0	0	0	0	0	0	0	0	0	0
Q13618	Cullin-3	CUL3	0	1	0	0	0	0	0	1	1	0	0	1	0	0	0	0	0	1	1	1	0	0	0	0	0	0
Q13619	Cullin-4A	CUL4A	1	1	0	0	1	1	0	0	0	0	1	0	0	0	0	1	0	0	0	0	0	0	1	1	0	1
Q13630	GDP-L-fucose synthase	TSTA3	1	1	1	1	1	1	1	1	1	1	1	1	1	1	1	1	1	1	1	1	1	1	1	1	1	1
Q13724	Mannosyl-oligosaccharide glucosidase	MOGS	1	1	1	1	1	1	1	1	1	1	1	1	1	1	1	1	1	1	1	1	0	1	1	1	1	1
Q13740	CD166 antigen	ALCAM	1	1	1	1	1	1	1	1	1	1	1	1	1	1	1	1	1	1	1	1	1	1	1	1	1	1
Q13751	Laminin subunit beta-3	LAMB3	0	0	1	1	0	1	0	0	0	0	0	0	1	1	1	0	0	0	0	0	0	0	0	0	0	0
Q13753	Laminin subunit gamma-2	LAMC2	1	0	1	1	1	1	1	0	0	0	1	0	1	1	1	1	0	0	0	0	0	1	1	0	0	0
Q13813	Spectrin alpha chain, non-erythrocytic 1	SPTAN1	1	1	1	1	1	1	1	1	1	1	1	1	1	1	1	1	1	1	1	1	1	1	1	1	1	1
Q13825	Methylglutaconyl-CoA hydratase, mitochondrial	AUH	1	1	1	1	1	1	1	0	1	1	1	1	1	1	1	1	0	0	1	1	0	1	1	1	1	1
Q13835	Plakophilin-1	PKP1	1	1	1	1	1	1	1	1	1	1	1	1	1	1	1	1	1	1	1	1	0	1	1	1	1	1
Q13838	Spliceosome RNA helicase DDX39B	DDX39B	1	1	1	1	1	1	1	1	1	0	1	1	1	1	1	1	1	1	1	1	1	1	1	1	1	1
Q13867	Bleomycin hydrolase	BLMH	1	1	1	1	1	1	1	1	1	1	1	1	1	1	1	1	1	1	1	1	0	1	1	1	0	1
Q13868	Exosome complex component RRP4	EXOSC2	1	1	0	0	0	0	0	0	0	0	1	0	0	1	0	0	0	0	0	0	0	0	0	0	0	0
Q13884	Beta-1-syntrophin	SNTB1	1	1	1	1	1	1	1	1	1	1	1	1	1	1	1	1	1	1	1	1	1	1	1	1	1	1
Q13885	Tubulin beta-2A chain	TUBB2A	0	1	1	1	0	0	1	1	1	0	0	1	0	0	1	0	0	0	0	0	0	0	0	0	0	0
Q13938	Calcyphosin	CAPS	1	1	1	1	1	1	1	1	1	1	1	1	1	1	1	1	1	1	1	1	1	1	1	1	1	1
Q13951	Core-binding factor subunit beta	CBFB	1	0	0	1	1	1	0	0	0	0	0	0	0	0	0	1	0	0	0	0	0	1	1	0	0	1
Q14008	Cytoskeleton-associated protein 5	CKAP5	1	1	1	1	0	1	0	1	1	0	1	1	0	0	1	1	0	0	1	0	0	0	0	0	0	0
Q14011	Cold-inducible RNA-binding protein	CIRBP	1	1	1	1	1	1	1	1	1	1	1	1	1	1	1	1	1	1	1	1	1	1	1	1	1	1
Q14019	Coactosin-like protein	COTL1	1	0	0	1	1	1	1	1	1	1	1	1	1	1	1	1	1	1	1	1	1	1	1	1	0	1
Q14031	Collagen alpha-6(IV) chain	COL4A6	0	0	1	1	0	0	0	0	0	0	0	0	1	1	0	0	1	0	0	0	0	0	0	0	0	1
Q14103	Heterogeneous nuclear ribonucleoprotein D0	HNRNPD	1	1	1	1	1	1	1	1	1	1	1	1	1	1	1	1	1	1	1	1	1	1	1	1	1	1
Q14108	Lysosome membrane protein 2	SCARB2	1	1	1	1	1	1	1	1	1	1	1	1	1	1	1	1	1	1	1	1	1	1	1	1	1	1
Q14126	Desmoglein-2	DSG2	0	0	0	1	0	1	0	0	1	0	0	1	0	1	1	1	0	0	1	0	0	0	0	1	0	0
Q14134	Tripartite motif-containing protein 29	TRIM29	1	1	1	1	1	1	1	1	1	1	1	0	1	1	1	1	1	1	0	1	0	1	1	1	1	1
Q14139	Ubiquitin conjugation factor E4 A	UBE4A	0	0	0	0	1	0	0	0	0	0	0	0	0	0	0	0	0	0	0	0	0	0	1	0	0	0
Q14141	Septin-6	SEPT6	0	0	0	1	0	0	0	0	0	0	0	0	0	0	0	1	0	0	0	0	0	0	1	0	0	0
Q14152	Eukaryotic translation initiation factor 3 subunit A	EIF3A	1	1	1	1	1	1	1	1	1	0	1	1	1	1	1	1	1	1	1	1	1	1	1	1	1	1
Q14157	Ubiquitin-associated protein 2-like	UBAP2L	1	0	1	1	1	1	1	0	0	0	1	0	1	1	1	1	0	0	0	0	0	1	1	1	1	1
Q14165	Malectin	MLEC	1	1	1	1	1	1	1	1	1	1	1	1	1	1	1	1	1	1	1	1	0	1	1	1	1	1
Q14166	Tubulin--tyrosine ligase-like protein 12	TTLL12	1	0	1	1	1	1	1	1	1	0	1	1	1	0	1	1	1	0	1	0	0	0	0	0	0	1
Q14195	Dihydropyrimidinase-related protein 3	DPYSL3	1	1	1	1	1	1	1	1	1	1	1	1	1	1	1	1	1	1	1	1	1	1	1	1	1	1
Q14197	Peptidyl-tRNA hydrolase ICT1, mitochondrial	ICT1	0	1	0	0	0	0	0	1	1	0	1	1	0	0	0	0	0	1	1	0	0	0	0	0	0	0
Q14203	Dynactin subunit 1	DCTN1	1	1	1	1	1	1	1	1	1	1	1	1	1	1	1	1	1	1	1	1	1	1	1	1	1	1
Q14204	Cytoplasmic dynein 1 heavy chain 1	DYNC1H1	1	1	1	1	1	1	1	1	1	1	1	1	1	1	1	1	1	1	1	1	1	1	1	1	1	1
Q14232	Translation initiation factor eIF-2B subunit alpha	EIF2B1	1	0	1	1	0	1	0	0	0	0	1	0	0	0	1	1	0	0	0	0	0	0	0	0	0	0
Q14240	Eukaryotic initiation factor 4A-II;Eukaryotic initiation factor 4A-II, N-terminally processed	EIF4A2	1	1	1	1	1	1	1	1	1	1	1	1	1	1	1	1	1	1	1	1	1	1	1	1	1	1
Q14244	Ensconsin	MAP7	1	1	1	1	1	0	1	1	1	0	1	1	0	0	1	1	0	0	1	1	0	1	1	1	1	1
Q14247	Src substrate cortactin	CTTN	1	1	1	1	1	1	1	1	1	1	1	1	1	1	1	1	1	1	1	1	1	1	1	1	1	1
Q14249	Endonuclease G, mitochondrial	ENDOG	1	0	1	1	0	1	1	0	1	0	1	1	0	1	1	1	0	1	0	0	0	1	1	1	1	1
Q14254	Flotillin-2	FLOT2	1	1	1	1	1	1	1	1	1	1	1	1	1	1	1	1	1	1	1	1	1	1	1	1	1	1
Q14257	Reticulocalbin-2	RCN2	1	0	1	1	1	1	1	0	0	0	0	0	1	0	0	1	0	0	0	0	0	0	1	0	0	0
Q14258	E3 ubiquitin/ISG15 ligase TRIM25	TRIM25	1	0	1	1	1	1	1	1	1	0	1	1	1	1	1	1	1	0	1	0	0	1	1	1	1	1
Q14318	Peptidyl-prolyl cis-trans isomerase FKBP8	FKBP8	1	0	1	1	1	1	0	0	0	0	1	0	1	1	1	1	0	0	0	0	0	0	1	0	0	0
Q14344	Guanine nucleotide-binding protein subunit alpha-13	GNA13	1	0	1	1	1	0	1	1	1	1	1	1	1	0	0	0	0	1	1	1	0	0	0	0	0	0
Q14376	UDP-glucose 4-epimerase	GALE	1	1	1	1	1	1	1	1	1	1	1	1	1	1	0	0	1	0	1	0	0	1	1	1	0	1
Q14435	Polypeptide N-acetylgalactosaminyltransferase 3	GALNT3	1	1	0	1	0	0	0	1	1	0	1	0	0	0	0	0	0	0	1	0	0	0	0	0	0	0
Q14444	Caprin-1	CAPRIN1	1	1	1	1	1	1	1	1	1	0	1	1	1	1	1	1	1	0	1	1	0	1	1	1	0	1
Q14498	RNA-binding protein 39	RBM39	1	1	1	1	1	1	1	1	1	1	1	1	1	1	1	1	1	1	1	1	0	1	1	1	1	1
Q14508	WAP four-disulfide core domain protein 2	WFDC2	1	0	1	1	1	0	1	0	0	0	0	0	0	0	1	0	0	0	1	0	0	0	1	0	0	0
Q14558	Phosphoribosyl pyrophosphate synthase-associated protein 1	PRPSAP1	1	0	1	1	1	1	1	1	1	0	1	0	1	1	1	1	0	0	1	0	0	0	0	0	0	0
Q14574	Desmocollin-3	DSC3	1	1	1	1	1	1	1	1	1	1	0	1	1	1	1	1	1	1	1	1	1	1	1	1	1	1
Q14624	Inter-alpha-trypsin inhibitor heavy chain H4;70 kDa inter-alpha-trypsin inhibitor heavy chain H4;35 kDa inter-alpha-trypsin inhibitor heavy chain H4	ITIH4	0	1	1	1	0	1	1	0	1	0	1	1	1	0	0	1	0	0	1	1	0	0	1	0	0	0
Q14643	Inositol 1,4,5-trisphosphate receptor type 1	ITPR1	0	0	0	0	0	0	0	0	1	0	1	1	0	0	0	1	0	0	1	0	0	0	0	0	0	0
Q14651	Plastin-1	PLS1	1	1	1	1	1	1	1	1	1	1	1	1	1	1	1	1	0	1	1	1	1	1	1	1	1	1
Q14677	Clathrin interactor 1	CLINT1	1	1	1	1	1	1	1	1	1	1	1	1	1	1	1	1	1	1	1	1	0	1	1	1	1	1
Q14683	Structural maintenance of chromosomes protein 1A	SMC1A	1	0	1	1	1	1	1	1	0	0	1	1	1	1	1	1	1	0	0	1	1	1	1	1	1	1
Q14696	LDLR chaperone MESD	MESDC2	1	0	1	1	1	1	1	0	1	0	1	0	1	1	0	1	1	0	0	0	1	1	1	1	1	1
Q14697	Neutral alpha-glucosidase AB	GANAB	1	1	1	1	1	1	1	1	1	1	1	1	1	1	1	1	1	1	1	1	1	1	1	1	1	1
Q14728	Major facilitator superfamily domain-containing protein 10	MFSD10	1	1	1	1	1	1	1	1	1	1	1	1	1	1	1	1	0	1	1	1	0	0	0	0	0	0
Q14739	Lamin-B receptor	LBR	1	0	0	0	1	1	1	0	0	0	1	0	0	0	0	1	1	0	0	0	0	0	1	0	0	1
Q14764	Major vault protein	MVP	1	1	1	1	1	1	1	1	1	1	1	1	1	1	1	1	1	1	1	1	1	1	1	1	1	1
Q14767	Latent-transforming growth factor beta-binding protein 2	LTBP2	1	1	1	1	0	1	0	0	1	0	1	1	1	1	1	1	1	0	1	1	1	1	1	1	1	1
Q14789	Golgin subfamily B member 1	GOLGB1	1	1	1	1	1	1	1	1	1	1	1	1	1	1	1	1	1	1	1	1	1	1	1	1	1	1
Q14802	FXYD domain-containing ion transport regulator 3	FXYD3	1	1	1	1	1	1	1	0	1	1	1	1	1	1	0	1	0	0	1	0	0	1	1	1	0	1
Q14839	Chromodomain-helicase-DNA-binding protein 4	CHD4	0	0	0	0	0	0	0	0	1	0	0	0	0	0	0	0	0	0	0	0	1	0	0	0	0	0
Q14847	LIM and SH3 domain protein 1	LASP1	1	1	1	1	1	1	1	1	1	1	1	1	1	1	1	1	1	1	1	1	1	1	1	1	1	1
Q14894	Ketimine reductase mu-crystallin	CRYM	1	1	1	1	1	1	1	1	1	1	1	1	1	1	1	1	1	1	1	1	0	1	1	1	1	1
Q14914	Prostaglandin reductase 1	PTGR1	1	1	1	1	1	1	1	1	1	1	1	1	1	1	1	1	1	1	1	1	1	1	1	1	1	1
Q14974	Importin subunit beta-1	KPNB1	1	1	1	1	1	1	1	1	1	1	1	1	1	1	1	1	1	1	1	1	1	1	1	1	1	1
Q14980	Nuclear mitotic apparatus protein 1	NUMA1	1	1	1	1	1	1	1	1	1	1	1	1	1	1	1	1	1	1	1	1	1	1	1	1	1	1
Q14997	Proteasome activator complex subunit 4	PSME4	0	0	0	0	1	0	1	0	0	0	1	0	0	0	1	0	0	0	0	0	0	0	0	0	0	0
Q14C86	GTPase-activating protein and VPS9 domain-containing protein 1	GAPVD1	1	1	1	1	1	1	1	1	1	1	1	1	1	1	1	1	1	1	1	1	1	1	1	1	1	1
Q15005	Signal peptidase complex subunit 2	SPCS2	1	1	1	1	1	1	1	1	1	1	1	1	1	1	1	1	1	1	1	1	1	1	1	1	1	0
Q15006	ER membrane protein complex subunit 2	EMC2	1	1	1	1	1	1	1	1	1	0	1	1	0	0	1	1	1	0	1	1	0	1	1	1	1	1
Q15008	26S proteasome non-ATPase regulatory subunit 6	PSMD6	1	1	1	1	1	1	1	1	1	1	1	1	1	0	1	1	1	1	1	1	0	1	1	1	1	0
Q15019	Septin-2	SEPT2	1	1	1	1	1	1	1	1	1	1	1	1	1	1	1	1	1	1	1	1	0	1	1	1	1	1
Q15020	Squamous cell carcinoma antigen recognized by T-cells 3	SART3	1	1	1	1	1	1	1	1	1	1	1	1	1	1	1	1	1	1	1	1	0	1	1	1	1	1
Q15029	116 kDa U5 small nuclear ribonucleoprotein component	EFTUD2	1	1	1	1	1	1	1	1	1	1	1	1	1	1	1	1	1	1	1	1	1	1	1	1	1	1
Q15046	Lysine--tRNA ligase	KARS	1	1	1	1	1	1	1	1	1	1	1	1	1	1	1	1	1	1	1	1	0	1	1	1	1	1
Q15056	Eukaryotic translation initiation factor 4H	EIF4H	1	1	1	1	1	1	1	1	1	1	1	1	1	1	1	1	1	1	1	1	1	1	1	1	1	1
Q15075	Early endosome antigen 1	EEA1	1	1	1	1	1	1	1	0	0	1	1	0	1	1	1	1	1	0	0	0	0	1	1	0	0	1
Q15084	Protein disulfide-isomerase A6	PDIA6	1	1	1	1	1	1	1	1	1	1	1	1	1	1	1	1	1	1	1	1	1	1	1	1	1	1
Q15102	Platelet-activating factor acetylhydrolase IB subunit gamma	PAFAH1B3	1	1	1	1	1	1	1	1	1	0	1	1	1	1	1	1	1	0	1	0	0	1	1	1	1	1
Q15109	Advanced glycosylation end product-specific receptor	AGER	0	0	0	0	0	0	0	0	1	0	0	0	0	0	0	0	0	0	1	0	0	1	1	1	1	1
Q15121	Astrocytic phosphoprotein PEA-15	PEA15	1	0	0	1	1	1	1	0	0	0	0	0	1	1	1	0	0	0	1	1	0	0	1	1	0	0
Q15125	3-beta-hydroxysteroid-Delta(8),Delta(7)-isomerase	EBP	1	0	1	1	1	1	1	1	1	1	1	1	1	1	0	1	1	0	1	0	0	0	1	1	1	0
Q15126	Phosphomevalonate kinase	PMVK	1	1	1	1	1	1	1	0	1	0	1	1	1	0	0	1	0	0	1	1	0	0	0	0	0	0
Q15149	Plectin	PLEC	1	1	1	1	1	1	1	1	1	1	1	1	1	1	1	1	1	1	1	1	1	1	1	1	1	1
Q15154	Pericentriolar material 1 protein	PCM1	1	1	1	1	1	1	1	1	1	0	1	1	1	1	1	1	1	1	1	1	1	1	1	1	1	1
Q15165	Serum paraoxonase/arylesterase 2	PON2	1	1	0	1	0	0	0	0	1	0	1	1	1	0	0	0	0	0	1	0	0	0	0	0	0	0
Q15172	Serine/threonine-protein phosphatase 2A 56 kDa regulatory subunit alpha isoform	PPP2R5A	1	0	1	0	1	1	1	1	1	0	0	1	0	0	1	0	1	0	1	0	0	0	0	0	0	0
Q15181	Inorganic pyrophosphatase	PPA1	1	1	1	1	1	1	1	1	1	1	1	1	1	1	1	1	1	1	1	1	1	1	1	1	1	1
Q15185	Prostaglandin E synthase 3	PTGES3	1	1	1	1	1	1	1	1	1	1	1	1	1	1	1	1	1	1	1	1	1	1	1	1	1	1
Q15233	Non-POU domain-containing octamer-binding protein	NONO	1	1	1	1	1	1	1	1	1	1	1	1	1	1	1	1	1	1	1	1	1	1	1	1	1	1
Q15257	Serine/threonine-protein phosphatase 2A activator	PPP2R4	1	1	1	1	1	1	1	1	1	1	1	1	1	1	1	1	1	1	1	0	0	1	1	1	1	1
Q15286	Ras-related protein Rab-35	RAB35	0	0	1	0	0	1	1	0	0	0	1	0	1	0	1	1	1	0	0	0	0	0	0	0	0	0
Q15287	RNA-binding protein with serine-rich domain 1	RNPS1	1	0	1	1	0	1	0	0	1	0	1	0	1	1	0	1	0	0	0	0	0	1	1	1	0	0
Q15293	Reticulocalbin-1	RCN1	1	1	1	1	1	1	1	1	1	0	1	1	1	1	1	1	1	0	1	0	1	1	1	1	1	1
Q15363	Transmembrane emp24 domain-containing protein 2	TMED2	1	0	1	1	1	1	1	1	1	1	1	1	1	1	1	1	1	1	1	1	0	1	1	1	0	1
Q15365	Poly(rC)-binding protein 1	PCBP1	1	1	1	1	1	1	1	1	1	1	1	1	1	1	1	1	1	1	1	1	1	1	1	1	1	1
Q15366	Poly(rC)-binding protein 2	PCBP2	1	1	1	1	1	1	1	1	1	0	1	1	1	1	1	1	1	1	1	1	1	1	1	1	1	1
Q15369	Transcription elongation factor B polypeptide 1	TCEB1	1	0	1	1	1	1	1	1	1	0	1	1	1	0	1	0	1	1	1	0	0	1	1	0	0	0
Q15370	Transcription elongation factor B polypeptide 2	TCEB2	1	1	1	1	1	1	1	1	1	1	1	1	1	1	1	1	0	0	1	0	0	1	1	0	1	1
Q15388	Mitochondrial import receptor subunit TOM20 homolog	TOMM20	1	1	1	0	0	0	1	0	1	0	1	1	1	1	0	1	0	1	1	0	1	1	1	1	1	1
Q15393	Splicing factor 3B subunit 3	SF3B3	1	1	1	1	1	1	1	1	1	1	1	1	1	1	1	1	1	1	1	1	1	1	1	1	1	1
Q15404	Ras suppressor protein 1	RSU1	1	0	1	1	1	1	1	0	1	0	1	1	1	1	1	1	0	1	0	0	0	1	1	1	1	1
Q15417	Calponin-3	CNN3	1	0	1	1	1	1	0	1	1	1	1	0	1	1	0	1	1	0	0	0	0	1	1	1	1	1
Q15424	Scaffold attachment factor B1	SAFB	1	1	1	1	1	1	1	1	1	0	1	1	1	1	1	1	0	1	1	1	1	1	1	1	1	1
Q15427	Splicing factor 3B subunit 4	SF3B4	1	1	1	1	0	1	1	1	1	1	1	1	1	0	1	1	0	1	1	1	0	1	1	1	0	1
Q15428	Splicing factor 3A subunit 2	SF3A2	1	0	1	1	1	1	1	0	0	0	1	0	1	1	1	1	1	0	0	0	1	1	1	1	1	1
Q15435	Protein phosphatase 1 regulatory subunit 7	PPP1R7	1	1	1	1	1	1	0	1	1	0	1	1	1	1	1	1	0	0	0	0	0	1	1	1	1	1
Q15436	Protein transport protein Sec23A	SEC23A	1	1	1	1	1	1	1	0	1	1	1	1	1	1	1	0	0	0	0	0	0	1	0	1	1	0
Q15437	Protein transport protein Sec23B	SEC23B	1	1	1	1	1	1	1	1	1	1	1	1	1	1	1	1	1	1	1	1	1	1	1	1	1	1
Q15459	Splicing factor 3A subunit 1	SF3A1	1	1	1	1	1	1	1	1	1	1	1	1	1	1	1	1	1	1	1	1	1	1	1	1	1	1
Q15506	Sperm surface protein Sp17	SPA17	1	1	1	1	1	1	1	1	1	1	1	1	1	1	1	1	1	1	1	1	1	1	1	1	1	1
Q15517	Corneodesmosin	CDSN	0	1	1	0	0	1	0	1	1	1	1	0	1	1	1	1	1	1	1	1	1	1	1	1	1	1
Q15582	Transforming growth factor-beta-induced protein ig-h3	TGFBI	1	1	1	1	1	1	1	1	1	0	1	1	1	1	1	1	1	0	1	1	1	1	1	1	1	1
Q15599	Na(+)/H(+) exchange regulatory cofactor NHE-RF2	SLC9A3R2	1	1	1	1	1	1	1	1	1	1	1	1	1	1	1	1	1	1	1	1	1	1	1	1	1	1
Q15628	Tumor necrosis factor receptor type 1-associated DEATH domain protein	TRADD	1	0	1	1	1	1	1	0	0	0	1	0	1	0	1	1	1	0	0	0	0	1	0	0	1	1
Q15629	Translocating chain-associated membrane protein 1	TRAM1	1	1	1	1	1	1	1	1	1	1	1	1	1	1	1	1	1	1	1	1	0	1	0	0	0	0
Q15631	Translin	TSN	1	1	1	1	1	1	1	1	1	1	1	1	1	1	1	1	1	1	1	1	0	1	1	1	0	0
Q15637	Splicing factor 1	SF1	1	1	1	1	1	1	1	1	1	1	1	1	1	1	1	1	1	1	1	1	1	1	1	1	1	1
Q15651	High mobility group nucleosome-binding domain-containing protein 3	HMGN3	0	0	0	0	0	0	0	0	0	0	0	0	0	0	0	0	0	0	0	0	0	1	1	1	1	1
Q15661;P20231	Tryptase alpha/beta-1;Tryptase beta-2	TPSAB1;TPSB2	0	1	1	1	1	1	1	1	1	1	0	1	1	1	1	0	0	1	1	1	1	1	0	1	1	1
Q15691	Microtubule-associated protein RP/EB family member 1	MAPRE1	1	1	1	1	1	1	1	1	1	1	1	1	1	1	1	1	0	1	1	1	1	1	1	1	1	1
Q15717	ELAV-like protein 1	ELAVL1	1	1	1	1	1	1	1	1	1	1	1	1	1	1	1	1	1	1	1	1	1	1	1	1	1	1
Q15738	Sterol-4-alpha-carboxylate 3-dehydrogenase, decarboxylating	NSDHL	1	0	1	1	1	1	0	0	1	0	1	1	1	0	0	1	0	0	1	0	0	0	0	0	0	0
Q15746	Myosin light chain kinase, smooth muscle;Myosin light chain kinase, smooth muscle, deglutamylated form	MYLK	1	0	1	1	1	1	1	1	1	1	1	1	1	1	1	1	1	1	1	1	0	1	1	1	1	1
Q15758	Neutral amino acid transporter B(0)	SLC1A5	1	0	1	1	1	1	1	0	1	0	1	0	0	0	0	0	0	0	0	0	0	1	0	0	0	0
Q15773	Myeloid leukemia factor 2	MLF2	1	0	1	1	1	1	1	1	1	0	1	1	1	1	1	1	1	1	1	1	1	1	1	1	1	1
Q15785	Mitochondrial import receptor subunit TOM34	TOMM34	1	1	1	1	1	1	1	0	1	0	1	1	1	1	1	1	1	0	1	0	0	1	1	1	1	1
Q15819	Ubiquitin-conjugating enzyme E2 variant 2	UBE2V2	0	0	1	0	1	0	1	0	1	0	0	0	1	1	1	0	1	0	0	0	0	1	1	1	1	1
Q15828	Cystatin-M	CST6	0	0	0	0	0	1	0	0	0	1	0	0	0	0	1	0	1	1	1	1	0	0	1	1	1	0
Q15833	Syntaxin-binding protein 2	STXBP2	1	0	1	1	1	1	0	0	1	0	1	1	1	0	1	0	0	0	1	0	0	1	1	1	1	1
Q15836	Vesicle-associated membrane protein 3	VAMP3	0	1	1	1	1	1	1	0	1	1	0	1	0	1	0	1	0	0	1	0	0	1	1	1	1	1
Q15843	NEDD8	NEDD8	1	1	1	1	1	1	1	0	0	0	1	1	1	1	1	1	1	0	1	0	1	0	0	1	0	0
Q15847	Adipogenesis regulatory factor	ADIRF	1	0	1	1	1	1	0	0	0	0	1	0	1	0	0	1	0	0	0	0	0	0	0	0	0	0
Q15907	Ras-related protein Rab-11B	RAB11B	1	1	1	1	1	1	1	1	1	1	1	1	1	0	0	0	0	1	1	1	0	0	1	0	0	1
Q15942	Zyxin	ZYX	1	0	1	1	1	1	1	0	0	0	1	0	1	1	1	1	1	0	0	0	1	1	1	1	1	1
Q16181	Septin-7	SEPT7	1	1	1	1	1	1	1	1	1	1	1	1	1	1	1	1	1	1	1	1	1	1	1	1	1	1
Q16186	Proteasomal ubiquitin receptor ADRM1	ADRM1	0	0	0	0	1	0	0	0	1	0	0	0	0	1	0	0	0	0	1	0	0	1	1	1	1	0
Q16204	Coiled-coil domain-containing protein 6	CCDC6	1	0	1	1	1	1	1	0	0	0	0	0	1	1	1	1	0	0	0	0	0	0	0	0	0	0
Q16222	UDP-N-acetylhexosamine pyrophosphorylase;UDP-N-acetylgalactosamine pyrophosphorylase;UDP-N-acetylglucosamine pyrophosphorylase	UAP1	1	1	1	1	1	0	1	1	1	0	1	1	0	0	1	0	0	0	1	0	0	0	0	0	0	0
Q16270	Insulin-like growth factor-binding protein 7	IGFBP7	1	1	1	1	1	1	1	0	0	0	1	1	1	1	1	1	0	0	1	0	0	1	1	1	1	1
Q16378	Proline-rich protein 4	PRR4	0	0	1	1	0	0	0	0	0	0	0	0	0	0	0	0	1	0	0	0	0	0	0	0	0	0
Q16401	26S proteasome non-ATPase regulatory subunit 5	PSMD5	1	1	1	1	1	1	1	1	1	1	1	1	1	1	1	1	0	1	1	1	1	1	1	1	1	1
Q16513	Serine/threonine-protein kinase N2	PKN2	0	0	0	0	0	0	0	0	1	0	0	1	0	0	0	0	0	0	1	0	0	0	0	0	0	0
Q16531	DNA damage-binding protein 1	DDB1	1	1	1	1	1	1	1	1	1	1	1	1	1	1	1	1	1	1	1	1	0	1	1	1	1	1
Q16540	39S ribosomal protein L23, mitochondrial	MRPL23	1	0	1	1	1	1	0	0	0	0	1	0	1	0	1	1	0	0	0	0	0	1	1	1	0	1
Q16543	Hsp90 co-chaperone Cdc37;Hsp90 co-chaperone Cdc37, N-terminally processed	CDC37	1	1	1	1	0	1	1	0	1	1	1	1	1	1	1	1	0	1	1	1	1	1	1	1	1	1
Q16555	Dihydropyrimidinase-related protein 2	DPYSL2	1	1	1	1	1	1	1	1	1	1	1	1	1	1	1	1	1	1	1	1	1	1	1	1	1	1
Q16563	Synaptophysin-like protein 1	SYPL1	1	1	1	1	1	1	1	1	1	0	1	1	1	1	1	1	1	1	1	0	0	1	1	1	1	1
Q16610	Extracellular matrix protein 1	ECM1	0	0	1	0	1	1	0	1	1	1	0	1	1	1	1	1	1	1	1	0	0	0	1	1	0	0
Q16629	Serine/arginine-rich splicing factor 7	SRSF7	1	1	1	1	1	1	1	1	1	1	1	1	1	1	1	1	1	1	1	1	1	1	1	1	1	1
Q16630	Cleavage and polyadenylation specificity factor subunit 6	CPSF6	1	0	1	1	1	1	1	0	0	0	1	1	1	1	1	1	1	1	0	0	1	1	1	1	1	1
Q16658	Fascin	FSCN1	1	0	0	1	0	1	0	0	0	0	0	0	1	0	0	0	1	0	0	0	0	1	0	0	0	0
Q16666	Gamma-interferon-inducible protein 16	IFI16	1	0	1	0	0	1	0	0	0	0	1	0	1	1	0	1	0	0	0	0	0	0	1	1	0	1
Q16696;P20853;P11509	Cytochrome P450 2A13;Cytochrome P450 2A7;Cytochrome P450 2A6	CYP2A13;CYP2A7;CYP2A6	1	0	0	0	0	0	0	0	0	0	0	0	0	0	0	0	0	0	0	0	0	1	0	1	0	0
Q16698	2,4-dienoyl-CoA reductase, mitochondrial	DECR1	1	1	1	1	1	1	1	1	1	1	1	1	1	1	1	1	1	1	1	1	1	1	1	1	1	1
Q16706	Alpha-mannosidase 2	MAN2A1	0	0	0	0	1	0	0	0	1	0	0	0	0	0	0	0	0	0	0	0	0	0	0	0	0	0
Q16718	NADH dehydrogenase [ubiquinone] 1 alpha subcomplex subunit 5	NDUFA5	1	0	1	1	1	1	1	1	0	0	1	1	1	1	1	1	0	0	1	0	0	0	1	0	0	0
Q16762	Thiosulfate sulfurtransferase	TST	1	1	1	1	1	1	1	1	1	1	1	1	1	1	1	1	1	1	1	1	1	1	1	1	1	1
Q16772	Glutathione S-transferase A3	GSTA3	1	1	0	0	1	1	1	0	0	0	1	0	0	1	1	1	1	0	0	0	0	0	1	0	0	0
Q16775	Hydroxyacylglutathione hydrolase, mitochondrial	HAGH	1	0	1	0	1	0	0	0	1	0	1	1	1	0	1	1	0	0	1	0	0	1	1	0	0	1
Q16787	Laminin subunit alpha-3	LAMA3	0	0	1	1	0	0	0	0	0	0	0	0	1	1	0	0	0	0	0	0	0	0	1	0	0	0
Q16795	NADH dehydrogenase [ubiquinone] 1 alpha subcomplex subunit 9, mitochondrial	NDUFA9	1	1	1	1	1	1	1	1	1	1	1	1	1	0	1	1	1	1	1	1	0	0	1	0	0	1
Q16822	Phosphoenolpyruvate carboxykinase [GTP], mitochondrial	PCK2	1	1	1	1	1	1	1	1	1	1	1	1	1	0	0	1	0	1	1	1	0	1	1	1	1	1
Q16836	Hydroxyacyl-coenzyme A dehydrogenase, mitochondrial	HADH	1	1	1	1	1	1	1	1	1	1	1	1	1	1	1	1	1	1	1	1	1	1	1	1	1	1
Q16850	Lanosterol 14-alpha demethylase	CYP51A1	1	0	1	1	0	1	1	0	0	0	1	0	1	1	0	1	1	0	1	1	0	1	1	1	1	1
Q16851	UTP--glucose-1-phosphate uridylyltransferase	UGP2	1	1	1	1	1	1	1	1	1	1	1	1	1	1	1	1	1	1	1	1	0	1	1	1	1	1
Q16853	Membrane primary amine oxidase	AOC3	1	1	1	1	1	1	1	1	0	0	1	1	1	1	1	1	1	1	1	1	0	1	1	1	1	1
Q16881	Thioredoxin reductase 1, cytoplasmic	TXNRD1	1	1	1	1	1	1	1	1	1	1	1	1	1	1	1	1	1	0	1	1	0	1	1	1	1	1
Q16891	MICOS complex subunit MIC60	IMMT	1	1	1	1	1	1	1	1	1	1	1	1	1	1	1	1	1	1	1	1	1	1	1	1	1	1
Q17RN3	Protein FAM98C	FAM98C	1	0	1	1	1	0	1	1	1	1	1	1	0	1	1	1	1	0	1	0	0	1	1	1	1	1
Q1KMD3	Heterogeneous nuclear ribonucleoprotein U-like protein 2	HNRNPUL2	1	1	1	1	1	1	1	1	1	1	1	1	1	1	1	1	1	1	1	1	1	1	1	1	1	1
Q29RF7	Sister chromatid cohesion protein PDS5 homolog A	PDS5A	1	0	1	1	1	1	1	0	0	0	1	0	1	0	0	1	0	0	0	0	0	0	0	0	0	0
Q2M329	Coiled-coil domain-containing protein 96	CCDC96	1	0	1	0	0	0	0	0	0	0	1	0	0	0	1	1	0	0	0	0	0	1	1	0	1	1
Q2PPJ7	Ral GTPase-activating protein subunit alpha-2	RALGAPA2	1	1	1	1	1	1	1	1	0	1	1	1	1	1	1	1	1	0	1	1	1	1	1	1	1	1
Q2TAC2	Coiled-coil domain-containing protein 57	CCDC57	1	0	1	1	1	1	1	0	0	0	1	0	1	1	1	1	1	0	0	0	0	1	1	1	0	1
Q2TAY7	WD40 repeat-containing protein SMU1;WD40 repeat-containing protein SMU1, N-terminally processed	SMU1	1	1	1	1	1	1	0	1	1	1	1	1	1	0	0	1	0	1	1	1	0	0	1	0	0	0
Q30154	HLA class II histocompatibility antigen, DR beta 5 chain	HLA-DRB5	0	1	0	0	0	0	0	1	0	1	0	1	0	0	0	0	0	0	0	1	0	1	0	1	0	0
Q32MZ4	Leucine-rich repeat flightless-interacting protein 1	LRRFIP1	1	0	1	1	1	1	1	1	1	1	1	1	1	1	1	1	1	1	1	1	0	1	1	1	1	1
Q3LXA3	Bifunctional ATP-dependent dihydroxyacetone kinase/FAD-AMP lyase (cyclizing);ATP-dependent dihydroxyacetone kinase;FAD-AMP lyase (cyclizing)	DAK	1	1	1	1	1	1	1	1	1	1	1	1	1	1	1	1	1	1	1	1	1	1	1	1	1	1
Q3SXM5	Inactive hydroxysteroid dehydrogenase-like protein 1	HSDL1	1	1	0	1	1	1	1	1	1	1	1	1	1	0	1	1	0	1	1	1	0	1	1	0	0	1
Q3SY69	Mitochondrial 10-formyltetrahydrofolate dehydrogenase	ALDH1L2	1	0	1	1	0	1	0	0	1	0	1	0	1	0	1	1	0	0	0	0	1	0	0	0	0	0
Q3YEC7	Rab-like protein 6	RABL6	0	0	0	0	0	0	0	1	1	0	0	1	0	0	0	0	0	0	1	0	0	0	0	0	0	0
Q3ZCM7	Tubulin beta-8 chain	TUBB8	1	0	1	1	1	1	1	0	0	0	1	1	1	1	1	1	0	1	1	0	1	1	1	1	1	1
Q3ZCQ8	Mitochondrial import inner membrane translocase subunit TIM50	TIMM50	1	0	1	1	1	1	1	0	1	0	1	1	1	0	1	1	0	0	1	1	1	1	1	1	1	1
Q494V2	Coiled-coil domain-containing protein 37	CCDC37	0	0	0	0	0	0	0	1	0	0	0	1	0	0	0	0	0	0	1	0	0	0	0	0	0	0
Q4G0F5	Vacuolar protein sorting-associated protein 26B	VPS26B	1	1	0	1	1	1	0	1	1	1	1	1	0	1	1	1	0	0	1	0	0	1	1	1	1	1
Q4G0N4	NAD kinase 2, mitochondrial	NADK2	1	0	0	0	1	0	1	0	0	0	1	1	0	0	1	0	0	0	1	0	0	1	1	1	1	1
Q4G0P3	Hydrocephalus-inducing protein homolog	HYDIN	1	0	1	1	1	1	1	1	0	0	1	1	1	1	1	1	0	0	1	0	0	1	1	0	0	0
Q4G0X9	Coiled-coil domain-containing protein 40	CCDC40	1	0	1	1	1	1	1	1	0	0	1	1	1	1	1	1	1	1	1	1	0	1	1	0	1	1
Q4G176	Acyl-CoA synthetase family member 3, mitochondrial	ACSF3	1	0	1	1	0	0	0	0	0	0	1	0	1	0	1	1	0	0	0	0	0	1	1	0	0	1
Q4V328	GRIP1-associated protein 1	GRIPAP1	1	0	0	0	1	0	0	0	0	0	1	0	0	0	1	1	0	0	0	0	0	1	1	0	1	1
Q52LJ0	Protein FAM98B	FAM98B	1	1	1	1	1	1	1	1	1	0	1	1	0	1	1	1	0	1	1	0	1	1	1	1	1	1
Q53EL6	Programmed cell death protein 4	PDCD4	1	1	1	1	1	1	1	1	1	0	1	1	1	1	1	1	1	1	1	0	1	1	1	1	1	1
Q53EV4	Leucine-rich repeat-containing protein 23	LRRC23	1	1	1	1	1	1	1	1	1	0	1	1	0	1	1	1	1	1	1	0	0	1	1	0	0	1
Q53FT3	Protein Hikeshi	C11orf73	0	0	0	0	1	1	0	1	1	0	0	1	0	0	0	1	0	0	1	0	0	0	0	0	0	0
Q53GD3	Choline transporter-like protein 4	SLC44A4	1	1	1	1	1	1	1	1	1	1	1	1	0	1	1	1	0	1	1	1	0	1	1	1	0	1
Q53GG5	PDZ and LIM domain protein 3	PDLIM3	0	0	0	0	0	1	0	0	0	0	1	0	0	1	1	0	0	0	0	0	0	0	0	0	0	0
Q53GQ0	Very-long-chain 3-oxoacyl-CoA reductase	HSD17B12	1	1	1	1	1	1	1	1	1	0	1	1	1	1	1	1	1	1	1	1	0	0	1	1	0	0
Q53GS9	U4/U6.U5 tri-snRNP-associated protein 2	USP39	1	0	1	1	0	1	1	1	1	1	1	1	1	1	1	1	0	0	1	1	0	1	1	1	1	1
Q53H96	Pyrroline-5-carboxylate reductase 3	PYCRL	1	0	1	1	1	1	1	1	1	0	1	1	1	1	1	1	1	0	1	0	0	1	1	1	1	1
Q53HC9	Protein TSSC1	TSSC1	0	0	0	0	0	0	0	1	1	0	0	0	0	0	0	0	0	0	1	0	0	0	0	0	0	0
Q53TN4	Cytochrome b reductase 1	CYBRD1	0	0	0	0	0	0	0	0	0	0	0	0	0	0	0	0	0	0	0	0	0	0	1	0	1	0
Q569K6	Coiled-coil domain-containing protein 157	CCDC157	1	0	0	0	1	1	1	1	1	0	1	1	0	1	1	1	1	0	0	0	0	1	1	0	0	0
Q56VL3	OCIA domain-containing protein 2	OCIAD2	0	0	1	1	0	0	0	0	1	0	0	0	0	0	0	0	0	0	1	0	0	0	0	0	0	0
Q58FF6	Putative heat shock protein HSP 90-beta 4	HSP90AB4P	1	0	0	1	0	1	0	0	0	0	0	0	0	0	0	0	0	0	0	0	0	0	0	0	0	0
Q58FF8	Putative heat shock protein HSP 90-beta 2	HSP90AB2P	0	1	0	0	0	0	0	1	1	0	1	1	1	0	0	0	0	1	0	1	1	1	1	0	0	0
Q58FG1	Putative heat shock protein HSP 90-alpha A4	HSP90AA4P	0	0	1	1	0	0	1	0	0	0	0	1	0	0	0	0	0	0	0	0	0	0	0	0	0	0
Q59GN2;P62891	Putative 60S ribosomal protein L39-like 5;60S ribosomal protein L39	RPL39P5;RPL39	1	0	1	1	1	1	0	0	1	1	1	1	1	0	1	1	0	1	1	1	0	1	1	1	0	1
Q5BJF6	Outer dense fiber protein 2	ODF2	1	0	0	0	0	0	0	0	0	1	1	0	0	1	1	1	0	0	1	0	1	1	1	0	0	1
Q5EBL8	PDZ domain-containing protein 11	PDZD11	1	0	1	1	1	0	1	0	0	0	1	0	0	0	1	1	0	0	0	0	0	0	0	0	0	0
Q5EBM0	UMP-CMP kinase 2, mitochondrial	CMPK2	0	0	0	0	0	0	0	0	1	0	0	1	0	0	0	0	0	0	1	0	0	1	1	1	1	1
Q5HYA8	Meckelin	TMEM67	1	1	1	1	1	1	1	0	0	0	1	1	1	1	1	1	1	1	1	0	1	1	1	1	1	1
Q5JR98	Tctex1 domain-containing protein 4	TCTEX1D4	1	0	1	1	1	1	1	1	1	0	1	1	1	1	1	1	1	0	1	1	1	1	1	1	1	1
Q5JRA6	Melanoma inhibitory activity protein 3	MIA3	1	0	0	1	1	0	1	0	1	0	0	1	0	0	0	0	0	0	1	0	0	1	1	0	1	1
Q5JRX3	Presequence protease, mitochondrial	PITRM1	1	1	1	1	1	1	1	0	1	1	1	1	1	1	1	1	1	1	1	1	0	1	1	1	1	1
Q5JST6	EF-hand domain-containing family member C2	EFHC2	1	1	1	1	1	1	1	1	1	1	1	1	1	1	1	1	1	1	1	1	0	1	1	1	1	1
Q5JTN6	WD repeat-containing protein 38	WDR38	0	0	0	0	0	0	0	0	1	0	0	1	0	1	0	0	0	0	0	0	0	0	0	0	0	0
Q5JTV8	Torsin-1A-interacting protein 1	TOR1AIP1	1	0	1	1	1	1	1	0	1	0	1	0	1	1	1	1	1	0	1	0	1	1	1	1	1	1
Q5JU67	Uncharacterized protein C9orf117	C9orf117	1	0	1	1	1	1	1	1	1	0	1	1	1	1	1	1	1	1	1	1	0	1	1	1	1	1
Q5JVL4	EF-hand domain-containing protein 1	EFHC1	1	1	1	1	1	1	1	1	1	1	1	1	1	1	1	1	1	1	1	1	1	1	1	1	1	1
Q5JWF2	Guanine nucleotide-binding protein G(s) subunit alpha isoforms XLas	GNAS	1	1	1	1	1	1	1	1	1	1	1	1	1	1	0	1	0	0	1	1	0	1	1	1	1	1
Q5MNZ6	WD repeat domain phosphoinositide-interacting protein 3	WDR45B	0	0	0	0	0	0	0	0	1	0	0	1	0	0	0	0	0	0	0	0	0	0	0	0	0	0
Q5R3I4	Tetratricopeptide repeat protein 38	TTC38	1	0	1	1	1	0	0	0	0	0	1	0	1	0	0	0	0	0	0	0	0	0	1	1	0	0
Q5RHP9	Glutamate-rich protein 3	ERICH3	1	1	1	1	1	1	1	1	1	1	1	1	1	1	1	1	1	1	1	1	1	1	1	1	1	1
Q5RKV6	Exosome complex component MTR3	EXOSC6	1	0	0	0	0	0	0	0	0	0	1	0	0	0	0	0	0	0	0	0	0	0	0	0	0	0
Q5SNT2	Transmembrane protein 201	TMEM201	1	0	0	0	0	1	0	0	0	0	0	0	0	0	0	1	0	0	0	0	0	0	0	0	0	0
Q5SQI0	Alpha-tubulin N-acetyltransferase 1	ATAT1	1	0	0	0	0	0	0	0	0	0	0	0	0	1	1	1	0	0	0	0	0	1	1	0	0	1
Q5SRE7	Phytanoyl-CoA dioxygenase domain-containing protein 1	PHYHD1	1	0	1	1	1	1	0	0	1	0	0	0	1	1	1	0	0	0	1	0	0	1	1	1	1	1
Q5SSJ5	Heterochromatin protein 1-binding protein 3	HP1BP3	1	1	1	1	1	1	1	1	1	0	1	1	1	1	1	1	1	1	1	1	1	1	1	1	1	1
Q5SWX8	Protein odr-4 homolog	ODR4	1	1	1	1	1	1	0	0	1	0	1	1	1	0	1	1	0	0	1	0	0	0	1	0	0	0
Q5SXH7	Pleckstrin homology domain-containing family S member 1	PLEKHS1	1	0	1	1	1	1	1	1	1	1	1	1	1	1	1	1	1	1	1	1	0	1	1	1	1	1
Q5T0N1	Cilia- and flagella-associated protein 70	CFAP70	0	0	0	0	0	0	0	1	0	0	0	1	0	0	0	0	0	0	1	1	0	0	0	0	0	0
Q5T0Z8	Uncharacterized protein C6orf132	C6orf132	0	0	0	1	0	0	1	0	0	0	0	0	0	1	1	0	0	0	0	0	0	1	1	1	1	1
Q5T124	UBX domain-containing protein 11	UBXN11	1	0	1	1	1	0	1	1	1	0	0	1	0	1	1	1	1	1	1	1	0	1	1	1	1	1
Q5T1M5	FK506-binding protein 15	FKBP15	1	0	0	1	1	0	1	1	1	0	1	0	1	0	1	0	0	0	1	0	0	1	1	1	1	1
Q5T2S8	Armadillo repeat-containing protein 4	ARMC4	1	1	1	1	1	1	1	1	1	0	1	1	1	1	1	1	1	1	1	1	0	1	1	1	1	1
Q5T2T1	MAGUK p55 subfamily member 7	MPP7	1	0	1	1	1	1	1	0	0	0	1	0	1	0	1	1	0	0	0	0	0	1	1	0	1	1
Q5T447	E3 ubiquitin-protein ligase HECTD3	HECTD3	1	0	1	1	1	1	1	0	0	0	1	0	1	1	1	1	1	0	0	0	0	1	1	1	1	0
Q5T4S7	E3 ubiquitin-protein ligase UBR4	UBR4	1	0	1	1	1	1	1	1	1	1	1	1	1	0	1	1	1	1	1	1	0	1	1	1	1	1
Q5T5A4	Uncharacterized protein C1orf194	C1orf194	1	0	1	1	0	0	0	0	0	0	1	0	0	0	0	1	0	0	0	0	0	1	1	0	0	0
Q5T5P2	Sickle tail protein homolog	KIAA1217	1	0	1	1	1	1	1	0	0	0	1	1	1	1	1	1	1	0	1	0	1	1	1	1	1	1
Q5T655	Cilia- and flagella-associated protein 58	CFAP58	1	1	1	1	1	0	1	1	1	0	1	1	1	1	1	1	1	1	1	1	1	1	1	1	1	1
Q5T6V5	UPF0553 protein C9orf64	C9orf64	1	0	1	1	1	0	1	0	1	0	1	0	0	1	1	0	0	0	1	0	0	1	1	1	0	0
Q5T749	Keratinocyte proline-rich protein	KPRP	1	1	1	1	1	1	1	1	0	1	1	1	1	1	1	1	1	1	1	1	1	1	1	1	1	1
Q5T750	Skin-specific protein 32	XP32	1	1	1	1	1	1	1	1	1	1	1	1	1	0	1	1	1	1	1	1	1	1	1	1	0	1
Q5T9A4	ATPase family AAA domain-containing protein 3B	ATAD3B	0	1	0	0	0	0	0	1	1	1	0	1	0	0	0	0	0	1	1	1	0	1	1	0	0	1
Q5TCS8	Adenylate kinase 9	AK9	1	0	1	1	0	0	1	0	0	0	1	1	0	0	1	1	1	0	1	0	0	0	0	0	0	0
Q5TD94	Radial spoke head protein 4 homolog A	RSPH4A	1	0	1	1	1	1	1	1	1	1	1	1	1	1	1	1	1	1	1	1	1	1	1	1	1	1
Q5TDH0	Protein DDI1 homolog 2	DDI2	1	0	1	1	1	1	1	0	0	0	1	0	1	0	1	1	0	0	0	0	1	1	1	1	1	1
Q5TEC6	Histone H3	HIST2H3PS2	1	1	1	1	1	1	1	1	1	1	1	1	1	1	1	1	1	1	1	1	1	1	1	1	1	1
Q5TFE4	5-nucleotidase domain-containing protein 1	NT5DC1	1	0	1	1	1	1	1	0	1	0	1	1	1	1	1	1	1	0	1	0	1	1	1	1	1	1
Q5TGZ0	MICOS complex subunit MIC10	MINOS1	1	0	1	1	1	1	1	0	0	0	1	0	1	1	1	1	0	0	0	0	0	1	1	1	1	1
Q5TH69	Brefeldin A-inhibited guanine nucleotide-exchange protein 3	ARFGEF3	0	0	0	0	0	0	0	0	0	0	0	0	0	0	0	0	0	0	0	0	0	1	1	1	1	1
Q5THK1	Protein PRR14L	PRR14L	1	0	0	0	0	0	0	0	0	0	0	0	0	0	1	0	0	0	0	0	0	0	0	0	0	0
Q5TID7	Coiled-coil domain-containing protein 181	CCDC181	1	0	1	0	0	0	0	0	0	0	1	1	0	0	1	1	1	0	1	1	1	1	1	0	1	1
Q5TZA2	Rootletin	CROCC	1	1	1	1	1	1	1	1	1	1	1	1	1	1	1	1	1	1	1	1	1	1	1	1	1	1
Q5UCC4	ER membrane protein complex subunit 10	EMC10	0	0	0	0	1	0	0	1	1	1	0	1	0	0	0	0	0	0	0	0	0	0	0	0	0	0
Q5VST9	Obscurin	OBSCN	1	0	1	1	1	1	1	0	0	0	1	0	1	1	1	1	1	0	0	0	0	0	0	0	0	0
Q5VT52	Regulation of nuclear pre-mRNA domain-containing protein 2	RPRD2	0	0	1	0	0	0	0	0	0	0	0	0	0	0	0	0	0	0	0	0	0	1	1	1	1	1
Q5VTH2	Protein Flattop	CFAP126	1	0	1	1	1	0	1	0	1	0	1	1	0	1	1	1	0	0	1	0	0	1	1	1	1	1
Q5VTH9	WD repeat-containing protein 78	WDR78	0	0	1	1	0	0	0	1	0	0	1	1	0	1	1	1	1	0	1	0	0	1	1	1	1	1
Q5VTU8;P56381	ATP synthase subunit epsilon-like protein, mitochondrial;ATP synthase subunit epsilon, mitochondrial	ATP5EP2;ATP5E	1	1	1	1	1	0	0	1	1	0	1	1	1	0	0	1	0	1	1	0	0	0	0	0	0	0
Q5VU43	Myomegalin	PDE4DIP	1	0	1	1	0	0	1	0	0	0	1	1	0	1	1	1	0	0	1	0	0	1	1	1	1	1
Q5VYK3	Proteasome-associated protein ECM29 homolog	ECM29	1	0	1	1	1	1	1	0	1	0	1	0	1	1	1	0	0	0	1	0	0	0	1	0	0	0
Q5VZK9	Leucine-rich repeat-containing protein 16A	LRRC16A	0	0	1	1	0	0	1	0	0	0	1	0	1	0	1	1	0	0	0	0	0	0	0	0	0	0
Q5W041	Armadillo repeat-containing protein 3	ARMC3	1	0	1	1	0	0	0	1	1	0	1	1	0	0	0	0	0	0	1	0	0	0	0	0	0	0
Q5XUX1	F-box/WD repeat-containing protein 9	FBXW9	1	0	1	1	1	0	1	1	1	1	1	1	0	1	1	1	0	0	1	1	0	1	1	1	1	1
Q63HN8	E3 ubiquitin-protein ligase RNF213	RNF213	0	1	0	1	0	0	0	1	1	0	0	0	0	0	0	0	0	1	1	0	0	0	0	0	0	0
Q63ZY3	KN motif and ankyrin repeat domain-containing protein 2	KANK2	1	0	1	1	1	1	0	0	0	0	0	0	1	1	1	1	1	0	0	0	1	1	1	1	1	1
Q658L1	Protein FAM154B	FAM154B	1	1	1	1	1	1	1	1	1	1	1	1	1	1	1	1	1	1	1	1	1	1	1	1	1	1
Q658P3	Metalloreductase STEAP3	STEAP3	0	1	0	0	0	0	0	0	1	1	0	1	0	0	0	0	0	0	1	0	0	1	1	1	0	0
Q66GS9	Centrosomal protein of 135 kDa	CEP135	1	1	1	1	1	1	0	0	0	0	1	0	1	1	1	1	1	1	0	0	0	1	1	1	1	1
Q66K66	Transmembrane protein 198	TMEM198	1	0	1	0	1	1	0	0	1	1	1	1	1	1	1	1	0	0	1	0	0	0	0	0	0	0
Q66K74	Microtubule-associated protein 1S;MAP1S heavy chain;MAP1S light chain	MAP1S	1	0	1	1	1	1	1	0	1	0	1	0	1	1	0	1	0	0	1	0	0	1	1	1	1	1
Q687X5	Metalloreductase STEAP4	STEAP4	1	1	1	1	1	1	1	0	1	1	1	1	1	1	1	1	1	0	1	0	0	1	1	1	1	0
Q6BCY4	NADH-cytochrome b5 reductase 2	CYB5R2	1	0	1	1	1	0	1	1	1	0	1	1	0	0	1	0	1	0	1	0	0	0	0	0	0	0
Q6DD88	Atlastin-3	ATL3	1	1	1	1	1	1	1	1	1	1	1	1	0	1	1	1	1	1	1	1	0	0	0	0	1	0
Q6DKJ4	Nucleoredoxin	NXN	1	0	1	1	1	1	0	1	1	0	1	0	1	0	0	0	0	0	1	0	0	1	0	1	1	1
Q6DRA6;Q6DN03	Putative histone H2B type 2-D;Putative histone H2B type 2-C	HIST2H2BD;HIST2H2BC	1	0	0	0	0	1	1	1	1	0	1	0	1	0	1	0	1	0	1	0	0	0	0	0	0	0
Q6EEV6;P61956;P55854	Small ubiquitin-related modifier 4;Small ubiquitin-related modifier 2;Small ubiquitin-related modifier 3	SUMO4;SUMO2;SUMO3	1	1	1	1	1	1	1	1	1	1	1	1	1	1	1	1	0	0	1	1	1	1	1	1	1	1
Q6FI81	Anamorsin	CIAPIN1	1	0	0	1	1	1	1	0	0	0	0	0	0	0	0	1	0	0	0	0	0	1	1	1	1	1
Q6GMV3	Putative peptidyl-tRNA hydrolase PTRHD1	PTRHD1	0	0	0	0	0	0	0	0	1	0	0	1	0	0	0	0	0	0	1	0	0	0	0	0	0	0
Q6IA17	Single Ig IL-1-related receptor	SIGIRR	1	0	1	1	0	1	1	0	1	0	1	0	0	1	1	0	0	0	1	0	0	0	0	0	1	1
Q6IAA8	Ragulator complex protein LAMTOR1	LAMTOR1	1	1	1	1	1	1	0	1	1	0	1	1	1	0	1	1	0	0	1	0	0	1	1	1	1	0
[truncated: 1,058 more rows]

## Sheet: Unique Proteins
Fibrotic Honeycomb Airway Unique (168)		Fibrotic Uninvolved Airway Unique (38)		Non-fibrotic Airway (112)
ABRACL		A2ML1		ACSS2
ADIRF		ABAT		ADRM1
AGPS		ACSL5		AGER
ALDH1L2		AK9		AGRN
ALG2		C1orf158		AP3S1
AMPD3		CAP2		ARFGEF3
AP1G2		COG6		ARID1A
AP1S1		COL12A1		BAZ1B
ARFGAP3		COL15A1		BZW2
ARL8A		COX7A2L		C21orf2
ARMC3		CST6		C2orf50
ASPN		CXCL17		C4orf47
ATP2B1		CYB5D1		C6orf132
ATP8B1		DSG2		C7orf50
ATP9A		DYNLRB2		CAV1
BCO2		ELN		CCDC8
BDH1		ERC2		CCDC96
BPIFA1		HAGH		CCP110
BPIFB2		HSP90AB2P		CDK9
C11orf70		IFT46		CDKN1B
C9orf64		IFT81		CDS2
CAPN7		KIF3A		CDV3
CCDC6		KLK5		CEP131
CD38		MISP3		CHTF8
CD63		NAT1		CMPK2
CDK11B;CDK11A		NUDCD1		COL10A1
CECR5		NUP98		CSTF1
CHAD		PTCD3		CXADR
CHID1		RAB13		DTD1
CHMP6		RAB35		DTHD1
CLNS1A		RPGR		DYDC2
CLUAP1		SIGMAR1		ECHDC2
CMBL		SNX18		ELF1
CNN1		STX5		ERLIN1
COG7		TIMP3		EXOC8
COL14A1		TINAGL1		GALT
COPS8		TRPV6		GATAD2B;GATAD2A
CORO2A		WDR66		GGA1
CPD				GRIPAP1
CRAT				H2BFS;HIST1H2BK
CSK				HIST1H2BO;HIST1H2BH;HIST2H2BF
CTSS				HMGA2
DDT				HMGN1
DERL1				HMGN3
DNAJB2				HSPE1
DNAJC7				ICAM1
DPP4				IKBKG
ECT2L				KIAA1211L
EIF3C				LCN1
EMC7				LIMD1
EPS8L1				LNP
EXOC4				LRG1
FAM3C				LRRFIP2
FAM3D				LSP1
FAM81B				MFAP5
FERMT3				MINK1
FKBP11				MPRIP
GALNT12				MRPS31
GALNT3				NAAA
GALNT6				NADK2
GARS				NCOA5
GGPS1				NDUFB7
GHITM				NKX2-1
GNPDA1				NPNT
GORASP2				NUP35
GOSR1				NXF1
GYG1				PAK2
GYS1				PALMD
HAT1				PANK4
HCLS1				PAWR
HDHD2				PDE12
HINT3				PLEKHA7
HLA-DRB3				PPM1G
HMGCL				PPP5C
HNRNPLL				PRR15
IGBP1				PUM2
IGHV1-3;IGHV1-69-2				RAD21
IGKV1-17				RBM27
ISOC1				RBPMS
ITGA6				ROCK1
ITGB4				ROCK2
KIFAP3				RPRD2
KPNA5;KPNA6;KPNA1				SDC1
LPCAT2				SDR9C7
LSM2				SEC24B
LY75				SETD3
LYN				SFTPD
MB				SLAIN2
MGLL				SLC35E1
MLPH				SMAD3;SMAD2;SMAD9
MRPS22				SMARCA5
MSLN				SMARCB1
MZB1				SNAP29
NRD1				SPAG7
NT5C				SPG20
NT5C3A				SPTA1
NUP214				STX4
NUP43				SUSD2
NUP54				TFRC
OSGEP				THOP1
OXR1				TRIM32
PACSIN3				UBA6
PAPSS2				UBE2V2
PC				UBXN4
PCYT1A				VPS37C
PDS5A				VPS51
PDZD11				WIBG
PFKM				WRNIP1
PIP4K2C				YAP1
PLG				YLPM1
PMPCA				YTHDF2
PPP2R5A				ZNF512
PRKCDBP
PROM1
PRPF4
PSMB7
PTPRC
PYCR1
PYGL
RAB6B
RABIF
RAC2
RAD23A
RARRES1
RCN2
RDH10
RDH11
RHOC
RNPS1
RPS27
SAP18
SAR1B
SEC23IP
SEL1L
SERPINB5
SERPIND1
SIGIRR
SIN3A
SLC12A2
SLC1A5
SLC25A10
SLC39A11
SLC4A2
SLFN5
SPAG1
SPATS2L
SPTLC1
ST6GAL1
ST6GALNAC1
STAG2
STX8
SULT2B1
TCTEX1D2
TIMM13
TIMM8A
TIMP1
TMEM192
TNXB
TRIM3
TRMT112
TSPAN8
TTC12
TTC9C
TUBB2A
UAP1
UBA5
VKORC1L1
WFDC2
