# Supplementary material for: Morphologically intact airways in lung fibrosis have an abnormal proteome
Source: Respir Res. 2023 Apr 1;24:99. doi: 10.1186/s12931-023-02400-x (PMC10066954; doi:10.1186/s12931-023-02400-x)
Supplement: Supplementary file 3 — Additional file 3. Differentially expressed airway proteins. [file 12931_2023_2400_MOESM3_ESM.xlsx]

## Sheet: Fib_Unin_Airway-Non_Fib_Airway
	Protein.names	Gene.names	Log2	se	df	Tval	pval	FDR	signif
P05109	Protein S100-A8;Protein S100-A8, N-terminally processed	S100A8	3.15079	0.497904	89.4274	6.32811	9.63776e-09	1.90976e-06	TRUE
Q9BVQ7	Spermatogenesis-associated protein 5-like protein 1	SPATA5L1	3.03935	0.195651	16.6238	15.5345	2.51264e-11	1.29451e-08	TRUE
Q8N2U0	Transmembrane protein 256	TMEM256	2.82064	0.44344	12.5362	6.36081	2.9487e-05	0.000893631	TRUE
P61803	Dolichyl-diphosphooligosaccharide--protein glycosyltransferase subunit DAD1	DAD1	2.7551	0.271793	47.6299	10.1368	1.77075e-13	1.14036e-10	TRUE
O43169	Cytochrome b5 type B	CYB5B	2.70717	0.440462	19.4516	6.1462	5.94551e-06	0.000243105	TRUE
Q13753	Laminin subunit gamma-2	LAMC2	2.59752	4.62503	2.5403	0.561623	0.620045	1	FALSE
P13473	Lysosome-associated membrane glycoprotein 2	LAMP2	2.50287	0.316815	35.2319	7.90011	2.61516e-09	6.73665e-07	TRUE
Q15907	Ras-related protein Rab-11B	RAB11B	2.4645	0.346875	10.089	7.10485	3.12816e-05	0.000926723	TRUE
P60842	Eukaryotic initiation factor 4A-I	EIF4A1	2.4623	0.21331	141.318	11.5433	3.96649e-22	1.02177e-18	TRUE
P14406	Cytochrome c oxidase subunit 7A2, mitochondrial	COX7A2	2.43316	0.45274	31.9139	5.37429	6.73894e-06	0.000263023	TRUE
Q14126	Desmoglein-2	DSG2	2.25398	87940.2	3.41017	2.56309e-05	0.999981	1	FALSE
Q9NQT8	Kinesin-like protein KIF13B	KIF13B	2.17893	0.517188	37.0064	4.21304	0.000154967	0.00319356	TRUE
P59666;P59665	Neutrophil defensin 3;HP 3-56;Neutrophil defensin 2;Neutrophil defensin 1;HP 1-56;Neutrophil defensin 2	DEFA3;DEFA1	2.1554	0.47655	68.6182	4.52293	2.48388e-05	0.000789936	TRUE
P42768	Wiskott-Aldrich syndrome protein	WAS	2.08773	0.898316	13.9976	2.32405	0.0356862	0.176107	FALSE
P61619	Protein transport protein Sec61 subunit alpha isoform 1	SEC61A1	2.08473	0.348368	22.0622	5.98428	4.9969e-06	0.000221931	TRUE
Q2TAY7	WD40 repeat-containing protein SMU1;WD40 repeat-containing protein SMU1, N-terminally processed	SMU1	2.08139	0.393783	26.2686	5.28562	1.53573e-05	0.000534599	TRUE
P36406	E3 ubiquitin-protein ligase TRIM23	TRIM23	2.03278	0.463832	13.2426	4.38258	0.000710219	0.0100523	TRUE
Q9UDW1	Cytochrome b-c1 complex subunit 9	UQCR10	2.01694	0.434704	21.842	4.63981	0.000128573	0.00276003	TRUE
Q12905	Interleukin enhancer-binding factor 2	ILF2	1.99905	0.228659	199.307	8.74249	9.46667e-16	8.12872e-13	TRUE
P46778	60S ribosomal protein L21	RPL21	1.99326	0.261854	30.5568	7.61208	1.53064e-08	2.81639e-06	TRUE
P27658	Collagen alpha-1(VIII) chain;Vastatin	COL8A1	1.99293	0.401952	23.2437	4.95812	5.03148e-05	0.00137884	TRUE
Q9NWV4	UPF0587 protein C1orf123	C1orf123	1.95955	0.365423	12.2285	5.36242	0.000159453	0.00320898	TRUE
Q96P63	Serpin B12	SERPINB12	1.93525	0.48464	115.395	3.99317	0.000115064	0.00257744	TRUE
Q9UGM3	Deleted in malignant brain tumors 1 protein	DMBT1	1.9079	0.626105	64.9362	3.04726	0.00333727	0.0312612	TRUE
P46926	Glucosamine-6-phosphate isomerase 1	GNPDA1	1.89737	0.295106	9.76779	6.42946	8.38871e-05	0.00201956	TRUE
P29508	Serpin B3	SERPINB3	1.821	0.552688	138.909	3.29481	0.00124986	0.0160182	TRUE
Q9NUQ6	SPATS2-like protein	SPATS2L	1.73559	0.373741	11.3481	4.64383	0.000656014	0.00944074	TRUE
P63167	Dynein light chain 1, cytoplasmic	DYNLL1	1.73518	0.389251	38.9318	4.45775	6.83074e-05	0.0017251	TRUE
Q03135	Caveolin-1	CAV1	1.70755	0.389078	9.6024	4.38869	0.00149722	0.0180164	TRUE
P25815	Protein S100-P	S100P	1.6949	1.01038	50.4859	1.67748	0.09963	0.362301	FALSE
P30536	Translocator protein	TSPO	1.6763	0.369818	24.5029	4.53276	0.000130454	0.00276078	TRUE
O00267	Transcription elongation factor SPT5	SUPT5H	1.67364	0.385841	9.49369	4.33763	0.00166203	0.0195497	TRUE
P08246	Neutrophil elastase	ELANE	1.67213	0.6311	26.0364	2.64955	0.0135208	0.0855765	FALSE
P00747	Plasminogen;Plasmin heavy chain A;Activation peptide;Angiostatin;Plasmin heavy chain A, short form;Plasmin light chain B	PLG	1.66735	0.305592	13.4585	5.45612	9.73319e-05	0.00227934	TRUE
P47929	Galectin-7	LGALS7	1.6659	0.538236	51.8894	3.09511	0.00316819	0.0304525	TRUE
Q15517	Corneodesmosin	CDSN	1.65023	0.305676	41.113	5.39863	3.06385e-06	0.000154754	TRUE
O95197	Reticulon-3	RTN3	1.63631	0.411266	22.0168	3.97872	0.000634488	0.00923412	TRUE
Q9UHG3	Prenylcysteine oxidase 1	PCYOX1	1.62876	0.282778	92.054	5.75987	1.10392e-07	1.29259e-05	TRUE
Q9Y3B3	Transmembrane emp24 domain-containing protein 7	TMED7	1.62447	0.294616	46.527	5.51385	1.4931e-06	9.01045e-05	TRUE
O95171	Sciellin	SCEL	1.58886	0.499807	3.45166	3.17895	0.0412631	0.194677	FALSE
P49755	Transmembrane emp24 domain-containing protein 10	TMED10	1.57145	0.306784	107.325	5.12234	1.33894e-06	8.66245e-05	TRUE
P28676	Grancalcin	GCA	1.56063	0.351585	16.9882	4.43882	0.000360492	0.0062034	TRUE
P62318	Small nuclear ribonucleoprotein Sm D3	SNRPD3	1.55316	0.244661	71.7121	6.34821	1.73929e-08	2.98694e-06	TRUE
P06702	Protein S100-A9	S100A9	1.52003	0.495293	131.668	3.06895	0.00260894	0.0270994	TRUE
P00846	ATP synthase subunit a	MT-ATP6	1.5096	0.422377	15.0187	3.57405	0.00276441	0.0279259	TRUE
P98095	Fibulin-2	FBLN2	1.50437	0.337295	18.7082	4.46009	0.000277724	0.00511013	TRUE
Q99735	Microsomal glutathione S-transferase 2	MGST2	1.49928	0.297669	14.5313	5.03672	0.000162338	0.00324173	TRUE
P13727	Bone marrow proteoglycan;Eosinophil granule major basic protein	PRG2	1.48364	1.2696	21.8255	1.16859	0.255176	0.708702	FALSE
O00410	Importin-5	IPO5	1.47846	0.232463	17.6729	6.35999	5.92785e-06	0.000243105	TRUE
P61224;P62834	Ras-related protein Rap-1b;Ras-related protein Rap-1A	RAP1B;RAP1A	1.47313	8332.86	9.55936	0.000176786	0.999863	1	FALSE
P62854	40S ribosomal protein S26	RPS26	1.46773	0.265939	15.0791	5.51905	5.78053e-05	0.00150411	TRUE
P30048	Thioredoxin-dependent peroxide reductase, mitochondrial	PRDX3	1.46357	0.327535	133.731	4.46845	1.66263e-05	0.000556227	TRUE
P62314	Small nuclear ribonucleoprotein Sm D1	SNRPD1	1.46301	0.20479	67.8602	7.14398	7.87833e-10	2.25495e-07	TRUE
Q01995	Transgelin	TAGLN	1.44551	0.442224	141.529	3.26874	0.00135619	0.0167155	TRUE
Q9HBL7	Plasminogen receptor (KT)	PLGRKT	1.43718	0.688485	6.54884	2.08745	0.0779923	0.30673	FALSE
Q13867	Bleomycin hydrolase	BLMH	1.43091	0.485139	66.1099	2.94948	0.00439775	0.0381441	TRUE
Q96AG4	Leucine-rich repeat-containing protein 59	LRRC59	1.4182	0.281975	62.4113	5.02953	4.42469e-06	0.000207237	TRUE
O00487	26S proteasome non-ATPase regulatory subunit 14	PSMD14	1.40834	0.229857	22.5546	6.12705	3.25767e-06	0.00016138	TRUE
P20042	Eukaryotic translation initiation factor 2 subunit 2	EIF2S2	1.39372	0.484539	16.8921	2.87638	0.0105234	0.0715257	FALSE
P51884	Lumican	LUM	1.38933	0.38792	69.2401	3.5815	0.00063024	0.00922443	TRUE
Q9Y496	Kinesin-like protein KIF3A	KIF3A	1.37878	0.290588	8.76527	4.7448	0.00113138	0.0149458	TRUE
Q92734	Protein TFG	TFG	1.37261	0.21864	17.9932	6.27795	6.42158e-06	0.000254492	TRUE
P00403	Cytochrome c oxidase subunit 2	MT-CO2	1.35003	0.285955	131.948	4.72115	5.907e-06	0.000243105	TRUE
P55809	Succinyl-CoA:3-ketoacid coenzyme A transferase 1, mitochondrial	OXCT1	1.34902	0.391804	16.0665	3.4431	0.00332488	0.0312587	TRUE
Q8IWX8	Calcium homeostasis endoplasmic reticulum protein	CHERP	1.33085	0.285315	22.1092	4.6645	0.000117697	0.00258266	TRUE
O15144	Actin-related protein 2/3 complex subunit 2	ARPC2	1.3284	0.196205	175.342	6.77045	1.86023e-10	7.98657e-08	TRUE
P49207	60S ribosomal protein L34	RPL34	1.32743	0.236093	30.8652	5.62248	3.65772e-06	0.000177779	TRUE
P10155	60 kDa SS-A/Ro ribonucleoprotein	TROVE2	1.31378	0.252339	55.2205	5.2064	2.93122e-06	0.000151474	TRUE
O43583	Density-regulated protein	DENR	1.28302	0.489617	5.81097	2.62045	0.0407645	0.193032	FALSE
Q6DD88	Atlastin-3	ATL3	1.27525	0.333234	22.9436	3.8269	0.000866771	0.0118766	TRUE
Q9Y376	Calcium-binding protein 39	CAB39	1.27437	0.202652	24.6006	6.28848	1.50588e-06	9.01045e-05	TRUE
P49720	Proteasome subunit beta type-3	PSMB3	1.26362	0.221481	74.7495	5.7053	2.2031e-07	2.09922e-05	TRUE
P08603	Complement factor H	CFH	1.25135	0.474675	14.3411	2.63622	0.0192434	0.110897	FALSE
P51571	Translocon-associated protein subunit delta	SSR4	1.25109	0.223113	50.4554	5.60741	8.64336e-07	6.1848e-05	TRUE
P28907	ADP-ribosyl cyclase/cyclic ADP-ribose hydrolase 1	CD38	1.25002	54622.9	3.40853	2.28846e-05	0.999983	1	FALSE
P54619	5-AMP-activated protein kinase subunit gamma-1	PRKAG1	1.24049	0.287546	15.6636	4.31404	0.000559592	0.0086299	TRUE
A0A075B7B8	Immunoglobulin heavy variable 3/OR16-12 (non-functional)	IGHV3OR16-12	1.23525	0.321698	19.5393	3.83979	0.00105913	0.0142845	TRUE
P07099	Epoxide hydrolase 1	EPHX1	1.23367	0.392539	457.456	3.14279	0.00178218	0.0207732	TRUE
P61086	Ubiquitin-conjugating enzyme E2 K	UBE2K	1.22293	0.360169	6.57958	3.39542	0.0126526	0.0818921	FALSE
Q9UBV8	Peflin	PEF1	1.2167	0.439191	16.6722	2.77032	0.0132708	0.0850385	FALSE
P51659	Peroxisomal multifunctional enzyme type 2;(3R)-hydroxyacyl-CoA dehydrogenase;Enoyl-CoA hydratase 2	HSD17B4	1.21142	0.222133	215.722	5.45358	1.34642e-07	1.44515e-05	TRUE
P13693	Translationally-controlled tumor protein	TPT1	1.21142	0.628184	13.7493	1.92844	0.0747076	0.296072	FALSE
P62942	Peptidyl-prolyl cis-trans isomerase FKBP1A	FKBP1A	1.20788	0.255375	27.1117	4.72985	6.23717e-05	0.00160669	TRUE
Q9H0P0	Cytosolic 5-nucleotidase 3A	NT5C3A	1.2046	0.836545	4.42257	1.43998	0.216717	0.628055	FALSE
P12111	Collagen alpha-3(VI) chain	COL6A3	1.2045	0.465258	1207.59	2.58889	0.00974435	0.0688568	FALSE
P18440	Arylamine N-acetyltransferase 1	NAT1	1.2045	0.386874	15.7237	3.11341	0.00680143	0.0537876	FALSE
O60610	Protein diaphanous homolog 1	DIAPH1	1.19393	0.729253	6.51987	1.63719	0.148749	0.480174	FALSE
O15498	Synaptobrevin homolog YKT6	YKT6	1.19109	0.443039	7.95913	2.68845	0.0276896	0.146916	FALSE
Q8WW22	DnaJ homolog subfamily A member 4	DNAJA4	1.18192	0.409454	25.3091	2.88658	0.00785903	0.0593691	FALSE
Q9NP79	Vacuolar protein sorting-associated protein VTA1 homolog	VTA1	1.18087	74.0971	2.4943	0.0159368	0.988471	1	FALSE
P08311	Cathepsin G	CTSG	1.17665	0.471257	83.0732	2.49684	0.0145059	0.0908767	FALSE
Q02978	Mitochondrial 2-oxoglutarate/malate carrier protein	SLC25A11	1.17227	0.207406	129.662	5.65203	9.62117e-08	1.1802e-05	TRUE
O43447	Peptidyl-prolyl cis-trans isomerase H	PPIH	1.16017	0.245005	19.698	4.7353	0.00013152	0.00276078	TRUE
P79483	HLA class II histocompatibility antigen, DR beta 3 chain	HLA-DRB3	1.14099	0.633192	6.07596	1.80196	0.121005	0.41177	FALSE
P62308;A8MWD9	Small nuclear ribonucleoprotein G;Putative small nuclear ribonucleoprotein G-like protein 15	SNRPG;SNRPGP15	1.13928	0.367425	40.6067	3.10071	0.00350244	0.0324543	TRUE
A0A0A0MRZ8;P04433	Ig kappa chain V-III region VG	IGKV3D-11	1.13816	0.368273	24.7065	3.09053	0.00489442	0.0415091	TRUE
P01857	Ig gamma-1 chain C region	IGHG1	1.13789	0.463967	105.618	2.45253	0.0158235	0.0956838	FALSE
Q9H8H3	Methyltransferase-like protein 7A	METTL7A	1.13075	0.317546	125.588	3.56091	0.000522828	0.00811329	TRUE
P14923	Junction plakoglobin	JUP	1.12967	0.322754	447.965	3.50009	0.000511658	0.00798806	TRUE
Q9Y606	tRNA pseudouridine synthase A, mitochondrial	PUS1	1.12747	0.403608	12.3154	2.79348	0.0158968	0.0959023	FALSE
O60506	Heterogeneous nuclear ribonucleoprotein Q	SYNCRIP	1.12736	0.195458	108.067	5.7678	7.73246e-08	1.06078e-05	TRUE
P50914	60S ribosomal protein L14	RPL14	1.12011	0.218903	86.2379	5.11692	1.85876e-06	0.000106404	TRUE
P27635	60S ribosomal protein L10	RPL10	1.11819	0.351127	58.365	3.18457	0.00232675	0.0255052	TRUE
O43760	Synaptogyrin-2	SYNGR2	1.11788	0.281025	68.429	3.97787	0.000170342	0.00334962	TRUE
P55884	Eukaryotic translation initiation factor 3 subunit B	EIF3B	1.11034	0.163769	145.364	6.7799	2.80368e-10	1.03175e-07	TRUE
P04066	Tissue alpha-L-fucosidase	FUCA1	1.10852	0.300248	21.6133	3.692	0.00130387	0.0163048	TRUE
P60891	Ribose-phosphate pyrophosphokinase 1	PRPS1	1.10353	0.374832	28.1092	2.94406	0.00643359	0.0514688	FALSE
O75131	Copine-3	CPNE3	1.10238	0.214349	102.579	5.14292	1.30252e-06	8.66245e-05	TRUE
P53680	AP-2 complex subunit sigma	AP2S1	1.09476	0.281775	43.0725	3.88524	0.000347501	0.00604839	TRUE
P62266	40S ribosomal protein S23	RPS23	1.09155	0.205651	77.2983	5.30777	1.03042e-06	7.17396e-05	TRUE
O15042	U2 snRNP-associated SURP motif-containing protein	U2SURP	1.08587	0.386559	33.1669	2.80906	0.00826698	0.0617268	FALSE
Q9UJS0	Calcium-binding mitochondrial carrier protein Aralar2	SLC25A13	1.07981	0.279867	44.7151	3.8583	0.000363631	0.0062034	TRUE
Q9NR31	GTP-binding protein SAR1a	SAR1A	1.07476	0.357905	10.156	3.00292	0.0130606	0.0841102	FALSE
P08842	Steryl-sulfatase	STS	1.06842	0.418611	10.9112	2.5523	0.0270355	0.144789	FALSE
O60256	Phosphoribosyl pyrophosphate synthase-associated protein 2	PRPSAP2	1.06288	0.383202	32.8495	2.77367	0.0090666	0.0665956	FALSE
P32969	60S ribosomal protein L9	RPL9	1.06031	0.204861	85.7108	5.17576	1.47673e-06	9.01045e-05	TRUE
P18621	60S ribosomal protein L17	RPL17	1.05951	0.275674	50.9428	3.84336	0.00033808	0.00596503	TRUE
Q8N9B4	Ankyrin repeat domain-containing protein 42	ANKRD42	1.05755	0.380402	3.4937	2.7801	0.0580331	0.245071	FALSE
P51911	Calponin-1	CNN1	1.04744	0.254692	18.6772	4.11255	0.000611138	0.00909062	TRUE
P24534	Elongation factor 1-beta	EEF1B2	1.03021	0.235908	44.1932	4.36699	7.49732e-05	0.00186815	TRUE
P36405	ADP-ribosylation factor-like protein 3	ARL3	1.02081	0.276297	46.9861	3.69463	0.000573726	0.00869364	TRUE
Q15506	Sperm surface protein Sp17	SPA17	1.01702	0.37146	30.1604	2.7379	0.0102734	0.0705992	FALSE
Q96N66	Lysophospholipid acyltransferase 7	MBOAT7	1.01557	0.221204	37.0741	4.59107	4.9335e-05	0.00137884	TRUE
Q7L2H7	Eukaryotic translation initiation factor 3 subunit M	EIF3M	1.01101	0.43013	8.2007	2.35048	0.0458991	0.207432	FALSE
P20160	Azurocidin	AZU1	1.00835	0.527124	20.1837	1.91292	0.0700524	0.282402	FALSE
Q8IZ81	ELMO domain-containing protein 2	ELMOD2	1.00401	0.312222	19.7065	3.21569	0.00439782	0.0381441	TRUE
Q8WVV4	Protein POF1B	POF1B	1.00195	0.401089	72.8266	2.49807	0.0147453	0.0915274	FALSE
Q92688	Acidic leucine-rich nuclear phosphoprotein 32 family member B	ANP32B	0.999372	0.231219	33.2879	4.32219	0.000131823	0.00276078	TRUE
P55795	Heterogeneous nuclear ribonucleoprotein H2	HNRNPH2	0.998463	0.318173	63.87	3.13811	0.00257292	0.0268334	TRUE
Q9Y394	Dehydrogenase/reductase SDR family member 7	DHRS7	0.997738	0.208113	35.2941	4.79421	2.93092e-05	0.000893631	TRUE
O96009	Napsin-A	NAPSA	0.986766	0.624472	18.3137	1.58016	0.131187	0.437742	FALSE
P62277	40S ribosomal protein S13	RPS13	0.985272	0.238578	165.327	4.12977	5.7512e-05	0.00150411	TRUE
Q9HCY8	Protein S100-A14	S100A14	0.978249	0.344857	37.1618	2.83668	0.00733853	0.0571119	FALSE
P82930	28S ribosomal protein S34, mitochondrial	MRPS34	0.974558	0.286831	23.1969	3.39768	0.00245155	0.0260683	TRUE
P28065	Proteasome subunit beta type-9	PSMB9	0.969809	0.359844	57.1679	2.69508	0.00922477	0.06675	FALSE
P22392;O60361	Nucleoside diphosphate kinase B;Putative nucleoside diphosphate kinase	NME2;NME2P1	0.961599	0.302856	38.8009	3.1751	0.00293199	0.0289379	TRUE
P23396	40S ribosomal protein S3	RPS3	0.958066	0.206507	384.255	4.63939	4.7997e-06	0.000220786	TRUE
O15143	Actin-related protein 2/3 complex subunit 1B	ARPC1B	0.955668	0.208664	90.2379	4.57993	1.48424e-05	0.000523754	TRUE
Q9NWB7	Intraflagellar transport protein 57 homolog	IFT57	0.951206	0.15513	51.8138	6.13167	1.20695e-07	1.35178e-05	TRUE
Q9UL46	Proteasome activator complex subunit 2	PSME2	0.947869	0.272554	127.245	3.47772	0.000692671	0.00989868	TRUE
Q9Y5Z4	Heme-binding protein 2	HEBP2	0.945626	0.274054	54.7848	3.45051	0.00108453	0.0145507	TRUE
Q13835	Plakophilin-1	PKP1	0.942447	0.40891	61.5371	2.30478	0.0245665	0.13522	FALSE
Q9ULZ3	Apoptosis-associated speck-like protein containing a CARD	PYCARD	0.940677	0.243823	34.9064	3.85804	0.000471192	0.00745596	TRUE
Q96E39	RNA binding motif protein, X-linked-like-1	RBMXL1	0.939541	0.227589	22.1863	4.12824	0.00043478	0.00708589	TRUE
O96000	NADH dehydrogenase [ubiquinone] 1 beta subcomplex subunit 10	NDUFB10	0.929893	0.256066	23.1672	3.63145	0.00138595	0.0169269	TRUE
P57088	Transmembrane protein 33	TMEM33	0.929573	0.265954	37.5412	3.49524	0.00123322	0.0158838	TRUE
Q12824	SWI/SNF-related matrix-associated actin-dependent regulator of chromatin subfamily B member 1	SMARCB1	0.929326	5714.36	4.49028	0.00016263	0.999877	1	FALSE
Q9P2L0	WD repeat-containing protein 35	WDR35	0.926509	0.250279	44.4068	3.7019	0.000588201	0.00886085	TRUE
P09210	Glutathione S-transferase A2	GSTA2	0.923174	0.827778	17.0717	1.11524	0.2802	0.762103	FALSE
Q9UFN0	Protein NipSnap homolog 3A	NIPSNAP3A	0.921598	0.347319	21.938	2.65346	0.0145346	0.0908767	FALSE
O75915	PRA1 family protein 3	ARL6IP5	0.914941	0.238177	88.3908	3.84143	0.000229734	0.00425752	TRUE
Q9Y446	Plakophilin-3	PKP3	0.913166	0.2281	53.9317	4.00336	0.000192227	0.00369535	TRUE
P07858	Cathepsin B;Cathepsin B light chain;Cathepsin B heavy chain	CTSB	0.905726	0.273967	99.3936	3.30596	0.00131767	0.0163976	TRUE
Q9UBB4	Ataxin-10	ATXN10	0.904222	0.503472	3.59145	1.79597	0.155027	0.494858	FALSE
P48556	26S proteasome non-ATPase regulatory subunit 8	PSMD8	0.903407	0.273155	32.2302	3.30731	0.00232116	0.0255052	TRUE
Q02388	Collagen alpha-1(VII) chain	COL7A1	0.901327	0.438815	146.642	2.054	0.0417517	0.195248	FALSE
P68402	Platelet-activating factor acetylhydrolase IB subunit beta	PAFAH1B2	0.899781	0.244373	25.2032	3.68199	0.00110504	0.0146732	TRUE
P24158	Myeloblastin	PRTN3	0.897425	0.751595	21.8513	1.19403	0.245269	0.691261	FALSE
P53007	Tricarboxylate transport protein, mitochondrial	SLC25A1	0.896046	0.289307	43.6555	3.09722	0.00340912	0.0317036	TRUE
O14949	Cytochrome b-c1 complex subunit 8	UQCRQ	0.890626	0.309647	36.7267	2.87626	0.00666219	0.0529686	FALSE
Q9Y6H1	Coiled-coil-helix-coiled-coil-helix domain-containing protein 2	CHCHD2	0.889535	0.273942	17.1715	3.24716	0.00469209	0.0402894	TRUE
Q9Y6C9	Mitochondrial carrier homolog 2	MTCH2	0.882861	0.183991	74.8317	4.7984	7.97607e-06	0.000297773	TRUE
O75489	NADH dehydrogenase [ubiquinone] iron-sulfur protein 3, mitochondrial	NDUFS3	0.88028	0.201426	38.9249	4.37025	8.94162e-05	0.00211318	TRUE
Q9NVZ3	Adaptin ear-binding coat-associated protein 2	NECAP2	0.879553	0.326267	21.9923	2.69581	0.0132046	0.0848258	FALSE
Q92542	Nicastrin	NCSTN	0.878974	0.149417	24.8159	5.88267	3.99337e-06	0.000190499	TRUE
O75746	Calcium-binding mitochondrial carrier protein Aralar1	SLC25A12	0.878886	0.232418	53.4045	3.78148	0.000395232	0.0065685	TRUE
P51991	Heterogeneous nuclear ribonucleoprotein A3	HNRNPA3	0.876662	0.269835	339.031	3.24889	0.00127456	0.0161737	TRUE
Q15029	116 kDa U5 small nuclear ribonucleoprotein component	EFTUD2	0.874308	0.174946	156.425	4.99758	1.53905e-06	9.01045e-05	TRUE
P01700	Ig lambda chain V-I region HA		0.873428	0.395309	8.50944	2.20948	0.0561644	0.240516	FALSE
P00387	NADH-cytochrome b5 reductase 3;NADH-cytochrome b5 reductase 3 membrane-bound form;NADH-cytochrome b5 reductase 3 soluble form	CYB5R3	0.873368	0.238563	152.158	3.66096	0.000346063	0.00604839	TRUE
Q15287	RNA-binding protein with serine-rich domain 1	RNPS1	0.872197	0.282037	7.0912	3.09249	0.0172229	0.102226	FALSE
Q9UKS6	Protein kinase C and casein kinase substrate in neurons protein 3	PACSIN3	0.865323	0.311442	9.66189	2.77844	0.0201109	0.114614	FALSE
Q9UNF0	Protein kinase C and casein kinase substrate in neurons protein 2	PACSIN2	0.86379	0.234776	81.3844	3.67921	0.000418851	0.00691641	TRUE
O43684	Mitotic checkpoint protein BUB3	BUB3	0.860612	0.143317	93.8375	6.00494	3.59607e-08	5.78968e-06	TRUE
Q9ULV0	Unconventional myosin-Vb	MYO5B	0.86053	0.43576	25.6274	1.97478	0.0591594	0.249418	FALSE
A2IDD5	Coiled-coil domain-containing protein 78	CCDC78	0.858481	0.275627	32.8508	3.11465	0.00380532	0.0345704	TRUE
A0A0C4DH68;A0A075B6R9	Immunoglobulin kappa variable 2-24	IGKV2-24;IGKV2D-24	0.854735	0.532693	16.7906	1.60456	0.127234	0.429562	FALSE
Q96S97	Myeloid-associated differentiation marker	MYADM	0.84858	0.263477	15.0401	3.2207	0.0057	0.0472128	TRUE
Q9HBG6	Intraflagellar transport protein 122 homolog	IFT122	0.843056	0.221704	49.7568	3.80262	0.000392071	0.00655828	TRUE
P19105;O14950	Myosin regulatory light chain 12A;Myosin regulatory light chain 12B	MYL12A;MYL12B	0.840495	0.21355	65.0848	3.93583	0.000204267	0.00384082	TRUE
O95299	NADH dehydrogenase [ubiquinone] 1 alpha subcomplex subunit 10, mitochondrial	NDUFA10	0.838327	0.256442	24.9996	3.26907	0.00313577	0.030386	TRUE
P08708	40S ribosomal protein S17	RPS17	0.836165	0.188354	73.2734	4.43933	3.12985e-05	0.000926723	TRUE
P36542	ATP synthase subunit gamma, mitochondrial	ATP5C1	0.834175	0.274958	132.578	3.03383	0.00290631	0.0287948	TRUE
Q99873	Protein arginine N-methyltransferase 1	PRMT1	0.82975	0.249825	65.5951	3.32133	0.00146696	0.0177412	TRUE
P15502	Elastin	ELN	0.822313	0.550777	41.6023	1.49301	0.142981	0.464464	FALSE
P25789	Proteasome subunit alpha type-4	PSMA4	0.82094	0.148114	99.599	5.54264	2.44474e-07	2.09922e-05	TRUE
P63162;P14678	Small nuclear ribonucleoprotein-associated protein N;Small nuclear ribonucleoprotein-associated proteins B and B	SNRPN;SNRPB	0.819184	0.195621	75.659	4.18761	7.54223e-05	0.00186815	TRUE
Q9Y6A4	Cilia- and flagella-associated protein 20	CFAP20	0.817516	0.361553	83.2979	2.26112	0.0263582	0.142645	FALSE
O95470	Sphingosine-1-phosphate lyase 1	SGPL1	0.816344	0.325749	15.6887	2.50606	0.0236327	0.13099	FALSE
Q96FW1	Ubiquitin thioesterase OTUB1	OTUB1	0.815653	0.209443	114.375	3.89439	0.000166113	0.0032916	TRUE
P22105	Tenascin-X	TNXB	0.812538	0.842877	13.8915	0.964005	0.351526	0.893155	FALSE
P49821	NADH dehydrogenase [ubiquinone] flavoprotein 1, mitochondrial	NDUFV1	0.811203	0.256822	51.1307	3.15862	0.00266063	0.0273059	TRUE
Q8WU79	Stromal membrane-associated protein 2	SMAP2	0.810866	0.375393	24.9626	2.16004	0.0405704	0.192467	FALSE
Q9Y4K3	TNF receptor-associated factor 6	TRAF6	0.806702	0.370885	3.76789	2.17507	0.0994686	0.362301	FALSE
Q9NP66	High mobility group protein 20A	HMG20A	0.806241	0.447793	17.8789	1.80048	0.0886803	0.334957	FALSE
Q8WVV9	Heterogeneous nuclear ribonucleoprotein L-like	HNRNPLL	0.805047	1.3185	5.06587	0.610577	0.567833	1	FALSE
P63244	Guanine nucleotide-binding protein subunit beta-2-like 1;Guanine nucleotide-binding protein subunit beta-2-like 1, N-terminally processed	GNB2L1	0.80418	0.204962	289.294	3.92356	0.000109066	0.00248633	TRUE
Q9BYT3	Serine/threonine-protein kinase 33	STK33	0.801936	0.231881	22.6926	3.4584	0.00216392	0.0242359	TRUE
Q8TDL5	BPI fold-containing family B member 1	BPIFB1	0.797611	0.691982	374.281	1.15265	0.249791	0.700176	FALSE
Q53GD3	Choline transporter-like protein 4	SLC44A4	0.795842	0.320297	27.6009	2.4847	0.0193095	0.111029	FALSE
Q9UBC2	Epidermal growth factor receptor substrate 15-like 1	EPS15L1	0.795077	0.477265	11.6318	1.6659	0.12241	0.414361	FALSE
Q3SXM5	Inactive hydroxysteroid dehydrogenase-like protein 1	HSDL1	0.792488	0.400021	22.4504	1.98111	0.0599573	0.252369	FALSE
P26641	Elongation factor 1-gamma	EEF1G	0.792328	0.208535	266.566	3.7995	0.000179669	0.00350627	TRUE
Q9ULV4	Coronin-1C	CORO1C	0.791253	0.29099	13.8868	2.71917	0.0167171	0.0999145	FALSE
Q08554	Desmocollin-1	DSC1	0.789012	0.352341	140.313	2.23934	0.0267073	0.143839	FALSE
O15212	Prefoldin subunit 6	PFDN6	0.788291	0.167335	21.0477	4.71084	0.000118305	0.00258266	TRUE
Q02543	60S ribosomal protein L18a	RPL18A	0.781958	0.243727	77.4213	3.20834	0.00194282	0.0222431	TRUE
Q6ZTR7	Protein FAM92B	FAM92B	0.781933	0.255231	16.8877	3.06363	0.00707256	0.0555094	FALSE
Q14195	Dihydropyrimidinase-related protein 3	DPYSL3	0.779551	0.250162	95.5467	3.11618	0.00241971	0.0260683	TRUE
P05387	60S acidic ribosomal protein P2	RPLP2	0.774759	0.172782	99.0329	4.48403	1.97351e-05	0.000651765	TRUE
P49326	Dimethylaniline monooxygenase [N-oxide-forming] 5	FMO5	0.771894	78819.8	5.38069	9.79316e-06	0.999993	1	FALSE
P04844	Dolichyl-diphosphooligosaccharide--protein glycosyltransferase subunit 2	RPN2	0.77119	0.277443	130.243	2.77964	0.00624829	0.0505074	FALSE
Q9UHQ9	NADH-cytochrome b5 reductase 1	CYB5R1	0.769689	0.338607	160.862	2.27311	0.0243431	0.134566	FALSE
Q07020	60S ribosomal protein L18	RPL18	0.768512	0.251317	146.58	3.05794	0.00264984	0.0273039	TRUE
Q6S8J3;P0CG38;P0CG39	POTE ankyrin domain family member E;POTE ankyrin domain family member I;POTE ankyrin domain family member J	POTEE;POTEI;POTEJ	0.765733	0.352	50.8749	2.17538	0.0342732	0.171766	FALSE
P98088	Mucin-5AC	MUC5AC	0.760878	1.02025	446.085	0.745777	0.456195	1	FALSE
O43747	AP-1 complex subunit gamma-1	AP1G1	0.759831	0.232671	134.016	3.26569	0.00138648	0.0169269	TRUE
P62244	40S ribosomal protein S15a	RPS15A	0.755136	0.257917	114.543	2.92783	0.00411858	0.0363338	TRUE
P27338	Amine oxidase [flavin-containing] B	MAOB	0.754646	0.296725	193.907	2.54325	0.011763	0.0773692	FALSE
Q9Y570	Protein phosphatase methylesterase 1	PPME1	0.752813	0.214286	33.6965	3.51313	0.00128401	0.0162138	TRUE
Q92538	Golgi-specific brefeldin A-resistance guanine nucleotide exchange factor 1	GBF1	0.752653	0.296707	37.7241	2.53669	0.0154521	0.0938927	FALSE
P04080	Cystatin-B	CSTB	0.751641	0.28988	99.0989	2.59294	0.0109554	0.0736841	FALSE
P01011	Alpha-1-antichymotrypsin;Alpha-1-antichymotrypsin His-Pro-less	SERPINA3	0.751093	0.367917	122.042	2.04148	0.0433594	0.200527	FALSE
P12110	Collagen alpha-2(VI) chain	COL6A2	0.750617	0.391617	277.598	1.91671	0.056301	0.240516	FALSE
P00533	Epidermal growth factor receptor	EGFR	0.744163	0.42991	18.3346	1.73097	0.100251	0.362705	FALSE
Q96PL1	Secretoglobin family 3A member 2	SCGB3A2	0.73786	66750.2	7.65346	1.10541e-05	0.999991	1	FALSE
P05164	Myeloperoxidase;Myeloperoxidase;89 kDa myeloperoxidase;84 kDa myeloperoxidase;Myeloperoxidase light chain;Myeloperoxidase heavy chain	MPO	0.735412	0.466025	174.04	1.57805	0.11637	0.399096	FALSE
P55735	Protein SEC13 homolog	SEC13	0.731068	0.263248	26.9963	2.77711	0.00984892	0.0691303	FALSE
Q9NQC3	Reticulon-4	RTN4	0.730208	0.256643	55.9895	2.84523	0.00618859	0.0502896	FALSE
P61088	Ubiquitin-conjugating enzyme E2 N	UBE2N	0.723573	0.245407	19.4858	2.94846	0.00809682	0.060632	FALSE
P53618	Coatomer subunit beta	COPB1	0.722787	0.181849	160.506	3.97464	0.000106301	0.00244492	TRUE
O00442	RNA 3-terminal phosphate cyclase	RTCA	0.718017	0.288656	17.9038	2.48745	0.0229562	0.128554	FALSE
P61353	60S ribosomal protein L27	RPL27	0.714152	0.270333	112.029	2.64175	0.00942685	0.0674607	FALSE
Q00325	Phosphate carrier protein, mitochondrial	SLC25A3	0.711342	0.324255	89.1884	2.19377	0.0308518	0.158949	FALSE
Q15582	Transforming growth factor-beta-induced protein ig-h3	TGFBI	0.705456	0.372434	113.902	1.89418	0.0607376	0.253536	FALSE
P50213	Isocitrate dehydrogenase [NAD] subunit alpha, mitochondrial	IDH3A	0.703478	0.172214	104.518	4.08491	8.66118e-05	0.00206585	TRUE
Q9GZT8	NIF3-like protein 1	NIF3L1	0.700891	0.219417	57.274	3.19433	0.00227951	0.0252018	TRUE
P08134	Rho-related GTP-binding protein RhoC	RHOC	0.700483	0.27938	11.8323	2.50727	0.0277905	0.146999	FALSE
Q15019	Septin-2	SEPT2	0.69772	0.205112	159.934	3.40166	0.000846155	0.0117188	TRUE
P62495	Eukaryotic peptide chain release factor subunit 1	ETF1	0.691923	0.215202	43.5047	3.21523	0.00245908	0.0260683	TRUE
Q4G176	Acyl-CoA synthetase family member 3, mitochondrial	ACSF3	0.690998	0.310606	8.31723	2.22468	0.0555237	0.238382	FALSE
P60953	Cell division control protein 42 homolog	CDC42	0.687648	0.268001	46.3434	2.56584	0.0135899	0.0858029	FALSE
Q9Y224	UPF0568 protein C14orf166	C14orf166	0.686261	0.24137	75.2545	2.8432	0.005747	0.0474496	TRUE
P21127;Q9UQ88	Cyclin-dependent kinase 11B;Cyclin-dependent kinase 11A	CDK11B;CDK11A	0.6844	0.234713	14.0332	2.9159	0.011259	0.075138	FALSE
P28062	Proteasome subunit beta type-8	PSMB8	0.68343	0.208966	78.3695	3.27053	0.00159662	0.0188665	TRUE
Q15005	Signal peptidase complex subunit 2	SPCS2	0.680669	0.307667	48.0546	2.21236	0.031728	0.161844	FALSE
Q14696	LDLR chaperone MESD	MESDC2	0.677623	0.199953	19.1483	3.38891	0.00305474	0.0300344	TRUE
P39060	Collagen alpha-1(XVIII) chain;Endostatin	COL18A1	0.677019	0.346818	75.1447	1.95209	0.0546538	0.236312	FALSE
Q66GS9	Centrosomal protein of 135 kDa	CEP135	0.676365	0.401429	53.6273	1.68489	0.0978208	0.358955	FALSE
P48735	Isocitrate dehydrogenase [NADP], mitochondrial	IDH2	0.674272	0.319295	388.887	2.11175	0.0353452	0.175095	FALSE
P39656	Dolichyl-diphosphooligosaccharide--protein glycosyltransferase 48 kDa subunit	DDOST	0.672471	0.185574	161.774	3.62374	0.000388435	0.00655828	TRUE
P30740	Leukocyte elastase inhibitor	SERPINB1	0.669068	0.224883	311.427	2.97518	0.00315727	0.0304525	TRUE
O00303	Eukaryotic translation initiation factor 3 subunit F	EIF3F	0.668976	0.141873	91.6417	4.7153	8.59737e-06	0.000316383	TRUE
Q9Y6Q5	AP-1 complex subunit mu-2	AP1M2	0.66736	0.273385	46.3626	2.4411	0.0185182	0.107681	FALSE
Q9NP72	Ras-related protein Rab-18	RAB18	0.66346	0.197276	35.9669	3.3631	0.00184083	0.0213603	TRUE
Q6PCB7	Long-chain fatty acid transport protein 1	SLC27A1	0.661824	0.306006	11.0138	2.16278	0.0534147	0.232426	FALSE
P02792	Ferritin light chain	FTL	0.660908	0.41706	53.8005	1.58468	0.118899	0.406213	FALSE
Q9Y366	Intraflagellar transport protein 52 homolog	IFT52	0.657749	0.209958	19.7117	3.13277	0.00530618	0.0442353	TRUE
Q8WXW3	Progesterone-induced-blocking factor 1	PIBF1	0.656774	0.261263	22.8137	2.51384	0.0194582	0.111635	FALSE
Q8N4T8	Carbonyl reductase family member 4	CBR4	0.653833	0.210016	22.9574	3.11325	0.00489859	0.0415091	TRUE
P36873	Serine/threonine-protein phosphatase PP1-gamma catalytic subunit	PPP1CC	0.653552	0.667906	3.03369	0.978508	0.399258	0.976975	FALSE
Q9Y4P9	Sperm flagellar protein 1	SPEF1	0.65211	0.271304	35.16	2.40361	0.0216404	0.122518	FALSE
P02679	Fibrinogen gamma chain	FGG	0.650478	0.298514	95.2184	2.17906	0.0317948	0.161865	FALSE
P53990	IST1 homolog	IST1	0.645398	0.19844	52.2148	3.25235	0.00200851	0.0227926	TRUE
Q9UNS2	COP9 signalosome complex subunit 3	COPS3	0.645241	0.199648	34.8612	3.23189	0.00268666	0.0273743	TRUE
P40763	Signal transducer and activator of transcription 3	STAT3	0.644562	0.207044	59.924	3.11316	0.00283657	0.028543	TRUE
Q4V328	GRIP1-associated protein 1	GRIPAP1	0.633352	4.14434	4.50105	0.152823	0.885148	1	FALSE
Q96CN5	Leucine-rich repeat-containing protein 45	LRRC45	0.632552	0.315484	45.2566	2.00502	0.0509637	0.225184	FALSE
P62081	40S ribosomal protein S7	RPS7	0.632434	0.210547	125.496	3.00376	0.00321977	0.030719	TRUE
P01024	Complement C3;Complement C3 beta chain;C3-beta-c;Complement C3 alpha chain;C3a anaphylatoxin;Acylation stimulating protein;Complement C3b alpha chain;Complement C3c alpha chain fragment 1;Complement C3dg fragment;Complement C3g fragment;Complement C3d fragment;Complement C3f fragment;Complement C3c alpha chain fragment 2	C3	0.632267	0.371061	659.169	1.70394	0.088863	0.335155	FALSE
O15511	Actin-related protein 2/3 complex subunit 5	ARPC5	0.629227	0.17354	27.5993	3.62584	0.00115242	0.0150468	TRUE
Q9H3K2	Growth hormone-inducible transmembrane protein	GHITM	0.628286	0.364534	6.43072	1.72353	0.132237	0.440107	FALSE
P22087	rRNA 2-O-methyltransferase fibrillarin	FBL	0.627894	0.293892	54.7678	2.13648	0.0371243	0.181465	FALSE
P84077;P61204	ADP-ribosylation factor 1;ADP-ribosylation factor 3	ARF1;ARF3	0.625452	0.347992	77.9475	1.79732	0.0761579	0.301356	FALSE
P47985	Cytochrome b-c1 complex subunit Rieske, mitochondrial;Cytochrome b-c1 complex subunit 11	UQCRFS1	0.624404	0.33527	25.9929	1.86239	0.0738889	0.294077	FALSE
O14818	Proteasome subunit alpha type-7	PSMA7	0.618338	0.177026	80.3252	3.49292	0.000779862	0.0109777	TRUE
P22735	Protein-glutamine gamma-glutamyltransferase K	TGM1	0.614372	0.405673	105.799	1.51445	0.132893	0.441718	FALSE
P04233	HLA class II histocompatibility antigen gamma chain	CD74	0.610184	0.196033	73.2874	3.11265	0.00264377	0.0273039	TRUE
Q9NUJ1	Mycophenolic acid acyl-glucuronide esterase, mitochondrial	ABHD10	0.609468	0.253113	34.0995	2.40788	0.0216003	0.122518	FALSE
Q10570	Cleavage and polyadenylation specificity factor subunit 1	CPSF1	0.606826	0.21209	21.5641	2.86118	0.00919311	0.06675	FALSE
Q96IX5	Up-regulated during skeletal muscle growth protein 5	USMG5	0.606438	0.31953	13.3614	1.89791	0.0795254	0.311334	FALSE
P14927	Cytochrome b-c1 complex subunit 7	UQCRB	0.604684	0.249954	67.1887	2.41918	0.0182694	0.106716	FALSE
P62312	U6 snRNA-associated Sm-like protein LSm6	LSM6	0.601046	0.235049	32.2649	2.55711	0.0154544	0.0938927	FALSE
Q16795	NADH dehydrogenase [ubiquinone] 1 alpha subcomplex subunit 9, mitochondrial	NDUFA9	0.600399	0.346535	65.7604	1.73258	0.0878585	0.332528	FALSE
O75608	Acyl-protein thioesterase 1	LYPLA1	0.599629	0.149687	33.0572	4.00589	0.000330131	0.00586494	TRUE
P62851	40S ribosomal protein S25	RPS25	0.59887	0.242898	97.4501	2.46552	0.0154299	0.0938927	FALSE
P99999	Cytochrome c	CYCS	0.598523	0.225582	48.9746	2.65324	0.0107181	0.0722771	FALSE
Q9GZM7	Tubulointerstitial nephritis antigen-like	TINAGL1	0.595093	1.18048	7.59197	0.504112	0.628482	1	FALSE
Q9Y2X3	Nucleolar protein 58	NOP58	0.590636	0.379962	35.5513	1.55446	0.128932	0.43321	FALSE
Q96CW1	AP-2 complex subunit mu	AP2M1	0.590518	0.218991	40.0243	2.69654	0.0102007	0.0704474	FALSE
P21980	Protein-glutamine gamma-glutamyltransferase 2	TGM2	0.585447	0.387911	410.645	1.50923	0.132009	0.439915	FALSE
Q10713	Mitochondrial-processing peptidase subunit alpha	PMPCA	0.582914	0.330742	21.6438	1.76244	0.0921128	0.344387	FALSE
Q00610	Clathrin heavy chain 1	CLTC	0.582811	0.247534	922.688	2.35447	0.0187581	0.108831	FALSE
P01619	Ig kappa chain V-III region B6		0.582497	0.389376	57.4895	1.49598	0.14013	0.457508	FALSE
P05976;P08590	Myosin light chain 1/3, skeletal muscle isoform;Myosin light chain 3	MYL1;MYL3	0.58227	184.399	4.26432	0.00315766	0.997623	1	FALSE
Q008S8	Epithelial cell-transforming sequence 2 oncogene-like	ECT2L	0.581463	0.248994	16.4502	2.33524	0.0324915	0.164437	FALSE
P62241	40S ribosomal protein S8	RPS8	0.581202	0.189618	195.344	3.06512	0.00248355	0.0262198	TRUE
O15145	Actin-related protein 2/3 complex subunit 3	ARPC3	0.579405	0.356258	36.2607	1.62636	0.112533	0.390154	FALSE
P68036	Ubiquitin-conjugating enzyme E2 L3	UBE2L3	0.578441	0.393523	8.75209	1.4699	0.176598	0.542859	FALSE
Q9H845	Acyl-CoA dehydrogenase family member 9, mitochondrial	ACAD9	0.57835	0.219623	64.7883	2.63337	0.0105604	0.0715886	FALSE
Q9BPX5	Actin-related protein 2/3 complex subunit 5-like protein	ARPC5L	0.577528	0.252062	15.1515	2.29121	0.0366865	0.180008	FALSE
O43837	Isocitrate dehydrogenase [NAD] subunit beta, mitochondrial	IDH3B	0.576643	0.284806	38.4058	2.02469	0.0498928	0.221593	FALSE
P08559	Pyruvate dehydrogenase E1 component subunit alpha, somatic form, mitochondrial	PDHA1	0.575215	0.183938	93.3364	3.12722	0.00235353	0.0256894	TRUE
P48594	Serpin B4	SERPINB4	0.574253	0.579945	15.9166	0.990186	0.336899	0.866278	FALSE
P46783	40S ribosomal protein S10	RPS10	0.573642	0.303052	55.9536	1.89288	0.06355	0.261509	FALSE
Q06210	Glutamine--fructose-6-phosphate aminotransferase [isomerizing] 1	GFPT1	0.571497	0.236468	159.303	2.4168	0.0167874	0.100102	FALSE
O00429	Dynamin-1-like protein	DNM1L	0.571305	0.253297	43.0914	2.25547	0.0292365	0.153461	FALSE
Q16610	Extracellular matrix protein 1	ECM1	0.569249	0.7816	17.6723	0.728313	0.475963	1	FALSE
Q687X5	Metalloreductase STEAP4	STEAP4	0.56918	0.265631	26.6079	2.14275	0.0414423	0.195089	FALSE
Q6IAN0	Dehydrogenase/reductase SDR family member 7B	DHRS7B	0.567991	0.283513	37.4447	2.0034	0.0524107	0.23	FALSE
Q9BUN8	Derlin-1	DERL1	0.562911	0.305502	9.10855	1.84258	0.0981124	0.359513	FALSE
Q6ZMT9	Death domain-containing protein 1	DTHD1	0.562547	0.306186	7.84759	1.83727	0.104199	0.371239	FALSE
Q00577	Transcriptional activator protein Pur-alpha	PURA	0.562178	0.192242	93.9472	2.92433	0.0043264	0.037779	TRUE
P15941	Mucin-1;Mucin-1 subunit alpha;Mucin-1 subunit beta	MUC1	0.559378	0.391795	33.7024	1.42773	0.16257	0.513842	FALSE
P12814	Alpha-actinin-1	ACTN1	0.559255	0.230948	234.676	2.42156	0.0162133	0.0971292	FALSE
O96019	Actin-like protein 6A	ACTL6A	0.558303	0.157341	29.0447	3.54836	0.0013401	0.0165966	TRUE
P41091	Eukaryotic translation initiation factor 2 subunit 3	EIF2S3	0.554741	0.296309	14.3822	1.87217	0.0816589	0.316321	FALSE
P61769	Beta-2-microglobulin;Beta-2-microglobulin form pI 5.3	B2M	0.55326	0.344185	52.3165	1.60745	0.113975	0.394104	FALSE
Q13232	Nucleoside diphosphate kinase 3	NME3	0.550998	0.218151	86.2874	2.52576	0.0133712	0.085258	FALSE
P29692	Elongation factor 1-delta	EEF1D	0.549427	0.190744	191.074	2.88044	0.00442484	0.0382496	TRUE
Q16658	Fascin	FSCN1	0.548596	0.363477	6.34646	1.5093	0.179297	0.549005	FALSE
O43633	Charged multivesicular body protein 2a	CHMP2A	0.546626	0.197927	33.2978	2.76176	0.00928491	0.066997	FALSE
Q9BPU9	B9 domain-containing protein 2	B9D2	0.545057	0.221081	9.18545	2.46542	0.0353356	0.175095	FALSE
Q06323	Proteasome activator complex subunit 1	PSME1	0.544572	0.234137	218.432	2.32586	0.0209428	0.119092	FALSE
P22033	Methylmalonyl-CoA mutase, mitochondrial	MUT	0.543938	0.405352	22.3068	1.34189	0.193132	0.578612	FALSE
O14579	Coatomer subunit epsilon	COPE	0.543505	0.1928	70.2111	2.81901	0.0062546	0.0505074	FALSE
O95782	AP-2 complex subunit alpha-1	AP2A1	0.5425	0.173366	80.9718	3.12922	0.00243691	0.0260683	TRUE
P61421	V-type proton ATPase subunit d 1	ATP6V0D1	0.536078	0.197124	38.2939	2.7195	0.0097747	0.0688568	FALSE
P12268	Inosine-5-monophosphate dehydrogenase 2	IMPDH2	0.535202	0.142229	49.4405	3.76296	0.000445995	0.00713593	TRUE
Q92973	Transportin-1	TNPO1	0.535104	0.189176	15.8966	2.82861	0.0121627	0.0791192	FALSE
P16422	Epithelial cell adhesion molecule	EPCAM	0.534881	0.262068	25.8374	2.041	0.0515898	0.227171	FALSE
Q8IZ02	Leucine-rich repeat-containing protein 34	LRRC34	0.531969	0.266754	10.071	1.99423	0.0738961	0.294077	FALSE
P41252	Isoleucine--tRNA ligase, cytoplasmic	IARS	0.530201	0.181076	181.759	2.92807	0.00384718	0.0347731	TRUE
O43768	Alpha-endosulfine	ENSA	0.52786	0.489798	21.3457	1.07771	0.293193	0.786734	FALSE
Q15417	Calponin-3	CNN3	0.525296	0.23794	24.9956	2.20768	0.0366672	0.180008	FALSE
P09668	Pro-cathepsin H;Cathepsin H mini chain;Cathepsin H;Cathepsin H heavy chain;Cathepsin H light chain	CTSH	0.523878	0.59582	13.2561	0.879256	0.394922	0.970389	FALSE
P61923	Coatomer subunit zeta-1	COPZ1	0.522094	0.291124	25.3715	1.79337	0.0848431	0.325232	FALSE
Q14914	Prostaglandin reductase 1	PTGR1	0.518924	0.208103	84.2655	2.49359	0.0146009	0.0910701	FALSE
P18085	ADP-ribosylation factor 4	ARF4	0.517896	0.291314	71.7923	1.77779	0.079673	0.311438	FALSE
P38919	Eukaryotic initiation factor 4A-III;Eukaryotic initiation factor 4A-III, N-terminally processed	EIF4A3	0.514807	0.163056	175.34	3.15725	0.00187538	0.0216636	TRUE
Q96MR6	Cilia- and flagella-associated protein 57	CFAP57	0.513373	0.262851	66.7464	1.9531	0.0550023	0.236933	FALSE
P02675	Fibrinogen beta chain;Fibrinopeptide B;Fibrinogen beta chain	FGB	0.511544	0.259565	72.9598	1.97077	0.0525438	0.230192	FALSE
Q13838	Spliceosome RNA helicase DDX39B	DDX39B	0.511404	0.194701	68.852	2.62661	0.0106207	0.0718082	FALSE
P62249	40S ribosomal protein S16	RPS16	0.510047	0.195623	209.204	2.6073	0.00978322	0.0688568	FALSE
P46977	Dolichyl-diphosphooligosaccharide--protein glycosyltransferase subunit STT3A	STT3A	0.509669	0.244494	113.852	2.08459	0.0393426	0.188727	FALSE
Q9UK59	Lariat debranching enzyme	DBR1	0.509444	0.273024	12.2387	1.86593	0.0861912	0.328445	FALSE
P36955	Pigment epithelium-derived factor	SERPINF1	0.508506	0.220312	47.231	2.30812	0.0254187	0.138726	FALSE
P09493	Tropomyosin alpha-1 chain	TPM1	0.508207	0.301485	24.6871	1.68568	0.104459	0.371239	FALSE
H7BZ55	Putative ciliary rootlet coiled-coil protein-like 3 protein		0.507324	0.32735	546.344	1.54979	0.121771	0.413282	FALSE
Q7Z4L5	Tetratricopeptide repeat protein 21B	TTC21B	0.506663	0.235783	41.1654	2.14886	0.037576	0.182634	FALSE
P62888	60S ribosomal protein L30	RPL30	0.506588	0.219978	87.8977	2.3029	0.0236453	0.13099	FALSE
O75340	Programmed cell death protein 6	PDCD6	0.50486	0.210714	96.4684	2.39595	0.0185065	0.107681	FALSE
O75390	Citrate synthase, mitochondrial	CS	0.504375	0.196273	173.938	2.56976	0.0110153	0.0738945	FALSE
P50395	Rab GDP dissociation inhibitor beta	GDI2	0.504352	0.141123	232.129	3.57383	0.000427811	0.00701937	TRUE
Q16881	Thioredoxin reductase 1, cytoplasmic	TXNRD1	0.504007	0.170843	92.3077	2.95012	0.00402515	0.0360027	TRUE
P35606	Coatomer subunit beta	COPB2	0.502756	0.185185	251.232	2.71489	0.00708951	0.0555094	FALSE
P04439	HLA class I histocompatibility antigen, A-3 alpha chain	HLA-A	0.502701	0.315047	75.107	1.59563	0.11477	0.395478	FALSE
P98160	Basement membrane-specific heparan sulfate proteoglycan core protein;Endorepellin;LG3 peptide	HSPG2	0.501813	0.287307	458.975	1.74661	0.0813736	0.31569	FALSE
O15335	Chondroadherin	CHAD	0.495837	0.380798	6.59803	1.3021	0.236491	0.67315	FALSE
Q15404	Ras suppressor protein 1	RSU1	0.491726	0.253112	14.8613	1.94272	0.0712438	0.286756	FALSE
Q8N2G8	GH3 domain-containing protein	GHDC	0.491701	0.184493	19.8455	2.66515	0.0149306	0.0924549	FALSE
P20618	Proteasome subunit beta type-1	PSMB1	0.488553	0.165987	141.853	2.94333	0.00379477	0.0345704	TRUE
Q9P253	Vacuolar protein sorting-associated protein 18 homolog	VPS18	0.487145	0.238861	14.0827	2.03945	0.0606285	0.253536	FALSE
Q12931	Heat shock protein 75 kDa, mitochondrial	TRAP1	0.486645	0.162692	122.983	2.99121	0.00335797	0.0313411	TRUE
P53634	Dipeptidyl peptidase 1;Dipeptidyl peptidase 1 exclusion domain chain;Dipeptidyl peptidase 1 heavy chain;Dipeptidyl peptidase 1 light chain	CTSC	0.486194	0.280971	38.4074	1.7304	0.0915868	0.343221	FALSE
P05107	Integrin beta-2	ITGB2	0.48501	0.820776	7.34054	0.590916	0.572316	1	FALSE
Q9BZW7	Testis-specific gene 10 protein	TSGA10	0.484691	0.381339	126.527	1.27102	0.206052	0.605234	FALSE
P21810	Biglycan	BGN	0.484524	0.283306	69.7067	1.71025	0.0916678	0.343221	FALSE
P49748	Very long-chain specific acyl-CoA dehydrogenase, mitochondrial	ACADVL	0.484279	0.253041	233.825	1.91384	0.0568619	0.242342	FALSE
P01834	Ig kappa chain C region	IGKC	0.483679	0.341441	167.437	1.41658	0.158463	0.503331	FALSE
P12694	2-oxoisovalerate dehydrogenase subunit alpha, mitochondrial	BCKDHA	0.481397	0.168134	20.9189	2.86318	0.0093316	0.0671458	FALSE
P31942	Heterogeneous nuclear ribonucleoprotein H3	HNRNPH3	0.481126	0.24078	106.2	1.99819	0.0482516	0.215792	FALSE
O00567	Nucleolar protein 56	NOP56	0.480839	0.433742	31.3766	1.10858	0.276036	0.755651	FALSE
Q71UI9;P0C0S5	Histone H2A.V;Histone H2A.Z	H2AFV;H2AFZ	0.478406	0.280955	58.1555	1.70279	0.0939478	0.348717	FALSE
P00966	Argininosuccinate synthase	ASS1	0.477159	0.227557	151.971	2.09688	0.0376608	0.182701	FALSE
Q9Y2S2	Lambda-crystallin homolog	CRYL1	0.476388	0.420032	19.217	1.13417	0.270674	0.744137	FALSE
Q9Y5B9	FACT complex subunit SPT16	SUPT16H	0.47534	0.241697	34.2165	1.96668	0.0573735	0.243885	FALSE
Q5SWX8	Protein odr-4 homolog	ODR4	0.472443	0.747557	4.64254	0.631983	0.557199	1	FALSE
Q8NFV4	Alpha/beta hydrolase domain-containing protein 11	ABHD11	0.471532	0.269717	101.458	1.74824	0.0834467	0.321795	FALSE
P28749	Retinoblastoma-like protein 1	RBL1	0.467637	0.307249	27.1357	1.52201	0.139575	0.456275	FALSE
O43390	Heterogeneous nuclear ribonucleoprotein R	HNRNPR	0.466777	0.192046	180.852	2.43055	0.0160522	0.0966131	FALSE
O75368	SH3 domain-binding glutamic acid-rich-like protein	SH3BGRL	0.465159	0.172705	39.9565	2.69337	0.0102887	0.0705992	FALSE
Q99805	Transmembrane 9 superfamily member 2	TM9SF2	0.4638	0.228617	101.165	2.02872	0.0451142	0.206419	FALSE
O94886	CSC1-like protein 1	TMEM63A	0.463217	0.217753	35.4761	2.12726	0.0404234	0.192123	FALSE
Q8IY82	Dynein regulatory complex subunit 7	DRC7	0.461798	0.174956	23.0239	2.6395	0.0146441	0.0911187	FALSE
Q9Y512	Sorting and assembly machinery component 50 homolog	SAMM50	0.460224	0.2227	46.3037	2.06656	0.0443941	0.204304	FALSE
P24844	Myosin regulatory light polypeptide 9	MYL9	0.459386	0.26471	15.8787	1.73543	0.102026	0.365027	FALSE
O75694	Nuclear pore complex protein Nup155	NUP155	0.455583	0.210015	20.8774	2.16929	0.0417558	0.195248	FALSE
O00232	26S proteasome non-ATPase regulatory subunit 12	PSMD12	0.455142	0.149835	88.3449	3.03762	0.00313488	0.030386	TRUE
Q8NFH3	Nucleoporin Nup43	NUP43	0.453285	0.325652	12.281	1.39193	0.188638	0.569675	FALSE
Q8IWL2;Q8IWL1	Pulmonary surfactant-associated protein A1;Pulmonary surfactant-associated protein A2	SFTPA1;SFTPA2	0.452909	0.339406	86.1019	1.33442	0.185585	0.563373	FALSE
Q9BVK6	Transmembrane emp24 domain-containing protein 9	TMED9	0.452727	0.268704	139.244	1.68485	0.0942567	0.348858	FALSE
Q12797	Aspartyl/asparaginyl beta-hydroxylase	ASPH	0.4527	0.312669	11.4776	1.44785	0.174417	0.538083	FALSE
Q8IYT4	Katanin p60 ATPase-containing subunit A-like 2	KATNAL2	0.451674	0.26164	20.9703	1.72632	0.0989951	0.361206	FALSE
P23284	Peptidyl-prolyl cis-trans isomerase B	PPIB	0.451316	0.239801	203.492	1.88205	0.0612572	0.254925	FALSE
Q12874	Splicing factor 3A subunit 3	SF3A3	0.45097	0.145719	105.745	3.09479	0.00252063	0.0263949	TRUE
Q9UIJ7	GTP:AMP phosphotransferase AK3, mitochondrial	AK3	0.448562	0.236753	73.4114	1.89465	0.0620776	0.25668	FALSE
Q13200	26S proteasome non-ATPase regulatory subunit 2	PSMD2	0.446675	0.144927	146.751	3.08206	0.00245588	0.0260683	TRUE
P28066	Proteasome subunit alpha type-5	PSMA5	0.445587	0.174284	131.381	2.55667	0.011705	0.0773692	FALSE
Q15102	Platelet-activating factor acetylhydrolase IB subunit gamma	PAFAH1B3	0.444695	0.188085	35.6991	2.36432	0.0236251	0.13099	FALSE
P60900	Proteasome subunit alpha type-6	PSMA6	0.444094	0.151843	141.014	2.92469	0.00401914	0.0360027	TRUE
O43674	NADH dehydrogenase [ubiquinone] 1 beta subcomplex subunit 5, mitochondrial	NDUFB5	0.443412	0.299217	19.0616	1.48191	0.154708	0.494451	FALSE
Q9BRA2	Thioredoxin domain-containing protein 17	TXNDC17	0.443168	0.22927	60.6183	1.93295	0.0579173	0.244984	FALSE
P48506	Glutamate--cysteine ligase catalytic subunit	GCLC	0.441413	0.209301	75.2516	2.10899	0.0382724	0.184971	FALSE
Q7L1Q6	Basic leucine zipper and W2 domain-containing protein 1	BZW1	0.440417	0.411053	32.3563	1.07144	0.2919	0.784083	FALSE
P09012	U1 small nuclear ribonucleoprotein A	SNRPA	0.438759	0.159767	81.5548	2.74625	0.00741538	0.0574288	FALSE
Q9UKK3	Poly [ADP-ribose] polymerase 4	PARP4	0.436257	0.259812	27.4368	1.67912	0.104483	0.371239	FALSE
P55263	Adenosine kinase	ADK	0.434028	0.247149	47.8313	1.75614	0.085466	0.327133	FALSE
P20674	Cytochrome c oxidase subunit 5A, mitochondrial	COX5A	0.431091	0.261127	100.095	1.65088	0.101897	0.365027	FALSE
Q969L2	Protein MAL2	MAL2	0.43096	0.227632	31.6459	1.89324	0.0675019	0.2747	FALSE
P26599	Polypyrimidine tract-binding protein 1	PTBP1	0.429312	0.156975	197.758	2.7349	0.00680697	0.0537876	FALSE
Q14166	Tubulin--tyrosine ligase-like protein 12	TTLL12	0.427466	0.310727	17.5595	1.3757	0.186211	0.563781	FALSE
Q14031	Collagen alpha-6(IV) chain	COL4A6	0.425071	36972.6	3.48999	1.14969e-05	0.999991	1	FALSE
O00182	Galectin-9	LGALS9	0.424735	0.215622	22.0779	1.96982	0.0615316	0.255242	FALSE
O60832	H/ACA ribonucleoprotein complex subunit 4	DKC1	0.422013	0.29156	33.3352	1.44743	0.157116	0.500287	FALSE
P16435	NADPH--cytochrome P450 reductase	POR	0.421244	0.209778	273.792	2.00805	0.0456204	0.206898	FALSE
O95834	Echinoderm microtubule-associated protein-like 2	EML2	0.419529	0.202324	158.541	2.07355	0.0397388	0.189921	FALSE
O00299	Chloride intracellular channel protein 1	CLIC1	0.417634	0.196646	219.405	2.12379	0.0348077	0.173433	FALSE
Q8TCJ2	Dolichyl-diphosphooligosaccharide--protein glycosyltransferase subunit STT3B	STT3B	0.416509	0.204274	86.4189	2.03897	0.0445088	0.204304	FALSE
O95749	Geranylgeranyl pyrophosphate synthase	GGPS1	0.416229	0.404415	8.83118	1.02921	0.330743	0.857419	FALSE
P11233	Ras-related protein Ral-A	RALA	0.416089	0.159703	29.115	2.60539	0.0143096	0.0899062	FALSE
P08574	Cytochrome c1, heme protein, mitochondrial	CYC1	0.414617	0.24405	40.1387	1.6989	0.0970777	0.357757	FALSE
P58546	Myotrophin	MTPN	0.414342	0.189777	14.9966	2.18331	0.0453184	0.20662	FALSE
Q9P035	Very-long-chain (3R)-3-hydroxyacyl-CoA dehydratase 3	HACD3	0.412427	0.153303	85.2679	2.69027	0.00858885	0.0637604	FALSE
P43307	Translocon-associated protein subunit alpha	SSR1	0.411453	0.273579	47.886	1.50397	0.139157	0.455488	FALSE
O94811	Tubulin polymerization-promoting protein	TPPP	0.410799	0.277845	27.215	1.47852	0.150751	0.483604	FALSE
Q14624	Inter-alpha-trypsin inhibitor heavy chain H4;70 kDa inter-alpha-trypsin inhibitor heavy chain H4;35 kDa inter-alpha-trypsin inhibitor heavy chain H4	ITIH4	0.408287	0.806119	15.7502	0.506485	0.619532	1	FALSE
Q9BTT0	Acidic leucine-rich nuclear phosphoprotein 32 family member E	ANP32E	0.407419	0.176999	23.65	2.30181	0.0304702	0.158248	FALSE
P35625	Metalloproteinase inhibitor 3	TIMP3	0.405499	0.65773	6.66139	0.616513	0.558027	1	FALSE
P35237	Serpin B6	SERPINB6	0.404137	0.235382	220.905	1.71694	0.0873913	0.332035	FALSE
Q16531	DNA damage-binding protein 1	DDB1	0.403482	0.159163	233.238	2.53502	0.0118989	0.0777961	FALSE
Q9NQX4	Unconventional myosin-Vc	MYO5C	0.403291	0.239641	18.0171	1.6829	0.109643	0.383749	FALSE
Q9H1X1	Radial spoke head protein 9 homolog	RSPH9	0.40291	0.292506	162.606	1.37744	0.170269	0.531652	FALSE
O43660	Pleiotropic regulator 1	PLRG1	0.402655	0.313155	15.8416	1.2858	0.216991	0.628055	FALSE
P62333	26S protease regulatory subunit 10B	PSMC6	0.402019	0.152304	107.847	2.63958	0.0095311	0.0680114	FALSE
P02794	Ferritin heavy chain;Ferritin heavy chain, N-terminally processed	FTH1	0.400947	0.406853	78.3833	0.985482	0.327419	0.854088	FALSE
Q9Y6K5	2-5-oligoadenylate synthase 3	OAS3	0.400735	0.433699	27.1014	0.923992	0.363645	0.915688	FALSE
Q13162	Peroxiredoxin-4	PRDX4	0.400702	0.243741	66.7503	1.64397	0.104885	0.372154	FALSE
Q9BR76	Coronin-1B	CORO1B	0.398656	0.155811	123.261	2.55858	0.0117202	0.0773692	FALSE
Q12792	Twinfilin-1	TWF1	0.39764	0.203979	49.5568	1.94942	0.0569165	0.242342	FALSE
O00764	Pyridoxal kinase	PDXK	0.396855	0.208347	53.5604	1.90477	0.0621854	0.256714	FALSE
P11413	Glucose-6-phosphate 1-dehydrogenase	G6PD	0.395935	0.15216	225.414	2.60209	0.00987988	0.0691591	FALSE
O75436	Vacuolar protein sorting-associated protein 26A	VPS26A	0.39542	0.223154	40.0178	1.77196	0.0840153	0.32302	FALSE
P14868	Aspartate--tRNA ligase, cytoplasmic	DARS	0.3954	0.182402	234.578	2.16773	0.0311852	0.160026	FALSE
P04179	Superoxide dismutase [Mn], mitochondrial	SOD2	0.394745	0.199935	114.108	1.97436	0.0507565	0.224654	FALSE
O95571	Persulfide dioxygenase ETHE1, mitochondrial	ETHE1	0.393656	0.240843	24.4062	1.6345	0.114989	0.395478	FALSE
P04259	Keratin, type II cytoskeletal 6B	KRT6B	0.392944	1.356	10.8247	0.289781	0.777459	1	FALSE
Q92882	Osteoclast-stimulating factor 1	OSTF1	0.389366	0.140717	27.6592	2.76701	0.00996932	0.0692209	FALSE
Q15363	Transmembrane emp24 domain-containing protein 2	TMED2	0.386285	0.307002	55.9538	1.25825	0.213526	0.622222	FALSE
Q9UJ70	N-acetyl-D-glucosamine kinase	NAGK	0.385392	0.141721	115.897	2.71938	0.0075469	0.0580323	FALSE
Q8WX93	Palladin	PALLD	0.384616	0.233989	31.1827	1.64373	0.110278	0.384013	FALSE
P42704	Leucine-rich PPR motif-containing protein, mitochondrial	LRPPRC	0.384277	0.157238	323.477	2.44391	0.0150627	0.0928266	FALSE
Q9UHV9	Prefoldin subunit 2	PFDN2	0.383348	0.198301	37.3529	1.93316	0.0608231	0.253536	FALSE
P31943	Heterogeneous nuclear ribonucleoprotein H;Heterogeneous nuclear ribonucleoprotein H, N-terminally processed	HNRNPH1	0.380106	0.201699	59.7596	1.88452	0.064361	0.263583	FALSE
P60510	Serine/threonine-protein phosphatase 4 catalytic subunit	PPP4C	0.378579	0.2069	21.9484	1.82977	0.0809015	0.314807	FALSE
Q9NPJ3	Acyl-coenzyme A thioesterase 13;Acyl-coenzyme A thioesterase 13, N-terminally processed	ACOT13	0.377548	0.406473	8.95357	0.928837	0.377334	0.937332	FALSE
P29728	2-5-oligoadenylate synthase 2	OAS2	0.377397	0.411544	35.4792	0.917027	0.36532	0.918112	FALSE
Q99816	Tumor susceptibility gene 101 protein	TSG101	0.375934	0.175187	27.3674	2.1459	0.040902	0.193327	FALSE
P30838	Aldehyde dehydrogenase, dimeric NADP-preferring	ALDH3A1	0.375742	0.28536	177.309	1.31673	0.189628	0.571323	FALSE
P62424	60S ribosomal protein L7a	RPL7A	0.369479	0.200332	237.291	1.84433	0.066381	0.270995	FALSE
P21796	Voltage-dependent anion-selective channel protein 1	VDAC1	0.367755	0.245112	125.344	1.50036	0.136037	0.447549	FALSE
P61163	Alpha-centractin	ACTR1A	0.367462	0.229131	21.2733	1.60372	0.12352	0.417571	FALSE
P36871	Phosphoglucomutase-1	PGM1	0.365024	0.22734	161.039	1.60563	0.110314	0.384013	FALSE
P54886	Delta-1-pyrroline-5-carboxylate synthase;Glutamate 5-kinase;Gamma-glutamyl phosphate reductase	ALDH18A1	0.363274	0.265794	88.7519	1.36675	0.175156	0.539149	FALSE
P28074	Proteasome subunit beta type-5	PSMB5	0.3625	0.186274	90.0136	1.94606	0.0547664	0.236312	FALSE
O43688	Lipid phosphate phosphohydrolase 2	PPAP2C	0.360939	0.345274	22.144	1.04537	0.30713	0.812286	FALSE
Q9Y5A9	YTH domain-containing family protein 2	YTHDF2	0.359985	6.94599	2.49805	0.0518262	0.962524	1	FALSE
Q9NZ45	CDGSH iron-sulfur domain-containing protein 1	CISD1	0.358905	0.311349	17.7099	1.15274	0.264339	0.730619	FALSE
P0DN76;Q01081	Splicing factor U2AF 35 kDa subunit	U2AF1	0.358476	0.489305	16.4678	0.732623	0.474088	1	FALSE
P46459	Vesicle-fusing ATPase	NSF	0.358067	0.1365	147.747	2.62321	0.00962435	0.0683308	FALSE
Q63ZY3	KN motif and ankyrin repeat domain-containing protein 2	KANK2	0.357884	0.485846	8.83491	0.736619	0.480456	1	FALSE
P59998	Actin-related protein 2/3 complex subunit 4	ARPC4	0.357615	0.174128	129.421	2.05374	0.0420143	0.195712	FALSE
O95399	Urotensin-2	UTS2	0.354214	0.266594	21.6765	1.32866	0.197778	0.587892	FALSE
P78527	DNA-dependent protein kinase catalytic subunit	PRKDC	0.352045	0.161275	1124.33	2.18289	0.0292504	0.153461	FALSE
Q8WWY3	U4/U6 small nuclear ribonucleoprotein Prp31	PRPF31	0.350496	0.154142	51.4452	2.27386	0.027177	0.145245	FALSE
Q8NE86	Calcium uniporter protein, mitochondrial	MCU	0.350215	0.169215	76.9247	2.06965	0.041843	0.195267	FALSE
Q9BQA1	Methylosome protein 50	WDR77	0.348139	0.26093	13.5489	1.33423	0.204122	0.601208	FALSE
Q9Y6N5	Sulfide:quinone oxidoreductase, mitochondrial	SQRDL	0.344795	0.205089	158.362	1.6812	0.0946957	0.34998	FALSE
Q8IYT3	Coiled-coil domain-containing protein 170	CCDC170	0.343276	0.317119	110.257	1.08248	0.281399	0.76384	FALSE
Q5T4S7	E3 ubiquitin-protein ligase UBR4	UBR4	0.341424	0.300064	55.9091	1.13784	0.26004	0.71951	FALSE
P25788	Proteasome subunit alpha type-3	PSMA3	0.341037	0.217513	108.216	1.56789	0.119826	0.408837	FALSE
O43795	Unconventional myosin-Ib	MYO1B	0.339518	0.185718	50.9935	1.82813	0.0733823	0.293074	FALSE
P42766	60S ribosomal protein L35	RPL35	0.337235	0.23962	52.6256	1.40738	0.165195	0.520224	FALSE
Q8NFW8	N-acylneuraminate cytidylyltransferase	CMAS	0.336974	0.240422	27.6002	1.4016	0.172182	0.534069	FALSE
Q8WZ59	Transmembrane protein 190	TMEM190	0.336911	8.57579	3.49884	0.0392862	0.970799	1	FALSE
P17661	Desmin	DES	0.33417	0.307439	174.542	1.08695	0.278558	0.760158	FALSE
P19075	Tetraspanin-8	TSPAN8	0.330459	0.811141	14.2306	0.4074	0.689777	1	FALSE
P13611	Versican core protein	VCAN	0.329413	0.212821	41.1526	1.54784	0.129317	0.43375	FALSE
P29144	Tripeptidyl-peptidase 2	TPP2	0.328733	0.198711	85.4284	1.65433	0.10173	0.365	FALSE
Q9Y262	Eukaryotic translation initiation factor 3 subunit L	EIF3L	0.327641	0.162805	170.879	2.01248	0.04574	0.207076	FALSE
P07988	Pulmonary surfactant-associated protein B	SFTPB	0.326739	0.350037	228.871	0.933441	0.351576	0.893155	FALSE
Q9BRJ6	Uncharacterized protein C7orf50	C7orf50	0.326298	0.175592	11.9589	1.85827	0.0879082	0.332528	FALSE
P84098	60S ribosomal protein L19	RPL19	0.324832	0.231616	76.8626	1.40246	0.164804	0.519627	FALSE
P30085	UMP-CMP kinase	CMPK1	0.323274	0.249942	86.8554	1.2934	0.199303	0.590121	FALSE
O43813	LanC-like protein 1	LANCL1	0.322746	0.185005	47.3426	1.74453	0.0875566	0.332174	FALSE
P45880	Voltage-dependent anion-selective channel protein 2	VDAC2	0.32171	0.210734	148.185	1.52662	0.128988	0.43321	FALSE
Q93052	Lipoma-preferred partner	LPP	0.321606	0.194375	35.5443	1.65456	0.106818	0.376421	FALSE
A5D8V7	Coiled-coil domain-containing protein 151	CCDC151	0.318775	0.213619	144.777	1.49226	0.137807	0.452217	FALSE
P53621	Coatomer subunit alpha;Xenin;Proxenin	COPA	0.317971	0.220442	428.43	1.44243	0.149913	0.482719	FALSE
P08727	Keratin, type I cytoskeletal 19	KRT19	0.317264	0.371191	14.3073	0.85472	0.406791	0.990449	FALSE
P49721	Proteasome subunit beta type-2	PSMB2	0.315902	0.197075	53.4419	1.60295	0.11484	0.395478	FALSE
Q9H3K6	BolA-like protein 2	BOLA2	0.313522	0.221995	25.139	1.4123	0.170123	0.531652	FALSE
O15230	Laminin subunit alpha-5	LAMA5	0.313436	0.283581	27.6419	1.10528	0.278567	0.760158	FALSE
Q5JVL4	EF-hand domain-containing protein 1	EFHC1	0.311296	0.251796	150.729	1.2363	0.218269	0.630339	FALSE
P07585	Decorin	DCN	0.310921	0.313713	27.532	0.9911	0.330268	0.857419	FALSE
P01042	Kininogen-1;Kininogen-1 heavy chain;T-kinin;Bradykinin;Lysyl-bradykinin;Kininogen-1 light chain;Low molecular weight growth-promoting factor	KNG1	0.309814	0.259818	16.9513	1.19243	0.24952	0.700176	FALSE
P16219	Short-chain specific acyl-CoA dehydrogenase, mitochondrial	ACADS	0.309395	0.217215	37.6797	1.42437	0.162568	0.513842	FALSE
O75083	WD repeat-containing protein 1	WDR1	0.309359	0.205352	264.17	1.50648	0.133138	0.441964	FALSE
A0A075B6K5	Immunoglobulin lambda variable 3-9	IGLV3-9	0.308428	0.359965	23.8578	0.856827	0.400065	0.977769	FALSE
P62753	40S ribosomal protein S6	RPS6	0.303509	0.220621	107.352	1.3757	0.171778	0.534069	FALSE
P30039	Phenazine biosynthesis-like domain-containing protein	PBLD	0.303025	0.286667	7.94412	1.05706	0.321566	0.843537	FALSE
P62917	60S ribosomal protein L8	RPL8	0.302666	0.200692	163.814	1.50811	0.133453	0.442343	FALSE
Q9UG01	Intraflagellar transport protein 172 homolog	IFT172	0.300961	0.204066	257.165	1.47482	0.141483	0.460758	FALSE
Q7Z3B4	Nucleoporin p54	NUP54	0.300376	0.457779	4.6874	0.65616	0.542552	1	FALSE
P20073	Annexin A7	ANXA7	0.299584	0.156224	259.733	1.91766	0.0562502	0.240516	FALSE
Q8NBQ5	Estradiol 17-beta-dehydrogenase 11	HSD17B11	0.296118	0.259179	44.9401	1.14252	0.259288	0.718199	FALSE
P84090	Enhancer of rudimentary homolog	ERH	0.293655	0.214902	90.4427	1.36646	0.175181	0.539149	FALSE
Q9HD45	Transmembrane 9 superfamily member 3	TM9SF3	0.292117	0.29822	41.255	0.979534	0.333026	0.860456	FALSE
Q5SXH7	Pleckstrin homology domain-containing family S member 1	PLEKHS1	0.291661	0.277297	39.7419	1.0518	0.299246	0.799644	FALSE
O75382	Tripartite motif-containing protein 3	TRIM3	0.291219	0.28889	9.69062	1.00806	0.337931	0.867907	FALSE
O00214	Galectin-8	LGALS8	0.289188	9273.48	5.49786	3.11844e-05	0.999976	1	FALSE
Q06830	Peroxiredoxin-1	PRDX1	0.288689	0.23846	262.179	1.21064	0.227125	0.652983	FALSE
P01591	Immunoglobulin J chain	IGJ	0.288131	0.479407	76.4203	0.601015	0.549609	1	FALSE
O95219	Sorting nexin-4	SNX4	0.286159	3.38229	3.50512	0.0846052	0.937182	1	FALSE
P24666	Low molecular weight phosphotyrosine protein phosphatase	ACP1	0.285112	0.233578	44.3575	1.22063	0.228674	0.655245	FALSE
P09622	Dihydrolipoyl dehydrogenase, mitochondrial	DLD	0.283411	0.133527	133.077	2.12251	0.0356472	0.176107	FALSE
Q9H4M9	EH domain-containing protein 1	EHD1	0.283137	0.135266	31.6032	2.09319	0.0444481	0.204304	FALSE
Q9H7X7	Intraflagellar transport protein 22 homolog	IFT22	0.281725	0.149286	19.6855	1.88715	0.0739759	0.294077	FALSE
P20340	Ras-related protein Rab-6A	RAB6A	0.279402	0.250694	49.4196	1.11451	0.270449	0.744137	FALSE
O60763	General vesicular transport factor p115	USO1	0.278854	0.151204	182.892	1.84422	0.0667686	0.272145	FALSE
E5RJM6	Ankyrin repeat domain-containing protein 65	ANKRD65	0.277766	0.208417	19.3555	1.33274	0.198094	0.587892	FALSE
P22695	Cytochrome b-c1 complex subunit 2, mitochondrial	UQCRC2	0.277385	0.182394	165.718	1.5208	0.130217	0.435634	FALSE
O43242	26S proteasome non-ATPase regulatory subunit 3	PSMD3	0.274656	0.155958	161.918	1.7611	0.0801099	0.312672	FALSE
P60468	Protein transport protein Sec61 subunit beta	SEC61B	0.274487	0.19659	31.619	1.39624	0.172368	0.534069	FALSE
O15321	Transmembrane 9 superfamily member 1	TM9SF1	0.274364	0.163092	38.8156	1.68227	0.100546	0.362973	FALSE
Q99714	3-hydroxyacyl-CoA dehydrogenase type-2	HSD17B10	0.273581	0.158268	133.814	1.7286	0.0861875	0.328445	FALSE
Q2TAC2	Coiled-coil domain-containing protein 57	CCDC57	0.273265	0.242925	14.3623	1.1249	0.279082	0.760756	FALSE
Q9BXN1	Asporin	ASPN	0.272524	1.2561	6.65704	0.216961	0.834737	1	FALSE
P07384	Calpain-1 catalytic subunit	CAPN1	0.271388	0.164507	363.428	1.64971	0.0998668	0.362333	FALSE
P78417	Glutathione S-transferase omega-1	GSTO1	0.270741	0.152381	132.788	1.77674	0.0779014	0.30673	FALSE
P61247	40S ribosomal protein S3a	RPS3A	0.270725	0.167632	250.526	1.615	0.107569	0.378034	FALSE
Q05682	Caldesmon	CALD1	0.270271	0.227733	16.92	1.18679	0.251708	0.702054	FALSE
P08236	Beta-glucuronidase	GUSB	0.269989	0.210521	65.2161	1.28248	0.204215	0.601208	FALSE
Q9UBQ0	Vacuolar protein sorting-associated protein 29	VPS29	0.269828	0.151947	18.2823	1.77581	0.0924123	0.345006	FALSE
P10599	Thioredoxin	TXN	0.269126	0.21683	128.191	1.24118	0.216805	0.628055	FALSE
Q7L5N1	COP9 signalosome complex subunit 6	COPS6	0.267488	0.276203	31.7315	0.968448	0.340145	0.870988	FALSE
P69892;P69891	Hemoglobin subunit gamma-2;Hemoglobin subunit gamma-1	HBG2;HBG1	0.267477	0.539209	8.55165	0.496054	0.632354	1	FALSE
Q6P2Q9	Pre-mRNA-processing-splicing factor 8	PRPF8	0.266694	0.14655	370.206	1.81982	0.0695946	0.280997	FALSE
Q96L92	Sorting nexin-27	SNX27	0.266036	0.178261	21.2667	1.4924	0.150282	0.483303	FALSE
P55769	NHP2-like protein 1;NHP2-like protein 1, N-terminally processed	NHP2L1	0.265934	0.192972	28.6513	1.3781	0.178842	0.548447	FALSE
P52948	Nuclear pore complex protein Nup98-Nup96;Nuclear pore complex protein Nup98;Nuclear pore complex protein Nup96	NUP98	0.264855	48.842	2.49389	0.00542268	0.996077	1	FALSE
P01876	Ig alpha-1 chain C region	IGHA1	0.263448	0.487119	131.775	0.540829	0.589539	1	FALSE
P21926	CD9 antigen	CD9	0.260407	0.30576	67.7424	0.851671	0.397398	0.974949	FALSE
Q9HAT2	Sialate O-acetylesterase	SIAE	0.260121	0.424806	15.1571	0.612327	0.549398	1	FALSE
P10620	Microsomal glutathione S-transferase 1	MGST1	0.260073	0.217624	46.5911	1.19505	0.238114	0.675195	FALSE
Q16851	UTP--glucose-1-phosphate uridylyltransferase	UGP2	0.25708	0.250002	107.494	1.02831	0.306113	0.810428	FALSE
O95994	Anterior gradient protein 2 homolog	AGR2	0.256923	0.455425	170.412	0.56414	0.5734	1	FALSE
Q06787	Fragile X mental retardation protein 1	FMR1	0.25687	0.325451	15.6105	0.789272	0.441777	1	FALSE
Q12907	Vesicular integral-membrane protein VIP36	LMAN2	0.256608	0.198479	157.747	1.29287	0.197946	0.587892	FALSE
Q9UKF6	Cleavage and polyadenylation specificity factor subunit 3	CPSF3	0.252525	38.8726	4.30179	0.00649622	0.995107	1	FALSE
Q9UHB9	Signal recognition particle subunit SRP68	SRP68	0.25146	0.201192	52.666	1.24985	0.21688	0.628055	FALSE
P61160	Actin-related protein 2	ACTR2	0.247884	0.209047	137.553	1.18578	0.237754	0.675195	FALSE
Q9NUB1	Acetyl-coenzyme A synthetase 2-like, mitochondrial	ACSS1	0.247619	0.199317	61.3019	1.24234	0.218842	0.631286	FALSE
P11684	Uteroglobin	SCGB1A1	0.245629	0.633157	131.889	0.387944	0.698683	1	FALSE
P13987	CD59 glycoprotein	CD59	0.245041	0.272376	57.7306	0.899642	0.372048	0.927779	FALSE
Q9H0U3	Magnesium transporter protein 1	MAGT1	0.243851	0.218172	57.8243	1.1177	0.268318	0.740028	FALSE
P14550	Alcohol dehydrogenase [NADP(+)]	AKR1A1	0.242371	0.221027	232.324	1.09657	0.273966	0.751583	FALSE
Q9H6L2	Transmembrane protein 231	TMEM231	0.241739	0.236483	77.5913	1.02223	0.30985	0.816963	FALSE
P52597	Heterogeneous nuclear ribonucleoprotein F;Heterogeneous nuclear ribonucleoprotein F, N-terminally processed	HNRNPF	0.240075	0.166352	203.116	1.44317	0.150513	0.483445	FALSE
Q9P0J0	NADH dehydrogenase [ubiquinone] 1 alpha subcomplex subunit 13	NDUFA13	0.239795	0.19815	56.4582	1.21017	0.231257	0.661908	FALSE
P43686	26S protease regulatory subunit 6B	PSMC4	0.239584	0.21778	71.9494	1.10012	0.274946	0.753468	FALSE
Q9UK41	Vacuolar protein sorting-associated protein 28 homolog	VPS28	0.237076	0.454454	5.33691	0.521673	0.622822	1	FALSE
P54136	Arginine--tRNA ligase, cytoplasmic	RARS	0.23706	0.202391	200.381	1.17129	0.242872	0.685636	FALSE
Q14894	Ketimine reductase mu-crystallin	CRYM	0.235616	0.204525	83.3946	1.15202	0.252607	0.703476	FALSE
Q96JQ2	Calmin	CLMN	0.235517	0.175761	50.491	1.33999	0.186249	0.563781	FALSE
P51649	Succinate-semialdehyde dehydrogenase, mitochondrial	ALDH5A1	0.234308	0.166025	39.2913	1.41128	0.166031	0.520945	FALSE
Q86VP6	Cullin-associated NEDD8-dissociated protein 1	CAND1	0.233827	0.173797	319.221	1.3454	0.17945	0.549005	FALSE
P55083	Microfibril-associated glycoprotein 4	MFAP4	0.233336	0.290738	31.2552	0.802566	0.428286	1	FALSE
P08133	Annexin A6	ANXA6	0.231944	0.177852	304.464	1.30414	0.19317	0.578612	FALSE
Q96FQ6	Protein S100-A16	S100A16	0.231548	0.772012	8.40934	0.299928	0.771513	1	FALSE
Q9H8Y8	Golgi reassembly-stacking protein 2	GORASP2	0.231197	0.338932	15.4764	0.682133	0.505237	1	FALSE
Q9BWS9	Chitinase domain-containing protein 1	CHID1	0.229912	0.210488	15.7491	1.09228	0.291138	0.78285	FALSE
P05198	Eukaryotic translation initiation factor 2 subunit 1	EIF2S1	0.226962	0.164597	118.32	1.3789	0.170528	0.531817	FALSE
P61019	Ras-related protein Rab-2A	RAB2A	0.226694	0.283415	46.4754	0.799864	0.427859	1	FALSE
Q02318	Sterol 26-hydroxylase, mitochondrial	CYP27A1	0.222024	0.223828	26.8947	0.991943	0.330066	0.857419	FALSE
P18031	Tyrosine-protein phosphatase non-receptor type 1	PTPN1	0.219134	0.264071	13.4785	0.82983	0.42109	1	FALSE
O75874	Isocitrate dehydrogenase [NADP] cytoplasmic	IDH1	0.218274	0.258067	275.558	0.845804	0.398396	0.976468	FALSE
P09661	U2 small nuclear ribonucleoprotein A	SNRPA1	0.215683	0.141309	75.3946	1.52632	0.131115	0.437742	FALSE
P02788	Lactotransferrin;Lactoferricin-H;Kaliocin-1;Lactoferroxin-A;Lactoferroxin-B;Lactoferroxin-C	LTF	0.215002	0.411194	406.56	0.522873	0.601348	1	FALSE
P40925	Malate dehydrogenase, cytoplasmic	MDH1	0.214527	0.178983	148.277	1.19859	0.232599	0.665012	FALSE
Q15437	Protein transport protein Sec23B	SEC23B	0.213836	0.154596	117.103	1.38319	0.169239	0.529719	FALSE
Q96CD0	F-box/LRR-repeat protein 8	FBXL8	0.212561	0.216165	22.1841	0.98333	0.336049	0.865661	FALSE
Q14508	WAP four-disulfide core domain protein 2	WFDC2	0.212183	0.974829	5.12294	0.217662	0.836097	1	FALSE
Q7Z2K6	Endoplasmic reticulum metallopeptidase 1	ERMP1	0.211937	0.203685	57.1176	1.04051	0.302486	0.803302	FALSE
Q13247	Serine/arginine-rich splicing factor 6	SRSF6	0.211751	0.14171	88.0136	1.49426	0.138685	0.454521	FALSE
O43617	Trafficking protein particle complex subunit 3	TRAPPC3	0.211619	0.143412	39.847	1.4756	0.147911	0.478666	FALSE
P17066;P48741	Heat shock 70 kDa protein 6;Putative heat shock 70 kDa protein 7	HSPA6;HSPA7	0.210092	0.281006	24.9977	0.747644	0.461651	1	FALSE
Q9HBL0	Tensin-1	TNS1	0.209962	0.208472	17.5132	1.00715	0.327577	0.854088	FALSE
P35268	60S ribosomal protein L22	RPL22	0.208957	0.213277	57.56	0.979743	0.331313	0.857751	FALSE
Q8TC71	Mitochondria-eating protein	SPATA18	0.207865	0.305496	235.885	0.680418	0.496907	1	FALSE
Q8N118	Cytochrome P450 4X1	CYP4X1	0.207468	0.238162	33.3031	0.871123	0.389924	0.961563	FALSE
Q99729	Heterogeneous nuclear ribonucleoprotein A/B	HNRNPAB	0.206694	0.154381	59.8906	1.33886	0.185677	0.563373	FALSE
Q05655	Protein kinase C delta type;Protein kinase C delta type regulatory subunit;Protein kinase C delta type catalytic subunit	PRKCD	0.204603	0.17459	30.0972	1.1719	0.250429	0.700235	FALSE
P19474	E3 ubiquitin-protein ligase TRIM21	TRIM21	0.204279	0.224535	18.7249	0.909786	0.374498	0.932801	FALSE
Q9HAB8	Phosphopantothenate--cysteine ligase	PPCS	0.204027	0.191194	25.8531	1.06712	0.295782	0.792031	FALSE
P31937	3-hydroxyisobutyrate dehydrogenase, mitochondrial	HIBADH	0.203478	0.237296	51.3408	0.857484	0.395162	0.970389	FALSE
P98194	Calcium-transporting ATPase type 2C member 1	ATP2C1	0.202996	0.195213	8.65416	1.03987	0.326581	0.853369	FALSE
P04843	Dolichyl-diphosphooligosaccharide--protein glycosyltransferase subunit 1	RPN1	0.202986	0.187697	415.22	1.08146	0.280121	0.762103	FALSE
Q99623	Prohibitin-2	PHB2	0.202571	0.167762	257.492	1.20749	0.228352	0.655245	FALSE
P52209	6-phosphogluconate dehydrogenase, decarboxylating	PGD	0.202331	0.193621	236.002	1.04499	0.297099	0.794731	FALSE
P54578	Ubiquitin carboxyl-terminal hydrolase 14	USP14	0.200923	0.136996	69.6799	1.46663	0.146976	0.476238	FALSE
Q02880	DNA topoisomerase 2-beta	TOP2B	0.199907	0.198903	25.3686	1.00505	0.324365	0.84915	FALSE
Q9BXF9	Tektin-3	TEKT3	0.198649	0.24668	160.579	0.805291	0.421842	1	FALSE
P26373	60S ribosomal protein L13	RPL13	0.195949	0.213439	163.83	0.918057	0.359939	0.908855	FALSE
Q9UMS4	Pre-mRNA-processing factor 19	PRPF19	0.195777	0.123604	95.9747	1.5839	0.116506	0.399096	FALSE
Q9NYU2	UDP-glucose:glycoprotein glucosyltransferase 1	UGGT1	0.195704	0.116272	164.694	1.68315	0.0942406	0.348858	FALSE
P52895	Aldo-keto reductase family 1 member C2	AKR1C2	0.191831	0.378217	9.34014	0.507198	0.623775	1	FALSE
Q5T447	E3 ubiquitin-protein ligase HECTD3	HECTD3	0.191524	0.254473	19.8029	0.752629	0.460527	1	FALSE
O00203	AP-3 complex subunit beta-1	AP3B1	0.189377	0.148047	60.421	1.27917	0.205729	0.604976	FALSE
Q6P9G0	Cytochrome b5 domain-containing protein 1	CYB5D1	0.187797	0.198428	12.5508	0.946427	0.361797	0.911926	FALSE
O15372	Eukaryotic translation initiation factor 3 subunit H	EIF3H	0.185978	0.192402	27.4236	0.966607	0.342188	0.87448	FALSE
Q13217	DnaJ homolog subfamily C member 3	DNAJC3	0.185193	0.319844	20.5865	0.579011	0.568864	1	FALSE
Q6ZVX7	F-box only protein 50	NCCRP1	0.184664	0.307944	37.246	0.59967	0.552357	1	FALSE
Q9NTZ6	RNA-binding protein 12	RBM12	0.18291	0.155976	28.5082	1.17269	0.250628	0.700235	FALSE
P05091	Aldehyde dehydrogenase, mitochondrial	ALDH2	0.182756	0.1995	447.452	0.916068	0.360125	0.908855	FALSE
Q02413	Desmoglein-1	DSG1	0.181739	0.269022	397.465	0.675554	0.499716	1	FALSE
P00734	Prothrombin;Activation peptide fragment 1;Activation peptide fragment 2;Thrombin light chain;Thrombin heavy chain	F2	0.180331	0.249501	25.9811	0.722767	0.47628	1	FALSE
P38117	Electron transfer flavoprotein subunit beta	ETFB	0.180253	0.141995	102.108	1.26943	0.207172	0.607831	FALSE
P00390	Glutathione reductase, mitochondrial	GSR	0.179896	0.235118	116.139	0.765131	0.445745	1	FALSE
P12236	ADP/ATP translocase 3;ADP/ATP translocase 3, N-terminally processed	SLC25A6	0.178903	0.266187	18.6039	0.672095	0.509785	1	FALSE
P17931	Galectin-3	LGALS3	0.178538	0.321961	146.58	0.554533	0.58006	1	FALSE
P04004	Vitronectin;Vitronectin V65 subunit;Vitronectin V10 subunit;Somatomedin-B	VTN	0.177967	0.283074	84.5368	0.628693	0.531245	1	FALSE
Q13595	Transformer-2 protein homolog alpha	TRA2A	0.176958	0.164752	40.4694	1.07409	0.289147	0.779124	FALSE
Q02338	D-beta-hydroxybutyrate dehydrogenase, mitochondrial	BDH1	0.175477	0.345516	8.08259	0.507868	0.625112	1	FALSE
P02656	Apolipoprotein C-III	APOC3	0.175212	1.59518	4.32955	0.109838	0.917443	1	FALSE
O43252	Bifunctional 3-phosphoadenosine 5-phosphosulfate synthase 1;Sulfate adenylyltransferase;Adenylyl-sulfate kinase	PAPSS1	0.175126	0.21807	104.41	0.803074	0.423756	1	FALSE
P11586	C-1-tetrahydrofolate synthase, cytoplasmic;Methylenetetrahydrofolate dehydrogenase;Methenyltetrahydrofolate cyclohydrolase;Formyltetrahydrofolate synthetase;C-1-tetrahydrofolate synthase, cytoplasmic, N-terminally processed	MTHFD1	0.173429	0.12653	169.003	1.37066	0.172299	0.534069	FALSE
P36543	V-type proton ATPase subunit E 1	ATP6V1E1	0.170291	0.105583	41.703	1.61287	0.114316	0.394743	FALSE
Q08380	Galectin-3-binding protein	LGALS3BP	0.168512	0.246569	143.788	0.683429	0.495436	1	FALSE
P08758	Annexin A5	ANXA5	0.167255	0.172518	546.735	0.969489	0.33273	0.860456	FALSE
Q9H4A4	Aminopeptidase B	RNPEP	0.16722	0.219207	180.77	0.762841	0.446552	1	FALSE
O14980	Exportin-1	XPO1	0.167121	0.150145	135.552	1.11306	0.267652	0.738983	FALSE
P31689	DnaJ homolog subfamily A member 1	DNAJA1	0.166934	0.17209	34.8926	0.97004	0.338703	0.869023	FALSE
P52907	F-actin-capping protein subunit alpha-1	CAPZA1	0.163755	0.131572	122.465	1.24461	0.215653	0.627	FALSE
P48444	Coatomer subunit delta	ARCN1	0.161682	0.176118	136.163	0.918032	0.360226	0.908855	FALSE
Q6DKJ4	Nucleoredoxin	NXN	0.161522	0.240126	11.8227	0.672654	0.5141	1	FALSE
O94979	Protein transport protein Sec31A	SEC31A	0.161437	0.172916	211.108	0.933611	0.351571	0.893155	FALSE
P38606	V-type proton ATPase catalytic subunit A	ATP6V1A	0.158659	0.16118	139.917	0.984357	0.326639	0.853369	FALSE
P02671	Fibrinogen alpha chain;Fibrinopeptide A;Fibrinogen alpha chain	FGA	0.158321	0.203835	111.969	0.776709	0.438969	1	FALSE
P40227	T-complex protein 1 subunit zeta	CCT6A	0.156227	0.181356	191.18	0.86144	0.390075	0.961563	FALSE
P48047	ATP synthase subunit O, mitochondrial	ATP5O	0.154784	0.190545	154.908	0.812319	0.417855	1	FALSE
Q08188	Protein-glutamine gamma-glutamyltransferase E;Protein-glutamine gamma-glutamyltransferase E 50 kDa catalytic chain;Protein-glutamine gamma-glutamyltransferase E 27 kDa non-catalytic chain	TGM3	0.154592	0.213588	184.159	0.723789	0.470114	1	FALSE
P31939	Bifunctional purine biosynthesis protein PURH;Phosphoribosylaminoimidazolecarboxamide formyltransferase;IMP cyclohydrolase	ATIC	0.152782	0.153794	158.365	0.993422	0.32202	0.843868	FALSE
O00161	Synaptosomal-associated protein 23	SNAP23	0.152566	0.210259	31.3209	0.725607	0.473467	1	FALSE
P05026	Sodium/potassium-transporting ATPase subunit beta-1	ATP1B1	0.152453	0.19981	117.159	0.762988	0.447004	1	FALSE
P17050	Alpha-N-acetylgalactosaminidase	NAGA	0.152446	61686.8	3.50964	2.47129e-06	0.999998	1	FALSE
Q9H1K4;Q9H936	Mitochondrial glutamate carrier 2;Mitochondrial glutamate carrier 1	SLC25A18;SLC25A22	0.150992	0.217271	16.9686	0.694945	0.496496	1	FALSE
P50336	Protoporphyrinogen oxidase	PPOX	0.150938	0.206135	136.096	0.732228	0.465289	1	FALSE
P37840	Alpha-synuclein	SNCA	0.147369	49.0496	2.49401	0.00300449	0.997826	1	FALSE
Q9BZE1	39S ribosomal protein L37, mitochondrial	MRPL37	0.147259	0.183048	10.8031	0.804482	0.438464	1	FALSE
P55786	Puromycin-sensitive aminopeptidase	NPEPPS	0.144617	0.166073	179.509	0.870803	0.385025	0.95276	FALSE
Q02224	Centromere-associated protein E	CENPE	0.144414	0.189326	17.7939	0.762782	0.455587	1	FALSE
O43143	Pre-mRNA-splicing factor ATP-dependent RNA helicase DHX15	DHX15	0.143699	0.107842	249.033	1.3325	0.183914	0.560666	FALSE
Q6NZI2	Polymerase I and transcript release factor	PTRF	0.143149	0.206087	43.5388	0.694606	0.490992	1	FALSE
Q08211	ATP-dependent RNA helicase A	DHX9	0.141846	0.132707	498.738	1.06886	0.285649	0.772121	FALSE
Q86SF2	N-acetylgalactosaminyltransferase 7	GALNT7	0.141212	0.63897	32.7618	0.221	0.826464	1	FALSE
Q9HC35	Echinoderm microtubule-associated protein-like 4	EML4	0.140355	0.150252	78.9937	0.934127	0.353085	0.895804	FALSE
Q12805	EGF-containing fibulin-like extracellular matrix protein 1	EFEMP1	0.140048	0.19845	36.4108	0.705711	0.484859	1	FALSE
Q6UXI9	Nephronectin	NPNT	0.136913	0.4725	8.46218	0.289763	0.778971	1	FALSE
P18669	Phosphoglycerate mutase 1	PGAM1	0.133685	0.221827	63.0529	0.602651	0.548902	1	FALSE
Q99460	26S proteasome non-ATPase regulatory subunit 1	PSMD1	0.133151	0.128236	109.184	1.03833	0.30141	0.801272	FALSE
P00450	Ceruloplasmin	CP	0.132845	0.339844	104.202	0.390902	0.696668	1	FALSE
O75964	ATP synthase subunit g, mitochondrial	ATP5L	0.131938	0.235293	39.1918	0.560739	0.578167	1	FALSE
P04406	Glyceraldehyde-3-phosphate dehydrogenase	GAPDH	0.131815	0.145877	489.315	0.903609	0.366647	0.919303	FALSE
P46781	40S ribosomal protein S9	RPS9	0.130318	0.195176	326.163	0.667697	0.504799	1	FALSE
Q15628	Tumor necrosis factor receptor type 1-associated DEATH domain protein	TRADD	0.12968	0.284456	16.8552	0.455886	0.654291	1	FALSE
P15531	Nucleoside diphosphate kinase A	NME1	0.129187	0.39897	9.62832	0.323801	0.753012	1	FALSE
P21589	5-nucleotidase	NT5E	0.128643	5.36036	3.53566	0.023999	0.982145	1	FALSE
P01023	Alpha-2-macroglobulin	A2M	0.128185	0.305708	150.519	0.419305	0.675591	1	FALSE
P62191	26S protease regulatory subunit 4	PSMC1	0.127171	0.221845	72.8165	0.573243	0.568246	1	FALSE
P00338	L-lactate dehydrogenase A chain	LDHA	0.125469	0.209278	204.676	0.599534	0.54948	1	FALSE
P40926	Malate dehydrogenase, mitochondrial	MDH2	0.125442	0.195707	284.337	0.640966	0.522061	1	FALSE
Q9Y6E2	Basic leucine zipper and W2 domain-containing protein 2	BZW2	0.124483	0.152631	11.9828	0.815578	0.430655	1	FALSE
P61201	COP9 signalosome complex subunit 2	COPS2	0.123182	0.174011	58.3024	0.707897	0.48183	1	FALSE
Q8TDR0	TRAF3-interacting protein 1	TRAF3IP1	0.12314	0.159948	26.8979	0.769872	0.448085	1	FALSE
P16615	Sarcoplasmic/endoplasmic reticulum calcium ATPase 2	ATP2A2	0.12297	0.148427	278.633	0.828487	0.408104	0.992706	FALSE
Q9P2J5	Leucine--tRNA ligase, cytoplasmic	LARS	0.121951	0.17509	84.7107	0.696504	0.48802	1	FALSE
O75367	Core histone macro-H2A.1	H2AFY	0.121568	0.141962	165.586	0.856337	0.393049	0.967968	FALSE
Q09161	Nuclear cap-binding protein subunit 1	NCBP1	0.121216	0.229131	7.31133	0.529025	0.612465	1	FALSE
P10253	Lysosomal alpha-glucosidase;76 kDa lysosomal alpha-glucosidase;70 kDa lysosomal alpha-glucosidase	GAA	0.121008	0.13374	63.3945	0.904802	0.368996	0.921954	FALSE
Q9Y4P3	Transducin beta-like protein 2	TBL2	0.120164	0.160846	34.1624	0.747076	0.460129	1	FALSE
O75494	Serine/arginine-rich splicing factor 10	SRSF10	0.119645	0.154835	51.9348	0.772727	0.443186	1	FALSE
P05023	Sodium/potassium-transporting ATPase subunit alpha-1	ATP1A1	0.119527	0.165663	334.635	0.72151	0.4711	1	FALSE
P19827	Inter-alpha-trypsin inhibitor heavy chain H1	ITIH1	0.119443	0.145327	26.917	0.821891	0.41836	1	FALSE
P48643	T-complex protein 1 subunit epsilon	CCT5	0.119001	0.148671	220.061	0.800429	0.424326	1	FALSE
Q15046	Lysine--tRNA ligase	KARS	0.118773	0.132241	156.226	0.898155	0.370485	0.924777	FALSE
P28070	Proteasome subunit beta type-4	PSMB4	0.11405	0.188701	97.7455	0.604394	0.546982	1	FALSE
Q8TCT9	Minor histocompatibility antigen H13	HM13	0.112766	0.379349	15.0496	0.297262	0.77033	1	FALSE
O14672	Disintegrin and metalloproteinase domain-containing protein 10	ADAM10	0.112636	0.161434	52.9668	0.69772	0.488404	1	FALSE
Q9NVI7	ATPase family AAA domain-containing protein 3A	ATAD3A	0.112575	0.177619	40.0619	0.6338	0.529814	1	FALSE
P01624;A0A087WSY6	Ig kappa chain V-III region POM	IGKV3D-15	0.111752	0.397269	15.4364	0.281299	0.782216	1	FALSE
Q01813	ATP-dependent 6-phosphofructokinase, platelet type	PFKP	0.111634	0.22417	128.037	0.497988	0.619347	1	FALSE
Q9H8S9;Q7L9L4	MOB kinase activator 1A;MOB kinase activator 1B	MOB1A;MOB1B	0.111436	0.354576	4.83869	0.314278	0.766406	1	FALSE
Q14764	Major vault protein	MVP	0.111351	0.216425	696.769	0.514499	0.607066	1	FALSE
P02743	Serum amyloid P-component;Serum amyloid P-component(1-203)	APCS	0.110649	0.356755	103.701	0.310154	0.757066	1	FALSE
P18124	60S ribosomal protein L7	RPL7	0.108864	0.178101	258.449	0.611248	0.541572	1	FALSE
Q96LB3	Intraflagellar transport protein 74 homolog	IFT74	0.107111	0.173035	103.666	0.619015	0.537265	1	FALSE
P13804	Electron transfer flavoprotein subunit alpha, mitochondrial	ETFA	0.106924	0.163807	71.0004	0.652743	0.51603	1	FALSE
O00204	Sulfotransferase family cytosolic 2B member 1	SULT2B1	0.10528	0.180148	12.584	0.58441	0.569274	1	FALSE
O14975	Very long-chain acyl-CoA synthetase	SLC27A2	0.105026	0.227111	78.85	0.462441	0.645039	1	FALSE
Q96AQ6	Pre-B-cell leukemia transcription factor-interacting protein 1	PBXIP1	0.104227	0.154378	62.5954	0.675139	0.502074	1	FALSE
P11387	DNA topoisomerase 1	TOP1	0.10028	0.168769	11.3899	0.594183	0.564006	1	FALSE
P01009	Alpha-1-antitrypsin;Short peptide from AAT	SERPINA1	0.0993277	0.406101	272.491	0.244589	0.806959	1	FALSE
P25787	Proteasome subunit alpha type-2	PSMA2	0.0980183	0.157209	93.2059	0.62349	0.534485	1	FALSE
P62306	Small nuclear ribonucleoprotein F	SNRPF	0.0968423	0.246284	33.2123	0.393214	0.696674	1	FALSE
O94832	Unconventional myosin-Id	MYO1D	0.0966622	0.121544	178.938	0.795283	0.427503	1	FALSE
O95870	Abhydrolase domain-containing protein 16A	ABHD16A	0.09647	0.157943	40.6422	0.610788	0.544741	1	FALSE
Q9Y678	Coatomer subunit gamma-1	COPG1	0.0962097	0.2079	174.635	0.46277	0.644105	1	FALSE
O43399	Tumor protein D54	TPD52L2	0.0960062	0.114855	65.9478	0.835892	0.406234	0.99037	FALSE
Q9BVJ7	Dual specificity protein phosphatase 23	DUSP23	0.0947744	0.263579	21.211	0.359568	0.722725	1	FALSE
P21397	Amine oxidase [flavin-containing] A	MAOA	0.0936969	0.137124	208.494	0.683301	0.495175	1	FALSE
P61026	Ras-related protein Rab-10	RAB10	0.0931197	0.208826	65.8826	0.445919	0.657118	1	FALSE
Q8IYE1	Coiled-coil domain-containing protein 13	CCDC13	0.0929341	0.179469	57.8653	0.517827	0.606553	1	FALSE
Q13825	Methylglutaconyl-CoA hydratase, mitochondrial	AUH	0.0925746	0.287134	16.8579	0.322409	0.751107	1	FALSE
P62750	60S ribosomal protein L23a	RPL23A	0.092109	0.147107	155.87	0.626136	0.532141	1	FALSE
P51608	Methyl-CpG-binding protein 2	MECP2	0.0905289	0.170308	55.7314	0.531559	0.597144	1	FALSE
P62269	40S ribosomal protein S18	RPS18	0.0891914	0.183989	217.113	0.484766	0.628331	1	FALSE
P40939	Trifunctional enzyme subunit alpha, mitochondrial;Long-chain enoyl-CoA hydratase;Long chain 3-hydroxyacyl-CoA dehydrogenase	HADHA	0.0883752	0.149071	231.519	0.592839	0.553868	1	FALSE
P13073	Cytochrome c oxidase subunit 4 isoform 1, mitochondrial	COX4I1	0.0858606	0.120024	99.1919	0.715361	0.476066	1	FALSE
O94905	Erlin-2	ERLIN2	0.0857493	0.243494	53.0341	0.352162	0.726112	1	FALSE
P00167	Cytochrome b5	CYB5A	0.0847968	0.319008	123.666	0.265814	0.790825	1	FALSE
P51665	26S proteasome non-ATPase regulatory subunit 7	PSMD7	0.0825018	0.236444	46.2885	0.348928	0.728726	1	FALSE
P49458	Signal recognition particle 9 kDa protein	SRP9	0.0814663	0.194922	38.7439	0.417943	0.678296	1	FALSE
Q00796	Sorbitol dehydrogenase	SORD	0.0809582	0.296153	145.641	0.273366	0.784959	1	FALSE
P23368	NAD-dependent malic enzyme, mitochondrial	ME2	0.0807986	0.144992	75.2898	0.557263	0.579	1	FALSE
P46940	Ras GTPase-activating-like protein IQGAP1	IQGAP1	0.0801682	0.177786	869.944	0.450925	0.652156	1	FALSE
P56537	Eukaryotic translation initiation factor 6	EIF6	0.0800051	0.0881009	47.9266	0.908107	0.368365	0.921271	FALSE
O95433	Activator of 90 kDa heat shock protein ATPase homolog 1	AHSA1	0.0790203	0.148117	62.5088	0.5335	0.595579	1	FALSE
P19367	Hexokinase-1	HK1	0.0785496	0.110813	297.23	0.708847	0.478975	1	FALSE
Q96SQ9	Cytochrome P450 2S1	CYP2S1	0.0776705	0.127989	47.2359	0.606851	0.546856	1	FALSE
Q07960	Rho GTPase-activating protein 1	ARHGAP1	0.0758814	0.149138	99.9478	0.508798	0.612015	1	FALSE
P41250	Glycine--tRNA ligase	GARS	0.0757907	0.448997	6.15793	0.1688	0.871363	1	FALSE
Q9UKU7	Isobutyryl-CoA dehydrogenase, mitochondrial	ACAD8	0.0740379	0.0992264	53.91	0.746151	0.458817	1	FALSE
P08754	Guanine nucleotide-binding protein G(k) subunit alpha	GNAI3	0.0732116	0.189606	56.49	0.386126	0.700854	1	FALSE
P12724	Eosinophil cationic protein	RNASE3	0.0728633	0.417701	22.8237	0.174439	0.863059	1	FALSE
Q92747	Actin-related protein 2/3 complex subunit 1A	ARPC1A	0.0723376	0.157703	27.2231	0.458696	0.650093	1	FALSE
Q14697	Neutral alpha-glucosidase AB	GANAB	0.0720715	0.196148	638.469	0.367435	0.713416	1	FALSE
P55265	Double-stranded RNA-specific adenosine deaminase	ADAR	0.0714898	0.112189	51.7274	0.637227	0.526787	1	FALSE
Q92845	Kinesin-associated protein 3	KIFAP3	0.0713163	0.168452	12.3396	0.423364	0.679316	1	FALSE
P61604	10 kDa heat shock protein, mitochondrial	HSPE1	0.0713159	0.14637	144.411	0.48723	0.626834	1	FALSE
Q10567	AP-1 complex subunit beta-1	AP1B1	0.0707809	0.131099	112.194	0.539905	0.590333	1	FALSE
Q93084	Sarcoplasmic/endoplasmic reticulum calcium ATPase 3	ATP2A3	0.0685823	0.130278	39.6834	0.526431	0.601519	1	FALSE
Q9UIF3	Tektin-2	TEKT2	0.0676199	0.216815	137.828	0.311878	0.755605	1	FALSE
P16401	Histone H1.5	HIST1H1B	0.0667409	0.219412	121.462	0.304181	0.761511	1	FALSE
Q92522	Histone H1x	H1FX	0.064056	0.14429	79.7786	0.443941	0.658287	1	FALSE
Q14134	Tripartite motif-containing protein 29	TRIM29	0.06225	0.198099	60.9028	0.314237	0.754415	1	FALSE
P07737	Profilin-1	PFN1	0.0612513	0.14343	124.949	0.427048	0.67008	1	FALSE
Q9Y6C2	EMILIN-1	EMILIN1	0.0610218	0.236143	143.18	0.25841	0.796462	1	FALSE
Q14165	Malectin	MLEC	0.0601879	0.130328	75.2127	0.461819	0.645544	1	FALSE
Q9BUQ8	Probable ATP-dependent RNA helicase DDX23	DDX23	0.0598206	0.118241	99.46	0.505922	0.614031	1	FALSE
P07902	Galactose-1-phosphate uridylyltransferase	GALT	0.058142	6.02795	2.50632	0.0096454	0.993019	1	FALSE
Q15109	Advanced glycosylation end product-specific receptor	AGER	0.0576556	0.322825	6.51207	0.178597	0.863682	1	FALSE
O75955	Flotillin-1	FLOT1	0.0572553	0.161579	194.693	0.354349	0.723461	1	FALSE
P62995	Transformer-2 protein homolog beta	TRA2B	0.0563047	0.0915775	121.966	0.614831	0.539812	1	FALSE
P23490	Loricrin	LOR	0.0559715	1229.47	2.49588	4.55249e-05	0.999967	1	FALSE
O75531	Barrier-to-autointegration factor;Barrier-to-autointegration factor, N-terminally processed	BANF1	0.0557722	0.172285	53.5612	0.323721	0.74741	1	FALSE
Q8TB72	Pumilio homolog 2	PUM2	0.0553956	0.270138	4.55663	0.205064	0.846364	1	FALSE
P35637	RNA-binding protein FUS	FUS	0.0521535	0.0869173	37.4185	0.600036	0.552099	1	FALSE
Q92905	COP9 signalosome complex subunit 5	COPS5	0.0519424	0.136725	49.3466	0.379905	0.705646	1	FALSE
P11678	Eosinophil peroxidase;Eosinophil peroxidase light chain;Eosinophil peroxidase heavy chain	EPX	0.0513726	0.324365	65.1149	0.158379	0.874648	1	FALSE
P50991	T-complex protein 1 subunit delta	CCT4	0.051321	0.178712	299.733	0.287171	0.77418	1	FALSE
P35580	Myosin-10	MYH10	0.0511692	0.160962	188.336	0.317895	0.750917	1	FALSE
Q9NXC5	WD repeat-containing protein mio	MIOS	0.0502752	142.463	2.49387	0.0003529	0.999745	1	FALSE
Q96LX7	Coiled-coil domain-containing protein 17	CCDC17	0.050048	0.124342	61.1852	0.402502	0.688717	1	FALSE
Q9C0H9	SRC kinase signaling inhibitor 1	SRCIN1	0.0497576	0.217265	37.7976	0.229018	0.82009	1	FALSE
Q5JU67	Uncharacterized protein C9orf117	C9orf117	0.0497093	0.157692	44.9215	0.315229	0.754047	1	FALSE
P62979;A0A2R8Y422	Ubiquitin-40S ribosomal protein S27a;Ubiquitin;40S ribosomal protein S27a	RPS27A	0.0488253	0.230184	13.9842	0.212115	0.835078	1	FALSE
P07814	Bifunctional glutamate/proline--tRNA ligase;Glutamate--tRNA ligase;Proline--tRNA ligase	EPRS	0.0480336	0.176823	213.326	0.271648	0.786155	1	FALSE
P06576	ATP synthase subunit beta, mitochondrial	ATP5B	0.047714	0.129251	520.322	0.369159	0.71216	1	FALSE
Q9NQG5	Regulation of nuclear pre-mRNA domain-containing protein 1B	RPRD1B	0.0476255	0.0969446	75.3856	0.491266	0.624666	1	FALSE
Q9UGP8	Translocation protein SEC63 homolog	SEC63	0.0468246	0.0912242	30.0092	0.513292	0.611506	1	FALSE
Q9UBQ7	Glyoxylate reductase/hydroxypyruvate reductase	GRHPR	0.0468196	0.158744	78.2944	0.294938	0.768822	1	FALSE
P39019	40S ribosomal protein S19	RPS19	0.0453778	0.20315	165.199	0.22337	0.823523	1	FALSE
P40199	Carcinoembryonic antigen-related cell adhesion molecule 6	CEACAM6	0.0447789	0.392056	44.0024	0.114216	0.909587	1	FALSE
Q9UPM9	B9 domain-containing protein 1	B9D1	0.0439754	0.187644	15.0108	0.234356	0.817875	1	FALSE
Q5T6V5	UPF0553 protein C9orf64	C9orf64	0.042795	23121.4	3.35694	1.85088e-06	0.999999	1	FALSE
Q14677	Clathrin interactor 1	CLINT1	0.0411188	0.150842	98.2584	0.272595	0.785737	1	FALSE
Q9Y2Q3	Glutathione S-transferase kappa 1	GSTK1	0.0396147	0.16594	84.5642	0.238728	0.811894	1	FALSE
P18754	Regulator of chromosome condensation	RCC1	0.0374328	0.109932	100.168	0.34051	0.734186	1	FALSE
P08493	Matrix Gla protein	MGP	0.0367427	0.335408	28.2227	0.109546	0.913544	1	FALSE
P12532	Creatine kinase U-type, mitochondrial	CKMT1A	0.0360872	0.0994939	91.103	0.362708	0.717663	1	FALSE
O14908	PDZ domain-containing protein GIPC1	GIPC1	0.0360717	0.262012	15.0416	0.137672	0.892326	1	FALSE
Q14249	Endonuclease G, mitochondrial	ENDOG	0.0358581	0.117477	18.9987	0.305234	0.763507	1	FALSE
P02462	Collagen alpha-1(IV) chain;Arresten	COL4A1	0.0352029	0.346895	18.3562	0.10148	0.92027	1	FALSE
O75400	Pre-mRNA-processing factor 40 homolog A	PRPF40A	0.0346052	0.168355	26.9794	0.205548	0.838687	1	FALSE
P49257	Protein ERGIC-53	LMAN1	0.0318679	0.213927	126.588	0.148967	0.881817	1	FALSE
Q01518	Adenylyl cyclase-associated protein 1	CAP1	0.0312627	0.167151	139.92	0.187033	0.851906	1	FALSE
Q99567	Nuclear pore complex protein Nup88	NUP88	0.0305206	3.03877	3.54378	0.0100438	0.992526	1	FALSE
Q15843	NEDD8	NEDD8	0.0304111	0.165325	10.1084	0.183947	0.857692	1	FALSE
Q8TE77	Protein phosphatase Slingshot homolog 3	SSH3	0.0299176	0.134408	41.4883	0.222587	0.824949	1	FALSE
P22059	Oxysterol-binding protein 1	OSBP	0.0294152	0.20245	41.1449	0.145296	0.885186	1	FALSE
O00534	von Willebrand factor A domain-containing protein 5A	VWA5A	0.0289205	0.136972	48.1046	0.211142	0.833668	1	FALSE
Q9UM54	Unconventional myosin-VI	MYO6	0.0287838	0.135566	146.814	0.212323	0.832149	1	FALSE
A0A075B6P5;A0A087WW87;P01615;P01614	Ig kappa chain V-II region FR;Ig kappa chain V-II region Cum	IGKV2D-28;IGKV2-40	0.0287507	0.147864	16.4916	0.19444	0.848207	1	FALSE
P29401	Transketolase	TKT	0.0269313	0.169108	611.945	0.159255	0.87352	1	FALSE
P31040	Succinate dehydrogenase [ubiquinone] flavoprotein subunit, mitochondrial	SDHA	0.0266523	0.0840902	209.697	0.316949	0.751598	1	FALSE
P14618	Pyruvate kinase PKM	PKM	0.0265785	0.227807	742.44	0.116671	0.907152	1	FALSE
P17987	T-complex protein 1 subunit alpha	TCP1	0.0261489	0.114565	362.445	0.228245	0.819584	1	FALSE
Q3ZCQ8	Mitochondrial import inner membrane translocase subunit TIM50	TIMM50	0.0254273	0.0817559	28.3595	0.311015	0.758064	1	FALSE
P26368	Splicing factor U2AF 65 kDa subunit	U2AF2	0.0253698	0.0643832	78.9657	0.394043	0.694611	1	FALSE
P31949	Protein S100-A11;Protein S100-A11, N-terminally processed	S100A11	0.0249381	0.145971	165.426	0.170843	0.864556	1	FALSE
P49354	Protein farnesyltransferase/geranylgeranyltransferase type-1 subunit alpha	FNTA	0.0246338	0.0764382	22.7805	0.322271	0.750186	1	FALSE
Q13423	NAD(P) transhydrogenase, mitochondrial	NNT	0.0234012	0.103815	119.704	0.225413	0.822042	1	FALSE
O60635	Tetraspanin-1	TSPAN1	0.0232679	51.0894	2.49386	0.000455436	0.999671	1	FALSE
Q16401	26S proteasome non-ATPase regulatory subunit 5	PSMD5	0.0232335	0.132434	94.9153	0.175435	0.861112	1	FALSE
P55327	Tumor protein D52	TPD52	0.0223571	0.216789	31.2868	0.103129	0.918519	1	FALSE
Q15181	Inorganic pyrophosphatase	PPA1	0.0221342	0.118455	113.658	0.186858	0.852105	1	FALSE
P16104;Q96QV6	Histone H2AX;Histone H2A type 1-A	H2AFX;HIST1H2AA	0.02213	147.58	3.64281	0.000149952	0.999888	1	FALSE
Q07507	Dermatopontin	DPT	0.021578	0.275562	35.8794	0.0783053	0.93802	1	FALSE
Q99832	T-complex protein 1 subunit eta	CCT7	0.0204045	0.167634	233.044	0.12172	0.903225	1	FALSE
P06753	Tropomyosin alpha-3 chain	TPM3	0.0194883	0.0520436	147.828	0.37446	0.708599	1	FALSE
P36957	Dihydrolipoyllysine-residue succinyltransferase component of 2-oxoglutarate dehydrogenase complex, mitochondrial	DLST	0.0191058	0.117029	79.5211	0.163257	0.87073	1	FALSE
Q9HB71	Calcyclin-binding protein	CACYBP	0.017975	0.168462	24.013	0.106701	0.915913	1	FALSE
Q9UJW0	Dynactin subunit 4	DCTN4	0.0171273	0.125369	17.4107	0.136615	0.892902	1	FALSE
Q08257	Quinone oxidoreductase	CRYZ	0.0167286	0.127187	128.609	0.131528	0.895563	1	FALSE
Q03252	Lamin-B2	LMNB2	0.0159935	0.122456	510.126	0.130606	0.896138	1	FALSE
P48147	Prolyl endopeptidase	PREP	0.0158311	0.130534	60.912	0.12128	0.903869	1	FALSE
Q9NTX5	Ethylmalonyl-CoA decarboxylase	ECHDC1	0.0153799	0.228195	72.2074	0.067398	0.946451	1	FALSE
P30622	CAP-Gly domain-containing linker protein 1	CLIP1	0.0139261	0.0862725	19.3651	0.16142	0.873435	1	FALSE
P11279	Lysosome-associated membrane glycoprotein 1	LAMP1	0.0132204	0.171438	82.9841	0.0771144	0.938718	1	FALSE
Q15717	ELAV-like protein 1	ELAVL1	0.0119727	0.128572	133.896	0.0931207	0.925947	1	FALSE
Q9BSH5	Haloacid dehalogenase-like hydrolase domain-containing protein 3	HDHD3	0.0112703	0.0859143	25.1347	0.131181	0.896677	1	FALSE
Q15746	Myosin light chain kinase, smooth muscle;Myosin light chain kinase, smooth muscle, deglutamylated form	MYLK	0.010219	0.0407275	36.1904	0.250911	0.803302	1	FALSE
Q15257	Serine/threonine-protein phosphatase 2A activator	PPP2R4	0.0100985	0.056324	61.7597	0.179293	0.858294	1	FALSE
P05165	Propionyl-CoA carboxylase alpha chain, mitochondrial	PCCA	0.00985295	0.0855594	75.8992	0.115159	0.908623	1	FALSE
P83731	60S ribosomal protein L24	RPL24	0.00939986	0.137891	75.2096	0.0681689	0.945832	1	FALSE
Q8WYA6	Beta-catenin-like protein 1	CTNNBL1	0.00903567	0.198917	7.89212	0.0454244	0.964897	1	FALSE
P17900	Ganglioside GM2 activator;Ganglioside GM2 activator isoform short	GM2A	0.00772907	0.234504	24.7253	0.0329592	0.973972	1	FALSE
Q9UQE7	Structural maintenance of chromosomes protein 3	SMC3	0.00767315	0.0309148	103.836	0.248203	0.804467	1	FALSE
Q5SRE7	Phytanoyl-CoA dioxygenase domain-containing protein 1	PHYHD1	0.00755751	0.0333095	22.9442	0.226888	0.82252	1	FALSE
Q13510	Acid ceramidase;Acid ceramidase subunit alpha;Acid ceramidase subunit beta	ASAH1	0.00723273	0.169885	218.568	0.0425744	0.96608	1	FALSE
P50990	T-complex protein 1 subunit theta	CCT8	0.00722047	0.130706	381.452	0.0552423	0.955974	1	FALSE
P01008	Antithrombin-III	SERPINC1	0.00715416	0.118796	84.6013	0.0602225	0.95212	1	FALSE
P41240	Tyrosine-protein kinase CSK	CSK	0.00646002	0.244096	5.66887	0.0264651	0.979793	1	FALSE
O15305	Phosphomannomutase 2	PMM2	0.00643997	0.231206	22.7687	0.0278538	0.978021	1	FALSE
P09972	Fructose-bisphosphate aldolase C	ALDOC	0.00620104	0.149259	57.8412	0.0415456	0.967004	1	FALSE
Q9NZM1	Myoferlin	MYOF	0.00597166	0.142688	412.234	0.0418512	0.966638	1	FALSE
P15924	Desmoplakin	DSP	0.00576429	0.0300967	1660.35	0.191526	0.848137	1	FALSE
Q14802	FXYD domain-containing ion transport regulator 3	FXYD3	0.00522328	0.130103	19.4131	0.0401475	0.968386	1	FALSE
P62195	26S protease regulatory subunit 8	PSMC5	0.00488991	0.18906	63.6882	0.0258643	0.979446	1	FALSE
Q14204	Cytoplasmic dynein 1 heavy chain 1	DYNC1H1	0.00448953	0.0287129	1524.03	0.156359	0.87577	1	FALSE
Q16718	NADH dehydrogenase [ubiquinone] 1 alpha subcomplex subunit 5	NDUFA5	0.00429283	0.0928874	14.7096	0.0462154	0.96376	1	FALSE
P05166	Propionyl-CoA carboxylase beta chain, mitochondrial	PCCB	0.00423359	0.169626	20.3124	0.0249583	0.980332	1	FALSE
A2VCK2	Doublecortin domain-containing protein 2B	DCDC2B	0.00399779	0.157783	38.6089	0.0253372	0.979916	1	FALSE
Q96RQ3	Methylcrotonoyl-CoA carboxylase subunit alpha, mitochondrial	MCCC1	0.00278498	0.110127	67.3002	0.0252888	0.979899	1	FALSE
Q9Y3Z3	Deoxynucleoside triphosphate triphosphohydrolase SAMHD1	SAMHD1	0.00270348	0.0308458	556.76	0.0876451	0.93019	1	FALSE
P56192	Methionine--tRNA ligase, cytoplasmic	MARS	0.00217822	0.153472	80.925	0.0141929	0.988711	1	FALSE
Q9BUH6	Protein PAXX	C9orf142	0.00203908	0.0361818	25.5628	0.0563564	0.955496	1	FALSE
Q8TC05	Nuclear protein MDM1	MDM1	0.00175389	0.21293	59.001	0.00823694	0.993456	1	FALSE
Q8TCU6	Phosphatidylinositol 3,4,5-trisphosphate-dependent Rac exchanger 1 protein	PREX1	0.00146897	0.0269639	18.4218	0.0544792	0.95714	1	FALSE
P21399	Cytoplasmic aconitate hydratase	ACO1	0.00146446	0.263872	49.375	0.00554989	0.995594	1	FALSE
Q5T655	Cilia- and flagella-associated protein 58	CFAP58	0.00119707	0.15581	67.7072	0.00768288	0.993893	1	FALSE
P48637	Glutathione synthetase	GSS	0.000267553	0.187571	70.1288	0.00142641	0.998866	1	FALSE
P78371	T-complex protein 1 subunit beta	CCT2	4.69577e-05	0.00769564	324.518	0.00610186	0.995135	1	FALSE
P49411	Elongation factor Tu, mitochondrial	TUFM	4.02719e-05	0.00243602	339.847	0.0165318	0.98682	1	FALSE
Q9P0M6	Core histone macro-H2A.2	H2AFY2	4.02013e-05	0.00313069	71.2425	0.0128411	0.98979	1	FALSE
O43809	Cleavage and polyadenylation specificity factor subunit 5	NUDT21	3.97411e-05	0.00230801	78.207	0.0172188	0.986306	1	FALSE
Q9BUF5	Tubulin beta-6 chain	TUBB6	1.24723e-05	0.00240308	32.4795	0.00519013	0.995891	1	FALSE
Q9UNT1;Q9UBK7	Rab-like protein 2B;Rab-like protein 2A	RABL2B;RABL2A	1.18228e-05	0.0019029	37.3862	0.00621303	0.995076	1	FALSE
P02810	Salivary acidic proline-rich phosphoprotein 1/2;Salivary acidic proline-rich phosphoprotein 1/2;Salivary acidic proline-rich phosphoprotein 3/4;Peptide P-C	PRH1	1.17851e-05	0.00486088	6.54563	0.00242448	0.998138	1	FALSE
P04899	Guanine nucleotide-binding protein G(i) subunit alpha-2	GNAI2	1.00643e-05	0.00142582	67.9985	0.00705856	0.994389	1	FALSE
O15020	Spectrin beta chain, non-erythrocytic 2	SPTBN2	4.58624e-06	0.00235332	45.8023	0.00194884	0.998454	1	FALSE
Q15006	ER membrane protein complex subunit 2	EMC2	3.74768e-06	0.00072959	35.5299	0.0051367	0.99593	1	FALSE
P47897	Glutamine--tRNA ligase	QARS	3.19714e-06	0.00110834	228.381	0.00288462	0.997701	1	FALSE
P06748	Nucleophosmin	NPM1	3.11399e-06	0.000761155	133.336	0.00409113	0.996742	1	FALSE
Q9NTJ5	Phosphatidylinositide phosphatase SAC1	SACM1L	2.48582e-06	0.000774459	75.6987	0.00320975	0.997447	1	FALSE
P31944	Caspase-14;Caspase-14 subunit p17, mature form;Caspase-14 subunit p10, mature form;Caspase-14 subunit p20, intermediate form;Caspase-14 subunit p8, intermediate form	CASP14	1.84741e-06	0.000876518	113.54	0.00210767	0.998322	1	FALSE
Q15154	Pericentriolar material 1 protein	PCM1	1.70488e-06	0.000815353	74.8298	0.00209097	0.998337	1	FALSE
P00491	Purine nucleoside phosphorylase	PNP	1.19265e-06	0.000723765	83.8889	0.00164784	0.998689	1	FALSE
P35573	Glycogen debranching enzyme;4-alpha-glucanotransferase;Amylo-alpha-1,6-glucosidase	AGL	1.11683e-06	0.000363763	107.852	0.00307021	0.997556	1	FALSE
P13796	Plastin-2	LCP1	6.79546e-07	0.000519968	200.234	0.0013069	0.998959	1	FALSE
Q15436	Protein transport protein Sec23A	SEC23A	6.15765e-07	0.000372516	22.7337	0.00165299	0.998696	1	FALSE
Q9Y6M9	NADH dehydrogenase [ubiquinone] 1 beta subcomplex subunit 9	NDUFB9	4.85379e-07	0.000769857	15.1147	0.00063048	0.999505	1	FALSE
O95302	Peptidyl-prolyl cis-trans isomerase FKBP9	FKBP9	2.33519e-07	0.000277903	11.8852	0.000840291	0.999343	1	FALSE
P62140	Serine/threonine-protein phosphatase PP1-beta catalytic subunit	PPP1CB	2.1538e-07	0.000166888	55.4612	0.00129056	0.998975	1	FALSE
Q92599	Septin-8	SEPT8	1.49052e-07	0.000618328	52.7084	0.000241056	0.999809	1	FALSE
Q15008	26S proteasome non-ATPase regulatory subunit 6	PSMD6	1.24227e-07	0.00026881	72.6068	0.000462138	0.999633	1	FALSE
Q13098	COP9 signalosome complex subunit 1	GPS1	1.17882e-07	0.000192712	33.076	0.0006117	0.999516	1	FALSE
P30566	Adenylosuccinate lyase	ADSL	9.54414e-08	0.000119008	28.7159	0.000801975	0.999366	1	FALSE
P20036	HLA class II histocompatibility antigen, DP alpha 1 chain	HLA-DPA1	6.67157e-08	0.00014926	18.6461	0.000446976	0.999648	1	FALSE
Q9NSC7	Alpha-N-acetylgalactosaminide alpha-2,6-sialyltransferase 1	ST6GALNAC1	6.5631e-08	0.000244546	10.8322	0.000268379	0.999791	1	FALSE
Q9BSJ8	Extended synaptotagmin-1	ESYT1	5.85354e-08	0.000332602	147.398	0.000175992	0.99986	1	FALSE
P35749	Myosin-11	MYH11	5.2499e-08	0.000227166	130.189	0.000231104	0.999816	1	FALSE
Q9NXB0	Meckel syndrome type 1 protein	MKS1	5.09696e-08	0.000134947	11.6605	0.000377701	0.999705	1	FALSE
Q9NVD7	Alpha-parvin	PARVA	4.7665e-08	0.000130402	24.5102	0.000365523	0.999711	1	FALSE
O96011	Peroxisomal membrane protein 11B	PEX11B	4.49733e-08	0.000104049	15.7636	0.000432232	0.999661	1	FALSE
P20020	Plasma membrane calcium-transporting ATPase 1	ATP2B1	3.71466e-08	9.30705e-05	11.713	0.000399123	0.999688	1	FALSE
P30044	Peroxiredoxin-5, mitochondrial	PRDX5	3.2422e-08	0.000253348	228.263	0.000127974	0.999898	1	FALSE
Q96EC8	Protein YIPF6	YIPF6	2.94762e-08	7.15309e-05	36.4019	0.000412076	0.999673	1	FALSE
Q6NVY1	3-hydroxyisobutyryl-CoA hydrolase, mitochondrial	HIBCH	2.54276e-08	0.000104277	108.982	0.000243848	0.999806	1	FALSE
P23526	Adenosylhomocysteinase	AHCY	2.52169e-08	9.50111e-05	300.551	0.00026541	0.999788	1	FALSE
O76021	Ribosomal L1 domain-containing protein 1	RSL1D1	2.4886e-08	9.22571e-05	13.4276	0.000269746	0.999789	1	FALSE
Q9Y6R7	IgGFc-binding protein	FCGBP	2.40097e-08	0.000203931	137.35	0.000117735	0.999906	1	FALSE
O94906	Pre-mRNA-processing factor 6	PRPF6	2.11843e-08	6.81327e-05	54.1319	0.000310927	0.999753	1	FALSE
O14880	Microsomal glutathione S-transferase 3	MGST3	1.92825e-08	9.67898e-05	24.316	0.00019922	0.999843	1	FALSE
P61326	Protein mago nashi homolog	MAGOH	1.8445e-08	0.000153429	11.8013	0.000120219	0.999906	1	FALSE
Q5XUX1	F-box/WD repeat-containing protein 9	FBXW9	1.67255e-08	0.000155101	36.1385	0.000107836	0.999915	1	FALSE
Q99828	Calcium and integrin-binding protein 1	CIB1	1.64812e-08	5.68784e-05	66.6626	0.000289762	0.99977	1	FALSE
Q01130	Serine/arginine-rich splicing factor 2	SRSF2	1.46497e-08	5.7199e-05	64.8874	0.000256118	0.999796	1	FALSE
Q96AJ1	Clusterin-associated protein 1	CLUAP1	1.29688e-08	0.000107523	12.4411	0.000120614	0.999906	1	FALSE
P43304	Glycerol-3-phosphate dehydrogenase, mitochondrial	GPD2	1.18757e-08	5.52407e-05	154.844	0.000214981	0.999829	1	FALSE
E9PAV3	Nascent polypeptide-associated complex subunit alpha, muscle-specific form	NACA	1.16224e-08	6.78041e-05	58.1373	0.000171412	0.999864	1	FALSE
P08575	Receptor-type tyrosine-protein phosphatase C	PTPRC	1.13226e-08	7.30167e-05	10.0619	0.000155069	0.999879	1	FALSE
P14543	Nidogen-1	NID1	1.07963e-08	7.32343e-05	12.4955	0.000147421	0.999885	1	FALSE
Q14974	Importin subunit beta-1	KPNB1	9.76578e-09	3.23949e-05	186.051	0.000301461	0.99976	1	FALSE
P06730	Eukaryotic translation initiation factor 4E	EIF4E	8.37874e-09	5.98306e-05	25.2855	0.000140041	0.999889	1	FALSE
O75800	Zinc finger MYND domain-containing protein 10	ZMYND10	7.29418e-09	5.93932e-05	32.6087	0.000122812	0.999903	1	FALSE
O75351	Vacuolar protein sorting-associated protein 4B	VPS4B	6.18965e-09	3.39412e-05	68.4347	0.000182364	0.999855	1	FALSE
P53396	ATP-citrate synthase	ACLY	5.69351e-09	4.00442e-05	168.748	0.000142181	0.999887	1	FALSE
Q8TD19	Serine/threonine-protein kinase Nek9	NEK9	5.69111e-09	3.54958e-05	17.8177	0.000160332	0.999874	1	FALSE
Q15393	Splicing factor 3B subunit 3	SF3B3	5.34083e-09	2.89742e-05	236.326	0.00018433	0.999853	1	FALSE
Q9NYC9	Dynein heavy chain 9, axonemal	DNAH9	4.48467e-09	6.77502e-05	311.28	6.61942e-05	0.999947	1	FALSE
P30043	Flavin reductase (NADPH)	BLVRB	4.20081e-09	4.46675e-05	131.28	9.40461e-05	0.999925	1	FALSE
O95232	Luc7-like protein 3	LUC7L3	4.15773e-09	2.13438e-05	57.1481	0.000194798	0.999845	1	FALSE
O75880	Protein SCO1 homolog, mitochondrial	SCO1	4.10865e-09	3.69225e-05	15.2458	0.000111278	0.999913	1	FALSE
P51114	Fragile X mental retardation syndrome-related protein 1	FXR1	3.93486e-09	3.50855e-05	30.0252	0.00011215	0.999911	1	FALSE
P00505	Aspartate aminotransferase, mitochondrial	GOT2	3.64394e-09	3.76163e-05	301.587	9.68715e-05	0.999923	1	FALSE
Q9H095	IQ domain-containing protein G	IQCG	2.90134e-09	3.7639e-05	18.6562	7.70832e-05	0.999939	1	FALSE
P15927	Replication protein A 32 kDa subunit	RPA2	2.68257e-09	0.000278541	5.67467	9.6308e-06	0.999993	1	FALSE
Q13363	C-terminal-binding protein 1	CTBP1	2.51324e-09	3.06417e-05	81.5062	8.20203e-05	0.999935	1	FALSE
Q92499	ATP-dependent RNA helicase DDX1	DDX1	2.23313e-09	2.50438e-05	241.637	8.9169e-05	0.999929	1	FALSE
O15551	Claudin-3	CLDN3	2.11622e-09	2.85461e-05	13.8913	7.41336e-05	0.999942	1	FALSE
Q9BS40	Latexin	LXN	1.99637e-09	2.52086e-05	40.5924	7.9194e-05	0.999937	1	FALSE
Q16787	Laminin subunit alpha-3	LAMA3	1.9785e-09	0.000122	4.80368	1.62172e-05	0.999988	1	FALSE
O14936	Peripheral plasma membrane protein CASK	CASK	1.52332e-09	1.76145e-05	41.6671	8.64812e-05	0.999931	1	FALSE
Q07021	Complement component 1 Q subcomponent-binding protein, mitochondrial	C1QBP	1.37455e-09	3.61238e-05	52.2123	3.80512e-05	0.99997	1	FALSE
P22061	Protein-L-isoaspartate(D-aspartate) O-methyltransferase	PCMT1	1.35997e-09	1.51009e-05	74.3325	9.00594e-05	0.999928	1	FALSE
Q9BQ13	BTB/POZ domain-containing protein KCTD14	KCTD14	1.32762e-09	3.91262e-05	20.6029	3.39318e-05	0.999973	1	FALSE
Q9P258	Protein RCC2	RCC2	1.32726e-09	3.09184e-05	41.6112	4.29277e-05	0.999966	1	FALSE
Q9NR45	Sialic acid synthase	NANS	1.29841e-09	1.74851e-05	146.539	7.42577e-05	0.999941	1	FALSE
Q96EE3	Nucleoporin SEH1	SEH1L	1.25106e-09	1.68823e-05	21.7929	7.41046e-05	0.999942	1	FALSE
Q9UPN4	Centrosomal protein of 131 kDa	CEP131	1.22041e-09	2.17115e-05	22.7486	5.62104e-05	0.999956	1	FALSE
Q8NEZ3	WD repeat-containing protein 19	WDR19	1.13627e-09	2.66383e-05	68.8738	4.26555e-05	0.999966	1	FALSE
Q8N9W5	Dynein assembly factor 3, axonemal	DNAAF3	9.74021e-10	1.82963e-05	63.7566	5.3236e-05	0.999958	1	FALSE
Q6EEV6;P61956;P55854	Small ubiquitin-related modifier 4;Small ubiquitin-related modifier 2;Small ubiquitin-related modifier 3	SUMO4;SUMO2;SUMO3	9.58052e-10	1.69321e-05	24.5064	5.6582e-05	0.999955	1	FALSE
Q8WXX0	Dynein heavy chain 7, axonemal	DNAH7	9.24286e-10	3.70223e-05	51.4466	2.49657e-05	0.99998	1	FALSE
Q9Y371	Endophilin-B1	SH3GLB1	9.13732e-10	1.05831e-05	37.8869	8.63384e-05	0.999932	1	FALSE
Q9UBQ5	Eukaryotic translation initiation factor 3 subunit K	EIF3K	9.13234e-10	1.44812e-05	25.5675	6.30632e-05	0.99995	1	FALSE
P02452	Collagen alpha-1(I) chain	COL1A1	8.04481e-10	2.85793e-05	155.308	2.8149e-05	0.999978	1	FALSE
P28288	ATP-binding cassette sub-family D member 3	ABCD3	6.96902e-10	1.34702e-05	130.014	5.17365e-05	0.999959	1	FALSE
Q9Y277	Voltage-dependent anion-selective channel protein 3	VDAC3	6.87034e-10	1.54091e-05	100.004	4.45861e-05	0.999965	1	FALSE
P45954	Short/branched chain specific acyl-CoA dehydrogenase, mitochondrial	ACADSB	6.80293e-10	3.0348e-05	44.8629	2.24164e-05	0.999982	1	FALSE
Q05519	Serine/arginine-rich splicing factor 11	SRSF11	5.97104e-10	1.96065e-05	17.8227	3.04543e-05	0.999976	1	FALSE
Q86WV6	Stimulator of interferon genes protein	TMEM173	5.52323e-10	1.09168e-05	71.7088	5.05941e-05	0.99996	1	FALSE
Q9Y3U8	60S ribosomal protein L36	RPL36	4.81299e-10	1.89675e-05	63.2841	2.53749e-05	0.99998	1	FALSE
Q96DH6	RNA-binding protein Musashi homolog 2	MSI2	4.55865e-10	1.81032e-05	18.5875	2.51815e-05	0.99998	1	FALSE
P10644	cAMP-dependent protein kinase type I-alpha regulatory subunit;cAMP-dependent protein kinase type I-alpha regulatory subunit, N-terminally processed	PRKAR1A	4.36634e-10	1.05615e-05	59.7509	4.1342e-05	0.999967	1	FALSE
P36578	60S ribosomal protein L4	RPL4	4.18276e-10	8.53842e-06	350.664	4.89875e-05	0.999961	1	FALSE
Q13573	SNW domain-containing protein 1	SNW1	3.95757e-10	8.02678e-06	15.6712	4.93045e-05	0.999961	1	FALSE
Q93009	Ubiquitin carboxyl-terminal hydrolase 7	USP7	3.7844e-10	2.38841e-05	46.2819	1.58448e-05	0.999987	1	FALSE
P46937	Transcriptional coactivator YAP1	YAP1	3.59105e-10	1.69709e-05	11.7421	2.116e-05	0.999983	1	FALSE
Q16629	Serine/arginine-rich splicing factor 7	SRSF7	3.22354e-10	7.81127e-06	123.429	4.12678e-05	0.999967	1	FALSE
Q96EY8	Cob(I)yrinic acid a,c-diamide adenosyltransferase, mitochondrial	MMAB	3.0909e-10	1.33608e-05	29.9066	2.31342e-05	0.999982	1	FALSE
P07339	Cathepsin D;Cathepsin D light chain;Cathepsin D heavy chain	CTSD	3.07226e-10	1.86551e-05	379.753	1.64687e-05	0.999987	1	FALSE
P55084	Trifunctional enzyme subunit beta, mitochondrial;3-ketoacyl-CoA thiolase	HADHB	2.95779e-10	1.07966e-05	219.807	2.73957e-05	0.999978	1	FALSE
P33121	Long-chain-fatty-acid--CoA ligase 1	ACSL1	2.93317e-10	1.00893e-05	15.9502	2.90721e-05	0.999977	1	FALSE
Q8NBX0	Saccharopine dehydrogenase-like oxidoreductase	SCCPDH	2.66781e-10	9.3967e-06	110.014	2.83909e-05	0.999977	1	FALSE
P51857	3-oxo-5-beta-steroid 4-dehydrogenase	AKR1D1	2.62318e-10	1.25111e-05	43.0021	2.09668e-05	0.999983	1	FALSE
P15559	NAD(P)H dehydrogenase [quinone] 1	NQO1	2.52862e-10	6.39382e-05	50.2554	3.95478e-06	0.999997	1	FALSE
Q16836	Hydroxyacyl-coenzyme A dehydrogenase, mitochondrial	HADH	2.41549e-10	9.31491e-06	117.851	2.59314e-05	0.999979	1	FALSE
Q6PCE3	Glucose 1,6-bisphosphate synthase	PGM2L1	2.32238e-10	1.55107e-05	42.5569	1.49728e-05	0.999988	1	FALSE
Q5VYK3	Proteasome-associated protein ECM29 homolog	ECM29	2.30511e-10	1.54687e-05	18.4825	1.49017e-05	0.999988	1	FALSE
Q8TAT6	Nuclear protein localization protein 4 homolog	NPLOC4	2.21897e-10	7.52592e-06	18.0362	2.94844e-05	0.999977	1	FALSE
A0AVF1	Intraflagellar transport protein 56	TTC26	2.07839e-10	7.86079e-06	22.8585	2.644e-05	0.999979	1	FALSE
Q9Y276	Mitochondrial chaperone BCS1	BCS1L	2.04227e-10	1.86901e-05	6.58026	1.0927e-05	0.999992	1	FALSE
Q14103	Heterogeneous nuclear ribonucleoprotein D0	HNRNPD	1.92398e-10	8.44029e-06	196.006	2.27952e-05	0.999982	1	FALSE
Q5TEC6	Histone H3	HIST2H3PS2	1.76027e-10	1.62055e-05	36.4027	1.08622e-05	0.999991	1	FALSE
Q04837	Single-stranded DNA-binding protein, mitochondrial	SSBP1	1.73964e-10	6.18711e-06	66.512	2.81171e-05	0.999978	1	FALSE
Q9Y624	Junctional adhesion molecule A	F11R	1.72049e-10	9.37597e-06	40.3495	1.835e-05	0.999985	1	FALSE
Q9BVC6	Transmembrane protein 109	TMEM109	1.54959e-10	8.50866e-06	34.6088	1.82119e-05	0.999986	1	FALSE
Q9BRG1	Vacuolar protein-sorting-associated protein 25	VPS25	1.51227e-10	8.68458e-06	18.4328	1.74133e-05	0.999986	1	FALSE
Q5T9A4	ATPase family AAA domain-containing protein 3B	ATAD3B	1.47053e-10	1.28144e-05	8.49778	1.14756e-05	0.999991	1	FALSE
Q8N1V2	Cilia- and flagella-associated protein 52	CFAP52	1.40402e-10	5.88264e-06	185.375	2.38671e-05	0.999981	1	FALSE
P13584	Cytochrome P450 4B1	CYP4B1	1.37179e-10	9.28636e-06	9.74192	1.47721e-05	0.999989	1	FALSE
O75223	Gamma-glutamylcyclotransferase	GGCT	1.34218e-10	6.15232e-06	63.3576	2.18158e-05	0.999983	1	FALSE
P22626	Heterogeneous nuclear ribonucleoproteins A2/B1	HNRNPA2B1	1.28105e-10	1.76704e-05	512.927	7.2497e-06	0.999994	1	FALSE
Q9NZ01	Very-long-chain enoyl-CoA reductase	TECR	1.15368e-10	8.26983e-06	65.0989	1.39505e-05	0.999989	1	FALSE
Q9BUT1	3-hydroxybutyrate dehydrogenase type 2	BDH2	1.13889e-10	1.05857e-05	44.8821	1.07587e-05	0.999991	1	FALSE
P63000	Ras-related C3 botulinum toxin substrate 1	RAC1	1.13865e-10	1.49217e-05	25.8035	7.6308e-06	0.999994	1	FALSE
Q6IBS0	Twinfilin-2	TWF2	1.11468e-10	5.54797e-06	15.4721	2.00917e-05	0.999984	1	FALSE
O43464	Serine protease HTRA2, mitochondrial	HTRA2	1.05879e-10	5.49584e-06	32.6092	1.92653e-05	0.999985	1	FALSE
Q5JST6	EF-hand domain-containing family member C2	EFHC2	1.05093e-10	6.51365e-06	116.429	1.61342e-05	0.999987	1	FALSE
Q15370	Transcription elongation factor B polypeptide 2	TCEB2	9.40808e-11	2.02904e-05	48.4864	4.63671e-06	0.999996	1	FALSE
P50479	PDZ and LIM domain protein 4	PDLIM4	9.3116e-11	4.66154e-06	67.0465	1.99754e-05	0.999984	1	FALSE
P08238	Heat shock protein HSP 90-beta	HSP90AB1	9.30969e-11	1.01167e-05	212.685	9.20228e-06	0.999993	1	FALSE
P12956	X-ray repair cross-complementing protein 6	XRCC6	8.78325e-11	6.90075e-06	541.772	1.2728e-05	0.99999	1	FALSE
Q01844	RNA-binding protein EWS	EWSR1	8.14344e-11	6.18937e-06	102.991	1.31571e-05	0.99999	1	FALSE
P19338	Nucleolin	NCL	8.0128e-11	5.80883e-06	382.506	1.37942e-05	0.999989	1	FALSE
O43707	Alpha-actinin-4	ACTN4	7.99396e-11	4.64727e-06	713.692	1.72014e-05	0.999986	1	FALSE
P62330	ADP-ribosylation factor 6	ARF6	7.81968e-11	6.24295e-06	32.4859	1.25256e-05	0.99999	1	FALSE
Q15631	Translin	TSN	7.46689e-11	8.35726e-06	89.2385	8.93462e-06	0.999993	1	FALSE
P09669	Cytochrome c oxidase subunit 6C	COX6C	6.8194e-11	5.58877e-06	51.7939	1.2202e-05	0.99999	1	FALSE
P12277	Creatine kinase B-type	CKB	6.79927e-11	6.0113e-06	266.954	1.13108e-05	0.999991	1	FALSE
Q8N1F8	Serine/threonine-protein kinase 11-interacting protein	STK11IP	6.06096e-11	2.21538e-05	11.2055	2.73586e-06	0.999998	1	FALSE
P47755	F-actin-capping protein subunit alpha-2	CAPZA2	5.88838e-11	4.10127e-06	105.416	1.43575e-05	0.999989	1	FALSE
P63220	40S ribosomal protein S21	RPS21	5.83135e-11	4.25355e-06	109.43	1.37094e-05	0.999989	1	FALSE
Q9UIA9	Exportin-7	XPO7	5.79678e-11	5.38863e-06	67.1321	1.07574e-05	0.999991	1	FALSE
O14979	Heterogeneous nuclear ribonucleoprotein D-like	HNRNPDL	5.56654e-11	4.51698e-06	90.825	1.23236e-05	0.99999	1	FALSE
Q96TA1	Niban-like protein 1	FAM129B	5.10795e-11	6.9239e-06	178.677	7.37726e-06	0.999994	1	FALSE
P63208	S-phase kinase-associated protein 1	SKP1	5.10537e-11	3.70995e-06	31.578	1.37613e-05	0.999989	1	FALSE
A0AV96	RNA-binding protein 47	RBM47	4.83947e-11	6.25303e-06	42.9407	7.7394e-06	0.999994	1	FALSE
P12235	ADP/ATP translocase 1	SLC25A4	4.83615e-11	1.05536e-05	29.1148	4.58245e-06	0.999996	1	FALSE
P57764	Gasdermin-D	GSDMD	4.43129e-11	9.6247e-06	14.5319	4.60408e-06	0.999996	1	FALSE
Q96M32	Adenylate kinase 7	AK7	4.4304e-11	2.75357e-06	55.284	1.60896e-05	0.999987	1	FALSE
Q00765	Receptor expression-enhancing protein 5	REEP5	4.24774e-11	5.95798e-06	36.763	7.12948e-06	0.999994	1	FALSE
Q96C74	Ropporin-1-like protein	ROPN1L	4.2468e-11	6.80629e-06	91.0833	6.23952e-06	0.999995	1	FALSE
Q15125	3-beta-hydroxysteroid-Delta(8),Delta(7)-isomerase	EBP	4.14531e-11	5.64517e-06	25.574	7.34311e-06	0.999994	1	FALSE
Q9BWM7	Sideroflexin-3	SFXN3	4.08981e-11	4.16899e-06	114.568	9.81007e-06	0.999992	1	FALSE
Q12765	Secernin-1	SCRN1	4.01429e-11	3.64215e-06	65.3371	1.10218e-05	0.999991	1	FALSE
Q14444	Caprin-1	CAPRIN1	3.68682e-11	2.84552e-06	59.4543	1.29566e-05	0.99999	1	FALSE
P50454	Serpin H1	SERPINH1	3.63278e-11	3.3221e-06	110.8	1.09352e-05	0.999991	1	FALSE
Q6NUK1	Calcium-binding mitochondrial carrier protein SCaMC-1	SLC25A24	3.51304e-11	5.3395e-06	116.913	6.57934e-06	0.999995	1	FALSE
Q9BUJ2	Heterogeneous nuclear ribonucleoprotein U-like protein 1	HNRNPUL1	3.47572e-11	5.78879e-06	173.252	6.00423e-06	0.999995	1	FALSE
Q15020	Squamous cell carcinoma antigen recognized by T-cells 3	SART3	3.39747e-11	4.6272e-06	81.4675	7.34239e-06	0.999994	1	FALSE
O00178	GTP-binding protein 1	GTPBP1	3.23449e-11	2.90501e-06	13.0712	1.11342e-05	0.999991	1	FALSE
P26232	Catenin alpha-2	CTNNA2	3.06291e-11	8.46814e-06	6.66139	3.61698e-06	0.999997	1	FALSE
P58107	Epiplakin	EPPK1	2.9514e-11	2.48024e-06	619.329	1.18997e-05	0.999991	1	FALSE
P13716	Delta-aminolevulinic acid dehydratase	ALAD	2.91414e-11	8.29232e-06	45.9763	3.51426e-06	0.999997	1	FALSE
Q5TZA2	Rootletin	CROCC	2.85036e-11	4.77015e-06	1028.36	5.9754e-06	0.999995	1	FALSE
P60866	40S ribosomal protein S20	RPS20	2.82034e-11	3.24374e-06	106.315	8.69472e-06	0.999993	1	FALSE
Q96C19	EF-hand domain-containing protein D2	EFHD2	2.64945e-11	3.33855e-06	97.8308	7.93591e-06	0.999994	1	FALSE
Q9UKM9	RNA-binding protein Raly	RALY	2.56469e-11	2.38588e-06	177.625	1.07495e-05	0.999991	1	FALSE
O75602	Sperm-associated antigen 6	SPAG6	2.42803e-11	4.63398e-06	181.449	5.23962e-06	0.999996	1	FALSE
Q13123	Protein Red	IK	2.33966e-11	2.75499e-06	25.8025	8.49245e-06	0.999993	1	FALSE
P30050	60S ribosomal protein L12	RPL12	2.33139e-11	6.35782e-06	106.295	3.66697e-06	0.999997	1	FALSE
Q9UPN3	Microtubule-actin cross-linking factor 1, isoforms 1/2/3/5	MACF1	2.29137e-11	3.59986e-06	49.9865	6.36516e-06	0.999995	1	FALSE
Q9Y5S9	RNA-binding protein 8A	RBM8A	2.18307e-11	3.25167e-06	53.1447	6.71369e-06	0.999995	1	FALSE
Q9UII2	ATPase inhibitor, mitochondrial	ATPIF1	2.1616e-11	6.36118e-06	25.3417	3.39811e-06	0.999997	1	FALSE
Q96KP4	Cytosolic non-specific dipeptidase	CNDP2	1.98956e-11	2.12857e-06	323.811	9.34695e-06	0.999993	1	FALSE
Q8N392	Rho GTPase-activating protein 18	ARHGAP18	1.96959e-11	5.63387e-06	204.994	3.49598e-06	0.999997	1	FALSE
P11766	Alcohol dehydrogenase class-3	ADH5	1.90066e-11	2.05306e-06	121.153	9.25771e-06	0.999993	1	FALSE
Q16762	Thiosulfate sulfurtransferase	TST	1.7284e-11	4.03418e-06	129.137	4.2844e-06	0.999997	1	FALSE
Q14240	Eukaryotic initiation factor 4A-II;Eukaryotic initiation factor 4A-II, N-terminally processed	EIF4A2	1.65655e-11	2.20058e-06	117.139	7.5278e-06	0.999994	1	FALSE
Q86Y56	Dynein assembly factor 5, axonemal	DNAAF5	1.46705e-11	4.03075e-06	103.303	3.63963e-06	0.999997	1	FALSE
P46779	60S ribosomal protein L28	RPL28	1.45578e-11	2.34247e-06	79.9081	6.21473e-06	0.999995	1	FALSE
Q16891	MICOS complex subunit MIC60	IMMT	1.39862e-11	3.01951e-06	289.134	4.63196e-06	0.999996	1	FALSE
A0A0G2JMH6;P01903	HLA class II histocompatibility antigen, DR alpha chain	HLA-DRA	1.24417e-11	3.75223e-06	70.5677	3.31581e-06	0.999997	1	FALSE
Q15149	Plectin	PLEC	1.23722e-11	3.06987e-06	3342.11	4.03022e-06	0.999997	1	FALSE
P24821	Tenascin	TNC	1.20828e-11	4.90628e-06	51.2439	2.46273e-06	0.999998	1	FALSE
Q9BVM2	Protein DPCD	DPCD	1.12215e-11	1.83124e-06	84.791	6.12778e-06	0.999995	1	FALSE
Q9Y230	RuvB-like 2	RUVBL2	1.10315e-11	1.70009e-06	503.415	6.48873e-06	0.999995	1	FALSE
O75533	Splicing factor 3B subunit 1	SF3B1	9.60477e-12	1.31965e-06	240.827	7.27826e-06	0.999994	1	FALSE
Q96M91	Cilia- and flagella-associated protein 53	CFAP53	8.44138e-12	4.57642e-06	48.1135	1.84454e-06	0.999999	1	FALSE
Q5BJF6	Outer dense fiber protein 2	ODF2	8.12769e-12	3.8523e-06	14.1743	2.10983e-06	0.999998	1	FALSE
P0DOY3;P0DOY2			7.18368e-12	3.87927e-06	16.0722	1.85181e-06	0.999999	1	FALSE
Q9UFE4	Coiled-coil domain-containing protein 39	CCDC39	7.16149e-12	9.77947e-06	45.0665	7.32299e-07	0.999999	1	FALSE
A6NMZ2	Sentan	SNTN	6.09711e-12	1.42422e-06	19.1471	4.28101e-06	0.999997	1	FALSE
P21912	Succinate dehydrogenase [ubiquinone] iron-sulfur subunit, mitochondrial	SDHB	6.04487e-12	3.71974e-06	41.9332	1.62508e-06	0.999999	1	FALSE
P32455	Interferon-induced guanylate-binding protein 1	GBP1	5.8766e-12	3.75776e-06	14.7701	1.56385e-06	0.999999	1	FALSE
P35221	Catenin alpha-1	CTNNA1	5.51454e-12	9.29698e-07	311.493	5.93154e-06	0.999995	1	FALSE
P52566	Rho GDP-dissociation inhibitor 2	ARHGDIB	5.40245e-12	2.64657e-06	78.3457	2.0413e-06	0.999998	1	FALSE
P59910	DnaJ homolog subfamily B member 13	DNAJB13	4.71327e-12	2.34973e-06	82.9709	2.00587e-06	0.999998	1	FALSE
P30086	Phosphatidylethanolamine-binding protein 1;Hippocampal cholinergic neurostimulating peptide	PEBP1	4.54185e-12	1.65017e-06	210.625	2.75234e-06	0.999998	1	FALSE
Q9UBF2	Coatomer subunit gamma-2	COPG2	4.02368e-12	2.44438e-06	10.5441	1.64609e-06	0.999999	1	FALSE
Q8WWF8	Calcyphosin-like protein	CAPSL	3.82113e-12	2.88442e-06	29.8349	1.32475e-06	0.999999	1	FALSE
P21291	Cysteine and glycine-rich protein 1	CSRP1	3.32474e-12	1.68318e-06	17.8472	1.97527e-06	0.999998	1	FALSE
P60228	Eukaryotic translation initiation factor 3 subunit E	EIF3E	3.32413e-12	1.8009e-06	122.473	1.84581e-06	0.999999	1	FALSE
Q96DT5	Dynein heavy chain 11, axonemal	DNAH11	3.03827e-12	4.53697e-06	77.0149	6.6967e-07	0.999999	1	FALSE
Q8WUY1	Protein THEM6	THEM6	2.76949e-12	4.38724e-06	17.6281	6.31261e-07	1	1	FALSE
Q04760	Lactoylglutathione lyase	GLO1	2.72823e-12	1.25411e-06	81.9506	2.17543e-06	0.999998	1	FALSE
Q9NSE4	Isoleucine--tRNA ligase, mitochondrial	IARS2	2.0377e-12	1.82827e-06	136.508	1.11455e-06	0.999999	1	FALSE
Q92598	Heat shock protein 105 kDa	HSPH1	1.50775e-12	7.01543e-06	230.066	2.14919e-07	1	1	FALSE
Q9NQR4	Omega-amidase NIT2	NIT2	1.43679e-12	1.47879e-06	102.202	9.716e-07	0.999999	1	FALSE
Q9BXJ9	N-alpha-acetyltransferase 15, NatA auxiliary subunit	NAA15	1.38193e-12	2.96053e-06	19.3865	4.66783e-07	1	1	FALSE
Q13488	V-type proton ATPase 116 kDa subunit a isoform 3	TCIRG1	1.32425e-12	1.88927e-06	71.0807	7.00932e-07	0.999999	1	FALSE
D6REC4	Cilia- and flagella-associated protein 99	CFAP99	1.30325e-12	0.00524703	2.50231	2.48378e-10	1	1	FALSE
Q00839	Heterogeneous nuclear ribonucleoprotein U	HNRNPU	9.83816e-13	1.19884e-06	480.66	8.20641e-07	0.999999	1	FALSE
Q96P44	Collagen alpha-1(XXI) chain	COL21A1	5.97242e-13	1.28493e-06	11.8313	4.64804e-07	1	1	FALSE
P16050	Arachidonate 15-lipoxygenase	ALOX15	4.57681e-13	8.16333e-07	457.971	5.60655e-07	1	1	FALSE
Q13951	Core-binding factor subunit beta	CBFB	7.87041e-14	0.0227795	3.48835	3.45504e-12	1	1	FALSE
P12109	Collagen alpha-1(VI) chain	COL6A1	7.69455e-14	1.51052e-07	272.912	5.09397e-07	1	1	FALSE
P49750	YLP motif-containing protein 1	YLPM1	4.17884e-14	1.81505e-05	4.97242	2.30233e-09	1	1	FALSE
Q14254	Flotillin-2	FLOT2	3.31104e-14	1.10597e-07	103.476	2.9938e-07	1	1	FALSE
Q8NF37	Lysophosphatidylcholine acyltransferase 1	LPCAT1	1.02812e-16	1.99925e-08	5.4986	5.14253e-09	1	1	FALSE
P63010	AP-2 complex subunit beta	AP2B1	9.3482e-17	4.89755e-09	70.6939	1.90875e-08	1	1	FALSE
Q8N573	Oxidation resistance protein 1	OXR1	7.97176e-17	7.30308e-09	10.9777	1.09156e-08	1	1	FALSE
P62258	14-3-3 protein epsilon	YWHAE	7.13198e-17	1.00347e-08	370.208	7.10735e-09	1	1	FALSE
P56134	ATP synthase subunit f, mitochondrial	ATP5J2	3.26064e-17	3.31296e-09	33.5616	9.84208e-09	1	1	FALSE
P02750	Leucine-rich alpha-2-glycoprotein	LRG1	2.96525e-17	0.000542413	4.45387	5.46677e-14	1	1	FALSE
Q9NWH7	Spermatogenesis-associated protein 6	SPATA6	2.77066e-17	0.000170245	8.4854	1.62745e-13	1	1	FALSE
P50453	Serpin B9	SERPINB9	1.29887e-17	2.56385e-09	20.6636	5.0661e-09	1	1	FALSE
P35232	Prohibitin	PHB	1.13792e-17	3.54288e-09	258.421	3.21186e-09	1	1	FALSE
Q53H96	Pyrroline-5-carboxylate reductase 3	PYCRL	1.03477e-17	2.37021e-09	45.7693	4.36572e-09	1	1	FALSE
Q9Y5B8	Nucleoside diphosphate kinase 7	NME7	1.01798e-17	9.32889e-09	107.35	1.09121e-09	1	1	FALSE
P06865	Beta-hexosaminidase subunit alpha	HEXA	9.08508e-18	2.77893e-09	39.4608	3.26928e-09	1	1	FALSE
Q13011	Delta(3,5)-Delta(2,4)-dienoyl-CoA isomerase, mitochondrial	ECH1	6.49026e-18	1.67906e-09	107.949	3.86541e-09	1	1	FALSE
P17844	Probable ATP-dependent RNA helicase DDX5	DDX5	4.91156e-18	1.2392e-09	184.55	3.9635e-09	1	1	FALSE
Q9UI42	Carboxypeptidase A4	CPA4	2.90926e-18	0.00027712	6.55354	1.04982e-14	1	1	FALSE
Q9UBE0	SUMO-activating enzyme subunit 1;SUMO-activating enzyme subunit 1, N-terminally processed	SAE1	1.1291e-18	5.801e-10	19.8545	1.94638e-09	1	1	FALSE
Q15828	Cystatin-M	CST6	1.08084e-18	6.44483e-05	4.54059	1.67706e-14	1	1	FALSE
P0DP09;A0A0B4J2D9		IGKV1D-13	8.52482e-19	7.22501e-10	4.13433	1.17991e-09	1	1	FALSE
Q96DI7	U5 small nuclear ribonucleoprotein 40 kDa protein	SNRNP40	7.91795e-19	1.1157e-09	38.5232	7.09684e-10	1	1	FALSE
Q92804	TATA-binding protein-associated factor 2N	TAF15	5.78147e-19	4.21854e-10	15.4285	1.37049e-09	1	1	FALSE
Q15075	Early endosome antigen 1	EEA1	5.37221e-19	4.88763e-10	19.5369	1.09915e-09	1	1	FALSE
A0A075B7D0	Immunoglobulin heavy variable 1/OR15-1 (non-functional)	IGHV1OR15-1	5.34802e-19	7.16941e-10	5.42853	7.4595e-10	1	1	FALSE
Q92696	Geranylgeranyl transferase type-2 subunit alpha	RABGGTA	5.18236e-19	5.53076e-10	27.665	9.37005e-10	1	1	FALSE
Q8IWZ6	Bardet-Biedl syndrome 7 protein	BBS7	4.82266e-19	4.20194e-10	7.42853	1.14772e-09	1	1	FALSE
Q9H6T3	RNA polymerase II-associated protein 3	RPAP3	4.62378e-19	5.31071e-10	5.42853	8.70652e-10	1	1	FALSE
Q5T1M5	FK506-binding protein 15	FKBP15	4.12301e-19	4.95959e-10	18.5947	8.31321e-10	1	1	FALSE
P00492	Hypoxanthine-guanine phosphoribosyltransferase	HPRT1	3.63322e-19	3.56185e-10	19.1438	1.02004e-09	1	1	FALSE
A0A0B4J1X5;A0A075B7E8	Immunoglobulin heavy variable 3-74	IGHV3-74;IGHV3OR16-13	3.61574e-19	4.22422e-10	9.04907	8.55955e-10	1	1	FALSE
Q5VTH2	Protein Flattop	CFAP126	3.47453e-19	3.28684e-10	23.4285	1.0571e-09	1	1	FALSE
Q9Y2Y8	Proteoglycan 3	PRG3	3.43809e-19	5.45406e-10	3.43898	6.30373e-10	1	1	FALSE
Q709F0	Acyl-CoA dehydrogenase family member 11	ACAD11	3.39492e-19	4.06713e-10	14.6403	8.34721e-10	1	1	FALSE
P10321	HLA class I histocompatibility antigen, Cw-7 alpha chain	HLA-C	3.15526e-19	4.43917e-10	29.1599	7.10776e-10	1	1	FALSE
Q9NRK6	ATP-binding cassette sub-family B member 10, mitochondrial	ABCB10	3.02346e-19	4.07366e-10	7.55535	7.42198e-10	1	1	FALSE
Q6P1A2	Lysophospholipid acyltransferase 5	LPCAT3	2.9214e-19	3.39731e-10	17.0098	8.59917e-10	1	1	FALSE
Q9NZD2	Glycolipid transfer protein	GLTP	2.83105e-19	3.77826e-10	27.28	7.49301e-10	1	1	FALSE
Q5T750	Skin-specific protein 32	XP32	2.73868e-19	6.79367e-10	42.5822	4.03123e-10	1	1	FALSE
Q9NVE7	Pantothenate kinase 4	PANK4	2.63136e-19	2.58555e-10	10.4835	1.01772e-09	1	1	FALSE
B1AJZ9	Forkhead-associated domain-containing protein 1	FHAD1	2.53937e-19	4.28798e-10	18.5475	5.92208e-10	1	1	FALSE
O14907	Tax1-binding protein 3	TAX1BP3	2.42238e-19	4.93152e-05	3.46594	4.91204e-15	1	1	FALSE
Q6UX73	UPF0764 protein C16orf89	C16orf89	2.4105e-19	4.54901e-10	20.0049	5.29896e-10	1	1	FALSE
P15121	Aldose reductase	AKR1B1	2.38853e-19	2.06309e-10	65.5637	1.15775e-09	1	1	FALSE
A0MZ66	Shootin-1	KIAA1598	2.33719e-19	2.30873e-10	40.9493	1.01233e-09	1	1	FALSE
Q9BUR5	Apolipoprotein O	APOO	2.32266e-19	2.22659e-10	22.1147	1.04315e-09	1	1	FALSE
Q969E2	Secretory carrier-associated membrane protein 4	SCAMP4	2.32244e-19	2.03359e-10	20.4285	1.14204e-09	1	1	FALSE
S4R460		IGHV3OR16-9	2.28122e-19	3.48513e-10	7.73266	6.5456e-10	1	1	FALSE
Q6TDU7	Protein CASC1	CASC1	2.2548e-19	3.61926e-10	13.5831	6.23002e-10	1	1	FALSE
Q92828	Coronin-2A	CORO2A	2.20917e-19	3.45156e-10	11.4355	6.4005e-10	1	1	FALSE
P01019	Angiotensinogen;Angiotensin-1;Angiotensin-2;Angiotensin-3;Angiotensin-4;Angiotensin 1-9;Angiotensin 1-7;Angiotensin 1-5;Angiotensin 1-4	AGT	2.14525e-19	3.58293e-10	9.52714	5.98741e-10	1	1	FALSE
Q86U28	Iron-sulfur cluster assembly 2 homolog, mitochondrial	ISCA2	2.07573e-19	2.11799e-10	16.4938	9.80048e-10	1	1	FALSE
Q13405	39S ribosomal protein L49, mitochondrial	MRPL49	2.05285e-19	2.39789e-10	20.9028	8.56106e-10	1	1	FALSE
Q5TGZ0	MICOS complex subunit MIC10	MINOS1	2.03612e-19	2.91394e-10	22.4285	6.98751e-10	1	1	FALSE
P42025	Beta-centractin	ACTR1B	2.00847e-19	5.24329e-10	15.5879	3.83056e-10	1	1	FALSE
O60906	Sphingomyelin phosphodiesterase 2	SMPD2	2.00343e-19	3.32187e-10	31.9022	6.03104e-10	1	1	FALSE
O43292	Glycosylphosphatidylinositol anchor attachment 1 protein	GPAA1	1.95955e-19	2.21436e-10	16.4387	8.84926e-10	1	1	FALSE
P62879	Guanine nucleotide-binding protein G(I)/G(S)/G(T) subunit beta-2	GNB2	1.9556e-19	2.15913e-10	57.2794	9.05734e-10	1	1	FALSE
A5YKK6	CCR4-NOT transcription complex subunit 1	CNOT1	1.93451e-19	1.95593e-10	42.3094	9.89048e-10	1	1	FALSE
P68363;Q71U36	Tubulin alpha-1B chain;Tubulin alpha-1A chain	TUBA1B;TUBA1A	1.9106e-19	2.9597e-10	74.0846	6.45539e-10	1	1	FALSE
Q96DY2	IQ domain-containing protein D	IQCD	1.91007e-19	2.15783e-10	16.8313	8.85181e-10	1	1	FALSE
P49585	Choline-phosphate cytidylyltransferase A	PCYT1A	1.8984e-19	3.16413e-10	7.47631	5.99974e-10	1	1	FALSE
Q96T51	RUN and FYVE domain-containing protein 1	RUFY1	1.86028e-19	3.39583e-10	5.35123	5.47813e-10	1	1	FALSE
Q5R3I4	Tetratricopeptide repeat protein 38	TTC38	1.83542e-19	3.97661e-10	9.23752	4.61556e-10	1	1	FALSE
P62304	Small nuclear ribonucleoprotein E	SNRPE	1.82247e-19	2.82571e-10	42.5879	6.44958e-10	1	1	FALSE
Q8IU85	Calcium/calmodulin-dependent protein kinase type 1D	CAMK1D	1.77146e-19	4.00664e-10	4.85178	4.42131e-10	1	1	FALSE
O95837	Guanine nucleotide-binding protein subunit alpha-14	GNA14	1.76606e-19	2.6577e-10	19.8076	6.64506e-10	1	1	FALSE
P62070	Ras-related protein R-Ras2	RRAS2	1.762e-19	3.2047e-10	33.7973	5.49817e-10	1	1	FALSE
Q13310	Polyadenylate-binding protein 4	PABPC4	1.73629e-19	1.71105e-10	45.9078	1.01475e-09	1	1	FALSE
O60341	Lysine-specific histone demethylase 1A	KDM1A	1.73523e-19	3.25695e-10	21.5923	5.3278e-10	1	1	FALSE
P61006	Ras-related protein Rab-8A	RAB8A	1.73207e-19	3.3911e-10	14.5093	5.10769e-10	1	1	FALSE
A6NJV1	UPF0573 protein C2orf70	C2orf70	1.72056e-19	2.28191e-10	25.5543	7.54e-10	1	1	FALSE
Q15629	Translocating chain-associated membrane protein 1	TRAM1	1.69738e-19	3.81341e-10	17.7981	4.45109e-10	1	1	FALSE
P83436	Conserved oligomeric Golgi complex subunit 7	COG7	1.66119e-19	4.35946e-10	13.742	3.81054e-10	1	1	FALSE
P62310	U6 snRNA-associated Sm-like protein LSm3	LSM3	1.65842e-19	2.12891e-10	31.9957	7.79002e-10	1	1	FALSE
Q9BY49	Peroxisomal trans-2-enoyl-CoA reductase	PECR	1.64368e-19	3.72514e-10	11.4285	4.4124e-10	1	1	FALSE
Q6L8Q7	2,5-phosphodiesterase 12	PDE12	1.63998e-19	3.30155e-10	9.99306	4.9673e-10	1	1	FALSE
Q5HYA8	Meckelin	TMEM67	1.59436e-19	2.52345e-10	30.2328	6.31818e-10	1	1	FALSE
P62910	60S ribosomal protein L32	RPL32	1.58488e-19	2.11741e-10	45.6836	7.48499e-10	1	1	FALSE
Q9HA77	Probable cysteine--tRNA ligase, mitochondrial	CARS2	1.57904e-19	5.52658e-10	5.42853	2.85718e-10	1	1	FALSE
Q05397	Focal adhesion kinase 1	PTK2	1.53886e-19	4.16125e-10	6.49377	3.69808e-10	1	1	FALSE
Q96A33	Coiled-coil domain-containing protein 47	CCDC47	1.53573e-19	3.49915e-10	10.9906	4.38886e-10	1	1	FALSE
Q9H1E1	Ribonuclease 7	RNASE7	1.48984e-19	5.19487e-10	24.1204	2.86791e-10	1	1	FALSE
O60449	Lymphocyte antigen 75	LY75	1.45149e-19	0.000109312	3.44716	1.32784e-15	1	1	FALSE
Q14257	Reticulocalbin-2	RCN2	1.43976e-19	3.1236e-10	12.1878	4.6093e-10	1	1	FALSE
Q9UJY5	ADP-ribosylation factor-binding protein GGA1	GGA1	1.3447e-19	2.18498e-10	8.38225	6.15429e-10	1	1	FALSE
Q8IY31	Intraflagellar transport protein 20 homolog	IFT20	1.34379e-19	3.73505e-10	7.42853	3.59779e-10	1	1	FALSE
P05141	ADP/ATP translocase 2;ADP/ATP translocase 2, N-terminally processed	SLC25A5	1.33942e-19	1.67187e-10	80.6163	8.0115e-10	1	1	FALSE
Q9P0W8	Spermatogenesis-associated protein 7	SPATA7	1.33902e-19	6.84839e-10	35.4403	1.95524e-10	1	1	FALSE
P52815	39S ribosomal protein L12, mitochondrial	MRPL12	1.3149e-19	1.68462e-10	43.6465	7.80528e-10	1	1	FALSE
Q92896	Golgi apparatus protein 1	GLG1	1.3092e-19	1.73867e-10	76.885	7.52988e-10	1	1	FALSE
Q08945	FACT complex subunit SSRP1	SSRP1	1.3082e-19	2.45562e-10	27.0365	5.32737e-10	1	1	FALSE
P30049	ATP synthase subunit delta, mitochondrial	ATP5D	1.26422e-19	1.74383e-10	41.3183	7.24971e-10	1	1	FALSE
Q16563	Synaptophysin-like protein 1	SYPL1	1.26294e-19	1.65182e-10	17.3129	7.64575e-10	1	1	FALSE
P61960	Ubiquitin-fold modifier 1	UFM1	1.24473e-19	2.35964e-10	22.5799	5.2751e-10	1	1	FALSE
Q8TC12	Retinol dehydrogenase 11	RDH11	1.21126e-19	1.95815e-10	13.5803	6.18573e-10	1	1	FALSE
O00139	Kinesin-like protein KIF2A	KIF2A	1.20165e-19	3.07651e-10	52.98	3.90587e-10	1	1	FALSE
Q9H1C4	Protein unc-93 homolog B1	UNC93B1	1.18938e-19	2.26124e-10	16.491	5.25984e-10	1	1	FALSE
P49406	39S ribosomal protein L19, mitochondrial	MRPL19	1.15056e-19	1.57316e-10	34.1188	7.3137e-10	1	1	FALSE
P39023	60S ribosomal protein L3	RPL3	1.13998e-19	1.32319e-10	174.641	8.61542e-10	1	1	FALSE
P07311	Acylphosphatase-1	ACYP1	1.13283e-19	1.6433e-10	43.4751	6.89362e-10	1	1	FALSE
O43490	Prominin-1	PROM1	1.11629e-19	5.80237e-10	8.21064	1.92385e-10	1	1	FALSE
Q96BW5	Phosphotriesterase-related protein	PTER	1.0952e-19	2.93675e-10	23.954	3.72928e-10	1	1	FALSE
O75190	DnaJ homolog subfamily B member 6	DNAJB6	1.09298e-19	2.79226e-10	60.7129	3.91432e-10	1	1	FALSE
O60220	Mitochondrial import inner membrane translocase subunit Tim8 A	TIMM8A	1.06655e-19	2.9382e-10	13.4285	3.62994e-10	1	1	FALSE
Q9NWB6	Arginine and glutamate-rich protein 1	ARGLU1	1.06584e-19	1.876e-10	10.1169	5.68147e-10	1	1	FALSE
Q6UXB2	VEGF coregulated chemokine 1	CXCL17	1.06541e-19	1.97997e-10	10.4493	5.38097e-10	1	1	FALSE
P62316	Small nuclear ribonucleoprotein Sm D2	SNRPD2	1.03787e-19	1.3083e-10	108.082	7.93301e-10	1	1	FALSE
P23786	Carnitine O-palmitoyltransferase 2, mitochondrial	CPT2	1.00657e-19	1.90729e-10	62.4778	5.27746e-10	1	1	FALSE
P54920	Alpha-soluble NSF attachment protein	NAPA	1.00571e-19	1.56687e-10	62.2747	6.41855e-10	1	1	FALSE
O94826	Mitochondrial import receptor subunit TOM70	TOMM70A	9.87252e-20	1.38124e-10	97.7978	7.14757e-10	1	1	FALSE
P02652	Apolipoprotein A-II;Proapolipoprotein A-II;Truncated apolipoprotein A-II	APOA2	9.73262e-20	3.14343e-10	20.9317	3.09618e-10	1	1	FALSE
P14854	Cytochrome c oxidase subunit 6B1	COX6B1	9.61428e-20	1.47798e-10	66.8885	6.505e-10	1	1	FALSE
P01877	Ig alpha-2 chain C region	IGHA2	9.25124e-20	5.54132e-10	23.4285	1.6695e-10	1	1	FALSE
P61020	Ras-related protein Rab-5B	RAB5B	9.20402e-20	2.44451e-10	35.6474	3.76517e-10	1	1	FALSE
Q4G0P3	Hydrocephalus-inducing protein homolog	HYDIN	9.09649e-20	4.4097e-10	18.5591	2.06284e-10	1	1	FALSE
Q93034	Cullin-5	CUL5	9.04886e-20	1.85609e-10	18.3746	4.87523e-10	1	1	FALSE
Q96A35	39S ribosomal protein L24, mitochondrial	MRPL24	9.00891e-20	3.18764e-10	6.46713	2.8262e-10	1	1	FALSE
Q17RN3	Protein FAM98C	FAM98C	8.91397e-20	2.76977e-10	22.7597	3.21831e-10	1	1	FALSE
P43034	Platelet-activating factor acetylhydrolase IB subunit alpha	PAFAH1B1	8.77288e-20	1.60405e-10	39.8013	5.46922e-10	1	1	FALSE
Q9UI10	Translation initiation factor eIF-2B subunit delta	EIF2B4	8.43822e-20	2.46502e-10	32.5104	3.42318e-10	1	1	FALSE
Q15785	Mitochondrial import receptor subunit TOM34	TOMM34	8.41492e-20	1.52629e-10	55.6501	5.51332e-10	1	1	FALSE
Q9Y305	Acyl-coenzyme A thioesterase 9, mitochondrial	ACOT9	8.37869e-20	1.97112e-10	16.1677	4.25073e-10	1	1	FALSE
P16949	Stathmin	STMN1	8.36543e-20	1.84083e-10	14.9517	4.54439e-10	1	1	FALSE
P19525	Interferon-induced, double-stranded RNA-activated protein kinase	EIF2AK2	8.13952e-20	4.32599e-10	19.4564	1.88154e-10	1	1	FALSE
Q969G5	Protein kinase C delta-binding protein	PRKCDBP	8.11485e-20	2.35466e-10	4.94769	3.44629e-10	1	1	FALSE
Q14574	Desmocollin-3	DSC3	8.003e-20	1.69278e-10	49.9073	4.72773e-10	1	1	FALSE
Q9UHX1	Poly(U)-binding-splicing factor PUF60	PUF60	7.90769e-20	1.22108e-10	82.6912	6.476e-10	1	1	FALSE
P02749	Beta-2-glycoprotein 1	APOH	7.87299e-20	2.27544e-10	42.4911	3.45998e-10	1	1	FALSE
Q99613	Eukaryotic translation initiation factor 3 subunit C	EIF3C	7.87029e-20	3.56579e-10	6.72512	2.20717e-10	1	1	FALSE
P27694	Replication protein A 70 kDa DNA-binding subunit;Replication protein A 70 kDa DNA-binding subunit, N-terminally processed	RPA1	7.67793e-20	2.31504e-10	61.4526	3.31654e-10	1	1	FALSE
Q8IWG1	WD repeat-containing protein 63	WDR63	7.60849e-20	3.36669e-10	4.54529	2.25993e-10	1	1	FALSE
Q12996	Cleavage stimulation factor subunit 3	CSTF3	7.54337e-20	2.21583e-10	18.2428	3.40431e-10	1	1	FALSE
O00483	Cytochrome c oxidase subunit NDUFA4	NDUFA4	7.52158e-20	1.84809e-10	23.1456	4.06992e-10	1	1	FALSE
O15294	UDP-N-acetylglucosamine--peptide N-acetylglucosaminyltransferase 110 kDa subunit	OGT	7.4915e-20	4.27072e-10	2.79915	1.75415e-10	1	1	FALSE
Q86YB7	Enoyl-CoA hydratase domain-containing protein 2, mitochondrial	ECHDC2	7.48181e-20	4.35195e-10	10.4285	1.71918e-10	1	1	FALSE
Q07617	Sperm-associated antigen 1	SPAG1	7.37576e-20	2.22408e-10	7.60557	3.31632e-10	1	1	FALSE
Q9H9B4	Sideroflexin-1	SFXN1	7.36415e-20	1.69276e-10	73.7586	4.35037e-10	1	1	FALSE
Q9Y3A5	Ribosome maturation protein SBDS	SBDS	7.29615e-20	1.41524e-10	32.59	5.15541e-10	1	1	FALSE
Q9Y3A6	Transmembrane emp24 domain-containing protein 5	TMED5	7.13258e-20	2.73657e-10	7.13109	2.60639e-10	1	1	FALSE
Q9NXA8	NAD-dependent protein deacylase sirtuin-5, mitochondrial	SIRT5	7.04777e-20	1.61301e-10	27.9589	4.36932e-10	1	1	FALSE
P23634	Plasma membrane calcium-transporting ATPase 4	ATP2B4	7.00457e-20	1.54618e-10	48.0819	4.53023e-10	1	1	FALSE
O75342	Arachidonate 12-lipoxygenase, 12R-type	ALOX12B	6.97836e-20	1.88238e-10	12.8717	3.7072e-10	1	1	FALSE
Q8N3U4	Cohesin subunit SA-2	STAG2	6.91035e-20	3.61978e-10	3.42102	1.90906e-10	1	1	FALSE
P51888	Prolargin	PRELP	6.89385e-20	1.67893e-10	79.1405	4.10611e-10	1	1	FALSE
P29218	Inositol monophosphatase 1	IMPA1	6.51337e-20	1.95161e-10	27.5762	3.33743e-10	1	1	FALSE
O14744	Protein arginine N-methyltransferase 5;Protein arginine N-methyltransferase 5, N-terminally processed	PRMT5	6.28672e-20	2.07187e-10	63.525	3.03432e-10	1	1	FALSE
Q9P2T1	GMP reductase 2	GMPR2	6.22177e-20	1.58492e-10	28.3824	3.9256e-10	1	1	FALSE
Q3LXA3	Bifunctional ATP-dependent dihydroxyacetone kinase/FAD-AMP lyase (cyclizing);ATP-dependent dihydroxyacetone kinase;FAD-AMP lyase (cyclizing)	DAK	6.06801e-20	1.41601e-10	136.776	4.28529e-10	1	1	FALSE
Q99436	Proteasome subunit beta type-7	PSMB7	6.01369e-20	4.23022e-10	12.7669	1.4216e-10	1	1	FALSE
Q99627	COP9 signalosome complex subunit 8	COPS8	5.96756e-20	3.14952e-10	13.4285	1.89475e-10	1	1	FALSE
P19224	UDP-glucuronosyltransferase 1-6	UGT1A6	5.91297e-20	2.24021e-10	13.633	2.63946e-10	1	1	FALSE
Q9Y608	Leucine-rich repeat flightless-interacting protein 2	LRRFIP2	5.74119e-20	1.76517e-10	6.35264	3.25249e-10	1	1	FALSE
P20339	Ras-related protein Rab-5A	RAB5A	5.58963e-20	1.85264e-10	32.6112	3.01712e-10	1	1	FALSE
P17480	Nucleolar transcription factor 1	UBTF	5.51021e-20	1.79116e-10	26.5966	3.07633e-10	1	1	FALSE
P51159	Ras-related protein Rab-27A	RAB27A	5.3089e-20	2.58192e-10	31.4285	2.05618e-10	1	1	FALSE
P30876	DNA-directed RNA polymerase II subunit RPB2	POLR2B	5.27285e-20	8.70038e-11	56.1338	6.06049e-10	1	1	FALSE
O75161	Nephrocystin-4	NPHP4	5.19914e-20	1.77701e-05	5.49534	2.92578e-15	1	1	FALSE
Q8WYA0	Intraflagellar transport protein 81 homolog	IFT81	5.16716e-20	2.83318e-10	16.3123	1.8238e-10	1	1	FALSE
P62136	Serine/threonine-protein phosphatase PP1-alpha catalytic subunit	PPP1CA	5.1135e-20	1.86718e-10	32.343	2.73862e-10	1	1	FALSE
Q8TDX7	Serine/threonine-protein kinase Nek7	NEK7	4.81313e-20	1.612e-10	10.355	2.98581e-10	1	1	FALSE
Q8IWA5	Choline transporter-like protein 2	SLC44A2	4.78152e-20	1.88537e-10	29.6397	2.53611e-10	1	1	FALSE
P80404	4-aminobutyrate aminotransferase, mitochondrial	ABAT	4.75562e-20	3.08949e-10	4.95601	1.53929e-10	1	1	FALSE
P49756	RNA-binding protein 25	RBM25	4.6877e-20	1.72738e-10	66.1498	2.71377e-10	1	1	FALSE
Q9UHL4	Dipeptidyl peptidase 2	DPP7	4.65902e-20	1.02697e-10	75.41	4.53667e-10	1	1	FALSE
P78347	General transcription factor II-I	GTF2I	4.64929e-20	1.28006e-10	88.9166	3.63209e-10	1	1	FALSE
P14866	Heterogeneous nuclear ribonucleoprotein L	HNRNPL	4.61628e-20	9.59274e-11	236.222	4.81226e-10	1	1	FALSE
P61970	Nuclear transport factor 2	NUTF2	4.60976e-20	1.56788e-10	12.7948	2.94013e-10	1	1	FALSE
Q9C040	Tripartite motif-containing protein 2	TRIM2	4.52184e-20	2.05352e-10	7.13675	2.202e-10	1	1	FALSE
O75569	Interferon-inducible double-stranded RNA-dependent protein kinase activator A	PRKRA	4.42433e-20	1.84946e-10	13.8044	2.39223e-10	1	1	FALSE
O15160	DNA-directed RNA polymerases I and III subunit RPAC1	POLR1C	4.2898e-20	3.13713e-10	14.0224	1.36743e-10	1	1	FALSE
Q658L1	Protein FAM154B	FAM154B	4.28484e-20	1.21157e-10	116.159	3.53659e-10	1	1	FALSE
Q9ULA0	Aspartyl aminopeptidase	DNPEP	4.23979e-20	1.17539e-10	115.066	3.60713e-10	1	1	FALSE
Q03692	Collagen alpha-1(X) chain	COL10A1	4.17009e-20	3.00877e-10	2.90781	1.38598e-10	1	1	FALSE
P46108	Adapter molecule crk	CRK	4.16816e-20	2.49049e-10	36.4969	1.67363e-10	1	1	FALSE
P36952	Serpin B5	SERPINB5	4.12194e-20	3.12417e-10	13.0539	1.31937e-10	1	1	FALSE
Q14203	Dynactin subunit 1	DCTN1	4.06826e-20	3.57833e-10	131.524	1.13691e-10	1	1	FALSE
Q9UNX3;P61254	60S ribosomal protein L26-like 1;60S ribosomal protein L26	RPL26L1;RPL26	4.01156e-20	1.88887e-10	105.884	2.12379e-10	1	1	FALSE
Q15833	Syntaxin-binding protein 2	STXBP2	3.99416e-20	1.68196e-10	21.1801	2.37471e-10	1	1	FALSE
P53999	Activated RNA polymerase II transcriptional coactivator p15	SUB1	3.99325e-20	1.25284e-10	46.9123	3.18737e-10	1	1	FALSE
Q9UQB8	Brain-specific angiogenesis inhibitor 1-associated protein 2	BAIAP2	3.95595e-20	1.66766e-10	40.0863	2.37215e-10	1	1	FALSE
Q7L014	Probable ATP-dependent RNA helicase DDX46	DDX46	3.8356e-20	1.42674e-10	119.464	2.68837e-10	1	1	FALSE
Q9H4G4	Golgi-associated plant pathogenesis-related protein 1	GLIPR2	3.80976e-20	2.00166e-10	32.3944	1.9033e-10	1	1	FALSE
Q8WXF1	Paraspeckle component 1	PSPC1	3.77163e-20	9.52714e-11	106.464	3.95882e-10	1	1	FALSE
Q13445	Transmembrane emp24 domain-containing protein 1	TMED1	3.76562e-20	2.3184e-10	21.8208	1.62423e-10	1	1	FALSE
P13010	X-ray repair cross-complementing protein 5	XRCC5	3.63106e-20	7.88768e-11	376.417	4.60345e-10	1	1	FALSE
Q15836	Vesicle-associated membrane protein 3	VAMP3	3.62206e-20	2.30313e-10	8.67258	1.57267e-10	1	1	FALSE
Q9HB40	Retinoid-inducible serine carboxypeptidase	SCPEP1	3.56782e-20	1.14126e-10	76.088	3.1262e-10	1	1	FALSE
O60762	Dolichol-phosphate mannosyltransferase subunit 1	DPM1	3.56508e-20	1.22425e-10	28.7866	2.91204e-10	1	1	FALSE
A0A1B0GV96	Uncharacterized protein	LOC105371267	3.50939e-20	2.53975e-10	3.25102	1.38178e-10	1	1	FALSE
Q9Y639	Neuroplastin	NPTN	3.41617e-20	2.53846e-10	22.4583	1.34576e-10	1	1	FALSE
P08123	Collagen alpha-2(I) chain	COL1A2	3.39821e-20	1.5207e-10	181.461	2.23464e-10	1	1	FALSE
Q9H977	WD repeat-containing protein 54	WDR54	3.38351e-20	2.25365e-10	43.3933	1.50134e-10	1	1	FALSE
P26196	Probable ATP-dependent RNA helicase DDX6	DDX6	3.35057e-20	1.54086e-10	86.5896	2.17448e-10	1	1	FALSE
Q13724	Mannosyl-oligosaccharide glucosidase	MOGS	3.31099e-20	1.16835e-10	78.8859	2.83391e-10	1	1	FALSE
P42126	Enoyl-CoA delta isomerase 1, mitochondrial	ECI1	3.22139e-20	1.45253e-10	122.724	2.21778e-10	1	1	FALSE
P49419	Alpha-aminoadipic semialdehyde dehydrogenase	ALDH7A1	3.21309e-20	9.51877e-11	169.439	3.37552e-10	1	1	FALSE
O95881	Thioredoxin domain-containing protein 12	TXNDC12	3.10265e-20	2.19218e-10	16.5573	1.41533e-10	1	1	FALSE
O60831	PRA1 family protein 2	PRAF2	3.0296e-20	1.29912e-10	9.87747	2.33203e-10	1	1	FALSE
Q9P2R7	Succinyl-CoA ligase [ADP-forming] subunit beta, mitochondrial	SUCLA2	2.99582e-20	1.81799e-10	43.0387	1.64788e-10	1	1	FALSE
Q96HJ9	UPF0562 protein C7orf55	C7orf55	2.99253e-20	2.82126e-10	4.28749	1.06071e-10	1	1	FALSE
Q969V4	Tektin-1	TEKT1	2.92311e-20	1.18148e-10	106.311	2.4741e-10	1	1	FALSE
P08572	Collagen alpha-2(IV) chain;Canstatin	COL4A2	2.82569e-20	1.34233e-10	48.2917	2.10506e-10	1	1	FALSE
Q13619	Cullin-4A	CUL4A	2.75538e-20	2.3005e-10	6.4358	1.19773e-10	1	1	FALSE
Q9NVA2	Septin-11	SEPT11	2.67985e-20	1.45064e-10	73.6652	1.84735e-10	1	1	FALSE
P09429	High mobility group protein B1	HMGB1	2.67603e-20	2.71408e-10	51.1619	9.8598e-11	1	1	FALSE
P51149	Ras-related protein Rab-7a	RAB7A	2.66061e-20	9.33926e-11	153.581	2.84885e-10	1	1	FALSE
Q9Y265	RuvB-like 1	RUVBL1	2.58531e-20	8.58991e-11	352.146	3.00971e-10	1	1	FALSE
Q6YN16	Hydroxysteroid dehydrogenase-like protein 2	HSDL2	2.40314e-20	1.57947e-10	43.8835	1.52148e-10	1	1	FALSE
P47914	60S ribosomal protein L29	RPL29	2.36814e-20	1.18092e-10	26.5103	2.00533e-10	1	1	FALSE
P57053;O60814	Histone H2B type F-S;Histone H2B type 1-K	H2BFS;HIST1H2BK	2.26611e-20	3.56531e-10	3.53154	6.35599e-11	1	1	FALSE
Q96M98	Parkin coregulated gene protein	PACRG	2.07516e-20	1.46029e-10	69.2715	1.42106e-10	1	1	FALSE
O75947	ATP synthase subunit d, mitochondrial	ATP5H	2.06257e-20	1.19113e-10	55.9694	1.73161e-10	1	1	FALSE
Q8TAV4	Stomatin-like protein 3	STOML3	2.05563e-20	4.10948e-10	3.64777	5.00217e-11	1	1	FALSE
P51648	Fatty aldehyde dehydrogenase	ALDH3A2	2.03914e-20	1.17697e-10	97.7701	1.73253e-10	1	1	FALSE
P27348	14-3-3 protein theta	YWHAQ	1.94494e-20	1.21319e-10	85.4487	1.60316e-10	1	1	FALSE
P08621	U1 small nuclear ribonucleoprotein 70 kDa	SNRNP70	1.94393e-20	1.27368e-10	99.3182	1.52623e-10	1	1	FALSE
P30041	Peroxiredoxin-6	PRDX6	1.93032e-20	1.61786e-10	303.966	1.19313e-10	1	1	FALSE
Q99797	Mitochondrial intermediate peptidase	MIPEP	1.92388e-20	2.03822e-10	54.0522	9.43902e-11	1	1	FALSE
Q9Y6M1	Insulin-like growth factor 2 mRNA-binding protein 2	IGF2BP2	1.83201e-20	1.70839e-10	30.5703	1.07236e-10	1	1	FALSE
P30626	Sorcin	SRI	1.80016e-20	9.41695e-11	224.423	1.91162e-10	1	1	FALSE
P37108	Signal recognition particle 14 kDa protein	SRP14	1.75893e-20	2.26933e-10	76.6558	7.75088e-11	1	1	FALSE
Q8IY95	Transmembrane protein 192	TMEM192	1.65356e-20	9.64752e-06	6.49487	1.71397e-15	1	1	FALSE
Q96FV0	Leucine-rich repeat-containing protein 46	LRRC46	1.64682e-20	1.08178e-10	21.2298	1.52232e-10	1	1	FALSE
Q12955	Ankyrin-3	ANK3	1.54813e-20	7.37154e-11	122.054	2.10014e-10	1	1	FALSE
Q5T2S8	Armadillo repeat-containing protein 4	ARMC4	1.4076e-20	1.33852e-10	69.8325	1.05161e-10	1	1	FALSE
P35222	Catenin beta-1	CTNNB1	1.39837e-20	6.50395e-11	274.011	2.15003e-10	1	1	FALSE
Q13045	Protein flightless-1 homolog	FLII	1.39394e-20	1.12954e-10	134.083	1.23408e-10	1	1	FALSE
O43681	ATPase ASNA1	ASNA1	1.37612e-20	1.82117e-10	55.0024	7.55625e-11	1	1	FALSE
Q9BXC9	Bardet-Biedl syndrome 2 protein	BBS2	1.35993e-20	1.72705e-05	4.47989	7.87429e-16	1	1	FALSE
Q4G0F5	Vacuolar protein sorting-associated protein 26B	VPS26B	1.34385e-20	2.00315e-10	23.7323	6.7087e-11	1	1	FALSE
Q9GZP4	PITH domain-containing protein 1	PITHD1	1.29843e-20	9.99984e-11	16.0963	1.29845e-10	1	1	FALSE
P30419	Glycylpeptide N-tetradecanoyltransferase 1	NMT1	1.26054e-20	1.07573e-10	10.8558	1.1718e-10	1	1	FALSE
Q9P2B2	Prostaglandin F2 receptor negative regulator	PTGFRN	1.1911e-20	1.5913e-10	37.5626	7.48505e-11	1	1	FALSE
P24539	ATP synthase F(0) complex subunit B1, mitochondrial	ATP5F1	1.16061e-20	1.75055e-10	100.073	6.63001e-11	1	1	FALSE
P02751	Fibronectin;Anastellin;Ugl-Y1;Ugl-Y2;Ugl-Y3	FN1	1.10174e-20	6.74244e-11	278.186	1.63404e-10	1	1	FALSE
Q8TE73	Dynein heavy chain 5, axonemal	DNAH5	1.10128e-20	5.78879e-11	718.151	1.90244e-10	1	1	FALSE
Q6ZMI0	Protein phosphatase 1 regulatory subunit 21	PPP1R21	1.02679e-20	2.5815e-10	6.49377	3.97751e-11	1	1	FALSE
H3BRN8	Uncharacterized protein C15orf65	C15orf65	1.02134e-20	4.13919e-10	3.42542	2.46749e-11	1	1	FALSE
P07437	Tubulin beta chain	TUBB	1.0151e-20	1.61674e-10	101.515	6.27864e-11	1	1	FALSE
Q9NQE9	Histidine triad nucleotide-binding protein 3	HINT3	8.64454e-21	9.52705e-06	5.50574	9.07367e-16	1	1	FALSE
Q92530	Proteasome inhibitor PI31 subunit	PSMF1	8.47638e-21	1.61611e-10	23.7086	5.24492e-11	1	1	FALSE
Q96MA6	Adenylate kinase 8	AK8	8.28726e-21	9.3072e-11	140.872	8.90414e-11	1	1	FALSE
P25311	Zinc-alpha-2-glycoprotein	AZGP1	8.20087e-21	1.02172e-10	231.642	8.02651e-11	1	1	FALSE
Q09028	Histone-binding protein RBBP4	RBBP4	8.09594e-21	1.14368e-10	21.6686	7.07883e-11	1	1	FALSE
Q14498	RNA-binding protein 39	RBM39	7.96209e-21	1.1939e-10	72.1196	6.66899e-11	1	1	FALSE
P46060	Ran GTPase-activating protein 1	RANGAP1	7.63002e-21	1.32693e-10	8.30937	5.75014e-11	1	1	FALSE
P63096	Guanine nucleotide-binding protein G(i) subunit alpha-1	GNAI1	6.81774e-21	1.80937e-10	32.0623	3.76802e-11	1	1	FALSE
P00915	Carbonic anhydrase 1	CA1	6.77673e-21	1.09916e-10	139.304	6.16538e-11	1	1	FALSE
Q8TD06	Anterior gradient protein 3 homolog	AGR3	6.50818e-21	1.2325e-10	139.255	5.28049e-11	1	1	FALSE
O60313	Dynamin-like 120 kDa protein, mitochondrial;Dynamin-like 120 kDa protein, form S1	OPA1	5.33422e-21	1.28375e-10	48.0648	4.15517e-11	1	1	FALSE
O75635	Serpin B7	SERPINB7	5.04794e-21	4.60592e-06	4.53122	1.09597e-15	1	1	FALSE
Q13361	Microfibrillar-associated protein 5	MFAP5	4.62917e-21	7.21402e-06	3.52656	6.41691e-16	1	1	FALSE
P82970	High mobility group nucleosome-binding domain-containing protein 5	HMGN5	4.62491e-21	3.21477e-10	21.4285	1.43865e-11	1	1	FALSE
P10809	60 kDa heat shock protein, mitochondrial	HSPD1	4.58027e-21	7.62892e-11	570.459	6.00383e-11	1	1	FALSE
P25705	ATP synthase subunit alpha, mitochondrial	ATP5A1	4.54775e-21	7.32082e-11	643.5	6.21207e-11	1	1	FALSE
Q13185	Chromobox protein homolog 3	CBX3	3.80893e-21	1.37529e-10	64.1158	2.76955e-11	1	1	FALSE
O95865	N(G),N(G)-dimethylarginine dimethylaminohydrolase 2	DDAH2	3.3831e-21	1.12859e-10	40.765	2.99763e-11	1	1	FALSE
P29400	Collagen alpha-5(IV) chain	COL4A5	3.3772e-21	2.19389e-10	5.2878	1.53937e-11	1	1	FALSE
Q9Y2Z0	Suppressor of G2 allele of SKP1 homolog	SUGT1	2.94765e-21	9.07174e-11	108.045	3.24927e-11	1	1	FALSE
P09211	Glutathione S-transferase P	GSTP1	2.53482e-21	9.97588e-11	312.281	2.54095e-11	1	1	FALSE
O95436	Sodium-dependent phosphate transport protein 2B	SLC34A2	1.82674e-21	3.49767e-10	27.3547	5.22273e-12	1	1	FALSE
O95758	Polypyrimidine tract-binding protein 3	PTBP3	1.67535e-21	1.75805e-10	33.1824	9.52959e-12	1	1	FALSE
Q9Y2W1	Thyroid hormone receptor-associated protein 3	THRAP3	1.64718e-21	9.38656e-11	120.551	1.75483e-11	1	1	FALSE
P21333	Filamin-A	FLNA	1.47363e-21	3.89133e-11	923.77	3.78696e-11	1	1	FALSE
O60826	Coiled-coil domain-containing protein 22	CCDC22	1.36486e-21	1.09965e-10	14.5606	1.24118e-11	1	1	FALSE
P78344	Eukaryotic translation initiation factor 4 gamma 2	EIF4G2	1.14988e-21	1.24401e-10	35.4702	9.24332e-12	1	1	FALSE
P16144	Integrin beta-4	ITGB4	1.03954e-21	1.72793e-10	14.4167	6.01609e-12	1	1	FALSE
P02042	Hemoglobin subunit delta	HBD	8.44395e-22	1.12453e-10	85.4438	7.50888e-12	1	1	FALSE
P60981	Destrin	DSTN	5.73168e-22	1.42297e-10	60.208	4.02796e-12	1	1	FALSE
P15088	Mast cell carboxypeptidase A	CPA3	3.44718e-22	4.24738e-06	3.4945	8.116e-17	1	1	FALSE
P23141	Liver carboxylesterase 1	CES1	3.18142e-22	8.24367e-11	299.257	3.85923e-12	1	1	FALSE
Q969H8	Myeloid-derived growth factor	MYDGF	2.51092e-22	1.11148e-10	17.4099	2.25908e-12	1	1	FALSE
P01880	Ig delta chain C region	IGHD	1.92775e-22	6.03981e-07	4.49442	3.19174e-16	1	1	FALSE
Q8WVC6	Dephospho-CoA kinase domain-containing protein	DCAKD	1.38374e-22	1.18342e-10	6.80304	1.16927e-12	1	1	FALSE
Q14739	Lamin-B receptor	LBR	8.61519e-24	4.37296e-07	4.4951	1.9701e-17	1	1	FALSE
O43272	Proline dehydrogenase 1, mitochondrial	PRODH	-3.52743e-24	6.92365e-08	7.48624	-5.09475e-17	1	1	FALSE
Q9UIG0	Tyrosine-protein kinase BAZ1B	BAZ1B	-4.01722e-24	3.33325e-10	4.03392	-1.2052e-14	1	1	FALSE
Q7Z6K5	Arpin	ARPIN	-8.75509e-24	2.53443e-10	2.49729	-3.45446e-14	1	1	FALSE
Q658P3	Metalloreductase STEAP3	STEAP3	-7.48284e-23	2.52312e-07	4.49392	-2.96571e-16	1	1	FALSE
Q6NV74	Uncharacterized protein KIAA1211-like	KIAA1211L	-8.73971e-22	2.66636e-10	11.1856	-3.27777e-12	1	1	FALSE
Q7RTV0	PHD finger-like domain-containing protein 5A	PHF5A	-1.2296e-21	3.92272e-10	3.01021	-3.13455e-12	1	1	FALSE
Q16666	Gamma-interferon-inducible protein 16	IFI16	-1.34685e-21	1.3717e-10	8.79425	-9.81881e-12	1	1	FALSE
Q6UXG2	UPF0577 protein KIAA1324	KIAA1324	-1.38092e-21	1.65198e-10	28.5472	-8.35914e-12	1	1	FALSE
P07602	Prosaposin;Saposin-A;Saposin-B-Val;Saposin-B;Saposin-C;Saposin-D	PSAP	-1.83738e-21	1.23402e-10	68.8003	-1.48893e-11	1	1	FALSE
P10606	Cytochrome c oxidase subunit 5B, mitochondrial	COX5B	-1.86929e-21	1.50742e-10	75.1915	-1.24006e-11	1	1	FALSE
P04217	Alpha-1B-glycoprotein	A1BG	-1.90641e-21	1.37893e-10	21.3737	-1.38252e-11	1	1	FALSE
Q96E40	Uncharacterized protein C9orf9	C9orf9	-2.13293e-21	2.51664e-10	84.1543	-8.4753e-12	1	1	FALSE
O60869	Endothelial differentiation-related factor 1	EDF1	-2.25267e-21	1.78741e-10	33.5041	-1.2603e-11	1	1	FALSE
P13861	cAMP-dependent protein kinase type II-alpha regulatory subunit	PRKAR2A	-2.34499e-21	1.18882e-10	154.05	-1.97253e-11	1	1	FALSE
P22352	Glutathione peroxidase 3	GPX3	-2.39555e-21	1.99155e-10	14.6453	-1.20286e-11	1	1	FALSE
Q96I99	Succinyl-CoA ligase [GDP-forming] subunit beta, mitochondrial	SUCLG2	-2.6654e-21	1.23087e-10	131.005	-2.16546e-11	1	1	FALSE
Q96TC7	Regulator of microtubule dynamics protein 3	RMDN3	-2.87505e-21	2.04735e-10	54.8315	-1.40428e-11	1	1	FALSE
Q15637	Splicing factor 1	SF1	-3.06129e-21	1.31161e-10	61.8219	-2.33399e-11	1	1	FALSE
Q8TCD5	5(3)-deoxyribonucleotidase, cytosolic type	NT5C	-3.5271e-21	4.70691e-06	4.47244	-7.49346e-16	1	1	FALSE
Q8IW75	Serpin A12	SERPINA12	-4.05523e-21	1.29886e-10	8.87646	-3.12215e-11	1	1	FALSE
P29350	Tyrosine-protein phosphatase non-receptor type 6	PTPN6	-4.29554e-21	2.61655e-10	15.7452	-1.64168e-11	1	1	FALSE
Q9NQ48	Leucine zipper transcription factor-like protein 1	LZTFL1	-4.55266e-21	1.03026e-10	142.217	-4.41895e-11	1	1	FALSE
P20774	Mimecan	OGN	-4.58269e-21	1.1626e-10	48.0104	-3.94174e-11	1	1	FALSE
O00264	Membrane-associated progesterone receptor component 1	PGRMC1	-4.63998e-21	8.46227e-11	168.315	-5.48313e-11	1	1	FALSE
Q14157	Ubiquitin-associated protein 2-like	UBAP2L	-4.67433e-21	1.43309e-10	36.5482	-3.26173e-11	1	1	FALSE
Q13586	Stromal interaction molecule 1	STIM1	-5.50156e-21	3.65742e-10	18.4731	-1.50422e-11	1	1	FALSE
Q6ZR08	Dynein heavy chain 12, axonemal	DNAH12	-5.55809e-21	1.83544e-10	33.5146	-3.02821e-11	1	1	FALSE
Q5T0Z8	Uncharacterized protein C6orf132	C6orf132	-5.76732e-21	2.34784e-10	11.116	-2.45644e-11	1	1	FALSE
Q9NSD9	Phenylalanine--tRNA ligase beta subunit	FARSB	-5.88244e-21	1.63653e-10	92.936	-3.59445e-11	1	1	FALSE
P26885	Peptidyl-prolyl cis-trans isomerase FKBP2	FKBP2	-7.19457e-21	2.74407e-10	36.4558	-2.62186e-11	1	1	FALSE
O94903	Proline synthase co-transcribed bacterial homolog protein	PROSC	-7.64199e-21	1.60884e-10	33.074	-4.75e-11	1	1	FALSE
P24752	Acetyl-CoA acetyltransferase, mitochondrial	ACAT1	-7.76295e-21	9.92605e-11	169.463	-7.82078e-11	1	1	FALSE
P35659	Protein DEK	DEK	-8.85869e-21	1.75221e-10	37.4494	-5.05574e-11	1	1	FALSE
Q96K17	Transcription factor BTF3 homolog 4	BTF3L4	-9.40686e-21	9.38258e-11	10.317	-1.00259e-10	1	1	FALSE
P54577	Tyrosine--tRNA ligase, cytoplasmic;Tyrosine--tRNA ligase, cytoplasmic, N-terminally processed	YARS	-9.68943e-21	2.00446e-10	5.92541	-4.83394e-11	1	1	FALSE
P27824	Calnexin	CANX	-1.01648e-20	8.04622e-11	345.284	-1.26331e-10	1	1	FALSE
Q96EP5	DAZ-associated protein 1	DAZAP1	-1.03722e-20	1.73231e-10	29.4431	-5.9875e-11	1	1	FALSE
Q8N0U7	Uncharacterized protein C1orf87	C1orf87	-1.07735e-20	9.02012e-11	225.907	-1.19438e-10	1	1	FALSE
Q86WT1	Tetratricopeptide repeat protein 30A	TTC30A	-1.14708e-20	3.56818e-10	20.4285	-3.21476e-11	1	1	FALSE
O00159	Unconventional myosin-Ic	MYO1C	-1.15216e-20	8.92735e-11	65.7624	-1.29059e-10	1	1	FALSE
P40123	Adenylyl cyclase-associated protein 2	CAP2	-1.16772e-20	3.05118e-10	4.63384	-3.82713e-11	1	1	FALSE
Q96FV2	Secernin-2	SCRN2	-1.2042e-20	1.58372e-10	33.3094	-7.60359e-11	1	1	FALSE
P23246	Splicing factor, proline- and glutamine-rich	SFPQ	-1.26574e-20	9.39324e-11	382.02	-1.3475e-10	1	1	FALSE
Q9NX14	NADH dehydrogenase [ubiquinone] 1 beta subcomplex subunit 11, mitochondrial	NDUFB11	-1.29515e-20	2.24409e-10	24.4651	-5.77137e-11	1	1	FALSE
P60903	Protein S100-A10	S100A10	-1.36047e-20	1.62611e-10	43.0258	-8.3664e-11	1	1	FALSE
Q14980	Nuclear mitotic apparatus protein 1	NUMA1	-1.3608e-20	5.40553e-11	563.859	-2.51742e-10	1	1	FALSE
P10768	S-formylglutathione hydrolase	ESD	-1.36444e-20	1.17647e-10	60.2441	-1.15978e-10	1	1	FALSE
Q5JR98	Tctex1 domain-containing protein 4	TCTEX1D4	-1.37104e-20	1.96696e-10	48.6199	-6.97033e-11	1	1	FALSE
Q13509	Tubulin beta-3 chain	TUBB3	-1.40611e-20	3.77946e-10	9.67228	-3.72041e-11	1	1	FALSE
P20591	Interferon-induced GTP-binding protein Mx1;Interferon-induced GTP-binding protein Mx1, N-terminally processed	MX1	-1.43878e-20	4.88043e-10	14.6295	-2.94807e-11	1	1	FALSE
Q9Y490	Talin-1	TLN1	-1.47668e-20	5.12853e-11	386.14	-2.87935e-10	1	1	FALSE
Q53GQ0	Very-long-chain 3-oxoacyl-CoA reductase	HSD17B12	-1.48118e-20	2.51363e-10	36.1408	-5.89259e-11	1	1	FALSE
O94874	E3 UFM1-protein ligase 1	UFL1	-1.54952e-20	1.01749e-10	123.306	-1.52288e-10	1	1	FALSE
P07954	Fumarate hydratase, mitochondrial	FH	-1.59589e-20	1.23699e-10	130.726	-1.29014e-10	1	1	FALSE
O43175	D-3-phosphoglycerate dehydrogenase	PHGDH	-1.66108e-20	7.80236e-11	98.1084	-2.12895e-10	1	1	FALSE
Q9H0I2	Enkurin domain-containing protein 1	ENKD1	-1.69947e-20	2.90681e-10	8.42853	-5.84653e-11	1	1	FALSE
P00325	Alcohol dehydrogenase 1B	ADH1B	-1.75333e-20	1.45123e-10	62.3936	-1.20817e-10	1	1	FALSE
O94901	SUN domain-containing protein 1	SUN1	-1.79574e-20	1.81109e-10	20.6016	-9.91528e-11	1	1	FALSE
P56385	ATP synthase subunit e, mitochondrial	ATP5I	-1.79878e-20	1.18437e-10	52.2839	-1.51877e-10	1	1	FALSE
Q9BXS5	AP-1 complex subunit mu-1	AP1M1	-1.87176e-20	2.79187e-10	18.323	-6.70433e-11	1	1	FALSE
Q9HB07	UPF0160 protein MYG1, mitochondrial	C12orf10	-1.95561e-20	1.40744e-10	68.1064	-1.38948e-10	1	1	FALSE
P05455	Lupus La protein	SSB	-1.98206e-20	1.14744e-10	192.133	-1.72737e-10	1	1	FALSE
Q15773	Myeloid leukemia factor 2	MLF2	-2.1496e-20	2.20759e-10	86.8719	-9.73731e-11	1	1	FALSE
Q07955	Serine/arginine-rich splicing factor 1	SRSF1	-2.24184e-20	9.32176e-11	221.729	-2.40495e-10	1	1	FALSE
P0DPI2;A0A0B4J2D5			-2.26092e-20	1.18481e-10	38.7346	-1.90825e-10	1	1	FALSE
P05155	Plasma protease C1 inhibitor	SERPING1	-2.2765e-20	1.88433e-10	18.9715	-1.20812e-10	1	1	FALSE
Q86U42	Polyadenylate-binding protein 2	PABPN1	-2.30123e-20	1.53457e-10	48.4862	-1.49959e-10	1	1	FALSE
Q9NWH9	SAFB-like transcription modulator	SLTM	-2.38146e-20	1.77794e-10	56.5281	-1.33945e-10	1	1	FALSE
Q6PI97	UPF0722 protein C11orf88	C11orf88	-2.38432e-20	1.54019e-05	3.49924	-1.54806e-15	1	1	FALSE
Q9UHD8	Septin-9	SEPT9	-2.39881e-20	9.0386e-11	184.017	-2.65396e-10	1	1	FALSE
Q9NX40	OCIA domain-containing protein 1	OCIAD1	-2.41936e-20	1.14902e-10	43.003	-2.10559e-10	1	1	FALSE
P33176	Kinesin-1 heavy chain	KIF5B	-2.42802e-20	1.01564e-10	150.005	-2.39064e-10	1	1	FALSE
P22760	Arylacetamide deacetylase	AADAC	-2.43251e-20	1.43259e-10	20.7446	-1.69798e-10	1	1	FALSE
P61978	Heterogeneous nuclear ribonucleoprotein K	HNRNPK	-2.43396e-20	8.4665e-11	533.022	-2.87482e-10	1	1	FALSE
P00918	Carbonic anhydrase 2	CA2	-2.47412e-20	1.30152e-10	59.519	-1.90094e-10	1	1	FALSE
Q8IV08	Phospholipase D3	PLD3	-2.5424e-20	1.9846e-10	48.9074	-1.28106e-10	1	1	FALSE
Q5JTV8	Torsin-1A-interacting protein 1	TOR1AIP1	-2.60957e-20	1.01683e-10	60.5714	-2.56638e-10	1	1	FALSE
Q9UBM7	7-dehydrocholesterol reductase	DHCR7	-2.63709e-20	1.27357e-10	11.5171	-2.07063e-10	1	1	FALSE
Q13131	5-AMP-activated protein kinase catalytic subunit alpha-1	PRKAA1	-2.64117e-20	1.59917e-10	40.3116	-1.65159e-10	1	1	FALSE
Q9Y646	Carboxypeptidase Q	CPQ	-2.65468e-20	1.24794e-10	10.7417	-2.12725e-10	1	1	FALSE
P31150	Rab GDP dissociation inhibitor alpha	GDI1	-2.68246e-20	1.22159e-10	64.0502	-2.19587e-10	1	1	FALSE
P00738	Haptoglobin;Haptoglobin alpha chain;Haptoglobin beta chain	HP	-2.75743e-20	1.58815e-10	68.1267	-1.73625e-10	1	1	FALSE
Q8WXA9	Splicing regulatory glutamine/lysine-rich protein 1	SREK1	-2.82339e-20	2.45828e-10	3.85715	-1.14853e-10	1	1	FALSE
Q02878	60S ribosomal protein L6	RPL6	-2.99553e-20	9.31802e-11	294.571	-3.21477e-10	1	1	FALSE
P68871	Hemoglobin subunit beta;LVV-hemorphin-7;Spinorphin	HBB	-3.00439e-20	1.44275e-10	164.123	-2.08241e-10	1	1	FALSE
P55042	GTP-binding protein RAD	RRAD	-3.03431e-20	1.76919e-10	34.1585	-1.71508e-10	1	1	FALSE
Q9Y4F1	FERM, RhoGEF and pleckstrin domain-containing protein 1	FARP1	-3.17875e-20	1.30179e-10	111.985	-2.44183e-10	1	1	FALSE
P49959	Double-strand break repair protein MRE11A	MRE11A	-3.31618e-20	2.12185e-10	15.471	-1.56287e-10	1	1	FALSE
Q9ULC5	Long-chain-fatty-acid--CoA ligase 5	ACSL5	-3.36583e-20	1.84082e-10	14.9522	-1.82844e-10	1	1	FALSE
Q9BT22	Chitobiosyldiphosphodolichol beta-mannosyltransferase	ALG1	-3.37159e-20	1.6503e-10	11.0671	-2.04302e-10	1	1	FALSE
Q16630	Cleavage and polyadenylation specificity factor subunit 6	CPSF6	-3.43911e-20	1.40434e-10	63.986	-2.44892e-10	1	1	FALSE
P25398	40S ribosomal protein S12	RPS12	-3.43953e-20	1.85944e-10	78.2073	-1.84977e-10	1	1	FALSE
Q6ZQR2	Uncharacterized protein C9orf171	C9orf171	-3.473e-20	1.74561e-10	50.8209	-1.98956e-10	1	1	FALSE
Q9NZB2	Constitutive coactivator of PPAR-gamma-like protein 1	FAM120A	-3.48391e-20	1.0515e-10	119.663	-3.31328e-10	1	1	FALSE
Q8IW45	ATP-dependent (S)-NAD(P)H-hydrate dehydratase	CARKD	-3.52815e-20	1.44308e-10	39.4508	-2.44488e-10	1	1	FALSE
Q9UKK9	ADP-sugar pyrophosphatase	NUDT5	-3.56123e-20	1.8819e-10	47.0615	-1.89236e-10	1	1	FALSE
Q13442	28 kDa heat- and acid-stable phosphoprotein	PDAP1	-3.5831e-20	1.36595e-10	52.4281	-2.62315e-10	1	1	FALSE
Q13243	Serine/arginine-rich splicing factor 5	SRSF5	-3.58992e-20	1.1592e-10	78.0402	-3.09689e-10	1	1	FALSE
Q8TC29	Enkurin	ENKUR	-3.59068e-20	1.75403e-10	11.1087	-2.0471e-10	1	1	FALSE
Q8NDH3	Probable aminopeptidase NPEPL1	NPEPL1	-3.63542e-20	1.17544e-10	36.3705	-3.09281e-10	1	1	FALSE
O94919	Endonuclease domain-containing 1 protein	ENDOD1	-3.7079e-20	1.12734e-10	30.7412	-3.28906e-10	1	1	FALSE
P31151	Protein S100-A7	S100A7	-3.73692e-20	3.55254e-10	35.599	-1.0519e-10	1	1	FALSE
P32119	Peroxiredoxin-2	PRDX2	-3.73694e-20	9.09994e-11	293.442	-4.10656e-10	1	1	FALSE
Q8TCS8	Polyribonucleotide nucleotidyltransferase 1, mitochondrial	PNPT1	-3.77172e-20	3.57749e-10	32.3644	-1.05429e-10	1	1	FALSE
P46109	Crk-like protein	CRKL	-3.83421e-20	4.37505e-10	24.6393	-8.76381e-11	1	1	FALSE
P02765	Alpha-2-HS-glycoprotein;Alpha-2-HS-glycoprotein chain A;Alpha-2-HS-glycoprotein chain B	AHSG	-3.84805e-20	2.41254e-10	24.2503	-1.59502e-10	1	1	FALSE
P50579	Methionine aminopeptidase 2	METAP2	-3.85846e-20	3.23118e-10	24.4977	-1.19413e-10	1	1	FALSE
Q9Y3C8	Ubiquitin-fold modifier-conjugating enzyme 1	UFC1	-3.89454e-20	1.38728e-10	86.9706	-2.80732e-10	1	1	FALSE
Q9UBT2	SUMO-activating enzyme subunit 2	UBA2	-3.95097e-20	8.00687e-11	60.8146	-4.93448e-10	1	1	FALSE
Q9Y5M8	Signal recognition particle receptor subunit beta	SRPRB	-3.95951e-20	1.49304e-10	54.4111	-2.65199e-10	1	1	FALSE
Q7Z404	Transmembrane channel-like protein 4	TMC4	-3.97524e-20	2.87365e-10	39.3809	-1.38334e-10	1	1	FALSE
Q9NUQ2	1-acyl-sn-glycerol-3-phosphate acyltransferase epsilon	AGPAT5	-3.99216e-20	1.95323e-10	16.4883	-2.04387e-10	1	1	FALSE
P46776	60S ribosomal protein L27a	RPL27A	-3.99464e-20	2.39647e-10	88.8576	-1.66689e-10	1	1	FALSE
P07195	L-lactate dehydrogenase B chain	LDHB	-4.01348e-20	1.05521e-10	303.945	-3.80349e-10	1	1	FALSE
O00571	ATP-dependent RNA helicase DDX3X	DDX3X	-4.03509e-20	2.16266e-10	33.8317	-1.8658e-10	1	1	FALSE
P31025	Lipocalin-1	LCN1	-4.07919e-20	3.37693e-10	5.13705	-1.20796e-10	1	1	FALSE
Q02252	Methylmalonate-semialdehyde dehydrogenase [acylating], mitochondrial	ALDH6A1	-4.3414e-20	1.42774e-10	87.0856	-3.04075e-10	1	1	FALSE
P45973	Chromobox protein homolog 5	CBX5	-4.36221e-20	1.78755e-10	7.85102	-2.44033e-10	1	1	FALSE
Q9BZZ5	Apoptosis inhibitor 5	API5	-4.37962e-20	1.34864e-10	81.0611	-3.24743e-10	1	1	FALSE
Q96K37	Solute carrier family 35 member E1	SLC35E1	-4.44934e-20	3.22122e-10	9.42853	-1.38126e-10	1	1	FALSE
P52943	Cysteine-rich protein 2	CRIP2	-4.48264e-20	9.4962e-11	66.5076	-4.72046e-10	1	1	FALSE
P41218	Myeloid cell nuclear differentiation antigen	MNDA	-4.50408e-20	2.62877e-10	15.0001	-1.71338e-10	1	1	FALSE
P42226	Signal transducer and activator of transcription 6	STAT6	-4.60278e-20	3.66812e-10	28.1134	-1.2548e-10	1	1	FALSE
Q8NEX9	Short-chain dehydrogenase/reductase family 9C member 7	SDR9C7	-4.69361e-20	3.92151e-10	7.59537	-1.19689e-10	1	1	FALSE
Q9UBW8	COP9 signalosome complex subunit 7a	COPS7A	-4.72241e-20	1.03308e-10	23.8632	-4.5712e-10	1	1	FALSE
Q9NRX2	39S ribosomal protein L17, mitochondrial	MRPL17	-4.7713e-20	1.76838e-10	23.2779	-2.69812e-10	1	1	FALSE
Q6P1N0	Coiled-coil and C2 domain-containing protein 1A	CC2D1A	-4.774e-20	2.41508e-10	37.4645	-1.97675e-10	1	1	FALSE
P61981	14-3-3 protein gamma;14-3-3 protein gamma, N-terminally processed	YWHAG	-4.85186e-20	1.52591e-10	72.643	-3.17965e-10	1	1	FALSE
Q8N5M4	Tetratricopeptide repeat protein 9C	TTC9C	-4.93158e-20	2.72872e-10	5.02608	-1.80728e-10	1	1	FALSE
Q13435	Splicing factor 3B subunit 2	SF3B2	-4.93663e-20	8.61045e-11	199.694	-5.73331e-10	1	1	FALSE
Q13151	Heterogeneous nuclear ribonucleoprotein A0	HNRNPA0	-5.03601e-20	1.41438e-10	111.505	-3.56057e-10	1	1	FALSE
O75438	NADH dehydrogenase [ubiquinone] 1 beta subcomplex subunit 1	NDUFB1	-5.1463e-20	1.63952e-10	9.95776	-3.1389e-10	1	1	FALSE
Q9H910	Hematological and neurological expressed 1-like protein	HN1L	-5.29272e-20	1.03891e-10	58.3682	-5.09447e-10	1	1	FALSE
P56556	NADH dehydrogenase [ubiquinone] 1 alpha subcomplex subunit 6	NDUFA6	-5.32481e-20	2.48313e-10	41.2383	-2.14439e-10	1	1	FALSE
Q9BRP8	Partner of Y14 and mago	WIBG	-5.35402e-20	1.61981e-10	10.2294	-3.30533e-10	1	1	FALSE
P51148	Ras-related protein Rab-5C	RAB5C	-5.72104e-20	1.56965e-10	66.6369	-3.64479e-10	1	1	FALSE
Q14108	Lysosome membrane protein 2	SCARB2	-5.76072e-20	1.41041e-10	108.272	-4.08442e-10	1	1	FALSE
Q08722	Leukocyte surface antigen CD47	CD47	-5.82045e-20	2.24351e-10	23.6069	-2.59435e-10	1	1	FALSE
Q4G0X9	Coiled-coil domain-containing protein 40	CCDC40	-5.82348e-20	1.71802e-10	46.1166	-3.38965e-10	1	1	FALSE
Q15293	Reticulocalbin-1	RCN1	-5.8496e-20	1.41448e-10	96.8553	-4.13552e-10	1	1	FALSE
Q8TBY9	WD repeat-containing protein 66	WDR66	-5.92045e-20	2.99477e-10	11.0664	-1.97693e-10	1	1	FALSE
O75822	Eukaryotic translation initiation factor 3 subunit J	EIF3J	-5.97617e-20	1.35892e-10	30.3397	-4.39772e-10	1	1	FALSE
Q7L775	EPM2A-interacting protein 1	EPM2AIP1	-5.9876e-20	1.18386e-10	40.9044	-5.05768e-10	1	1	FALSE
P09874	Poly [ADP-ribose] polymerase 1	PARP1	-6.01401e-20	1.20921e-10	77.1015	-4.97351e-10	1	1	FALSE
O14828	Secretory carrier-associated membrane protein 3	SCAMP3	-6.02558e-20	2.56533e-10	23.6992	-2.34885e-10	1	1	FALSE
Q96PK6	RNA-binding protein 14	RBM14	-6.09929e-20	1.00868e-10	223.91	-6.04682e-10	1	1	FALSE
O75347	Tubulin-specific chaperone A	TBCA	-6.15546e-20	1.66761e-10	96.2191	-3.6912e-10	1	1	FALSE
O15371	Eukaryotic translation initiation factor 3 subunit D	EIF3D	-6.19131e-20	1.48475e-10	73.6785	-4.16992e-10	1	1	FALSE
O43865	Putative adenosylhomocysteinase 2	AHCYL1	-6.21513e-20	4.19469e-10	24.505	-1.48167e-10	1	1	FALSE
A8MTA8	Protein FAM166B	FAM166B	-6.42707e-20	1.56936e-10	30.7517	-4.09536e-10	1	1	FALSE
Q15365	Poly(rC)-binding protein 1	PCBP1	-6.4313e-20	1.25452e-10	142.625	-5.12651e-10	1	1	FALSE
O76027	Annexin A9	ANXA9	-6.46079e-20	5.37106e-07	2.49502	-1.20289e-13	1	1	FALSE
P61221	ATP-binding cassette sub-family E member 1	ABCE1	-6.47974e-20	2.41814e-10	17.6426	-2.67963e-10	1	1	FALSE
O43290	U4/U6.U5 tri-snRNP-associated protein 1	SART1	-6.55451e-20	1.87035e-10	20.5604	-3.50444e-10	1	1	FALSE
Q86TX2	Acyl-coenzyme A thioesterase 1	ACOT1	-6.58553e-20	2.87216e-10	12.2793	-2.29288e-10	1	1	FALSE
P07738	Bisphosphoglycerate mutase	BPGM	-6.59885e-20	4.71829e-10	3.12524	-1.39857e-10	1	1	FALSE
Q16181	Septin-7	SEPT7	-6.65633e-20	1.4053e-10	121.483	-4.73658e-10	1	1	FALSE
P22307	Non-specific lipid-transfer protein	SCP2	-6.75863e-20	1.24712e-10	56.0608	-5.41937e-10	1	1	FALSE
P98179	RNA-binding protein 3	RBM3	-7.50585e-20	1.74059e-10	61.2067	-4.31223e-10	1	1	FALSE
P63261	Actin, cytoplasmic 2;Actin, cytoplasmic 2, N-terminally processed	ACTG1	-7.81582e-20	4.54475e-05	4.49735	-1.71974e-15	1	1	FALSE
P08294	Extracellular superoxide dismutase [Cu-Zn]	SOD3	-7.83207e-20	1.46124e-10	39.8603	-5.35988e-10	1	1	FALSE
Q99426	Tubulin-folding cofactor B	TBCB	-7.94141e-20	1.51493e-10	51.1168	-5.2421e-10	1	1	FALSE
Q96HS1	Serine/threonine-protein phosphatase PGAM5, mitochondrial	PGAM5	-7.96247e-20	1.15838e-10	32.0103	-6.87379e-10	1	1	FALSE
Q9HBH5	Retinol dehydrogenase 14	RDH14	-7.99505e-20	1.37006e-10	44.048	-5.83556e-10	1	1	FALSE
Q59GN2;P62891	Putative 60S ribosomal protein L39-like 5;60S ribosomal protein L39	RPL39P5;RPL39	-8.12568e-20	2.50051e-10	17.9713	-3.2496e-10	1	1	FALSE
P29992	Guanine nucleotide-binding protein subunit alpha-11	GNA11	-8.18392e-20	1.29618e-10	34.692	-6.31387e-10	1	1	FALSE
Q9HDC9	Adipocyte plasma membrane-associated protein	APMAP	-8.43639e-20	1.15699e-10	156.88	-7.2917e-10	1	1	FALSE
P54819	Adenylate kinase 2, mitochondrial;Adenylate kinase 2, mitochondrial, N-terminally processed	AK2	-8.45489e-20	1.31351e-10	114.459	-6.43686e-10	1	1	FALSE
P40429	60S ribosomal protein L13a	RPL13A	-8.51117e-20	1.79201e-10	74.5518	-4.74951e-10	1	1	FALSE
P42566	Epidermal growth factor receptor substrate 15	EPS15	-8.79876e-20	2.54208e-10	18.7392	-3.46125e-10	1	1	FALSE
Q08752	Peptidyl-prolyl cis-trans isomerase D	PPID	-8.87501e-20	2.95488e-10	31.9001	-3.00351e-10	1	1	FALSE
Q9Y5K8	V-type proton ATPase subunit D	ATP6V1D	-9.04375e-20	1.89187e-10	39.5982	-4.78033e-10	1	1	FALSE
P63313	Thymosin beta-10	TMSB10	-9.59347e-20	2.24864e-10	27.4946	-4.26634e-10	1	1	FALSE
P11172	Uridine 5-monophosphate synthase;Orotate phosphoribosyltransferase;Orotidine 5-phosphate decarboxylase	UMPS	-9.63668e-20	2.38876e-10	28.7018	-4.03417e-10	1	1	FALSE
Q9Y4W6	AFG3-like protein 2	AFG3L2	-9.63998e-20	1.794e-10	71.1014	-5.37345e-10	1	1	FALSE
P51689	Arylsulfatase D	ARSD	-9.65887e-20	2.08203e-10	6.12929	-4.63916e-10	1	1	FALSE
O15173	Membrane-associated progesterone receptor component 2	PGRMC2	-1.0527e-19	1.80263e-10	41.9263	-5.83981e-10	1	1	FALSE
Q9BRZ2	E3 ubiquitin-protein ligase TRIM56	TRIM56	-1.06172e-19	2.71714e-10	14.5282	-3.90749e-10	1	1	FALSE
Q13099	Intraflagellar transport protein 88 homolog	IFT88	-1.07767e-19	2.49949e-10	48.1907	-4.31155e-10	1	1	FALSE
P14324	Farnesyl pyrophosphate synthase	FDPS	-1.0819e-19	2.33604e-10	35.5816	-4.63134e-10	1	1	FALSE
P55087	Aquaporin-4	AQP4	-1.08696e-19	2.68563e-10	7.48157	-4.04733e-10	1	1	FALSE
Q8N0X7	Spartin	SPG20	-1.09445e-19	2.30951e-05	3.49442	-4.7389e-15	1	1	FALSE
Q9NRV9	Heme-binding protein 1	HEBP1	-1.10237e-19	1.37049e-10	32.0871	-8.04366e-10	1	1	FALSE
O60884	DnaJ homolog subfamily A member 2	DNAJA2	-1.1036e-19	2.11756e-10	31.1407	-5.21165e-10	1	1	FALSE
P28482	Mitogen-activated protein kinase 1	MAPK1	-1.12765e-19	1.24206e-10	123.744	-9.07888e-10	1	1	FALSE
Q99439	Calponin-2	CNN2	-1.13317e-19	2.6721e-10	32.6751	-4.24073e-10	1	1	FALSE
Q9Y2B0	Protein canopy homolog 2	CNPY2	-1.13451e-19	1.50157e-10	47.5372	-7.5555e-10	1	1	FALSE
P02786	Transferrin receptor protein 1;Transferrin receptor protein 1, serum form	TFRC	-1.16144e-19	2.21215e-10	6.8043	-5.25026e-10	1	1	FALSE
O14617	AP-3 complex subunit delta-1	AP3D1	-1.17695e-19	1.50982e-10	46.8362	-7.79531e-10	1	1	FALSE
Q03519	Antigen peptide transporter 2	TAP2	-1.17787e-19	3.18893e-10	37.1147	-3.69364e-10	1	1	FALSE
Q9NXG2	THUMP domain-containing protein 1	THUMPD1	-1.17892e-19	1.36731e-10	60.748	-8.62216e-10	1	1	FALSE
P50135	Histamine N-methyltransferase	HNMT	-1.18295e-19	1.41504e-10	42.4175	-8.35983e-10	1	1	FALSE
P49005	DNA polymerase delta subunit 2	POLD2	-1.18463e-19	3.07135e-10	3.67161	-3.85703e-10	1	1	FALSE
P35244	Replication protein A 14 kDa subunit	RPA3	-1.18966e-19	3.68169e-10	8.45469	-3.23128e-10	1	1	FALSE
O76094	Signal recognition particle subunit SRP72	SRP72	-1.19517e-19	2.08442e-10	47.7452	-5.73383e-10	1	1	FALSE
Q01432	AMP deaminase 3	AMPD3	-1.20561e-19	2.24438e-10	14.9148	-5.37169e-10	1	1	FALSE
P05386	60S acidic ribosomal protein P1	RPLP1	-1.21817e-19	2.93049e-10	22.6022	-4.15689e-10	1	1	FALSE
Q92903	Phosphatidate cytidylyltransferase 1	CDS1	-1.22931e-19	2.85783e-10	13.5136	-4.30154e-10	1	1	FALSE
Q6P4E1	Protein CASC4	CASC4	-1.27715e-19	1.78113e-10	16.4938	-7.17044e-10	1	1	FALSE
P01920	HLA class II histocompatibility antigen, DQ beta 1 chain	HLA-DQB1	-1.297e-19	2.94667e-10	18.2611	-4.40158e-10	1	1	FALSE
O43822	Protein C21orf2	C21orf2	-1.33531e-19	2.55366e-10	8.57429	-5.22898e-10	1	1	FALSE
O43670	BUB3-interacting and GLEBS motif-containing protein ZNF207	ZNF207	-1.34512e-19	2.02664e-10	44.5137	-6.63718e-10	1	1	FALSE
Q569K6	Coiled-coil domain-containing protein 157	CCDC157	-1.34669e-19	2.66117e-10	10.7991	-5.06049e-10	1	1	FALSE
Q5T5P2	Sickle tail protein homolog	KIAA1217	-1.38793e-19	1.55627e-10	35.3763	-8.91829e-10	1	1	FALSE
Q8IYR0	UPF0704 protein C6orf165	C6orf165	-1.42824e-19	3.01037e-10	18.5223	-4.7444e-10	1	1	FALSE
O75251	NADH dehydrogenase [ubiquinone] iron-sulfur protein 7, mitochondrial	NDUFS7	-1.44318e-19	4.06421e-10	19.5732	-3.55095e-10	1	1	FALSE
O75475	PC4 and SFRS1-interacting protein	PSIP1	-1.45566e-19	2.33946e-10	39.5819	-6.22222e-10	1	1	FALSE
Q58FF8	Putative heat shock protein HSP 90-beta 2	HSP90AB2P	-1.49221e-19	3.63458e-10	11.827	-4.10559e-10	1	1	FALSE
O95292	Vesicle-associated membrane protein-associated protein B/C	VAPB	-1.50163e-19	2.19835e-10	38.1192	-6.83072e-10	1	1	FALSE
P20645	Cation-dependent mannose-6-phosphate receptor	M6PR	-1.51148e-19	1.86763e-10	35.6078	-8.09305e-10	1	1	FALSE
Q9GZT3	SRA stem-loop-interacting RNA-binding protein, mitochondrial	SLIRP	-1.53902e-19	1.96944e-10	53.3231	-7.81451e-10	1	1	FALSE
Q9UJZ1	Stomatin-like protein 2, mitochondrial	STOML2	-1.54268e-19	1.40802e-10	94.8107	-1.09563e-09	1	1	FALSE
P61289	Proteasome activator complex subunit 3	PSME3	-1.57958e-19	2.07341e-10	37.7376	-7.61827e-10	1	1	FALSE
Q9BY67	Cell adhesion molecule 1	CADM1	-1.58746e-19	0.00010426	3.38549	-1.52259e-15	1	1	FALSE
Q86UC2	Radial spoke head protein 3 homolog	RSPH3	-1.58949e-19	1.87735e-10	84.1959	-8.46664e-10	1	1	FALSE
Q8N1D5	Uncharacterized protein C1orf158	C1orf158	-1.61169e-19	2.15994e-10	18.6503	-7.46171e-10	1	1	FALSE
Q86V81	THO complex subunit 4	ALYREF	-1.616e-19	1.61866e-10	69.9977	-9.98354e-10	1	1	FALSE
O96005	Cleft lip and palate transmembrane protein 1	CLPTM1	-1.64153e-19	2.19611e-10	17.9278	-7.47472e-10	1	1	FALSE
Q8TBA6	Golgin subfamily A member 5	GOLGA5	-1.65735e-19	2.78893e-10	21.4285	-5.9426e-10	1	1	FALSE
O43324	Eukaryotic translation elongation factor 1 epsilon-1	EEF1E1	-1.66376e-19	2.33157e-10	48.0844	-7.13581e-10	1	1	FALSE
Q5TID7	Coiled-coil domain-containing protein 181	CCDC181	-1.69246e-19	2.44047e-10	16.4595	-6.93495e-10	1	1	FALSE
Q96DV4	39S ribosomal protein L38, mitochondrial	MRPL38	-1.71261e-19	1.9155e-10	55.3154	-8.94077e-10	1	1	FALSE
P62857	40S ribosomal protein S28	RPS28	-1.73433e-19	2.00993e-10	72.7563	-8.62882e-10	1	1	FALSE
P01911	HLA class II histocompatibility antigen, DRB1-15 beta chain	HLA-DRB1	-1.76453e-19	3.03404e-10	61.1028	-5.81577e-10	1	1	FALSE
Q96LJ7	Dehydrogenase/reductase SDR family member 1	DHRS1	-1.78863e-19	2.36527e-10	15.5352	-7.56204e-10	1	1	FALSE
Q02083	N-acylethanolamine-hydrolyzing acid amidase;N-acylethanolamine-hydrolyzing acid amidase subunit alpha;N-acylethanolamine-hydrolyzing acid amidase subunit beta	NAAA	-1.80691e-19	3.58861e-10	8.8549	-5.03513e-10	1	1	FALSE
O75534	Cold shock domain-containing protein E1	CSDE1	-2.04445e-19	2.32532e-10	37.4164	-8.79211e-10	1	1	FALSE
Q12846	Syntaxin-4	STX4	-2.08432e-19	2.81309e-10	13.5476	-7.40935e-10	1	1	FALSE
Q16543	Hsp90 co-chaperone Cdc37;Hsp90 co-chaperone Cdc37, N-terminally processed	CDC37	-2.08818e-19	2.23684e-10	40.3217	-9.33538e-10	1	1	FALSE
Q15369	Transcription elongation factor B polypeptide 1	TCEB1	-2.17215e-19	3.62772e-10	23.6701	-5.98764e-10	1	1	FALSE
Q93008	Probable ubiquitin carboxyl-terminal hydrolase FAF-X	USP9X	-2.17617e-19	2.47956e-10	63.1199	-8.77645e-10	1	1	FALSE
Q8NFP9	Neurobeachin	NBEA	-2.20427e-19	3.36596e-10	9.69034	-6.5487e-10	1	1	FALSE
P49792	E3 SUMO-protein ligase RanBP2	RANBP2	-2.25236e-19	3.91392e-10	15.6718	-5.75474e-10	1	1	FALSE
Q9Y5X3	Sorting nexin-5	SNX5	-2.26896e-19	4.87666e-10	38.4352	-4.65271e-10	1	1	FALSE
Q8N1F7	Nuclear pore complex protein Nup93	NUP93	-2.26973e-19	2.19227e-10	56.0847	-1.03533e-09	1	1	FALSE
Q0VFZ6	Coiled-coil domain-containing protein 173	CCDC173	-2.32403e-19	2.53832e-10	29.4285	-9.15579e-10	1	1	FALSE
Q7L5N7	Lysophosphatidylcholine acyltransferase 2	LPCAT2	-2.33007e-19	3.70345e-10	9.47432	-6.29161e-10	1	1	FALSE
P42285	Superkiller viralicidic activity 2-like 2	SKIV2L2	-2.3354e-19	3.81182e-10	33.9811	-6.12672e-10	1	1	FALSE
P35914	Hydroxymethylglutaryl-CoA lyase, mitochondrial	HMGCL	-2.34751e-19	3.21498e-10	11.4285	-7.30177e-10	1	1	FALSE
P08263	Glutathione S-transferase A1;Glutathione S-transferase A1, N-terminally processed	GSTA1	-2.54734e-19	5.09669e-10	46.0546	-4.99802e-10	1	1	FALSE
Q9P225	Dynein heavy chain 2, axonemal	DNAH2	-2.55639e-19	3.08958e-10	22.3781	-8.27423e-10	1	1	FALSE
P20338	Ras-related protein Rab-4A	RAB4A	-2.56887e-19	2.16428e-10	17.4164	-1.18694e-09	1	1	FALSE
Q99569	Plakophilin-4	PKP4	-2.60357e-19	5.32772e-10	27.8305	-4.88684e-10	1	1	FALSE
Q71UM5	40S ribosomal protein S27-like	RPS27L	-2.68505e-19	3.1245e-10	19.152	-8.59355e-10	1	1	FALSE
P82094	TATA element modulatory factor	TMF1	-2.68756e-19	4.08785e-10	8.20148	-6.5745e-10	1	1	FALSE
Q96S44	TP53-regulating kinase	TP53RK	-2.70439e-19	2.54359e-10	27.535	-1.06322e-09	1	1	FALSE
Q71DI3;P84243;P68431	Histone H3.2;Histone H3.3;Histone H3.1	HIST2H3A;H3F3A;HIST1H3A	-2.72776e-19	4.22265e-10	16.4285	-6.45983e-10	1	1	FALSE
Q13049	E3 ubiquitin-protein ligase TRIM32	TRIM32	-2.85642e-19	3.88441e-10	6.42853	-7.35355e-10	1	1	FALSE
Q04206	Transcription factor p65	RELA	-2.88591e-19	3.32216e-10	24.0284	-8.68687e-10	1	1	FALSE
O75477	Erlin-1	ERLIN1	-2.91511e-19	3.11071e-10	11.4285	-9.37118e-10	1	1	FALSE
Q13492	Phosphatidylinositol-binding clathrin assembly protein	PICALM	-2.99054e-19	2.5918e-10	14.5371	-1.15385e-09	1	1	FALSE
P30533	Alpha-2-macroglobulin receptor-associated protein	LRPAP1	-3.13714e-19	2.78407e-10	16.6506	-1.12682e-09	1	1	FALSE
Q01085	Nucleolysin TIAR	TIAL1	-3.3132e-19	3.62154e-10	29.8261	-9.14858e-10	1	1	FALSE
Q5SQI0	Alpha-tubulin N-acetyltransferase 1	ATAT1	-3.71312e-19	1.99429e-05	3.64325	-1.86188e-14	1	1	FALSE
P47224	Guanine nucleotide exchange factor MSS4	RABIF	-4.24406e-19	3.75458e-10	12.9773	-1.13037e-09	1	1	FALSE
Q9Y2V2	Calcium-regulated heat stable protein 1	CARHSP1	-4.26347e-19	4.09771e-10	21.6936	-1.04045e-09	1	1	FALSE
Q9NP58	ATP-binding cassette sub-family B member 6, mitochondrial	ABCB6	-4.99398e-19	4.5095e-10	16.4899	-1.10744e-09	1	1	FALSE
Q8N4P2	Tetratricopeptide repeat protein 30B	TTC30B	-5.29035e-19	4.31325e-10	13.6169	-1.22653e-09	1	1	FALSE
P18827	Syndecan-1	SDC1	-5.6101e-19	6.41592e-10	9.50934	-8.74402e-10	1	1	FALSE
Q8TEA8	D-tyrosyl-tRNA(Tyr) deacylase 1	DTD1	-5.70942e-19	5.25448e-10	14.5871	-1.08658e-09	1	1	FALSE
P50238	Cysteine-rich protein 1	CRIP1	-9.05246e-19	1.10369e-09	36.5011	-8.20202e-10	1	1	FALSE
Q96T60	Bifunctional polynucleotide phosphatase/kinase;Polynucleotide 3-phosphatase;Polynucleotide 5-hydroxyl-kinase	PNKP	-9.88624e-19	6.66621e-10	7.42853	-1.48304e-09	1	1	FALSE
P20292	Arachidonate 5-lipoxygenase-activating protein	ALOX5AP	-1.36852e-18	8.75882e-09	8.8418	-1.56244e-10	1	1	FALSE
Q9Y2W2	WW domain-binding protein 11	WBP11	-2.07625e-18	1.37467e-09	25.5772	-1.51037e-09	1	1	FALSE
Q6P1M3	Lethal(2) giant larvae protein homolog 2	LLGL2	-2.56634e-18	2.40317e-09	86.7165	-1.0679e-09	1	1	FALSE
Q9P206	Uncharacterized protein KIAA1522	KIAA1522	-3.04044e-18	3.18337e-09	6.96976	-9.55103e-10	1	1	FALSE
P13762	HLA class II histocompatibility antigen, DR beta 4 chain	HLA-DRB4	-4.9328e-18	0.000495071	3.48681	-9.96382e-15	1	1	FALSE
P84103	Serine/arginine-rich splicing factor 3	SRSF3	-5.25947e-18	1.7645e-09	117.721	-2.98072e-09	1	1	FALSE
Q9Y697	Cysteine desulfurase, mitochondrial	NFS1	-9.46855e-18	2.18477e-09	25.6481	-4.33389e-09	1	1	FALSE
Q13425	Beta-2-syntrophin	SNTB2	-1.04588e-17	0.000395486	3.49214	-2.64455e-14	1	1	FALSE
Q96CN7	Isochorismatase domain-containing protein 1	ISOC1	-1.26233e-17	0.000270822	4.50788	-4.66109e-14	1	1	FALSE
Q709C8	Vacuolar protein sorting-associated protein 13C	VPS13C	-1.33978e-17	2.00542e-09	79.3412	-6.68081e-09	1	1	FALSE
P36969	Phospholipid hydroperoxide glutathione peroxidase, mitochondrial	GPX4	-2.04045e-17	5.34921e-09	65.1653	-3.8145e-09	1	1	FALSE
P61966	AP-1 complex subunit sigma-1A	AP1S1	-2.37558e-17	3.3494e-09	19.6162	-7.09254e-09	1	1	FALSE
O43488	Aflatoxin B1 aldehyde reductase member 2	AKR7A2	-2.79425e-17	3.66684e-09	94.7682	-7.62033e-09	1	1	FALSE
Q8NEU8	DCC-interacting protein 13-beta	APPL2	-2.94573e-17	4.77865e-09	49.9441	-6.16436e-09	1	1	FALSE
Q9NVH1	DnaJ homolog subfamily C member 11	DNAJC11	-2.98646e-17	4.22786e-09	29.0402	-7.06377e-09	1	1	FALSE
P07919	Cytochrome b-c1 complex subunit 6, mitochondrial	UQCRH	-7.72847e-17	8.18632e-09	38.9258	-9.44071e-09	1	1	FALSE
Q96LJ8	UBX domain-containing protein 10	UBXN10	-1.26408e-16	5.77896e-09	41.6349	-2.18739e-08	1	1	FALSE
P09960	Leukotriene A-4 hydrolase	LTA4H	-2.4826e-16	1.48124e-08	393.118	-1.67603e-08	1	1	FALSE
P15311	Ezrin	EZR	-6.78327e-16	1.76309e-08	539.781	-3.84738e-08	1	1	FALSE
O00743	Serine/threonine-protein phosphatase 6 catalytic subunit;Serine/threonine-protein phosphatase 6 catalytic subunit, N-terminally processed	PPP6C	-9.30006e-16	1.86168e-08	27.714	-4.99554e-08	1	1	FALSE
Q9H1Z4	WD repeat-containing protein 13	WDR13	-3.21504e-15	2.41397e-08	67.5207	-1.33185e-07	1	1	FALSE
Q9UID3	Vacuolar protein sorting-associated protein 51 homolog	VPS51	-1.6271e-14	1.44611e-05	2.49413	-1.12516e-09	1	1	FALSE
P11166	Solute carrier family 2, facilitated glucose transporter member 1	SLC2A1	-2.41987e-14	1.5007e-05	2.4946	-1.6125e-09	1	1	FALSE
P22314	Ubiquitin-like modifier-activating enzyme 1	UBA1	-2.09275e-13	2.4956e-07	542.56	-8.38576e-07	0.999999	1	FALSE
Q8WW24	Tektin-4	TEKT4	-2.71028e-13	1.6026e-06	104.173	-1.69118e-07	1	1	FALSE
Q2M329	Coiled-coil domain-containing protein 96	CCDC96	-3.24618e-13	0.0141782	4.49205	-2.28956e-11	1	1	FALSE
Q99829	Copine-1	CPNE1	-3.43054e-13	5.15785e-06	83.5197	-6.65109e-08	1	1	FALSE
P26440	Isovaleryl-CoA dehydrogenase, mitochondrial	IVD	-7.19094e-13	1.85003e-06	89.6298	-3.88694e-07	1	1	FALSE
Q13557	Calcium/calmodulin-dependent protein kinase type II subunit delta	CAMK2D	-8.05462e-13	2.0848e-06	47.6594	-3.86349e-07	1	1	FALSE
P15328	Folate receptor alpha	FOLR1	-1.44321e-12	1.0343e-06	15.8923	-1.39536e-06	0.999999	1	FALSE
O60701	UDP-glucose 6-dehydrogenase	UGDH	-1.83031e-12	2.73041e-06	192.888	-6.70344e-07	0.999999	1	FALSE
Q9Y6G9	Cytoplasmic dynein 1 light intermediate chain 1	DYNC1LI1	-1.83655e-12	8.15706e-06	7.12176	-2.25149e-07	1	1	FALSE
Q9NX63	MICOS complex subunit MIC19	CHCHD3	-2.2939e-12	1.33717e-06	46.6583	-1.71548e-06	0.999999	1	FALSE
P18583	Protein SON	SON	-2.94113e-12	1.24673e-06	37.8435	-2.35908e-06	0.999998	1	FALSE
P62826	GTP-binding nuclear protein Ran	RAN	-3.27441e-12	1.47083e-06	185.555	-2.22623e-06	0.999998	1	FALSE
Q9BTV4	Transmembrane protein 43	TMEM43	-3.43786e-12	2.82354e-06	54.7187	-1.21757e-06	0.999999	1	FALSE
P06454	Prothymosin alpha;Prothymosin alpha, N-terminally processed;Thymosin alpha-1	PTMA	-3.63832e-12	2.73605e-06	19.6249	-1.32977e-06	0.999999	1	FALSE
Q8TBC4	NEDD8-activating enzyme E1 catalytic subunit	UBA3	-3.71725e-12	4.61882e-06	33.2361	-8.04805e-07	0.999999	1	FALSE
Q8N335	Glycerol-3-phosphate dehydrogenase 1-like protein	GPD1L	-4.06684e-12	4.88853e-06	78.0806	-8.31915e-07	0.999999	1	FALSE
P0DP25;P0DP24;P0DP23			-5.23157e-12	2.05665e-06	197.495	-2.54373e-06	0.999998	1	FALSE
P49588	Alanine--tRNA ligase, cytoplasmic	AARS	-7.26582e-12	2.92429e-06	84.3606	-2.48464e-06	0.999998	1	FALSE
Q6UXY8	Transmembrane channel-like protein 5	TMC5	-7.44592e-12	3.07127e-06	21.3202	-2.42438e-06	0.999998	1	FALSE
Q8IYB3	Serine/arginine repetitive matrix protein 1	SRRM1	-7.74872e-12	2.1463e-06	41.9257	-3.61027e-06	0.999997	1	FALSE
P50851	Lipopolysaccharide-responsive and beige-like anchor protein	LRBA	-7.79974e-12	6.36945e-06	288.709	-1.22455e-06	0.999999	1	FALSE
Q13523	Serine/threonine-protein kinase PRP4 homolog	PRPF4B	-8.92458e-12	4.15287e-06	64.9507	-2.14901e-06	0.999998	1	FALSE
P12004	Proliferating cell nuclear antigen	PCNA	-8.98013e-12	1.75368e-06	27.0582	-5.12075e-06	0.999996	1	FALSE
P07910	Heterogeneous nuclear ribonucleoproteins C1/C2	HNRNPC	-9.08752e-12	3.13299e-06	173.086	-2.90059e-06	0.999998	1	FALSE
Q05048	Cleavage stimulation factor subunit 1	CSTF1	-1.0245e-11	0.000153989	2.51052	-6.65304e-08	1	1	FALSE
Q9H0C8	Integrin-linked kinase-associated serine/threonine phosphatase 2C	ILKAP	-1.0669e-11	1.83816e-06	19.8159	-5.80415e-06	0.999995	1	FALSE
Q7Z7H5	Transmembrane emp24 domain-containing protein 4	TMED4	-1.14996e-11	2.6909e-06	54.823	-4.27351e-06	0.999997	1	FALSE
Q99417	C-Myc-binding protein	MYCBP	-1.19038e-11	2.65296e-06	57.9924	-4.487e-06	0.999996	1	FALSE
P09543	2,3-cyclic-nucleotide 3-phosphodiesterase	CNP	-1.26049e-11	2.44808e-06	30.6384	-5.14889e-06	0.999996	1	FALSE
P53365	Arfaptin-2	ARFIP2	-1.28113e-11	3.3556e-06	14.4038	-3.81788e-06	0.999997	1	FALSE
P46777	60S ribosomal protein L5	RPL5	-1.43722e-11	4.54197e-06	177.617	-3.1643e-06	0.999997	1	FALSE
P53992	Protein transport protein Sec24C	SEC24C	-1.46242e-11	1.19837e-06	69.8232	-1.22034e-05	0.99999	1	FALSE
P51572	B-cell receptor-associated protein 31	BCAP31	-1.47947e-11	4.95185e-06	66.1972	-2.98772e-06	0.999998	1	FALSE
Q9P0L0	Vesicle-associated membrane protein-associated protein A	VAPA	-1.52168e-11	2.38722e-06	93.7793	-6.37428e-06	0.999995	1	FALSE
P05090	Apolipoprotein D	APOD	-1.55852e-11	3.0553e-06	42.7941	-5.10104e-06	0.999996	1	FALSE
Q13242	Serine/arginine-rich splicing factor 9	SRSF9	-1.58375e-11	1.76709e-06	80.3905	-8.96247e-06	0.999993	1	FALSE
P46821	Microtubule-associated protein 1B;MAP1B heavy chain;MAP1 light chain LC1	MAP1B	-1.58859e-11	5.12907e-06	53.1053	-3.09724e-06	0.999998	1	FALSE
Q9H2W6	39S ribosomal protein L46, mitochondrial	MRPL46	-1.58941e-11	1.91651e-06	23.1985	-8.29324e-06	0.999993	1	FALSE
O43598	2-deoxynucleoside 5-phosphate N-hydrolase 1	DNPH1	-1.63654e-11	2.64444e-06	31.7235	-6.18859e-06	0.999995	1	FALSE
O75643	U5 small nuclear ribonucleoprotein 200 kDa helicase	SNRNP200	-1.76891e-11	6.15471e-06	331.177	-2.87407e-06	0.999998	1	FALSE
Q9BT78	COP9 signalosome complex subunit 4	COPS4	-1.81366e-11	1.63525e-06	49.0846	-1.1091e-05	0.999991	1	FALSE
Q15185	Prostaglandin E synthase 3	PTGES3	-1.91254e-11	3.66973e-06	79.8278	-5.21167e-06	0.999996	1	FALSE
Q9NY59	Sphingomyelin phosphodiesterase 3	SMPD3	-1.94999e-11	5.46812e-06	7.67708	-3.5661e-06	0.999997	1	FALSE
Q92878	DNA repair protein RAD50	RAD50	-2.0369e-11	2.6736e-06	59.1058	-7.61855e-06	0.999994	1	FALSE
Q99584	Protein S100-A13	S100A13	-2.29093e-11	2.86226e-06	38.011	-8.00393e-06	0.999994	1	FALSE
Q9NPH2	Inositol-3-phosphate synthase 1	ISYNA1	-2.29574e-11	5.68577e-06	11.4894	-4.0377e-06	0.999997	1	FALSE
P18206	Vinculin	VCL	-2.38199e-11	2.49558e-06	478.371	-9.54482e-06	0.999992	1	FALSE
Q5TD94	Radial spoke head protein 4 homolog A	RSPH4A	-2.45859e-11	4.94124e-06	191.927	-4.97566e-06	0.999996	1	FALSE
P51812	Ribosomal protein S6 kinase alpha-3	RPS6KA3	-2.46894e-11	1.01965e-05	28.9324	-2.42137e-06	0.999998	1	FALSE
O00151	PDZ and LIM domain protein 1	PDLIM1	-2.54311e-11	2.18844e-06	221.429	-1.16206e-05	0.999991	1	FALSE
P23588	Eukaryotic translation initiation factor 4B	EIF4B	-2.57529e-11	4.77186e-06	97.18	-5.39682e-06	0.999996	1	FALSE
Q8NEH6	Meiosis-specific nuclear structural protein 1	MNS1	-2.63577e-11	3.01105e-06	24.7013	-8.75366e-06	0.999993	1	FALSE
Q14244	Ensconsin	MAP7	-2.96845e-11	2.4982e-06	32.9798	-1.18824e-05	0.999991	1	FALSE
A8MYP8	Outer dense fiber protein 3B	ODF3B	-2.99082e-11	1.39287e-05	296.352	-2.14724e-06	0.999998	1	FALSE
Q9Y2A7	Nck-associated protein 1	NCKAP1	-3.02013e-11	2.88503e-06	79.2531	-1.04683e-05	0.999992	1	FALSE
Q13177	Serine/threonine-protein kinase PAK 2;PAK-2p27;PAK-2p34	PAK2	-3.14013e-11	9.38554e-06	7.57288	-3.34571e-06	0.999997	1	FALSE
P34913	Bifunctional epoxide hydrolase 2;Cytosolic epoxide hydrolase 2;Lipid-phosphate phosphatase	EPHX2	-3.29587e-11	2.92819e-06	31.4815	-1.12556e-05	0.999991	1	FALSE
Q15942	Zyxin	ZYX	-3.47714e-11	3.58094e-06	40.8411	-9.71012e-06	0.999992	1	FALSE
P16152	Carbonyl reductase [NADPH] 1	CBR1	-3.4907e-11	3.35837e-06	180.355	-1.0394e-05	0.999992	1	FALSE
P05388	60S acidic ribosomal protein P0	RPLP0	-3.55478e-11	6.05683e-06	24.8107	-5.86904e-06	0.999995	1	FALSE
P05362	Intercellular adhesion molecule 1	ICAM1	-3.74392e-11	4.10781e-05	14.5531	-9.11415e-07	0.999999	1	FALSE
P00568	Adenylate kinase isoenzyme 1	AK1	-3.78327e-11	5.48335e-06	140.582	-6.89956e-06	0.999995	1	FALSE
O76024	Wolframin	WFS1	-3.86191e-11	2.85472e-06	65.0354	-1.35282e-05	0.999989	1	FALSE
Q9UHB6	LIM domain and actin-binding protein 1	LIMA1	-4.02501e-11	2.70539e-06	46.064	-1.48777e-05	0.999988	1	FALSE
Q96HY6	DDRGK domain-containing protein 1	DDRGK1	-4.07124e-11	4.02023e-06	42.4948	-1.01269e-05	0.999992	1	FALSE
Q14847	LIM and SH3 domain protein 1	LASP1	-4.2887e-11	3.62911e-06	138.058	-1.18175e-05	0.999991	1	FALSE
P53597	Succinyl-CoA ligase [ADP/GDP-forming] subunit alpha, mitochondrial	SUCLG1	-4.32037e-11	2.66672e-06	33.8017	-1.6201e-05	0.999987	1	FALSE
P07900	Heat shock protein HSP 90-alpha	HSP90AA1	-4.80332e-11	1.9828e-05	429.424	-2.42249e-06	0.999998	1	FALSE
Q99996	A-kinase anchor protein 9	AKAP9	-5.1317e-11	1.29327e-05	54.1021	-3.968e-06	0.999997	1	FALSE
P05783	Keratin, type I cytoskeletal 18	KRT18	-5.35248e-11	7.17499e-06	624.599	-7.45992e-06	0.999994	1	FALSE
Q08379	Golgin subfamily A member 2	GOLGA2	-5.6781e-11	3.60374e-06	32.5335	-1.57561e-05	0.999988	1	FALSE
P62847	40S ribosomal protein S24	RPS24	-5.84022e-11	4.28893e-06	66.4179	-1.3617e-05	0.999989	1	FALSE
O43852	Calumenin	CALU	-6.40779e-11	4.30798e-06	74.4615	-1.48742e-05	0.999988	1	FALSE
P56597	Nucleoside diphosphate kinase homolog 5	NME5	-6.55293e-11	7.46499e-06	53.7942	-8.77821e-06	0.999993	1	FALSE
Q9Y3I0	tRNA-splicing ligase RtcB homolog	RTCB	-7.5083e-11	3.69487e-06	205.883	-2.03209e-05	0.999984	1	FALSE
P20700	Lamin-B1	LMNB1	-7.63915e-11	1.77536e-05	580.938	-4.30288e-06	0.999997	1	FALSE
Q9UHP6	Radial spoke head 14 homolog	RSPH14	-8.22106e-11	9.9517e-06	78.5085	-8.26096e-06	0.999993	1	FALSE
P02549	Spectrin alpha chain, erythrocytic 1	SPTA1	-8.92818e-11	8.93348e-06	11.5859	-9.99406e-06	0.999992	1	FALSE
P67870	Casein kinase II subunit beta	CSNK2B	-9.31705e-11	4.96461e-06	25.3984	-1.87669e-05	0.999985	1	FALSE
Q13228	Selenium-binding protein 1	SELENBP1	-9.47764e-11	4.77083e-06	430.552	-1.98658e-05	0.999984	1	FALSE
Q9Y285	Phenylalanine--tRNA ligase alpha subunit	FARSA	-9.62995e-11	4.54736e-06	69.7845	-2.1177e-05	0.999983	1	FALSE
Q9ULE4	Protein FAM184B	FAM184B	-9.68022e-11	7.50403e-06	17.369	-1.29e-05	0.99999	1	FALSE
O15400	Syntaxin-7	STX7	-9.96308e-11	4.26588e-06	61.8847	-2.33553e-05	0.999981	1	FALSE
P23528	Cofilin-1	CFL1	-1.10399e-10	7.86313e-06	98.8364	-1.40401e-05	0.999989	1	FALSE
P23229	Integrin alpha-6;Integrin alpha-6 heavy chain;Integrin alpha-6 light chain;Processed integrin alpha-6	ITGA6	-1.14325e-10	1.19972e-05	7.6437	-9.52932e-06	0.999993	1	FALSE
O60216	Double-strand-break repair protein rad21 homolog	RAD21	-1.21963e-10	1.18811e-05	7.87904	-1.02653e-05	0.999992	1	FALSE
Q9NUU7;Q9UMR2	ATP-dependent RNA helicase DDX19A;ATP-dependent RNA helicase DDX19B	DDX19A;DDX19B	-1.26732e-10	3.31262e-06	88.4949	-3.82573e-05	0.99997	1	FALSE
P50502;Q8IZP2	Hsc70-interacting protein;Putative protein FAM10A4	ST13;ST13P4	-1.28118e-10	6.57547e-06	34.6418	-1.94843e-05	0.999985	1	FALSE
O95336	6-phosphogluconolactonase	PGLS	-1.45005e-10	6.3562e-06	96.7334	-2.28131e-05	0.999982	1	FALSE
P49773	Histidine triad nucleotide-binding protein 1	HINT1	-1.46321e-10	6.55403e-06	47.9136	-2.23254e-05	0.999982	1	FALSE
Q8TEX9	Importin-4	IPO4	-1.52529e-10	9.33221e-06	15.5331	-1.63443e-05	0.999987	1	FALSE
Q6UW68	Transmembrane protein 205	TMEM205	-1.53439e-10	1.35573e-05	58.8207	-1.13178e-05	0.999991	1	FALSE
P02730	Band 3 anion transport protein	SLC4A1	-1.53515e-10	7.2449e-06	48.8443	-2.11893e-05	0.999983	1	FALSE
Q86XW9	Thioredoxin domain-containing protein 6	NME9	-1.60637e-10	1.15813e-05	60.1098	-1.38704e-05	0.999989	1	FALSE
P52272	Heterogeneous nuclear ribonucleoprotein M	HNRNPM	-1.78952e-10	6.29936e-06	726.992	-2.8408e-05	0.999977	1	FALSE
P80723	Brain acid soluble protein 1	BASP1	-1.82621e-10	7.00987e-06	110.552	-2.6052e-05	0.999979	1	FALSE
Q96NY7	Chloride intracellular channel protein 6	CLIC6	-1.83986e-10	7.4033e-06	281.43	-2.48519e-05	0.99998	1	FALSE
Q13576	Ras GTPase-activating-like protein IQGAP2	IQGAP2	-1.95205e-10	1.01296e-05	123.158	-1.92706e-05	0.999985	1	FALSE
Q9NPA0	ER membrane protein complex subunit 7	EMC7	-1.95491e-10	0.0207385	2.49385	-9.42646e-09	1	1	FALSE
P98175	RNA-binding protein 10	RBM10	-2.11744e-10	7.81707e-06	20.223	-2.70874e-05	0.999979	1	FALSE
Q13526	Peptidyl-prolyl cis-trans isomerase NIMA-interacting 1	PIN1	-2.37203e-10	9.23411e-06	66.9354	-2.56877e-05	0.99998	1	FALSE
Q8N1G4	Leucine-rich repeat-containing protein 47	LRRC47	-2.41299e-10	5.92386e-06	160.863	-4.07334e-05	0.999968	1	FALSE
Q9UEY8	Gamma-adducin	ADD3	-2.41998e-10	6.07164e-06	66.1582	-3.98571e-05	0.999968	1	FALSE
P49770	Translation initiation factor eIF-2B subunit beta	EIF2B2	-2.53659e-10	2.18379e-05	17.349	-1.16156e-05	0.999991	1	FALSE
P43243	Matrin-3	MATR3	-3.09191e-10	7.69217e-06	412.838	-4.01956e-05	0.999968	1	FALSE
Q08J23	tRNA (cytosine(34)-C(5))-methyltransferase	NSUN2	-3.1273e-10	1.12399e-05	22.6674	-2.78231e-05	0.999978	1	FALSE
P55060	Exportin-2	CSE1L	-3.20175e-10	5.50764e-06	174.862	-5.8133e-05	0.999954	1	FALSE
Q9UNM6	26S proteasome non-ATPase regulatory subunit 13	PSMD13	-3.51925e-10	2.97068e-05	62.4707	-1.18466e-05	0.999991	1	FALSE
Q9BX68	Histidine triad nucleotide-binding protein 2, mitochondrial	HINT2	-3.52931e-10	1.49802e-05	68.6148	-2.35598e-05	0.999981	1	FALSE
Q8WYR4	Radial spoke head 1 homolog	RSPH1	-3.54903e-10	1.14327e-05	114.237	-3.10428e-05	0.999975	1	FALSE
P62701	40S ribosomal protein S4, X isoform	RPS4X	-3.8673e-10	1.3965e-05	118.808	-2.76928e-05	0.999978	1	FALSE
P62899	60S ribosomal protein L31	RPL31	-3.97221e-10	1.35894e-05	87.6578	-2.92301e-05	0.999977	1	FALSE
Q96FZ7	Charged multivesicular body protein 6	CHMP6	-4.06337e-10	1.67787e-05	9.16093	-2.42175e-05	0.999981	1	FALSE
Q53EV4	Leucine-rich repeat-containing protein 23	LRRC23	-4.24366e-10	1.88604e-05	49.6435	-2.25003e-05	0.999982	1	FALSE
P52298	Nuclear cap-binding protein subunit 2	NCBP2	-4.54546e-10	1.56498e-05	17.5603	-2.90448e-05	0.999977	1	FALSE
Q9Y315	Deoxyribose-phosphate aldolase	DERA	-4.73682e-10	1.63546e-05	17.1542	-2.89632e-05	0.999977	1	FALSE
Q92841	Probable ATP-dependent RNA helicase DDX17	DDX17	-4.84573e-10	1.62416e-05	310.284	-2.98353e-05	0.999976	1	FALSE
Q99459	Cell division cycle 5-like protein	CDC5L	-4.89435e-10	1.11459e-05	45.5932	-4.39116e-05	0.999965	1	FALSE
Q12888	Tumor suppressor p53-binding protein 1	TP53BP1	-4.9146e-10	1.12915e-05	82.8837	-4.35248e-05	0.999965	1	FALSE
Q9UN86	Ras GTPase-activating protein-binding protein 2	G3BP2	-4.93316e-10	1.68812e-05	22.4588	-2.92228e-05	0.999977	1	FALSE
P31930	Cytochrome b-c1 complex subunit 1, mitochondrial	UQCRC1	-5.13664e-10	1.38884e-05	214.776	-3.69851e-05	0.999971	1	FALSE
P37802	Transgelin-2	TAGLN2	-5.16475e-10	1.19736e-05	235.232	-4.31345e-05	0.999966	1	FALSE
P84085	ADP-ribosylation factor 5	ARF5	-5.636e-10	1.44278e-05	35.2014	-3.90634e-05	0.999969	1	FALSE
Q9Y383	Putative RNA-binding protein Luc7-like 2	LUC7L2	-6.14816e-10	1.30714e-05	33.1795	-4.70351e-05	0.999963	1	FALSE
P02766	Transthyretin	TTR	-6.20445e-10	1.80441e-05	43.2448	-3.43849e-05	0.999973	1	FALSE
Q9BT09	Protein canopy homolog 3	CNPY3	-6.32368e-10	2.75778e-05	7.49779	-2.29303e-05	0.999982	1	FALSE
P49321	Nuclear autoantigenic sperm protein	NASP	-6.43092e-10	1.34193e-05	25.3129	-4.7923e-05	0.999962	1	FALSE
P67809	Nuclease-sensitive element-binding protein 1	YBX1	-6.7364e-10	1.49058e-05	52.9785	-4.51932e-05	0.999964	1	FALSE
O60716	Catenin delta-1	CTNND1	-6.89125e-10	1.48392e-05	280.141	-4.64396e-05	0.999963	1	FALSE
A3KMH1	von Willebrand factor A domain-containing protein 8	VWA8	-7.07203e-10	1.21467e-05	24.1248	-5.82217e-05	0.999954	1	FALSE
Q9BWD1	Acetyl-CoA acetyltransferase, cytosolic	ACAT2	-8.34478e-10	1.40538e-05	53.2321	-5.93773e-05	0.999953	1	FALSE
P46063	ATP-dependent DNA helicase Q1	RECQL	-8.39137e-10	2.4789e-05	35.0919	-3.38512e-05	0.999973	1	FALSE
P11177	Pyruvate dehydrogenase E1 component subunit beta, mitochondrial	PDHB	-8.81216e-10	9.49718e-06	101.815	-9.27872e-05	0.999926	1	FALSE
O14773	Tripeptidyl-peptidase 1	TPP1	-9.32964e-10	2.28238e-05	97.318	-4.08768e-05	0.999967	1	FALSE
Q9HD20	Manganese-transporting ATPase 13A1	ATP13A1	-9.6093e-10	9.66827e-06	52.7748	-9.939e-05	0.999921	1	FALSE
O95861	3(2),5-bisphosphate nucleotidase 1	BPNT1	-1.03184e-09	1.72518e-05	42.0157	-5.98106e-05	0.999953	1	FALSE
P62937	Peptidyl-prolyl cis-trans isomerase A;Peptidyl-prolyl cis-trans isomerase A, N-terminally processed	PPIA	-1.13628e-09	1.63587e-05	255.924	-6.946e-05	0.999945	1	FALSE
P62805	Histone H4	HIST1H4A	-1.17278e-09	3.208e-05	359.508	-3.65581e-05	0.999971	1	FALSE
Q96I24	Far upstream element-binding protein 3	FUBP3	-1.24161e-09	1.17194e-05	83.164	-0.000105945	0.999916	1	FALSE
Q9H1E5	Thioredoxin-related transmembrane protein 4	TMX4	-1.36991e-09	2.59562e-05	26.1308	-5.27778e-05	0.999958	1	FALSE
P07741	Adenine phosphoribosyltransferase	APRT	-1.52797e-09	1.42749e-05	77.0927	-0.000107039	0.999915	1	FALSE
P63173	60S ribosomal protein L38	RPL38	-1.54336e-09	4.07205e-05	63.7783	-3.79014e-05	0.99997	1	FALSE
O75352	Mannose-P-dolichol utilization defect 1 protein	MPDU1	-1.64398e-09	2.79883e-05	26.6645	-5.8738e-05	0.999954	1	FALSE
P30040	Endoplasmic reticulum resident protein 29	ERP29	-1.7692e-09	1.88962e-05	82.1178	-9.36273e-05	0.999926	1	FALSE
Q8IVF4	Dynein heavy chain 10, axonemal	DNAH10	-1.90937e-09	1.81833e-05	63.7411	-0.000105007	0.999917	1	FALSE
Q12906	Interleukin enhancer-binding factor 3	ILF3	-2.07813e-09	2.73427e-05	328.973	-7.60031e-05	0.999939	1	FALSE
P53004	Biliverdin reductase A	BLVRA	-2.28932e-09	8.38111e-05	89.6276	-2.73152e-05	0.999978	1	FALSE
Q15661;P20231	Tryptase alpha/beta-1;Tryptase beta-2	TPSAB1;TPSB2	-2.55838e-09	6.72238e-05	61.8455	-3.80577e-05	0.99997	1	FALSE
Q6IPM2	IQ domain-containing protein E	IQCE	-2.59683e-09	2.50488e-05	16.3541	-0.000103671	0.999919	1	FALSE
P24928	DNA-directed RNA polymerase II subunit RPB1	POLR2A	-2.60132e-09	2.66427e-05	26.8099	-9.76371e-05	0.999923	1	FALSE
P15880	40S ribosomal protein S2	RPS2	-2.79244e-09	6.1294e-05	184.381	-4.55582e-05	0.999964	1	FALSE
Q9H5N1	Rab GTPase-binding effector protein 2	RABEP2	-2.94836e-09	6.04293e-05	16.4285	-4.87903e-05	0.999962	1	FALSE
P69905	Hemoglobin subunit alpha	HBA1	-3.17703e-09	4.6216e-05	159.212	-6.87432e-05	0.999945	1	FALSE
O95857	Tetraspanin-13	TSPAN13	-3.49941e-09	4.60346e-05	17.5702	-7.6017e-05	0.99994	1	FALSE
Q969G3	SWI/SNF-related matrix-associated actin-dependent regulator of chromatin subfamily E member 1	SMARCE1	-3.52146e-09	4.22151e-05	12.7463	-8.3417e-05	0.999935	1	FALSE
Q99447	Ethanolamine-phosphate cytidylyltransferase	PCYT2	-3.70661e-09	5.54572e-05	40.5552	-6.68372e-05	0.999947	1	FALSE
Q92621	Nuclear pore complex protein Nup205	NUP205	-3.92024e-09	4.58249e-05	21.9701	-8.55483e-05	0.999933	1	FALSE
P31948	Stress-induced-phosphoprotein 1	STIP1	-4.01911e-09	3.67575e-05	274.63	-0.000109341	0.999913	1	FALSE
P67936	Tropomyosin alpha-4 chain	TPM4	-4.06451e-09	2.84868e-05	156.891	-0.000142681	0.999886	1	FALSE
Q9UM22	Mammalian ependymin-related protein 1	EPDR1	-4.25948e-09	3.93275e-05	14.9976	-0.000108308	0.999915	1	FALSE
Q15233	Non-POU domain-containing octamer-binding protein	NONO	-4.57583e-09	3.63852e-05	289.429	-0.000125761	0.9999	1	FALSE
Q96SI9	Spermatid perinuclear RNA-binding protein	STRBP	-4.60937e-09	0.000127546	3.67767	-3.61389e-05	0.999973	1	FALSE
P02647	Apolipoprotein A-I;Proapolipoprotein A-I;Truncated apolipoprotein A-I	APOA1	-4.87685e-09	5.14812e-05	273.837	-9.47306e-05	0.999924	1	FALSE
P49006	MARCKS-related protein	MARCKSL1	-5.10587e-09	8.32699e-05	7.16833	-6.13171e-05	0.999953	1	FALSE
Q16853	Membrane primary amine oxidase	AOC3	-5.46821e-09	5.82475e-05	54.9091	-9.3879e-05	0.999925	1	FALSE
P04920	Anion exchange protein 2	SLC4A2	-5.77519e-09	6.55475e-05	9.16651	-8.8107e-05	0.999932	1	FALSE
Q9UGP4	LIM domain-containing protein 1	LIMD1	-5.78178e-09	5.35998e-05	12.6212	-0.000107869	0.999916	1	FALSE
Q14318	Peptidyl-prolyl cis-trans isomerase FKBP8	FKBP8	-6.80852e-09	0.000448902	3.68904	-1.5167e-05	0.999989	1	FALSE
P00352	Retinal dehydrogenase 1	ALDH1A1	-6.94601e-09	8.80283e-05	643.726	-7.89066e-05	0.999937	1	FALSE
Q0VGL1	Ragulator complex protein LAMTOR4;Ragulator complex protein LAMTOR4, N-terminally processed	LAMTOR4	-7.02761e-09	3.71329e-05	21.7939	-0.000189256	0.999851	1	FALSE
P16402	Histone H1.3	HIST1H1D	-7.56456e-09	0.000102075	7.16496	-7.41081e-05	0.999943	1	FALSE
Q13740	CD166 antigen	ALCAM	-7.99478e-09	5.27912e-05	225.787	-0.000151442	0.999879	1	FALSE
P30038	Delta-1-pyrroline-5-carboxylate dehydrogenase, mitochondrial	ALDH4A1	-8.91897e-09	6.37791e-05	26.8858	-0.000139842	0.999889	1	FALSE
P12081	Histidine--tRNA ligase, cytoplasmic	HARS	-9.94556e-09	0.000127869	88.9715	-7.77793e-05	0.999938	1	FALSE
O95757	Heat shock 70 kDa protein 4L	HSPA4L	-1.17497e-08	5.27462e-05	73.9427	-0.00022276	0.999823	1	FALSE
P10515	Dihydrolipoyllysine-residue acetyltransferase component of pyruvate dehydrogenase complex, mitochondrial	DLAT	-1.19515e-08	4.11182e-05	127.785	-0.000290662	0.999769	1	FALSE
P50995	Annexin A11	ANXA11	-1.30808e-08	0.000219749	362.065	-5.95262e-05	0.999953	1	FALSE
P50402	Emerin	EMD	-1.46997e-08	5.55835e-05	40.6151	-0.000264462	0.99979	1	FALSE
O75665	Oral-facial-digital syndrome 1 protein	OFD1	-1.56532e-08	0.000133091	5.15895	-0.000117613	0.999911	1	FALSE
Q8N983	39S ribosomal protein L43, mitochondrial	MRPL43	-1.83399e-08	6.74629e-05	35.1759	-0.000271852	0.999785	1	FALSE
P19404	NADH dehydrogenase [ubiquinone] flavoprotein 2, mitochondrial	NDUFV2	-1.98384e-08	0.000149057	52.298	-0.000133093	0.999894	1	FALSE
A7E2U8	UPF0602 protein C4orf47	C4orf47	-2.07716e-08	0.00015292	9.51102	-0.000135833	0.999894	1	FALSE
P22570	NADPH:adrenodoxin oxidoreductase, mitochondrial	FDXR	-2.12237e-08	9.49572e-05	344.303	-0.000223509	0.999822	1	FALSE
Q8IZP0	Abl interactor 1	ABI1	-2.5571e-08	6.33475e-05	38.579	-0.000403663	0.99968	1	FALSE
Q8NE71	ATP-binding cassette sub-family F member 1	ABCF1	-2.81305e-08	7.59819e-05	35.5172	-0.000370226	0.999707	1	FALSE
P43353	Aldehyde dehydrogenase family 3 member B1	ALDH3B1	-4.17156e-08	0.000134924	218.803	-0.000309179	0.999754	1	FALSE
Q9C0G6	Dynein heavy chain 6, axonemal	DNAH6	-4.24512e-08	0.00010399	44.8141	-0.000408223	0.999676	1	FALSE
Q16772	Glutathione S-transferase A3	GSTA3	-4.82198e-08	0.000270868	14.8694	-0.00017802	0.99986	1	FALSE
P62263	40S ribosomal protein S14	RPS14	-5.79355e-08	8.3621e-05	150.257	-0.000692835	0.999448	1	FALSE
P07686	Beta-hexosaminidase subunit beta;Beta-hexosaminidase subunit beta chain B;Beta-hexosaminidase subunit beta chain A	HEXB	-5.81689e-08	0.000103053	65.0785	-0.000564457	0.999551	1	FALSE
Q8WXH0	Nesprin-2	SYNE2	-6.33264e-08	0.000165745	155.75	-0.000382071	0.999696	1	FALSE
P67775;P62714	Serine/threonine-protein phosphatase 2A catalytic subunit alpha isoform;Serine/threonine-protein phosphatase 2A catalytic subunit beta isoform	PPP2CA;PPP2CB	-6.6098e-08	0.000205396	32.6321	-0.000321808	0.999745	1	FALSE
Q8NCM8	Cytoplasmic dynein 2 heavy chain 1	DYNC2H1	-7.87129e-08	0.000216662	332.397	-0.000363299	0.99971	1	FALSE
P63241	Eukaryotic translation initiation factor 5A-1	EIF5A	-9.50058e-08	0.000172596	37.9725	-0.000550453	0.999564	1	FALSE
Q9H2U2	Inorganic pyrophosphatase 2, mitochondrial	PPA2	-1.13064e-07	0.000211857	46.9881	-0.000533678	0.999576	1	FALSE
P62913	60S ribosomal protein L11	RPL11	-1.13168e-07	0.000142161	129.528	-0.000796055	0.999366	1	FALSE
Q8NF50	Dedicator of cytokinesis protein 8	DOCK8	-1.28574e-07	0.000875477	8.5382	-0.000146862	0.999886	1	FALSE
P08670	Vimentin	VIM	-1.49501e-07	0.000186622	927.51	-0.000801089	0.999361	1	FALSE
Q99497	Protein deglycase DJ-1	PARK7	-1.83093e-07	0.000287408	210.034	-0.000637051	0.999492	1	FALSE
P30837	Aldehyde dehydrogenase X, mitochondrial	ALDH1B1	-2.54704e-07	0.000295582	10.775	-0.000861705	0.999328	1	FALSE
P17096	High mobility group protein HMG-I/HMG-Y	HMGA1	-2.78857e-07	0.000331459	43.2473	-0.000841299	0.999333	1	FALSE
Q96I15	Selenocysteine lyase	SCLY	-3.03716e-07	0.000224812	19.8026	-0.00135098	0.998936	1	FALSE
P27361	Mitogen-activated protein kinase 3	MAPK3	-4.24168e-07	0.000200156	96.1247	-0.00211919	0.998314	1	FALSE
O14964	Hepatocyte growth factor-regulated tyrosine kinase substrate	HGS	-7.13029e-07	0.00033625	21.0777	-0.00212053	0.998328	1	FALSE
P63172	Dynein light chain Tctex-type 1	DYNLT1	-1.1485e-06	0.000649962	19.464	-0.00176703	0.998608	1	FALSE
P51858	Hepatoma-derived growth factor	HDGF	-1.58988e-06	0.000638815	162.035	-0.0024888	0.998017	1	FALSE
Q9NSK0	Kinesin light chain 4	KLC4	-1.89467e-06	0.000514155	32.6021	-0.00368502	0.997082	1	FALSE
P35998	26S protease regulatory subunit 7	PSMC2	-3.49801e-06	0.00125786	125.73	-0.00278093	0.997786	1	FALSE
P35080	Profilin-2	PFN2	-3.57029e-06	0.00113019	51.661	-0.00315902	0.997492	1	FALSE
P60660	Myosin light polypeptide 6	MYL6	-4.41204e-06	0.00172334	124.943	-0.00256017	0.997961	1	FALSE
Q96CT7	Coiled-coil domain-containing protein 124	CCDC124	-1.03891e-05	0.00129197	44.248	-0.00804131	0.99362	1	FALSE
P42765	3-ketoacyl-CoA thiolase, mitochondrial	ACAA2	-1.37966e-05	0.00213004	41.9797	-0.00647716	0.994863	1	FALSE
P17655	Calpain-2 catalytic subunit	CAPN2	-1.47721e-05	0.00182648	212.87	-0.00808775	0.993555	1	FALSE
Q30154	HLA class II histocompatibility antigen, DR beta 5 chain	HLA-DRB5	-1.50851e-05	255.617	5.50015	-5.90146e-08	1	1	FALSE
P07237	Protein disulfide-isomerase	P4HB	-1.92685e-05	0.00326065	519.939	-0.00590939	0.995287	1	FALSE
P02545	Prelamin-A/C;Lamin-A/C	LMNA	-2.84859e-05	0.00455439	1158.88	-0.0062546	0.995011	1	FALSE
Q7Z406	Myosin-14	MYH14	-3.89706e-05	0.004361	1570.38	-0.00893617	0.992871	1	FALSE
P61626	Lysozyme C	LYZ	-8.19866e-05	0.00868639	122.141	-0.00943851	0.992485	1	FALSE
P35579	Myosin-9	MYH9	-0.000124959	0.00614397	1333.86	-0.0203384	0.983776	1	FALSE
P02787	Serotransferrin	TF	-0.000139242	0.00704143	566.565	-0.0197746	0.98423	1	FALSE
Q9H223	EH domain-containing protein 4	EHD4	-0.000155942	0.00409096	120.777	-0.0381186	0.969656	1	FALSE
P26639	Threonine--tRNA ligase, cytoplasmic	TARS	-0.000250247	0.197423	53.8844	-0.00126756	0.998993	1	FALSE
P78330	Phosphoserine phosphatase	PSPH	-0.000260133	0.00954457	19.4267	-0.0272545	0.978535	1	FALSE
P11142	Heat shock cognate 71 kDa protein	HSPA8	-0.000380865	0.0157601	517.003	-0.0241664	0.980729	1	FALSE
P04083	Annexin A1	ANXA1	-0.00070666	0.0150023	734.436	-0.0471033	0.962444	1	FALSE
Q13884	Beta-1-syntrophin	SNTB1	-0.00118252	0.0339806	137.483	-0.0348	0.97229	1	FALSE
O95319	CUGBP Elav-like family member 2	CELF2	-0.00134036	0.405148	3.54676	-0.00330832	0.997538	1	FALSE
Q09666	Neuroblast differentiation-associated protein AHNAK	AHNAK	-0.0016302	0.0135467	1639.59	-0.120339	0.904229	1	FALSE
P61313	60S ribosomal protein L15	RPL15	-0.00181049	0.0790973	65.5205	-0.0228894	0.981808	1	FALSE
P02774	Vitamin D-binding protein	GC	-0.00228098	0.091186	21.8073	-0.0250146	0.980271	1	FALSE
Q9BZF3	Oxysterol-binding protein-related protein 6	OSBPL6	-0.00236134	0.0377944	4.1769	-0.0624787	0.953058	1	FALSE
Q9Y266	Nuclear migration protein nudC	NUDC	-0.00254466	0.024238	192.207	-0.104987	0.916496	1	FALSE
Q96C23	Aldose 1-epimerase	GALM	-0.00280023	0.166062	57.4165	-0.0168626	0.986605	1	FALSE
O95716	Ras-related protein Rab-3D	RAB3D	-0.00330457	0.281155	44.4224	-0.0117536	0.990675	1	FALSE
Q96GK7	Fumarylacetoacetate hydrolase domain-containing protein 2A	FAHD2A	-0.00349159	0.108316	14.751	-0.0322353	0.974717	1	FALSE
O75396	Vesicle-trafficking protein SEC22b	SEC22B	-0.00352459	0.0307006	161.235	-0.114805	0.908743	1	FALSE
Q8IXB1	DnaJ homolog subfamily C member 10	DNAJC10	-0.00447205	0.256325	23.7823	-0.0174468	0.986226	1	FALSE
P49368	T-complex protein 1 subunit gamma	CCT3	-0.00451061	0.14826	417.258	-0.0304237	0.975744	1	FALSE
P40261	Nicotinamide N-methyltransferase	NNMT	-0.00579154	0.16503	9.71915	-0.0350939	0.972715	1	FALSE
Q7Z3D6	UPF0317 protein C14orf159, mitochondrial	C14orf159	-0.00615535	0.194001	24.783	-0.0317285	0.974943	1	FALSE
P0DMV9;P0DMV8	Heat shock 70 kDa protein 1B;Heat shock 70 kDa protein 1A	HSPA1B;HSPA1A	-0.0067047	0.0339298	421.892	-0.197605	0.843449	1	FALSE
P62280	40S ribosomal protein S11	RPS11	-0.0069894	0.14932	179.31	-0.0468082	0.962718	1	FALSE
Q04917	14-3-3 protein eta	YWHAH	-0.00762139	0.0426885	109.022	-0.178535	0.858634	1	FALSE
Q14247	Src substrate cortactin	CTTN	-0.0084675	0.0615194	167.905	-0.13764	0.89069	1	FALSE
P35270	Sepiapterin reductase	SPR	-0.00928252	0.0802627	83.1509	-0.115652	0.908207	1	FALSE
P06744	Glucose-6-phosphate isomerase	GPI	-0.00935453	0.200427	150.971	-0.0466731	0.962835	1	FALSE
P61106	Ras-related protein Rab-14	RAB14	-0.0094495	0.148936	172.218	-0.063447	0.949484	1	FALSE
P09525	Annexin A4	ANXA4	-0.00954151	0.155094	441.401	-0.0615207	0.950972	1	FALSE
Q9GZS0	Dynein intermediate chain 2, axonemal	DNAI2	-0.0103952	0.197249	37.7552	-0.0527012	0.958248	1	FALSE
O95373	Importin-7	IPO7	-0.0104201	0.13277	37.1008	-0.0784819	0.937866	1	FALSE
P13667	Protein disulfide-isomerase A4	PDIA4	-0.0108898	0.251458	430.125	-0.0433067	0.965477	1	FALSE
Q9H4L5	Oxysterol-binding protein-related protein 3	OSBPL3	-0.0113847	0.0938853	11.7171	-0.121262	0.905538	1	FALSE
Q9H299	SH3 domain-binding glutamic acid-rich-like protein 3	SH3BGRL3	-0.0135885	0.0774821	40.5215	-0.175376	0.861658	1	FALSE
P17174	Aspartate aminotransferase, cytoplasmic	GOT1	-0.013974	0.0469439	68.1747	-0.297675	0.766856	1	FALSE
Q6PML9	Zinc transporter 9	SLC30A9	-0.0139987	16146	3.50991	-8.67008e-07	0.999999	1	FALSE
Q6P656	Uncharacterized protein C15orf26	C15orf26	-0.0141745	0.155875	31.8127	-0.0909356	0.928114	1	FALSE
P34932	Heat shock 70 kDa protein 4	HSPA4	-0.016432	0.110015	140.223	-0.149361	0.881483	1	FALSE
P18077	60S ribosomal protein L35a	RPL35A	-0.0169336	0.1705	130.153	-0.0993173	0.921039	1	FALSE
P04424	Argininosuccinate lyase	ASL	-0.0181356	0.246318	151.999	-0.0736268	0.941404	1	FALSE
Q9H3P2	Negative elongation factor A	NELFA	-0.0192032	0.129131	2.8203	-0.148711	0.891771	1	FALSE
P55072	Transitional endoplasmic reticulum ATPase	VCP	-0.0194375	0.160566	676.001	-0.121057	0.903682	1	FALSE
Q12904	Aminoacyl tRNA synthase complex-interacting multifunctional protein 1;Endothelial monocyte-activating polypeptide 2	AIMP1	-0.0194953	0.0589161	65.2665	-0.330899	0.74178	1	FALSE
P55011	Solute carrier family 12 member 2	SLC12A2	-0.0197515	0.463203	15.2118	-0.0426411	0.966542	1	FALSE
P62906	60S ribosomal protein L10a	RPL10A	-0.0204976	0.0552525	153.427	-0.37098	0.711164	1	FALSE
Q8WW35	Tctex1 domain-containing protein 2	TCTEX1D2	-0.0207632	0.237279	15.2875	-0.0875052	0.931406	1	FALSE
Q8NE62	Choline dehydrogenase, mitochondrial	CHDH	-0.0216321	0.10907	17.4737	-0.198332	0.845074	1	FALSE
Q86UP2	Kinectin	KTN1	-0.0227581	0.0589349	246.985	-0.386157	0.699713	1	FALSE
P28838	Cytosol aminopeptidase	LAP3	-0.0229364	0.165179	214.626	-0.138858	0.889692	1	FALSE
Q9NRD9	Dual oxidase 1	DUOX1	-0.0242921	0.217274	30.8428	-0.111804	0.911704	1	FALSE
O15182	Centrin-3	CETN3	-0.0261644	0.389491	8.00586	-0.0671759	0.948089	1	FALSE
O00625	Pirin	PIR	-0.0262101	0.125407	14.2387	-0.209	0.837409	1	FALSE
P04632	Calpain small subunit 1	CAPNS1	-0.0280456	0.24296	129.702	-0.115433	0.90828	1	FALSE
Q96QK1	Vacuolar protein sorting-associated protein 35	VPS35	-0.0292955	0.109096	165.079	-0.26853	0.788626	1	FALSE
P28072	Proteasome subunit beta type-6	PSMB6	-0.0295282	0.0658321	59.9208	-0.448538	0.655383	1	FALSE
P49327	Fatty acid synthase;[Acyl-carrier-protein] S-acetyltransferase;[Acyl-carrier-protein] S-malonyltransferase;3-oxoacyl-[acyl-carrier-protein] synthase;3-oxoacyl-[acyl-carrier-protein] reductase;3-hydroxyacyl-[acyl-carrier-protein] dehydratase;Enoyl-[acyl-carrier-protein] reductase;Oleoyl-[acyl-carrier-protein] hydrolase	FASN	-0.0307722	0.151858	217.545	-0.202638	0.839608	1	FALSE
Q9NTK5	Obg-like ATPase 1	OLA1	-0.0313442	0.209742	20.9276	-0.149442	0.882636	1	FALSE
O15258	Protein RER1	RER1	-0.031552	0.126653	26.5518	-0.249122	0.805183	1	FALSE
Q96HC4	PDZ and LIM domain protein 5	PDLIM5	-0.0315552	0.169063	96.704	-0.186647	0.852328	1	FALSE
O43920	NADH dehydrogenase [ubiquinone] iron-sulfur protein 5	NDUFS5	-0.0331582	0.138024	27.8942	-0.240236	0.811904	1	FALSE
Q92544	Transmembrane 9 superfamily member 4	TM9SF4	-0.0336388	0.120872	32.2122	-0.2783	0.78256	1	FALSE
Q5T124	UBX domain-containing protein 11	UBXN11	-0.0340669	0.186146	27.2308	-0.183011	0.856145	1	FALSE
Q9UNF1	Melanoma-associated antigen D2	MAGED2	-0.0347151	0.249264	21.5213	-0.139271	0.890531	1	FALSE
P42224	Signal transducer and activator of transcription 1-alpha/beta	STAT1	-0.0349568	0.268997	85.2918	-0.129953	0.89691	1	FALSE
Q96M63	Coiled-coil domain-containing protein 114	CCDC114	-0.0350624	0.116224	140.132	-0.301678	0.763345	1	FALSE
H3BQB6	Stathmin domain-containing protein 1	STMND1	-0.0360505	0.178764	17.8461	-0.201665	0.842459	1	FALSE
P34897	Serine hydroxymethyltransferase, mitochondrial	SHMT2	-0.0360674	0.0928124	105.119	-0.388605	0.698354	1	FALSE
Q9HA64	Ketosamine-3-kinase	FN3KRP	-0.0366687	12.7277	2.49699	-0.00288101	0.997915	1	FALSE
Q9UH65	Switch-associated protein 70	SWAP70	-0.0367705	0.222184	18.4581	-0.165496	0.870353	1	FALSE
Q8N8N7	Prostaglandin reductase 2	PTGR2	-0.0377966	0.46809	10.6316	-0.0807464	0.937144	1	FALSE
P68366	Tubulin alpha-4A chain	TUBA4A	-0.0382751	0.23591	46.5346	-0.162245	0.871816	1	FALSE
Q9H444	Charged multivesicular body protein 4b	CHMP4B	-0.0391279	0.136165	45.5197	-0.287357	0.775143	1	FALSE
P48378	DNA-binding protein RFX2	RFX2	-0.0395738	0.110081	29.8835	-0.359498	0.72175	1	FALSE
Q6IA17	Single Ig IL-1-related receptor	SIGIRR	-0.0407417	0.363242	11.3778	-0.112161	0.91265	1	FALSE
Q9UI46	Dynein intermediate chain 1, axonemal	DNAI1	-0.0409656	0.0922114	123.025	-0.444258	0.657637	1	FALSE
Q96DZ1	Endoplasmic reticulum lectin 1	ERLEC1	-0.0414649	28.4162	2.49426	-0.0014592	0.998944	1	FALSE
P15374	Ubiquitin carboxyl-terminal hydrolase isozyme L3	UCHL3	-0.0425162	0.191931	23.7443	-0.221518	0.826583	1	FALSE
P08865	40S ribosomal protein SA	RPSA	-0.0425487	0.105851	227.03	-0.401966	0.688087	1	FALSE
Q53EL6	Programmed cell death protein 4	PDCD4	-0.0429423	0.143948	75.6687	-0.298318	0.766278	1	FALSE
P00751	Complement factor B;Complement factor B Ba fragment;Complement factor B Bb fragment	CFB	-0.0429959	0.250434	50.6298	-0.171685	0.864369	1	FALSE
P01860	Ig gamma-3 chain C region	IGHG3	-0.0435765	0.29735	23.9648	-0.14655	0.884713	1	FALSE
Q16555	Dihydropyrimidinase-related protein 2	DPYSL2	-0.0442158	0.305283	243.008	-0.144836	0.884961	1	FALSE
Q9UN37	Vacuolar protein sorting-associated protein 4A	VPS4A	-0.0456782	0.130072	14.8925	-0.351177	0.730374	1	FALSE
Q9UGT4	Sushi domain-containing protein 2	SUSD2	-0.0458805	0.337765	8.36454	-0.135836	0.895164	1	FALSE
P52565	Rho GDP-dissociation inhibitor 1	ARHGDIA	-0.0471246	0.182154	112.954	-0.258708	0.796331	1	FALSE
Q5VU43	Myomegalin	PDE4DIP	-0.0478589	19511.6	3.45991	-2.45284e-06	0.999998	1	FALSE
P55209	Nucleosome assembly protein 1-like 1	NAP1L1	-0.0485836	0.126885	29.1841	-0.382894	0.704573	1	FALSE
P47756	F-actin-capping protein subunit beta	CAPZB	-0.0490375	0.121504	182.645	-0.403586	0.686989	1	FALSE
O00468	Agrin;Agrin N-terminal 110 kDa subunit;Agrin C-terminal 110 kDa subunit;Agrin C-terminal 90 kDa fragment;Agrin C-terminal 22 kDa fragment	AGRN	-0.0495914	0.302779	17.15	-0.163787	0.871813	1	FALSE
O75521	Enoyl-CoA delta isomerase 2, mitochondrial	ECI2	-0.0497781	0.204811	46.1375	-0.243044	0.809049	1	FALSE
P00558	Phosphoglycerate kinase 1	PGK1	-0.0507834	0.176976	469.354	-0.286951	0.774277	1	FALSE
P12273	Prolactin-inducible protein	PIP	-0.0513562	0.512859	32.9342	-0.100137	0.920843	1	FALSE
P20810	Calpastatin	CAST	-0.052093	0.0743172	97.2943	-0.700955	0.485004	1	FALSE
P26583	High mobility group protein B2	HMGB2	-0.0579687	0.234539	36.5487	-0.24716	0.806168	1	FALSE
Q14019	Coactosin-like protein	COTL1	-0.0581404	0.21091	30.5605	-0.275664	0.784662	1	FALSE
Q86X76	Nitrilase homolog 1	NIT1	-0.0582512	0.081744	51.149	-0.712605	0.479328	1	FALSE
P30084	Enoyl-CoA hydratase, mitochondrial	ECHS1	-0.0590173	0.220253	106.133	-0.267952	0.789256	1	FALSE
P04040	Catalase	CAT	-0.0593969	0.124636	432.965	-0.476561	0.633915	1	FALSE
P68104;Q5VTE0	Elongation factor 1-alpha 1;Putative elongation factor 1-alpha-like 3	EEF1A1;EEF1A1P5	-0.0594837	0.24702	221.105	-0.240805	0.809929	1	FALSE
Q9NVR5	Protein kintoun	DNAAF2	-0.0600513	0.537159	5.55953	-0.111794	0.914912	1	FALSE
P31153	S-adenosylmethionine synthase isoform type-2	MAT2A	-0.0602862	0.116929	89.3707	-0.515578	0.607422	1	FALSE
P54652	Heat shock-related 70 kDa protein 2	HSPA2	-0.0612997	0.32106	27.8102	-0.190929	0.849968	1	FALSE
P31946	14-3-3 protein beta/alpha;14-3-3 protein beta/alpha, N-terminally processed	YWHAB	-0.0613475	0.146453	98.6233	-0.418889	0.676208	1	FALSE
P07355	Annexin A2	ANXA2	-0.0614208	0.130727	247.186	-0.469842	0.638882	1	FALSE
Q9HC38	Glyoxalase domain-containing protein 4	GLOD4	-0.061524	0.110784	99.6673	-0.555349	0.579901	1	FALSE
P51532	Transcription activator BRG1	SMARCA4	-0.0619099	0.300175	4.00498	-0.206246	0.846659	1	FALSE
Q15121	Astrocytic phosphoprotein PEA-15	PEA15	-0.0633403	248681	2.99988	-2.54704e-07	1	1	FALSE
Q96RY7	Intraflagellar transport protein 140 homolog	IFT140	-0.0640915	0.225277	85.5476	-0.284501	0.776714	1	FALSE
Q13938	Calcyphosin	CAPS	-0.0650593	0.154	433.678	-0.422463	0.672897	1	FALSE
P61457	Pterin-4-alpha-carbinolamine dehydratase	PCBD1	-0.0651457	0.254615	63.1316	-0.25586	0.798891	1	FALSE
Q13126	S-methyl-5-thioadenosine phosphorylase	MTAP	-0.0653102	0.132415	35.6689	-0.493225	0.624877	1	FALSE
P13489	Ribonuclease inhibitor	RNH1	-0.0657215	0.0981597	164.122	-0.669537	0.504094	1	FALSE
Q86VQ0	Lebercilin	LCA5	-0.0672932	0.129597	8.20998	-0.519248	0.617292	1	FALSE
P02790	Hemopexin	HPX	-0.0682186	0.228708	88.3725	-0.298278	0.766191	1	FALSE
Q04637	Eukaryotic translation initiation factor 4 gamma 1	EIF4G1	-0.0686918	0.083663	149.325	-0.821054	0.412924	1	FALSE
Q9BW83	Intraflagellar transport protein 27 homolog	IFT27	-0.0689872	0.176477	37.6118	-0.390914	0.698067	1	FALSE
Q7Z6Z7	E3 ubiquitin-protein ligase HUWE1	HUWE1	-0.0718575	0.0847222	67.242	-0.848154	0.399361	0.976975	FALSE
Q9Y2R0	Cytochrome c oxidase assembly factor 3 homolog, mitochondrial	COA3	-0.072318	0.176903	29.0041	-0.408801	0.685688	1	FALSE
Q9H2D6	TRIO and F-actin-binding protein	TRIOBP	-0.072413	0.0902032	28.1643	-0.802776	0.428827	1	FALSE
Q15366	Poly(rC)-binding protein 2	PCBP2	-0.0724666	0.140752	76.8292	-0.514852	0.608134	1	FALSE
Q9Y6W3	Calpain-7	CAPN7	-0.073522	2.22203	3.56885	-0.0330878	0.975371	1	FALSE
Q6IAA8	Ragulator complex protein LAMTOR1	LAMTOR1	-0.0740124	0.119128	24.4158	-0.621286	0.540169	1	FALSE
Q86XP3	ATP-dependent RNA helicase DDX42	DDX42	-0.074037	0.0716683	80.1382	-1.03305	0.304687	0.808316	FALSE
P28331	NADH-ubiquinone oxidoreductase 75 kDa subunit, mitochondrial	NDUFS1	-0.0741839	0.117865	224.102	-0.629399	0.529729	1	FALSE
P13639	Elongation factor 2	EEF2	-0.0748746	0.13475	653.465	-0.555655	0.578637	1	FALSE
P36915	Guanine nucleotide-binding protein-like 1	GNL1	-0.075537	0.138352	29.677	-0.545977	0.589163	1	FALSE
Q9Y5K6	CD2-associated protein	CD2AP	-0.0756431	0.157608	46.6944	-0.479945	0.633507	1	FALSE
Q14152	Eukaryotic translation initiation factor 3 subunit A	EIF3A	-0.0756447	0.0783517	262.818	-0.965451	0.335207	0.864356	FALSE
Q16698	2,4-dienoyl-CoA reductase, mitochondrial	DECR1	-0.0770429	0.146123	116.854	-0.527247	0.599022	1	FALSE
Q9NYF8	Bcl-2-associated transcription factor 1	BCLAF1	-0.0771982	0.13011	67.699	-0.593329	0.554938	1	FALSE
Q96PU5	E3 ubiquitin-protein ligase NEDD4-like	NEDD4L	-0.0772706	0.279318	15.6274	-0.27664	0.785682	1	FALSE
P09488	Glutathione S-transferase Mu 1	GSTM1	-0.0773268	0.496888	4.4457	-0.155622	0.883146	1	FALSE
Q8N163	Cell cycle and apoptosis regulator protein 2	CCAR2	-0.0773591	0.102147	249.242	-0.757329	0.449568	1	FALSE
P80303	Nucleobindin-2;Nesfatin-1	NUCB2	-0.0775223	0.249916	105.544	-0.310193	0.757026	1	FALSE
O00231	26S proteasome non-ATPase regulatory subunit 11	PSMD11	-0.0777553	0.155224	144.168	-0.500924	0.617189	1	FALSE
O95394	Phosphoacetylglucosamine mutase	PGM3	-0.077766	0.224382	35.8398	-0.346579	0.730934	1	FALSE
P61011	Signal recognition particle 54 kDa protein	SRP54	-0.0780543	21.5576	2.494	-0.00362073	0.997381	1	FALSE
Q12959	Disks large homolog 1	DLG1	-0.07944	0.156408	62.4319	-0.507902	0.613312	1	FALSE
O00116	Alkyldihydroxyacetonephosphate synthase, peroxisomal	AGPS	-0.0800588	12.915	2.5008	-0.0061989	0.995514	1	FALSE
[truncated: 577 more rows]

## Sheet: Fib_HoneyComb-Non_Fib_Airway
	Protein.names	Gene.names	Log 2	se	df	Tval	pval	FDR	signif
Q8TDL5	BPI fold-containing family B member 1	BPIFB1	4.76283	0.690796	374.281	6.8947	2.30546e-11	7.27713e-09	TRUE
P25815	Protein S100-P	S100P	4.46618	1.00857	50.4859	4.42821	5.10551e-05	0.000739438	TRUE
Q9UGM3	Deleted in malignant brain tumors 1 protein	DMBT1	3.65261	0.623153	64.9362	5.8615	1.67784e-07	7.72405e-06	TRUE
P05109	Protein S100-A8;Protein S100-A8, N-terminally processed	S100A8	3.59282	0.497166	89.4274	7.2266	1.59347e-10	2.56748e-08	TRUE
Q9BVQ7	Spermatogenesis-associated protein 5-like protein 1	SPATA5L1	3.41951	0.189598	16.6238	18.0356	2.39704e-12	8.82795e-10	TRUE
P59666;P59665	Neutrophil defensin 3;HP 3-56;Neutrophil defensin 2;Neutrophil defensin 1;HP 1-56;Neutrophil defensin 2	DEFA3;DEFA1	3.22684	0.476049	68.6182	6.77838	3.42132e-09	3.04143e-07	TRUE
P08246	Neutrophil elastase	ELANE	3.03591	0.628816	26.0364	4.82798	5.27409e-05	0.000751193	TRUE
Q9HC84	Mucin-5B	MUC5B	3.01093	0.448946	639.72	6.70667	4.38322e-11	8.82192e-09	TRUE
P61803	Dolichyl-diphosphooligosaccharide--protein glycosyltransferase subunit DAD1	DAD1	2.92447	0.271971	47.6299	10.7529	2.46297e-14	1.58738e-11	TRUE
P13473	Lysosome-associated membrane glycoprotein 2	LAMP2	2.89958	0.318465	35.2319	9.10485	8.74198e-11	1.50245e-08	TRUE
Q8N2U0	Transmembrane protein 256	TMEM256	2.8681	0.4478	12.5362	6.40488	2.7561e-05	0.000428026	TRUE
P60842	Eukaryotic initiation factor 4A-I	EIF4A1	2.84688	0.210131	141.318	13.5481	2.53307e-27	6.53025e-24	TRUE
P29508	Serpin B3	SERPINB3	2.74285	0.550376	138.909	4.98358	1.82741e-06	4.90737e-05	TRUE
Q13753	Laminin subunit gamma-2	LAMC2	2.61952	4.52615	2.5403	0.578753	0.610014	1	FALSE
P08311	Cathepsin G	CTSG	2.50382	0.470649	83.0732	5.31993	8.62576e-07	2.67918e-05	TRUE
O43169	Cytochrome b5 type B	CYB5B	2.47492	0.440893	19.4516	5.61343	1.8892e-05	0.00032469	TRUE
P61619	Protein transport protein Sec61 subunit alpha isoform 1	SEC61A1	2.42448	0.348243	22.0622	6.96203	5.38205e-07	1.84999e-05	TRUE
P46926	Glucosamine-6-phosphate isomerase 1	GNPDA1	2.41088	0.27835	9.76779	8.66132	6.82565e-06	0.000145426	TRUE
P14406	Cytochrome c oxidase subunit 7A2, mitochondrial	COX7A2	2.39631	0.450897	31.9139	5.31455	8.01763e-06	0.000164043	TRUE
P98088	Mucin-5AC	MUC5AC	2.37587	1.00448	446.085	2.36526	0.0184442	0.0775813	FALSE
Q9NUQ6	SPATS2-like protein	SPATS2L	2.36718	0.324389	11.3481	7.29733	1.30178e-05	0.000239714	TRUE
P13727	Bone marrow proteoglycan;Eosinophil granule major basic protein	PRG2	2.27434	1.26617	21.8255	1.79623	0.086314	0.270374	FALSE
Q14126	Desmoglein-2	DSG2	2.14582	99225.8	3.41017	2.16257e-05	0.999984	1	FALSE
Q15907	Ras-related protein Rab-11B	RAB11B	2.13378	0.325327	10.089	6.55887	6.14149e-05	0.000861271	TRUE
Q9Y3B3	Transmembrane emp24 domain-containing protein 7	TMED7	2.11431	0.290397	46.527	7.28077	3.24794e-09	2.99043e-07	TRUE
P46778	60S ribosomal protein L21	RPL21	2.10056	0.259449	30.5568	8.09625	4.26305e-09	3.48421e-07	TRUE
P09210	Glutathione S-transferase A2	GSTA2	2.09032	0.825634	17.0717	2.53178	0.0214532	0.0870965	FALSE
Q12905	Interleukin enhancer-binding factor 2	ILF2	2.08396	0.22781	199.307	9.14778	6.90691e-17	8.90301e-14	TRUE
P36406	E3 ubiquitin-protein ligase TRIM23	TRIM23	2.05147	0.461998	13.2426	4.44043	0.000637726	0.00549852	TRUE
P28676	Grancalcin	GCA	2.04003	0.350794	16.9882	5.81548	2.07306e-05	0.000350404	TRUE
Q9UDW1	Cytochrome b-c1 complex subunit 9	UQCR10	2.02614	0.431307	21.842	4.69769	0.000111713	0.00138408	TRUE
P07858	Cathepsin B;Cathepsin B light chain;Cathepsin B heavy chain	CTSB	2.01383	0.271249	99.3936	7.42428	3.9471e-11	8.82192e-09	TRUE
Q9NWV4	UPF0587 protein C1orf123	C1orf123	1.99565	0.364736	12.2285	5.47149	0.000133365	0.00159174	TRUE
P55809	Succinyl-CoA:3-ketoacid coenzyme A transferase 1, mitochondrial	OXCT1	1.97291	0.389968	16.0665	5.05916	0.000114729	0.00140176	TRUE
O00487	26S proteasome non-ATPase regulatory subunit 14	PSMD14	1.97269	0.22949	22.5546	8.59599	1.43413e-08	1.04497e-06	TRUE
A0A075B7B8		IGHV3OR16-12	1.94371	0.318761	19.5393	6.09769	6.46895e-06	0.000140916	TRUE
O43760	Synaptogyrin-2	SYNGR2	1.91672	0.28036	68.429	6.83665	2.71787e-09	2.59506e-07	TRUE
A0A0A0MRZ8;P04433	Ig kappa chain V-III region VG	IGKV3D-11	1.9123	0.36825	24.7065	5.19294	2.34342e-05	0.000377583	TRUE
P06702	Protein S100-A9	S100A9	1.90496	0.49425	131.668	3.85425	0.000180634	0.00204243	TRUE
P80188	Neutrophil gelatinase-associated lipocalin	LCN2	1.8811	0.826785	80.21	2.2752	0.0255628	0.10092	FALSE
P05164	Myeloperoxidase;Myeloperoxidase;89 kDa myeloperoxidase;84 kDa myeloperoxidase;Myeloperoxidase light chain;Myeloperoxidase heavy chain	MPO	1.87857	0.462487	174.04	4.06188	7.35182e-05	0.00100814	TRUE
P24158	Myeloblastin	PRTN3	1.86697	0.736149	21.8513	2.53613	0.0188743	0.0792477	FALSE
Q9UHG3	Prenylcysteine oxidase 1	PCYOX1	1.84896	0.280421	92.054	6.59352	2.65682e-09	2.59506e-07	TRUE
P01591	Immunoglobulin J chain	IGJ	1.84081	0.473752	76.4203	3.8856	0.000215679	0.00229761	TRUE
Q99735	Microsomal glutathione S-transferase 2	MGST2	1.83229	0.290837	14.5313	6.30006	1.64762e-05	0.000292936	TRUE
Q2TAY7	WD40 repeat-containing protein SMU1;WD40 repeat-containing protein SMU1, N-terminally processed	SMU1	1.81958	0.39662	26.2686	4.58773	9.76668e-05	0.00124646	TRUE
O00410	Importin-5	IPO5	1.80777	0.231385	17.6729	7.81285	3.87788e-07	1.36947e-05	TRUE
P30536	Translocator protein	TSPO	1.79737	0.367805	24.5029	4.88674	5.25642e-05	0.000751193	TRUE
O95994	Anterior gradient protein 2 homolog	AGR2	1.79018	0.452904	170.412	3.95267	0.000113069	0.00138806	TRUE
Q96AG4	Leucine-rich repeat-containing protein 59	LRRC59	1.764	0.281886	62.4113	6.25786	3.97203e-08	2.32725e-06	TRUE
P13693	Translationally-controlled tumor protein	TPT1	1.7497	0.631798	13.7493	2.7694	0.015266	0.06739	FALSE
P42768	Wiskott-Aldrich syndrome protein	WAS	1.7398	0.898316	13.9976	1.93674	0.0732296	0.236509	FALSE
P01857	Ig gamma-1 chain C region	IGHG1	1.73161	0.462318	105.618	3.74549	0.000293642	0.00299213	TRUE
P61224;P62834	Ras-related protein Rap-1b;Ras-related protein Rap-1A	RAP1B;RAP1A	1.73128	8332.64	9.55936	0.000207771	0.999838	1	FALSE
P00846	ATP synthase subunit a	MT-ATP6	1.72667	0.415472	15.0187	4.15592	0.000842859	0.00679028	TRUE
Q15517	Corneodesmosin	CDSN	1.71801	0.361494	41.113	4.75253	2.46439e-05	0.000389767	TRUE
P21980	Protein-glutamine gamma-glutamyltransferase 2	TGM2	1.71136	0.386744	410.645	4.42504	1.23702e-05	0.000232776	TRUE
P63167	Dynein light chain 1, cytoplasmic	DYNLL1	1.705	0.389174	38.9318	4.38108	8.64694e-05	0.00112585	TRUE
P61086	Ubiquitin-conjugating enzyme E2 K	UBE2K	1.70465	0.350259	6.57958	4.86681	0.00216803	0.0148648	TRUE
P49207	60S ribosomal protein L34	RPL34	1.66327	0.23845	30.8652	6.97536	8.11614e-08	4.18468e-06	TRUE
P20160	Azurocidin	AZU1	1.65813	0.519566	20.1837	3.19138	0.00454786	0.0264659	TRUE
P02788	Lactotransferrin;Lactoferricin-H;Kaliocin-1;Lactoferroxin-A;Lactoferroxin-B;Lactoferroxin-C	LTF	1.64719	0.408428	406.56	4.03301	6.57748e-05	0.000911653	TRUE
Q9UL46	Proteasome activator complex subunit 2	PSME2	1.63905	0.27067	127.245	6.05554	1.46536e-08	1.04497e-06	TRUE
P47929	Galectin-7	LGALS7	1.63804	0.5301	51.8894	3.09006	0.00321387	0.0203571	TRUE
P49755	Transmembrane emp24 domain-containing protein 10	TMED10	1.63489	0.299712	107.325	5.45486	3.16949e-07	1.20545e-05	TRUE
O00267	Transcription elongation factor SPT5	SUPT5H	1.63082	0.383655	9.49369	4.25075	0.00189679	0.0135455	TRUE
O15144	Actin-related protein 2/3 complex subunit 2	ARPC2	1.62553	0.195259	175.342	8.32501	2.31852e-14	1.58738e-11	TRUE
O15498	Synaptobrevin homolog YKT6	YKT6	1.60782	0.453131	7.95913	3.54824	0.00759154	0.0390639	TRUE
P01876	Ig alpha-1 chain C region	IGHA1	1.60431	0.480104	131.775	3.34159	0.00108422	0.00829411	TRUE
P62854	40S ribosomal protein S26	RPS26	1.6017	0.258999	15.0791	6.1842	1.70767e-05	0.000301533	TRUE
P00403	Cytochrome c oxidase subunit 2	MT-CO2	1.59158	0.285747	131.948	5.56989	1.37352e-07	6.45869e-06	TRUE
P22392;O60361	Nucleoside diphosphate kinase B;Putative nucleoside diphosphate kinase	NME2;NME2P1	1.58789	0.300847	38.8009	5.27807	5.25973e-06	0.000117909	TRUE
A0A0C4DH68;A0A075B6R9		IGKV2-24;IGKV2D-24	1.58278	0.492778	16.7906	3.21195	0.00517835	0.0290228	TRUE
P27635	60S ribosomal protein L10	RPL10	1.58148	0.344408	58.365	4.59187	2.38888e-05	0.000380157	TRUE
P00966	Argininosuccinate synthase	ASS1	1.5684	0.222819	151.971	7.0389	6.23168e-11	1.14752e-08	TRUE
P30838	Aldehyde dehydrogenase, dimeric NADP-preferring	ALDH3A1	1.55976	0.280985	177.309	5.55105	1.02173e-07	5.0654e-06	TRUE
P49720	Proteasome subunit beta type-3	PSMB3	1.55787	0.219954	74.7495	7.0827	6.59236e-10	8.49755e-08	TRUE
P51571	Translocon-associated protein subunit delta	SSR4	1.53772	0.223545	50.4554	6.8788	8.89727e-09	6.74622e-07	TRUE
P30048	Thioredoxin-dependent peroxide reductase, mitochondrial	PRDX3	1.53028	0.32735	133.731	4.67476	7.09804e-06	0.000147571	TRUE
O60610	Protein diaphanous homolog 1	DIAPH1	1.52	0.724263	6.51987	2.09869	0.0769318	0.244852	FALSE
P01024	Complement C3;Complement C3 beta chain;C3-beta-c;Complement C3 alpha chain;C3a anaphylatoxin;Acylation stimulating protein;Complement C3b alpha chain;Complement C3c alpha chain fragment 1;Complement C3dg fragment;Complement C3g fragment;Complement C3d fragment;Complement C3f fragment;Complement C3c alpha chain fragment 2	C3	1.51312	0.369256	659.169	4.09776	4.69168e-05	0.000691151	TRUE
O95197	Reticulon-3	RTN3	1.50083	0.396042	22.0168	3.78956	0.0010052	0.0078766	TRUE
Q9HBL7	Plasminogen receptor (KT)	PLGRKT	1.50082	0.691218	6.54884	2.17127	0.069149	0.225653	FALSE
Q9NQT8	Kinesin-like protein KIF13B	KIF13B	1.49787	0.491357	37.0064	3.04843	0.00423167	0.0251946	TRUE
P49326	Dimethylaniline monooxygenase [N-oxide-forming] 5	FMO5	1.47311	78208.5	5.38069	1.88357e-05	0.999986	1	FALSE
P08603	Complement factor H	CFH	1.46548	0.462252	14.3411	3.1703	0.00664036	0.0354427	TRUE
P15941	Mucin-1;Mucin-1 subunit alpha;Mucin-1 subunit beta	MUC1	1.46273	0.380681	33.7024	3.8424	0.000512564	0.00473616	TRUE
P28065	Proteasome subunit beta type-9	PSMB9	1.45804	0.350993	57.1679	4.15405	0.000110298	0.00138033	TRUE
A6NES4	Maestro heat-like repeat-containing protein family member 2A	MROH2A	1.4576	0.813959	19.6797	1.79075	0.0887297	0.277603	FALSE
P51911	Calponin-1	CNN1	1.45516	0.242976	18.6772	5.98891	9.87619e-06	0.000191435	TRUE
Q9NR31	GTP-binding protein SAR1a	SAR1A	1.44364	0.362639	10.156	3.98091	0.00251917	0.0168249	TRUE
P62314	Small nuclear ribonucleoprotein Sm D1	SNRPD1	1.43832	0.203209	67.8602	7.07802	1.03591e-09	1.27171e-07	TRUE
P24534	Elongation factor 1-beta	EEF1B2	1.42624	0.236741	44.1932	6.02449	3.05895e-07	1.19485e-05	TRUE
P53634	Dipeptidyl peptidase 1;Dipeptidyl peptidase 1 exclusion domain chain;Dipeptidyl peptidase 1 heavy chain;Dipeptidyl peptidase 1 light chain	CTSC	1.42555	0.279561	38.4074	5.09925	9.48968e-06	0.000185361	TRUE
P61769	Beta-2-microglobulin;Beta-2-microglobulin form pI 5.3	B2M	1.41422	0.343464	52.3165	4.1175	0.000136553	0.00160746	TRUE
O15143	Actin-related protein 2/3 complex subunit 1B	ARPC1B	1.40941	0.207584	90.2379	6.78959	1.15708e-09	1.29693e-07	TRUE
Q9Y376	Calcium-binding protein 39	CAB39	1.39935	0.200868	24.6006	6.9665	2.90451e-07	1.16997e-05	TRUE
P62266	40S ribosomal protein S23	RPS23	1.38648	0.203397	77.2983	6.81663	1.81785e-09	1.87457e-07	TRUE
P01700	Ig lambda chain V-I region HA		1.38647	0.33381	8.50944	4.15348	0.00279157	0.0182656	TRUE
Q96P63	Serpin B12	SERPINB12	1.38592	0.485609	115.395	2.85397	0.00511955	0.0288801	TRUE
Q9Y394	Dehydrogenase/reductase SDR family member 7	DHRS7	1.38499	0.211197	35.2941	6.55779	1.37792e-07	6.45869e-06	TRUE
P19075	Tetraspanin-8	TSPAN8	1.38337	0.761042	14.2306	1.81773	0.0902158	0.281229	FALSE
Q92734	Protein TFG	TFG	1.38313	0.218403	17.9932	6.33294	5.75047e-06	0.000126707	TRUE
P62318	Small nuclear ribonucleoprotein Sm D3	SNRPD3	1.38218	0.243129	71.7121	5.68495	2.6364e-07	1.07883e-05	TRUE
Q14195	Dihydropyrimidinase-related protein 3	DPYSL3	1.37969	0.247064	95.5467	5.58435	2.19847e-07	9.44608e-06	TRUE
P48556	26S proteasome non-ATPase regulatory subunit 8	PSMD8	1.37498	0.255738	32.2302	5.37651	6.50466e-06	0.000140916	TRUE
O75976	Carboxypeptidase D	CPD	1.36264	0.661311	29.5942	2.06052	0.0482349	0.16804	FALSE
Q9Y606	tRNA pseudouridine synthase A, mitochondrial	PUS1	1.3496	0.406264	12.3154	3.32197	0.00589228	0.0321148	TRUE
O95171	Sciellin	SCEL	1.34755	0.612136	3.45166	2.20139	0.103269	0.314689	FALSE
P50914	60S ribosomal protein L14	RPL14	1.34554	0.221102	86.2379	6.08559	3.10821e-08	1.90604e-06	TRUE
P01834	Ig kappa chain C region	IGKC	1.34151	0.338285	167.437	3.96561	0.000108298	0.00136191	TRUE
Q01995	Transgelin	TAGLN	1.34112	0.445745	141.529	3.00872	0.00310642	0.0198203	TRUE
Q13867	Bleomycin hydrolase	BLMH	1.319	0.486419	66.1099	2.71166	0.00852326	0.042666	TRUE
P48594	Serpin B4	SERPINB4	1.31814	0.559437	15.9166	2.35619	0.0316204	0.120588	FALSE
Q9H0P0	Cytosolic 5-nucleotidase 3A	NT5C3A	1.30881	0.825538	4.42257	1.5854	0.181261	0.483239	FALSE
P20042	Eukaryotic translation initiation factor 2 subunit 2	EIF2S2	1.30399	0.481696	16.8921	2.70709	0.0150123	0.0666124	FALSE
Q8TB36	Ganglioside-induced differentiation-associated protein 1	GDAP1	1.29355	0.380447	3.49383	3.40008	0.0336383	0.127155	FALSE
Q08380	Galectin-3-binding protein	LGALS3BP	1.29308	0.241071	143.788	5.36389	3.17963e-07	1.20545e-05	TRUE
P51659	Peroxisomal multifunctional enzyme type 2;(3R)-hydroxyacyl-CoA dehydrogenase;Enoyl-CoA hydratase 2	HSD17B4	1.28804	0.221634	215.722	5.81158	2.20406e-08	1.42052e-06	TRUE
O60506	Heterogeneous nuclear ribonucleoprotein Q	SYNCRIP	1.2859	0.192636	108.067	6.6753	1.09825e-09	1.28695e-07	TRUE
P18440	Arylamine N-acetyltransferase 1	NAT1	1.28319	0.396244	15.7237	3.23838	0.00524097	0.0291819	TRUE
Q4G176	Acyl-CoA synthetase family member 3, mitochondrial	ACSF3	1.27623	0.309266	8.31723	4.12665	0.00304728	0.0196397	TRUE
O43447	Peptidyl-prolyl cis-trans isomerase H	PPIH	1.27294	0.251183	19.698	5.06778	6.14928e-05	0.000861271	TRUE
P18621	60S ribosomal protein L17	RPL17	1.27004	0.262074	50.9428	4.8461	1.22054e-05	0.000231364	TRUE
P10155	60 kDa SS-A/Ro ribonucleoprotein	TROVE2	1.26762	0.249198	55.2205	5.0868	4.50707e-06	0.000105629	TRUE
P28907	ADP-ribosyl cyclase/cyclic ADP-ribose hydrolase 1	CD38	1.25677	51944.7	3.40853	2.41945e-05	0.999982	1	FALSE
P07099	Epoxide hydrolase 1	EPHX1	1.24567	0.392514	457.456	3.17357	0.00160726	0.0116719	TRUE
P30085	UMP-CMP kinase	CMPK1	1.24504	0.246368	86.8554	5.05357	2.37796e-06	6.19231e-05	TRUE
P04066	Tissue alpha-L-fucosidase	FUCA1	1.24345	0.297531	21.6133	4.17923	0.000401954	0.00386656	TRUE
Q9ULZ3	Apoptosis-associated speck-like protein containing a CARD	PYCARD	1.23905	0.242011	34.9064	5.11983	1.12415e-05	0.000214671	TRUE
Q9NP79	Vacuolar protein sorting-associated protein VTA1 homolog	VTA1	1.23637	74.6581	2.4943	0.0165605	0.98802	1	FALSE
P55884	Eukaryotic translation initiation factor 3 subunit B	EIF3B	1.23485	0.161127	145.364	7.66382	2.35168e-12	8.82795e-10	TRUE
P28062	Proteasome subunit beta type-8	PSMB8	1.22656	0.206588	78.3695	5.93721	7.50804e-08	3.95015e-06	TRUE
Q8WW22	DnaJ homolog subfamily A member 4	DNAJA4	1.22389	0.408583	25.3091	2.99545	0.00605552	0.0327965	TRUE
Q96N66	Lysophospholipid acyltransferase 7	MBOAT7	1.22085	0.216011	37.0741	5.65178	1.84849e-06	4.9128e-05	TRUE
P79483	HLA class II histocompatibility antigen, DR beta 3 chain	HLA-DRB3	1.21883	0.623348	6.07596	1.95529	0.0977334	0.300306	FALSE
Q9UJS0	Calcium-binding mitochondrial carrier protein Aralar2	SLC25A13	1.21563	0.281283	44.7151	4.32172	8.52331e-05	0.00111539	TRUE
P62277	40S ribosomal protein S13	RPS13	1.21528	0.238279	165.327	5.10023	9.21245e-07	2.82734e-05	TRUE
Q15363	Transmembrane emp24 domain-containing protein 2	TMED2	1.19363	0.306731	55.9538	3.89145	0.000267499	0.0027807	TRUE
Q9Y6C9	Mitochondrial carrier homolog 2	MTCH2	1.1933	0.187901	74.8317	6.35072	1.49976e-08	1.04497e-06	TRUE
P36955	Pigment epithelium-derived factor	SERPINF1	1.18666	0.20691	47.231	5.73516	6.66038e-07	2.17348e-05	TRUE
Q9UFN0	Protein NipSnap homolog 3A	NIPSNAP3A	1.18635	0.359333	21.938	3.30155	0.00325874	0.0205907	TRUE
Q14696	LDLR chaperone MESD	MESDC2	1.18176	0.175124	19.1483	6.74816	1.82594e-06	4.90737e-05	TRUE
Q6DD88	Atlastin-3	ATL3	1.18052	0.326523	22.9436	3.61542	0.00145827	0.0107412	TRUE
A0A075B6K5		IGLV3-9	1.17424	0.360958	23.8578	3.25312	0.00339358	0.0213382	TRUE
Q03135	Caveolin-1	CAV1	1.16359	0.32105	9.6024	3.62432	0.00497431	0.0282462	TRUE
P23396	40S ribosomal protein S3	RPS3	1.16331	0.206005	384.255	5.64702	3.1792e-08	1.90604e-06	TRUE
Q06210	Glutamine--fructose-6-phosphate aminotransferase [isomerizing] 1	GFPT1	1.16121	0.234044	159.303	4.96148	1.77977e-06	4.88112e-05	TRUE
P01833	Polymeric immunoglobulin receptor;Secretory component	PIGR	1.15513	0.289278	393.835	3.99316	7.77919e-05	0.00104452	TRUE
P49821	NADH dehydrogenase [ubiquinone] flavoprotein 1, mitochondrial	NDUFV1	1.14908	0.25636	51.1307	4.48228	4.1865e-05	0.000620276	TRUE
P01619	Ig kappa chain V-III region B6		1.14321	0.385819	57.4895	2.96308	0.00442461	0.0260426	TRUE
Q9Y5Z4	Heme-binding protein 2	HEBP2	1.13276	0.264871	54.7848	4.27664	7.65457e-05	0.0010386	TRUE
P00533	Epidermal growth factor receptor	EGFR	1.13093	0.429294	18.3346	2.63438	0.0166623	0.0723879	FALSE
O43747	AP-1 complex subunit gamma-1	AP1G1	1.12629	0.232366	134.016	4.84704	3.41525e-06	8.15233e-05	TRUE
P57088	Transmembrane protein 33	TMEM33	1.11873	0.264976	37.5412	4.22201	0.000147843	0.00172461	TRUE
Q06323	Proteasome activator complex subunit 1	PSME1	1.11297	0.232494	218.432	4.7871	3.11754e-06	7.65431e-05	TRUE
Q9ULV0	Unconventional myosin-Vb	MYO5B	1.11181	0.418999	25.6274	2.6535	0.0134932	0.0618958	FALSE
O43583	Density-regulated protein	DENR	1.10982	0.467799	5.81097	2.37244	0.0566952	0.19156	FALSE
P32969	60S ribosomal protein L9	RPL9	1.10275	0.199296	85.7108	5.53323	3.36106e-07	1.23799e-05	TRUE
Q8IWX8	Calcium homeostasis endoplasmic reticulum protein	CHERP	1.0955	0.275591	22.1092	3.97511	0.000635944	0.00549852	TRUE
P62942	Peptidyl-prolyl cis-trans isomerase FKBP1A	FKBP1A	1.09381	0.256649	27.1117	4.26189	0.000219102	0.00232446	TRUE
P53680	AP-2 complex subunit sigma	AP2S1	1.09315	0.280027	43.0725	3.90371	0.000328492	0.00328238	TRUE
O75489	NADH dehydrogenase [ubiquinone] iron-sulfur protein 3, mitochondrial	NDUFS3	1.08941	0.199244	38.9249	5.46775	2.85325e-06	7.14144e-05	TRUE
O75131	Copine-3	CPNE3	1.08831	0.212527	102.579	5.12081	1.43007e-06	4.00732e-05	TRUE
Q8IZ81	ELMO domain-containing protein 2	ELMOD2	1.08156	0.305334	19.7065	3.54222	0.00208169	0.0145043	TRUE
P51884	Lumican	LUM	1.07906	0.384828	69.2401	2.80401	0.00654384	0.0350728	TRUE
Q9Y496	Kinesin-like protein KIF3A	KIF3A	1.07665	0.300638	8.76527	3.5812	0.00617864	0.0333931	TRUE
Q00325	Phosphate carrier protein, mitochondrial	SLC25A3	1.07661	0.323903	89.1884	3.32388	0.00128918	0.00966136	TRUE
O95716	Ras-related protein Rab-3D	RAB3D	1.07049	0.274848	44.4224	3.89483	0.000327201	0.00328219	TRUE
O14579	Coatomer subunit epsilon	COPE	1.07025	0.189064	70.2111	5.66082	3.0528e-07	1.19485e-05	TRUE
Q9UNF0	Protein kinase C and casein kinase substrate in neurons protein 2	PACSIN2	1.06566	0.233749	81.3844	4.55898	1.79156e-05	0.00031207	TRUE
Q9Y4K3	TNF receptor-associated factor 6	TRAF6	1.06387	0.433046	3.76789	2.45673	0.0738291	0.237617	FALSE
P18085	ADP-ribosylation factor 4	ARF4	1.06116	0.289734	71.7923	3.66252	0.00047437	0.00441489	TRUE
P30740	Leukocyte elastase inhibitor	SERPINB1	1.05815	0.223713	311.427	4.72993	3.41013e-06	8.15233e-05	TRUE
O75915	PRA1 family protein 3	ARL6IP5	1.05774	0.233031	88.3908	4.53905	1.77442e-05	0.000311188	TRUE
O95470	Sphingosine-1-phosphate lyase 1	SGPL1	1.05577	0.329052	15.6887	3.2085	0.00559127	0.0307998	TRUE
P61421	V-type proton ATPase subunit d 1	ATP6V0D1	1.05518	0.193299	38.2939	5.4588	3.07544e-06	7.62355e-05	TRUE
P62308;A8MWD9	Small nuclear ribonucleoprotein G;Putative small nuclear ribonucleoprotein G-like protein 15	SNRPG;SNRPGP15	1.05219	0.359277	40.6067	2.92864	0.00555992	0.0306927	TRUE
O95399	Urotensin-2	UTS2	1.0479	0.254818	21.6765	4.11233	0.00047032	0.00439307	TRUE
P25789	Proteasome subunit alpha type-4	PSMA4	1.04755	0.148037	99.599	7.07623	2.10155e-10	3.18694e-08	TRUE
P54619	5-AMP-activated protein kinase subunit gamma-1	PRKAG1	1.04153	0.267047	15.6636	3.90019	0.00131969	0.00983287	TRUE
Q9H8H3	Methyltransferase-like protein 7A	METTL7A	1.04057	0.319018	125.588	3.2618	0.00142564	0.0105309	TRUE
P00747	Plasminogen;Plasmin heavy chain A;Activation peptide;Angiostatin;Plasmin heavy chain A, short form;Plasmin light chain B	PLG	1.03819	0.286031	13.4585	3.62964	0.00289838	0.0188688	TRUE
P06737	Glycogen phosphorylase, liver form	PYGL	1.03498	0.340424	7.53503	3.04027	0.0172383	0.0743151	FALSE
P08842	Steryl-sulfatase	STS	1.03252	0.418628	10.9112	2.46645	0.0314791	0.120227	FALSE
Q14894	Ketimine reductase mu-crystallin	CRYM	1.0224	0.189002	83.3946	5.40945	5.92714e-07	1.98444e-05	TRUE
P05387	60S acidic ribosomal protein P2	RPLP2	1.02205	0.172305	99.0329	5.93163	4.41301e-08	2.4732e-06	TRUE
P62244	40S ribosomal protein S15a	RPS15A	1.02178	0.255315	114.543	4.00205	0.000111779	0.00138408	TRUE
Q9UBV8	Peflin	PEF1	1.01947	0.44826	16.6722	2.27429	0.0364694	0.135668	FALSE
P12111	Collagen alpha-3(VI) chain	COL6A3	1.01902	0.465316	1207.59	2.18996	0.028718	0.111331	FALSE
Q99805	Transmembrane 9 superfamily member 2	TM9SF2	1.01746	0.218788	101.165	4.65046	1.0037e-05	0.000193099	TRUE
P63244	Guanine nucleotide-binding protein subunit beta-2-like 1;Guanine nucleotide-binding protein subunit beta-2-like 1, N-terminally processed	GNB2L1	1.01605	0.204227	289.294	4.97507	1.12084e-06	3.32128e-05	TRUE
Q02978	Mitochondrial 2-oxoglutarate/malate carrier protein	SLC25A11	1.00864	0.205114	129.662	4.91746	2.60348e-06	6.64533e-05	TRUE
P53618	Coatomer subunit beta	COPB1	1.00782	0.18038	160.506	5.58722	9.67591e-08	4.89108e-06	TRUE
P36405	ADP-ribosylation factor-like protein 3	ARL3	1.00762	0.26122	46.9861	3.85737	0.000347984	0.0034504	TRUE
P04439	HLA class I histocompatibility antigen, A-3 alpha chain	HLA-A	1.00331	0.305759	75.107	3.28137	0.00156861	0.0114234	TRUE
P82930	28S ribosomal protein S34, mitochondrial	MRPS34	0.997679	0.285525	23.1969	3.4942	0.00193772	0.0137615	TRUE
Q15287	RNA-binding protein with serine-rich domain 1	RNPS1	0.995354	0.279917	7.0912	3.55589	0.00907384	0.044813	TRUE
Q7L2H7	Eukaryotic translation initiation factor 3 subunit M	EIF3M	0.994925	0.4219	8.2007	2.3582	0.0453432	0.16057	FALSE
Q92542	Nicastrin	NCSTN	0.9887	0.144465	24.8159	6.84387	3.71769e-07	1.33114e-05	TRUE
Q00796	Sorbitol dehydrogenase	SORD	0.988198	0.294343	145.641	3.3573	0.0010043	0.0078766	TRUE
Q07020	60S ribosomal protein L18	RPL18	0.987658	0.251293	146.58	3.9303	0.000130351	0.00157767	TRUE
O15042	U2 snRNP-associated SURP motif-containing protein	U2SURP	0.987367	0.375362	33.1669	2.63044	0.0128339	0.0592934	FALSE
Q8WU79	Stromal membrane-associated protein 2	SMAP2	0.98488	0.350795	24.9626	2.80757	0.00954658	0.0466971	TRUE
P19105;O14950	Myosin regulatory light chain 12A;Myosin regulatory light chain 12B	MYL12A;MYL12B	0.982295	0.212478	65.0848	4.62303	1.84463e-05	0.000319158	TRUE
P55795	Heterogeneous nuclear ribonucleoprotein H2	HNRNPH2	0.978013	0.318181	63.87	3.07377	0.00310725	0.0198203	TRUE
Q9HAT2	Sialate O-acetylesterase	SIAE	0.977983	0.419946	15.1571	2.32883	0.0340983	0.128517	FALSE
P26641	Elongation factor 1-gamma	EEF1G	0.966801	0.207696	266.566	4.65489	5.11555e-06	0.000115683	TRUE
P00450	Ceruloplasmin	CP	0.965987	0.328275	104.202	2.94261	0.00401193	0.0241653	TRUE
Q14508	WAP four-disulfide core domain protein 2	WFDC2	0.964752	0.864189	5.12294	1.11637	0.313872	0.741909	FALSE
Q9NUJ1	Mycophenolic acid acyl-glucuronide esterase, mitochondrial	ABHD10	0.964035	0.252958	34.0995	3.81104	0.000552817	0.00500057	TRUE
P08708	40S ribosomal protein S17	RPS17	0.96375	0.187211	73.2734	5.14792	2.13368e-06	5.61289e-05	TRUE
P02794	Ferritin heavy chain;Ferritin heavy chain, N-terminally processed	FTH1	0.963197	0.403834	78.3833	2.38513	0.0194881	0.0810327	FALSE
Q15506	Sperm surface protein Sp17	SPA17	0.959553	0.373553	30.1604	2.56872	0.0153954	0.0677294	FALSE
Q13162	Peroxiredoxin-4	PRDX4	0.956648	0.242109	66.7503	3.95131	0.000190083	0.00209779	TRUE
Q687X5	Metalloreductase STEAP4	STEAP4	0.956456	0.257645	26.6079	3.71231	0.000958833	0.00762924	TRUE
P02792	Ferritin light chain	FTL	0.951424	0.411095	53.8005	2.31437	0.0244945	0.0975995	FALSE
P84077;P61204	ADP-ribosylation factor 1;ADP-ribosylation factor 3	ARF1;ARF3	0.94842	0.346539	77.9475	2.73683	0.00768043	0.0393641	TRUE
P04844	Dolichyl-diphosphooligosaccharide--protein glycosyltransferase subunit 2	RPN2	0.946458	0.276177	130.243	3.427	0.000817156	0.00667999	TRUE
P39656	Dolichyl-diphosphooligosaccharide--protein glycosyltransferase 48 kDa subunit	DDOST	0.944323	0.185578	161.774	5.08856	9.90978e-07	3.00558e-05	TRUE
Q9NVZ3	Adaptin ear-binding coat-associated protein 2	NECAP2	0.943956	0.328952	21.9923	2.86959	0.00890687	0.0441609	TRUE
P01011	Alpha-1-antichymotrypsin;Alpha-1-antichymotrypsin His-Pro-less	SERPINA3	0.941545	0.367519	122.042	2.56189	0.0116271	0.0545987	FALSE
P68402	Platelet-activating factor acetylhydrolase IB subunit beta	PAFAH1B2	0.930118	0.244627	25.2032	3.8022	0.00081336	0.00667999	TRUE
P04233	HLA class II histocompatibility antigen gamma chain	CD74	0.925024	0.190961	73.2874	4.84403	6.89793e-06	0.000145761	TRUE
P36542	ATP synthase subunit gamma, mitochondrial	ATP5C1	0.922243	0.273769	132.578	3.36869	0.000989152	0.00779827	TRUE
P48735	Isocitrate dehydrogenase [NADP], mitochondrial	IDH2	0.918802	0.318143	388.887	2.88802	0.00409347	0.0244848	TRUE
O14818	Proteasome subunit alpha type-7	PSMA7	0.917318	0.177632	80.3252	5.16415	1.71667e-06	4.75867e-05	TRUE
Q9UHQ9	NADH-cytochrome b5 reductase 1	CYB5R1	0.915795	0.337393	160.862	2.71433	0.00736562	0.0384384	TRUE
O75608	Acyl-protein thioesterase 1	LYPLA1	0.915198	0.150313	33.0572	6.08862	7.38405e-07	2.32147e-05	TRUE
Q9Y6Q5	AP-1 complex subunit mu-2	AP1M2	0.913693	0.260952	46.3626	3.50139	0.00103531	0.00801319	TRUE
O15212	Prefoldin subunit 6	PFDN6	0.91187	0.14982	21.0477	6.08644	4.815e-06	0.000110415	TRUE
P20618	Proteasome subunit beta type-1	PSMB1	0.910382	0.163935	141.853	5.55331	1.33922e-07	6.45869e-06	TRUE
Q15005	Signal peptidase complex subunit 2	SPCS2	0.910322	0.296532	48.0546	3.0699	0.00351676	0.0219521	TRUE
P62495	Eukaryotic peptide chain release factor subunit 1	ETF1	0.908274	0.20818	43.5047	4.36293	7.76579e-05	0.00104452	TRUE
Q15029	116 kDa U5 small nuclear ribonucleoprotein component	EFTUD2	0.90738	0.175386	156.425	5.17362	6.94546e-07	2.23817e-05	TRUE
O96000	NADH dehydrogenase [ubiquinone] 1 beta subcomplex subunit 10	NDUFB10	0.904576	0.24131	23.1672	3.74861	0.00103817	0.00801319	TRUE
P55735	Protein SEC13 homolog	SEC13	0.899805	0.260742	26.9963	3.45094	0.00185293	0.013306	TRUE
P54886	Delta-1-pyrroline-5-carboxylate synthase;Glutamate 5-kinase;Gamma-glutamyl phosphate reductase	ALDH18A1	0.899017	0.259833	88.7519	3.45998	0.000832362	0.00674789	TRUE
Q9H0U3	Magnesium transporter protein 1	MAGT1	0.898986	0.211675	57.8243	4.24701	7.96262e-05	0.00105813	TRUE
P03973	Antileukoproteinase	SLPI	0.897195	0.302166	49.955	2.96921	0.00457703	0.0265312	TRUE
Q9Y6H1	Coiled-coil-helix-coiled-coil-helix domain-containing protein 2	CHCHD2	0.89695	0.27006	17.1715	3.3213	0.00399594	0.0241254	TRUE
Q6S8J3;P0CG38;P0CG39	POTE ankyrin domain family member E;POTE ankyrin domain family member I;POTE ankyrin domain family member J	POTEE;POTEI;POTEJ	0.896488	0.349715	50.8749	2.56348	0.0133621	0.0615931	FALSE
P28749	Retinoblastoma-like protein 1	RBL1	0.891562	0.300714	27.1357	2.96481	0.00624321	0.0336368	TRUE
Q01813	ATP-dependent 6-phosphofructokinase, platelet type	PFKP	0.888361	0.219571	128.037	4.0459	8.95639e-05	0.00116028	TRUE
O95571	Persulfide dioxygenase ETHE1, mitochondrial	ETHE1	0.888144	0.233884	24.4062	3.79737	0.000858629	0.00689578	TRUE
O43684	Mitotic checkpoint protein BUB3	BUB3	0.88609	0.13745	93.8375	6.44664	4.90241e-09	3.82982e-07	TRUE
Q9BRA2	Thioredoxin domain-containing protein 17	TXNDC17	0.883504	0.223477	60.6183	3.95344	0.000204045	0.0022102	TRUE
Q99873	Protein arginine N-methyltransferase 1	PRMT1	0.883323	0.243935	65.5951	3.62114	0.000572071	0.00515015	TRUE
P04080	Cystatin-B	CSTB	0.882986	0.286469	99.0989	3.08231	0.00266013	0.0176293	TRUE
P12814	Alpha-actinin-1	ACTN1	0.881863	0.229869	234.676	3.83638	0.000160531	0.00184754	TRUE
O15511	Actin-related protein 2/3 complex subunit 5	ARPC5	0.880362	0.174979	27.5993	5.03123	2.64376e-05	0.000415587	TRUE
P62888	60S ribosomal protein L30	RPL30	0.880334	0.220584	87.8977	3.99093	0.000136039	0.00160746	TRUE
P35606	Coatomer subunit beta	COPB2	0.877975	0.184155	251.232	4.76758	3.1602e-06	7.68585e-05	TRUE
P53990	IST1 homolog	IST1	0.869202	0.196369	52.2148	4.42636	4.91011e-05	0.00071922	TRUE
P99999	Cytochrome c	CYCS	0.86792	0.225442	48.9746	3.84986	0.000342982	0.00341393	TRUE
P62241	40S ribosomal protein S8	RPS8	0.86437	0.187888	195.344	4.60047	7.57016e-06	0.000156127	TRUE
Q96E39	RNA binding motif protein, X-linked-like-1	RBMXL1	0.86382	0.218794	22.1863	3.94809	0.000675698	0.0057301	TRUE
O14949	Cytochrome b-c1 complex subunit 8	UQCRQ	0.856628	0.30164	36.7267	2.8399	0.00731462	0.0383274	TRUE
P62851	40S ribosomal protein S25	RPS25	0.856576	0.242191	97.4501	3.53678	0.000621964	0.00541697	TRUE
P23284	Peptidyl-prolyl cis-trans isomerase B	PPIB	0.856189	0.238149	203.492	3.59519	0.000406759	0.00389824	TRUE
P61353	60S ribosomal protein L27	RPL27	0.853353	0.268552	112.029	3.17761	0.00191944	0.0136694	TRUE
P00338	L-lactate dehydrogenase A chain	LDHA	0.852108	0.2083	204.676	4.09078	6.18057e-05	0.000861271	TRUE
O60256	Phosphoribosyl pyrophosphate synthase-associated protein 2	PRPSAP2	0.845851	0.381626	32.8495	2.21644	0.0336997	0.1272	FALSE
P51991	Heterogeneous nuclear ribonucleoprotein A3	HNRNPA3	0.843253	0.269283	339.031	3.13147	0.00189065	0.0135392	TRUE
Q9NP66	High mobility group protein 20A	HMG20A	0.841432	0.430324	17.8789	1.95535	0.066357	0.218164	FALSE
P41252	Isoleucine--tRNA ligase, cytoplasmic	IARS	0.840009	0.179092	181.759	4.69037	5.34292e-06	0.000118742	TRUE
P40394	Alcohol dehydrogenase class 4 mu/sigma chain	ADH7	0.839702	0.661798	39.6271	1.26882	0.211908	0.547393	FALSE
Q8IV36	Protein HID1	HID1	0.836736	0.29581	26.0885	2.82863	0.0088682	0.0441356	TRUE
Q8IWL2;Q8IWL1	Pulmonary surfactant-associated protein A1;Pulmonary surfactant-associated protein A2	SFTPA1;SFTPA2	0.833829	0.343916	86.1019	2.42451	0.01742	0.0745994	FALSE
Q8IYT4	Katanin p60 ATPase-containing subunit A-like 2	KATNAL2	0.83257	0.261488	20.9703	3.18397	0.00447204	0.0262021	TRUE
P29728	2-5-oligoadenylate synthase 2	OAS2	0.83251	0.403401	35.4792	2.06373	0.0464174	0.162808	FALSE
P16422	Epithelial cell adhesion molecule	EPCAM	0.830992	0.267194	25.8374	3.11007	0.00451836	0.0264135	TRUE
Q9HCY8	Protein S100-A14	S100A14	0.828655	0.34483	37.1618	2.40309	0.021363	0.0868674	FALSE
Q9HAB8	Phosphopantothenate--cysteine ligase	PPCS	0.824767	0.179622	25.8531	4.59168	9.99594e-05	0.00126943	TRUE
P29692	Elongation factor 1-delta	EEF1D	0.821997	0.189421	191.074	4.33951	2.3116e-05	0.000374799	TRUE
O75436	Vacuolar protein sorting-associated protein 26A	VPS26A	0.820176	0.220309	40.0178	3.72285	0.000606254	0.00538065	TRUE
Q96FW1	Ubiquitin thioesterase OTUB1	OTUB1	0.818381	0.207451	114.375	3.94494	0.000138088	0.00161814	TRUE
Q00610	Clathrin heavy chain 1	CLTC	0.818348	0.247137	922.688	3.31132	0.000964617	0.00765164	TRUE
P61923	Coatomer subunit zeta-1	COPZ1	0.817122	0.280785	25.3715	2.91013	0.00741911	0.0385614	TRUE
P53007	Tricarboxylate transport protein, mitochondrial	SLC25A1	0.81639	0.287026	43.6555	2.84431	0.00674905	0.0358744	TRUE
O00429	Dynamin-1-like protein	DNM1L	0.813814	0.236854	43.0914	3.43593	0.00131878	0.00983287	TRUE
Q9BVK6	Transmembrane emp24 domain-containing protein 9	TMED9	0.813303	0.266545	139.244	3.05128	0.00272934	0.0179955	TRUE
P05976;P08590	Myosin light chain 1/3, skeletal muscle isoform;Myosin light chain 3	MYL1;MYL3	0.812787	184.644	4.26432	0.00440193	0.996686	1	FALSE
P49748	Very long-chain specific acyl-CoA dehydrogenase, mitochondrial	ACADVL	0.8065	0.252001	233.825	3.20038	0.00156275	0.0114129	TRUE
P05107	Integrin beta-2	ITGB2	0.804847	0.810735	7.34054	0.992738	0.352428	0.806176	FALSE
Q92688	Acidic leucine-rich nuclear phosphoprotein 32 family member B	ANP32B	0.798194	0.230154	33.2879	3.46809	0.00146769	0.0107798	TRUE
O75746	Calcium-binding mitochondrial carrier protein Aralar1	SLC25A12	0.793714	0.229923	53.4045	3.45208	0.00109571	0.00835723	TRUE
P00387	NADH-cytochrome b5 reductase 3;NADH-cytochrome b5 reductase 3 membrane-bound form;NADH-cytochrome b5 reductase 3 soluble form	CYB5R3	0.792819	0.235996	152.158	3.35946	0.00098713	0.00779827	TRUE
P63162;P14678	Small nuclear ribonucleoprotein-associated protein N;Small nuclear ribonucleoprotein-associated proteins B and B	SNRPN;SNRPB	0.789415	0.195871	75.659	4.03028	0.000131549	0.00158474	TRUE
P17931	Galectin-3	LGALS3	0.787647	0.321156	146.58	2.45254	0.0153591	0.0676851	FALSE
O95299	NADH dehydrogenase [ubiquinone] 1 alpha subcomplex subunit 10, mitochondrial	NDUFA10	0.785831	0.24655	24.9996	3.18732	0.00383327	0.0235289	TRUE
Q96IX5	Up-regulated during skeletal muscle growth protein 5	USMG5	0.785127	0.307051	13.3614	2.55699	0.0234682	0.0939458	FALSE
Q9UBB4	Ataxin-10	ATXN10	0.78487	0.503472	3.59145	1.55891	0.201959	0.527507	FALSE
P60468	Protein transport protein Sec61 subunit beta	SEC61B	0.784375	0.1842	31.619	4.25829	0.000171841	0.00195157	TRUE
P62249	40S ribosomal protein S16	RPS16	0.782948	0.194838	209.204	4.01847	8.1712e-05	0.00107476	TRUE
Q13200	26S proteasome non-ATPase regulatory subunit 2	PSMD2	0.779502	0.143156	146.751	5.44511	2.12668e-07	9.29249e-06	TRUE
Q8N4T8	Carbonyl reductase family member 4	CBR4	0.778026	0.211993	22.9574	3.67005	0.00127448	0.00957905	TRUE
Q9HD45	Transmembrane 9 superfamily member 3	TM9SF3	0.776682	0.281415	41.255	2.75992	0.00858557	0.0428946	TRUE
P46459	Vesicle-fusing ATPase	NSF	0.774374	0.13394	147.747	5.7815	4.24779e-08	2.43351e-06	TRUE
P68036	Ubiquitin-conjugating enzyme E2 L3	UBE2L3	0.772409	0.388621	8.75209	1.98756	0.0790039	0.250519	FALSE
Q9NP72	Ras-related protein Rab-18	RAB18	0.771547	0.190604	35.9669	4.04791	0.000262386	0.00273859	TRUE
Q02543	60S ribosomal protein L18a	RPL18A	0.771301	0.240802	77.4213	3.20305	0.00197454	0.0139845	TRUE
P46783	40S ribosomal protein S10	RPS10	0.771147	0.294329	55.9536	2.62002	0.0112974	0.0532767	FALSE
O00442	RNA 3-terminal phosphate cyclase	RTCA	0.771031	0.282969	17.9038	2.72479	0.0139456	0.0628528	FALSE
Q96S97	Myeloid-associated differentiation marker	MYADM	0.769457	0.260452	15.0401	2.95432	0.00982423	0.0476023	TRUE
P61088	Ubiquitin-conjugating enzyme E2 N	UBE2N	0.765577	0.240741	19.4858	3.18008	0.00481691	0.0275955	TRUE
P14550	Alcohol dehydrogenase [NADP(+)]	AKR1A1	0.765541	0.219772	232.324	3.48335	0.000591627	0.00527756	TRUE
P27658	Collagen alpha-1(VIII) chain;Vastatin	COL8A1	0.765036	0.457918	23.2437	1.67068	0.108197	0.326346	FALSE
Q12792	Twinfilin-1	TWF1	0.755651	0.187403	49.5568	4.03223	0.000190412	0.00209779	TRUE
Q14376	UDP-glucose 4-epimerase	GALE	0.754778	0.256002	31.8398	2.94833	0.0059401	0.0323071	TRUE
Q92538	Golgi-specific brefeldin A-resistance guanine nucleotide exchange factor 1	GBF1	0.753645	0.291407	37.7241	2.58623	0.0136908	0.0624687	FALSE
P62333	26S protease regulatory subunit 10B	PSMC6	0.75255	0.146973	107.847	5.12032	1.34214e-06	3.92413e-05	TRUE
P52209	6-phosphogluconate dehydrogenase, decarboxylating	PGD	0.751527	0.192207	236.002	3.91	0.000120673	0.00146743	TRUE
O00303	Eukaryotic translation initiation factor 3 subunit F	EIF3F	0.749965	0.139202	91.6417	5.38761	5.49493e-07	1.86394e-05	TRUE
O95749	Geranylgeranyl pyrophosphate synthase	GGPS1	0.748395	0.313023	8.83118	2.39087	0.0410006	0.149293	FALSE
P46977	Dolichyl-diphosphooligosaccharide--protein glycosyltransferase subunit STT3A	STT3A	0.744812	0.24384	113.852	3.05451	0.00280775	0.018325	TRUE
Q8WVV4	Protein POF1B	POF1B	0.744495	0.403426	72.8266	1.84543	0.0690402	0.225584	FALSE
P11684	Uteroglobin	SCGB1A1	0.743809	0.626494	131.889	1.18726	0.23726	0.597385	FALSE
P78417	Glutathione S-transferase omega-1	GSTO1	0.742872	0.151732	132.788	4.89594	2.79175e-06	7.05601e-05	TRUE
Q15019	Septin-2	SEPT2	0.741336	0.204842	159.934	3.61906	0.000396241	0.00382735	TRUE
Q96CW1	AP-2 complex subunit mu	AP2M1	0.740342	0.200331	40.0243	3.6956	0.000656582	0.00562348	TRUE
P62081	40S ribosomal protein S7	RPS7	0.736505	0.207143	125.496	3.55554	0.000532755	0.00486307	TRUE
P50213	Isocitrate dehydrogenase [NAD] subunit alpha, mitochondrial	IDH3A	0.735513	0.175936	104.518	4.18058	6.05697e-05	0.00085796	TRUE
Q8NFV4	Alpha/beta hydrolase domain-containing protein 11	ABHD11	0.730399	0.269144	101.458	2.71379	0.00781729	0.0397124	TRUE
Q9Y2S2	Lambda-crystallin homolog	CRYL1	0.726594	0.393287	19.217	1.84749	0.0801303	0.252538	FALSE
Q15582	Transforming growth factor-beta-induced protein ig-h3	TGFBI	0.722506	0.370038	113.902	1.95252	0.0533306	0.182342	FALSE
P12268	Inosine-5-monophosphate dehydrogenase 2	IMPDH2	0.721452	0.140606	49.4405	5.13102	4.83492e-06	0.000110415	TRUE
O95782	AP-2 complex subunit alpha-1	AP2A1	0.721298	0.164296	80.9718	4.39024	3.39087e-05	0.000505298	TRUE
Q5SXH7	Pleckstrin homology domain-containing family S member 1	PLEKHS1	0.717604	0.265476	39.7419	2.70308	0.0100572	0.0484625	TRUE
Q16795	NADH dehydrogenase [ubiquinone] 1 alpha subcomplex subunit 9, mitochondrial	NDUFA9	0.71754	0.344736	65.7604	2.08142	0.0412926	0.149884	FALSE
Q99816	Tumor susceptibility gene 101 protein	TSG101	0.716673	0.166074	27.3674	4.31539	0.000186773	0.00209348	TRUE
P07384	Calpain-1 catalytic subunit	CAPN1	0.716463	0.163114	363.428	4.39241	1.47246e-05	0.000265455	TRUE
P61019	Ras-related protein Rab-2A	RAB2A	0.715971	0.281686	46.4754	2.54173	0.0144276	0.0646857	FALSE
P00326	Alcohol dehydrogenase 1C	ADH1C	0.71544	0.547704	26.0033	1.30625	0.202904	0.529439	FALSE
Q13217	DnaJ homolog subfamily C member 3	DNAJC3	0.714026	0.312753	20.5865	2.28303	0.0331726	0.125578	FALSE
Q6IAN0	Dehydrogenase/reductase SDR family member 7B	DHRS7B	0.713909	0.280386	37.4447	2.54617	0.0151332	0.0670332	FALSE
Q9BR76	Coronin-1B	CORO1B	0.709092	0.152198	123.261	4.65902	8.10153e-06	0.000164455	TRUE
P53621	Coatomer subunit alpha;Xenin;Proxenin	COPA	0.708784	0.219809	428.43	3.22454	0.00135832	0.0100915	TRUE
P15502	Elastin	ELN	0.70847	0.576003	41.6023	1.22998	0.225617	0.574175	FALSE
O15195	Villin-like protein	VILL	0.707628	0.223616	84.3653	3.16448	0.00216108	0.0148567	TRUE
Q9ULV4	Coronin-1C	CORO1C	0.705663	0.233268	13.8868	3.02511	0.0091575	0.0450535	TRUE
P80303	Nucleobindin-2;Nesfatin-1	NUCB2	0.705662	0.24029	105.544	2.93671	0.00407284	0.0244181	TRUE
P60891	Ribose-phosphate pyrophosphokinase 1	PRPS1	0.705103	0.375008	28.1092	1.88023	0.0704763	0.229694	FALSE
Q8TCT9	Minor histocompatibility antigen H13	HM13	0.702689	0.366426	15.0496	1.91768	0.0743306	0.238636	FALSE
P50395	Rab GDP dissociation inhibitor beta	GDI2	0.695027	0.14034	232.129	4.95246	1.41072e-06	4.00673e-05	TRUE
O94811	Tubulin polymerization-promoting protein	TPPP	0.693493	0.271872	27.215	2.55081	0.016679	0.0723879	FALSE
Q9UBC2	Epidermal growth factor receptor substrate 15-like 1	EPS15L1	0.690806	0.477381	11.6318	1.44708	0.174284	0.471462	FALSE
P60510	Serine/threonine-protein phosphatase 4 catalytic subunit	PPP4C	0.687158	0.209493	21.9484	3.2801	0.00342706	0.0214963	TRUE
Q13630	GDP-L-fucose synthase	TSTA3	0.683394	0.257204	49.9103	2.65701	0.0105599	0.0505074	FALSE
Q13232	Nucleoside diphosphate kinase 3	NME3	0.683051	0.216162	86.2874	3.1599	0.00217674	0.014885	TRUE
P14923	Junction plakoglobin	JUP	0.681105	0.322832	447.965	2.10978	0.0354313	0.132572	FALSE
P60953	Cell division control protein 42 homolog	CDC42	0.679645	0.261041	46.3434	2.60359	0.0123535	0.0573825	FALSE
P43686	26S protease regulatory subunit 6B	PSMC4	0.673934	0.216263	71.9494	3.11627	0.00263138	0.0174838	TRUE
Q9HBG6	Intraflagellar transport protein 122 homolog	IFT122	0.673928	0.208889	49.7568	3.22625	0.00221963	0.0151381	TRUE
P69892;P69891	Hemoglobin subunit gamma-2;Hemoglobin subunit gamma-1	HBG2;HBG1	0.671135	0.534934	8.55165	1.25461	0.242823	0.608947	FALSE
Q12824	SWI/SNF-related matrix-associated actin-dependent regulator of chromatin subfamily B member 1	SMARCB1	0.669662	5714.36	4.49028	0.000117189	0.999912	1	FALSE
P11413	Glucose-6-phosphate 1-dehydrogenase	G6PD	0.669042	0.149857	225.414	4.46453	1.26837e-05	0.000235241	TRUE
P62312	U6 snRNA-associated Sm-like protein LSm6	LSM6	0.66882	0.235602	32.2649	2.83877	0.00777286	0.03968	TRUE
P61160	Actin-related protein 2	ACTR2	0.666966	0.200351	137.553	3.32899	0.00111875	0.00850774	TRUE
Q9Y446	Plakophilin-3	PKP3	0.665914	0.251602	53.9317	2.64669	0.0106319	0.0507575	FALSE
Q12907	Vesicular integral-membrane protein VIP36	LMAN2	0.663192	0.194592	157.747	3.40811	0.0008303	0.00674789	TRUE
Q07065	Cytoskeleton-associated protein 4	CKAP4	0.662191	0.221806	248.973	2.98546	0.00311373	0.0198203	TRUE
Q9NQC3	Reticulon-4	RTN4	0.661529	0.238302	55.9895	2.77601	0.00746917	0.0387435	TRUE
Q9BVJ7	Dual specificity protein phosphatase 23	DUSP23	0.66116	0.258057	21.211	2.56207	0.0180753	0.0766419	FALSE
Q9Y6A4	Cilia- and flagella-associated protein 20	CFAP20	0.658119	0.36285	83.2979	1.81375	0.0733177	0.236509	FALSE
O96019	Actin-like protein 6A	ACTL6A	0.654474	0.137818	29.0447	4.74882	5.07945e-05	0.000739438	TRUE
Q10713	Mitochondrial-processing peptidase subunit alpha	PMPCA	0.653876	0.313069	21.6438	2.0886	0.0487274	0.16907	FALSE
O60763	General vesicular transport factor p115	USO1	0.651321	0.150151	182.892	4.33779	2.37566e-05	0.000380157	TRUE
P61163	Alpha-centractin	ACTR1A	0.650647	0.221802	21.2733	2.93346	0.00786826	0.0397775	TRUE
Q9UJ70	N-acetyl-D-glucosamine kinase	NAGK	0.650183	0.137825	115.897	4.71746	6.7219e-06	0.000144409	TRUE
Q9UNS2	COP9 signalosome complex subunit 3	COPS3	0.648426	0.194508	34.8612	3.33367	0.00204087	0.0143753	TRUE
O75390	Citrate synthase, mitochondrial	CS	0.648104	0.19444	173.938	3.33319	0.00104903	0.00804879	TRUE
P20674	Cytochrome c oxidase subunit 5A, mitochondrial	COX5A	0.64792	0.259356	100.095	2.49819	0.014112	0.0634916	FALSE
P36871	Phosphoglucomutase-1	PGM1	0.647209	0.223818	161.039	2.89168	0.00436157	0.0258486	TRUE
P14868	Aspartate--tRNA ligase, cytoplasmic	DARS	0.646956	0.18067	234.578	3.58087	0.000416205	0.00395932	TRUE
Q96CD0	F-box/LRR-repeat protein 8	FBXL8	0.645842	0.201105	22.1841	3.21146	0.00399293	0.0241254	TRUE
Q92882	Osteoclast-stimulating factor 1	OSTF1	0.645432	0.129827	27.6592	4.97147	3.0926e-05	0.000466241	TRUE
Q6PCB7	Long-chain fatty acid transport protein 1	SLC27A1	0.643429	0.300654	11.0138	2.1401	0.0555655	0.188732	FALSE
Q02388	Collagen alpha-1(VII) chain	COL7A1	0.642207	0.433406	146.642	1.48177	0.140548	0.398168	FALSE
Q16610	Extracellular matrix protein 1	ECM1	0.642156	0.804063	17.6723	0.798638	0.435102	0.944982	FALSE
Q8IZ02	Leucine-rich repeat-containing protein 34	LRRC34	0.641676	0.254933	10.071	2.51704	0.0303922	0.116768	FALSE
P14927	Cytochrome b-c1 complex subunit 7	UQCRB	0.641264	0.248592	67.1887	2.57958	0.0120852	0.0564083	FALSE
P41091	Eukaryotic translation initiation factor 2 subunit 3	EIF2S3	0.640434	0.285861	14.3822	2.24037	0.0413374	0.149884	FALSE
P43307	Translocon-associated protein subunit alpha	SSR1	0.638677	0.269076	47.886	2.3736	0.0216757	0.0877237	FALSE
P15531	Nucleoside diphosphate kinase A	NME1	0.637206	0.392798	9.62832	1.62222	0.136999	0.388968	FALSE
P22033	Methylmalonyl-CoA mutase, mitochondrial	MUT	0.63716	0.392388	22.3068	1.6238	0.118467	0.348639	FALSE
Q96FQ6	Protein S100-A16	S100A16	0.633734	0.766337	8.40934	0.826965	0.431095	0.939313	FALSE
Q01518	Adenylyl cyclase-associated protein 1	CAP1	0.633132	0.165822	139.92	3.81814	0.000201331	0.00219022	TRUE
P08559	Pyruvate dehydrogenase E1 component subunit alpha, somatic form, mitochondrial	PDHA1	0.632562	0.179511	93.3364	3.52381	0.000660838	0.0056412	TRUE
P08134	Rho-related GTP-binding protein RhoC	RHOC	0.630266	0.253861	11.8323	2.48272	0.029064	0.112503	FALSE
P16435	NADPH--cytochrome P450 reductase	POR	0.625764	0.208693	273.792	2.9985	0.00296252	0.0191894	TRUE
Q9P253	Vacuolar protein sorting-associated protein 18 homolog	VPS18	0.625499	0.222402	14.0827	2.81247	0.0137731	0.0625171	FALSE
Q06830	Peroxiredoxin-1	PRDX1	0.623855	0.237051	262.179	2.63173	0.00899851	0.0445262	TRUE
Q9P2L0	WD repeat-containing protein 35	WDR35	0.621655	0.245675	44.4068	2.53039	0.0150114	0.0666124	FALSE
O00182	Galectin-9	LGALS9	0.617152	0.176757	22.0779	3.49153	0.00205762	0.0143755	TRUE
Q9GZT8	NIF3-like protein 1	NIF3L1	0.616431	0.213462	57.274	2.88778	0.00546597	0.0303691	TRUE
P28066	Proteasome subunit alpha type-5	PSMA5	0.616366	0.170648	131.381	3.61191	0.000431356	0.00407339	TRUE
P38606	V-type proton ATPase catalytic subunit A	ATP6V1A	0.612876	0.159604	139.917	3.83997	0.000185807	0.00209175	TRUE
P40763	Signal transducer and activator of transcription 3	STAT3	0.612396	0.205358	59.924	2.9821	0.00413463	0.0246738	TRUE
Q7L1Q6	Basic leucine zipper and W2 domain-containing protein 1	BZW1	0.612391	0.408197	32.3563	1.50024	0.143249	0.403602	FALSE
P12110	Collagen alpha-2(VI) chain	COL6A2	0.611275	0.389931	277.598	1.56765	0.118102	0.347962	FALSE
Q9H845	Acyl-CoA dehydrogenase family member 9, mitochondrial	ACAD9	0.610933	0.22065	64.7883	2.76879	0.00732966	0.0383283	TRUE
P59998	Actin-related protein 2/3 complex subunit 4	ARPC4	0.610322	0.173775	129.421	3.51213	0.000612683	0.00538065	TRUE
Q9H3K6	BolA-like protein 2	BOLA2	0.608342	0.216175	25.139	2.81412	0.00936453	0.0459843	TRUE
O43837	Isocitrate dehydrogenase [NAD] subunit beta, mitochondrial	IDH3B	0.607023	0.28355	38.4058	2.14079	0.0386985	0.142318	FALSE
Q86SF2	N-acetylgalactosaminyltransferase 7	GALNT7	0.605649	0.610536	32.7618	0.991995	0.328471	0.764376	FALSE
O00299	Chloride intracellular channel protein 1	CLIC1	0.60435	0.19447	219.405	3.10767	0.00213504	0.0147564	TRUE
O43795	Unconventional myosin-Ib	MYO1B	0.603586	0.176018	50.9935	3.42911	0.00120704	0.00909869	TRUE
Q9Y224	UPF0568 protein C14orf166	C14orf166	0.603541	0.235361	75.2545	2.56432	0.0123305	0.0573792	FALSE
Q13838	Spliceosome RNA helicase DDX39B	DDX39B	0.602684	0.201684	68.852	2.98825	0.00388646	0.0237241	TRUE
P06703	Protein S100-A6	S100A6	0.601072	0.322256	132.577	1.8652	0.0643637	0.213277	FALSE
P21810	Biglycan	BGN	0.599175	0.288938	69.7067	2.07371	0.0418025	0.150934	FALSE
Q9NQX4	Unconventional myosin-Vc	MYO5C	0.59619	0.228012	18.0171	2.61473	0.0175378	0.0747314	FALSE
Q9UHV9	Prefoldin subunit 2	PFDN2	0.590759	0.194593	37.3529	3.03588	0.00435363	0.0258486	TRUE
O94886	CSC1-like protein 1	TMEM63A	0.590247	0.196645	35.4761	3.00158	0.00489388	0.0278508	TRUE
O75368	SH3 domain-binding glutamic acid-rich-like protein	SH3BGRL	0.589635	0.19921	39.9565	2.95987	0.00515497	0.0290164	TRUE
Q7L5N1	COP9 signalosome complex subunit 6	COPS6	0.587839	0.275498	31.7315	2.13373	0.0406954	0.148391	FALSE
P09488	Glutathione S-transferase Mu 1	GSTM1	0.582315	0.457795	4.4457	1.272	0.265841	0.653856	FALSE
Q8WVV9	Heterogeneous nuclear ribonucleoprotein L-like	HNRNPLL	0.580482	1.25329	5.06587	0.463168	0.662462	1	FALSE
P05026	Sodium/potassium-transporting ATPase subunit beta-1	ATP1B1	0.578585	0.195839	117.159	2.9544	0.0037875	0.0233593	TRUE
Q8N2G8	GH3 domain-containing protein	GHDC	0.577086	0.179648	19.8455	3.21232	0.00440286	0.0259738	TRUE
P21127;Q9UQ88	Cyclin-dependent kinase 11B;Cyclin-dependent kinase 11A	CDK11B;CDK11A	0.573616	0.225169	14.0332	2.54749	0.0231974	0.0931508	FALSE
Q12931	Heat shock protein 75 kDa, mitochondrial	TRAP1	0.572497	0.160791	122.983	3.56051	0.000527182	0.00483657	TRUE
Q10570	Cleavage and polyadenylation specificity factor subunit 1	CPSF1	0.570558	0.207977	21.5641	2.74336	0.0119961	0.056127	FALSE
Q16851	UTP--glucose-1-phosphate uridylyltransferase	UGP2	0.569872	0.243495	107.494	2.34038	0.0211096	0.0863817	FALSE
P31937	3-hydroxyisobutyrate dehydrogenase, mitochondrial	HIBADH	0.569853	0.230447	51.3408	2.47281	0.016756	0.0724709	FALSE
P54136	Arginine--tRNA ligase, cytoplasmic	RARS	0.569519	0.200757	200.381	2.83687	0.00502395	0.028403	TRUE
P62753	40S ribosomal protein S6	RPS6	0.5646	0.218092	107.352	2.58881	0.0109648	0.0519617	FALSE
P60900	Proteasome subunit alpha type-6	PSMA6	0.564044	0.150369	141.014	3.75107	0.000256375	0.00269769	TRUE
P84098	60S ribosomal protein L19	RPL19	0.563258	0.230389	76.8626	2.44481	0.0167824	0.0724709	FALSE
Q9BYT3	Serine/threonine-protein kinase 33	STK33	0.56295	0.204243	22.6926	2.75628	0.0113249	0.0532767	FALSE
O15145	Actin-related protein 2/3 complex subunit 3	ARPC3	0.560179	0.337284	36.2607	1.66085	0.105368	0.318982	FALSE
O00232	26S proteasome non-ATPase regulatory subunit 12	PSMD12	0.559589	0.142591	88.3449	3.92444	0.000171705	0.00195157	TRUE
O43617	Trafficking protein particle complex subunit 3	TRAPPC3	0.558535	0.140649	39.847	3.97112	0.000291312	0.00298017	TRUE
Q16881	Thioredoxin reductase 1, cytoplasmic	TXNRD1	0.553238	0.157039	92.3077	3.52294	0.000665759	0.00566445	TRUE
Q99714	3-hydroxyacyl-CoA dehydrogenase type-2	HSD17B10	0.551235	0.156325	133.814	3.52622	0.000577856	0.00517262	TRUE
P48506	Glutamate--cysteine ligase catalytic subunit	GCLC	0.551224	0.200639	75.2516	2.74734	0.00751458	0.0389008	TRUE
O75382	Tripartite motif-containing protein 3	TRIM3	0.548474	0.245748	9.69062	2.23186	0.0505024	0.174058	FALSE
P05023	Sodium/potassium-transporting ATPase subunit alpha-1	ATP1A1	0.547887	0.163694	334.635	3.34703	0.000909773	0.00728383	TRUE
Q14764	Major vault protein	MVP	0.547109	0.215436	696.769	2.53954	0.0113162	0.0532767	FALSE
Q9UK41	Vacuolar protein sorting-associated protein 28 homolog	VPS28	0.546733	0.472051	5.33691	1.15821	0.295967	0.709111	FALSE
P17050	Alpha-N-acetylgalactosaminidase	NAGA	0.546142	63520.7	3.50964	8.59786e-06	0.999994	1	FALSE
P29144	Tripeptidyl-peptidase 2	TPP2	0.545476	0.196111	85.4284	2.78146	0.00665753	0.035461	TRUE
Q9BPX5	Actin-related protein 2/3 complex subunit 5-like protein	ARPC5L	0.544084	0.252953	15.1515	2.15093	0.0480162	0.167504	FALSE
Q8TCJ2	Dolichyl-diphosphooligosaccharide--protein glycosyltransferase subunit STT3B	STT3B	0.540894	0.203561	86.4189	2.65716	0.00938542	0.0459993	TRUE
Q14914	Prostaglandin reductase 1	PTGR1	0.540718	0.207365	84.2655	2.60757	0.0107839	0.0512931	FALSE
P25788	Proteasome subunit alpha type-3	PSMA3	0.537291	0.214861	108.216	2.50065	0.0138956	0.0627372	FALSE
P14618	Pyruvate kinase PKM	PKM	0.537116	0.226941	742.44	2.36676	0.0182	0.0770439	FALSE
P21926	CD9 antigen	CD9	0.537076	0.304254	67.7424	1.76522	0.0820329	0.257589	FALSE
Q92973	Transportin-1	TNPO1	0.531485	0.192162	15.8966	2.76582	0.0138405	0.062598	FALSE
P21796	Voltage-dependent anion-selective channel protein 1	VDAC1	0.530756	0.246079	125.344	2.15686	0.0329254	0.124826	FALSE
O43633	Charged multivesicular body protein 2a	CHMP2A	0.527988	0.198351	33.2978	2.66189	0.0118717	0.055646	FALSE
O75340	Programmed cell death protein 6	PDCD6	0.526865	0.209922	96.4684	2.50981	0.0137446	0.0625171	FALSE
Q9UKK3	Poly [ADP-ribose] polymerase 4	PARP4	0.526507	0.255071	27.4368	2.06415	0.0485756	0.168771	FALSE
Q9P2J5	Leucine--tRNA ligase, cytoplasmic	LARS	0.524388	0.172617	84.7107	3.03787	0.00316708	0.0201102	TRUE
P12694	2-oxoisovalerate dehydrogenase subunit alpha, mitochondrial	BCKDHA	0.523381	0.167877	20.9189	3.11765	0.00522345	0.0291473	TRUE
P61247	40S ribosomal protein S3a	RPS3A	0.518835	0.166576	250.526	3.11469	0.00205552	0.0143755	TRUE
P31939	Bifunctional purine biosynthesis protein PURH;Phosphoribosylaminoimidazolecarboxamide formyltransferase;IMP cyclohydrolase	ATIC	0.517583	0.151646	158.365	3.41309	0.000815592	0.00667999	TRUE
Q15417	Calponin-3	CNN3	0.515549	0.227469	24.9956	2.26645	0.0323345	0.122888	FALSE
Q00577	Transcriptional activator protein Pur-alpha	PURA	0.514407	0.194718	93.9472	2.64181	0.00965991	0.0469873	TRUE
Q9Y678	Coatomer subunit gamma-1	COPG1	0.514109	0.2061	174.635	2.49446	0.0135442	0.0619094	FALSE
Q15404	Ras suppressor protein 1	RSU1	0.513279	0.256207	14.8613	2.00338	0.0637212	0.21142	FALSE
P39060	Collagen alpha-1(XVIII) chain;Endostatin	COL18A1	0.511959	0.345717	75.1447	1.48086	0.142825	0.402847	FALSE
P17693	HLA class I histocompatibility antigen, alpha chain G	HLA-G	0.511156	0.409541	12.4518	1.24812	0.234947	0.593257	FALSE
P30084	Enoyl-CoA hydratase, mitochondrial	ECHS1	0.510941	0.218172	106.133	2.34193	0.0210509	0.0862878	FALSE
P17066;P48741	Heat shock 70 kDa protein 6;Putative heat shock 70 kDa protein 7	HSPA6;HSPA7	0.509242	0.278426	24.9977	1.829	0.079355	0.251323	FALSE
P98095	Fibulin-2	FBLN2	0.507386	0.366661	18.7082	1.3838	0.182708	0.486146	FALSE
P13667	Protein disulfide-isomerase A4	PDIA4	0.506955	0.249264	430.125	2.03381	0.0425837	0.152894	FALSE
Q5SWX8	Protein odr-4 homolog	ODR4	0.504491	0.745587	4.64254	0.676636	0.530867	1	FALSE
P20340	Ras-related protein Rab-6A	RAB6A	0.503956	0.24047	49.4196	2.09572	0.0412515	0.149884	FALSE
Q9Y262	Eukaryotic translation initiation factor 3 subunit L	EIF3L	0.50313	0.161295	170.879	3.11931	0.0021281	0.0147479	TRUE
P38919	Eukaryotic initiation factor 4A-III;Eukaryotic initiation factor 4A-III, N-terminally processed	EIF4A3	0.500933	0.163121	175.34	3.07094	0.00247398	0.0165661	TRUE
O00764	Pyridoxal kinase	PDXK	0.500681	0.204021	53.5604	2.45407	0.0174085	0.0745994	FALSE
P31146	Coronin-1A	CORO1A	0.500447	0.263123	130.283	1.90195	0.059385	0.198309	FALSE
Q9Y6K5	2-5-oligoadenylate synthase 3	OAS3	0.496826	0.430627	27.1014	1.15373	0.258686	0.638786	FALSE
P27797	Calreticulin	CALR	0.496458	0.335663	173.063	1.47904	0.140948	0.398861	FALSE
Q13835	Plakophilin-1	PKP1	0.495556	0.413157	61.5371	1.19944	0.234956	0.593257	FALSE
P21589	5-nucleotidase	NT5E	0.494229	2.19204	3.53566	0.225465	0.834038	1	FALSE
O75083	WD repeat-containing protein 1	WDR1	0.492506	0.202886	264.17	2.4275	0.0158723	0.0697081	FALSE
O75874	Isocitrate dehydrogenase [NADP] cytoplasmic	IDH1	0.488061	0.256125	275.558	1.90556	0.0577483	0.194354	FALSE
P10599	Thioredoxin	TXN	0.488041	0.215219	128.191	2.26765	0.0250244	0.0990981	FALSE
Q9UIJ7	GTP:AMP phosphotransferase AK3, mitochondrial	AK3	0.487229	0.229617	73.4114	2.12192	0.0372189	0.13786	FALSE
Q9Y570	Protein phosphatase methylesterase 1	PPME1	0.479023	0.214607	33.6965	2.23209	0.0323667	0.122888	FALSE
Q8NBJ4	Golgi membrane protein 1	GOLM1	0.478615	0.222414	85.8421	2.15191	0.0342127	0.12876	FALSE
Q9Y6N5	Sulfide:quinone oxidoreductase, mitochondrial	SQRDL	0.47306	0.202293	158.362	2.33849	0.0206117	0.0848832	FALSE
P38117	Electron transfer flavoprotein subunit beta	ETFB	0.471499	0.1355	102.108	3.47969	0.000739553	0.00619015	TRUE
P49721	Proteasome subunit beta type-2	PSMB2	0.470947	0.195516	53.4419	2.40874	0.0194865	0.0810327	FALSE
P54578	Ubiquitin carboxyl-terminal hydrolase 14	USP14	0.470852	0.131204	69.6799	3.5887	0.00061362	0.00538065	TRUE
P24666	Low molecular weight phosphotyrosine protein phosphatase	ACP1	0.470344	0.234551	44.3575	2.00529	0.0510563	0.175732	FALSE
P02679	Fibrinogen gamma chain	FGG	0.470288	0.302268	95.2184	1.55586	0.123058	0.358468	FALSE
P48444	Coatomer subunit delta	ARCN1	0.468936	0.173442	136.163	2.70371	0.00773161	0.0395478	TRUE
O43813	LanC-like protein 1	LANCL1	0.467719	0.182826	47.3426	2.55828	0.0137769	0.0625171	FALSE
P62424	60S ribosomal protein L7a	RPL7A	0.467205	0.1991	237.291	2.34659	0.0197698	0.0818083	FALSE
Q7Z2K6	Endoplasmic reticulum metallopeptidase 1	ERMP1	0.467201	0.197264	57.1176	2.3684	0.0212713	0.086631	FALSE
P01871	Ig mu chain C region	IGHM	0.465972	0.46127	161.594	1.01019	0.313913	0.741909	FALSE
P42704	Leucine-rich PPR motif-containing protein, mitochondrial	LRPPRC	0.465223	0.155976	323.477	2.98266	0.00307466	0.0197176	TRUE
O43242	26S proteasome non-ATPase regulatory subunit 3	PSMD3	0.464162	0.152158	161.918	3.05054	0.0026698	0.0176481	TRUE
O43660	Pleiotropic regulator 1	PLRG1	0.463996	0.307567	15.8416	1.5086	0.151085	0.420169	FALSE
Q9BQA1	Methylosome protein 50	WDR77	0.463788	0.25675	13.5489	1.80638	0.0931137	0.288518	FALSE
Q15102	Platelet-activating factor acetylhydrolase IB subunit gamma	PAFAH1B3	0.462303	0.17791	35.6991	2.59852	0.0135216	0.0619094	FALSE
Q86VP6	Cullin-associated NEDD8-dissociated protein 1	CAND1	0.461048	0.171484	319.221	2.68857	0.00755244	0.0390184	TRUE
P47985	Cytochrome b-c1 complex subunit Rieske, mitochondrial;Cytochrome b-c1 complex subunit 11	UQCRFS1	0.460716	0.32804	25.9929	1.40445	0.172022	0.466323	FALSE
Q5T4S7	E3 ubiquitin-protein ligase UBR4	UBR4	0.460422	0.292159	55.9091	1.57593	0.120684	0.35375	FALSE
O00203	AP-3 complex subunit beta-1	AP3B1	0.459822	0.143002	60.421	3.21549	0.00209245	0.01454	TRUE
O95394	Phosphoacetylglucosamine mutase	PGM3	0.458768	0.211496	35.8398	2.16916	0.0367838	0.136641	FALSE
P04179	Superoxide dismutase [Mn], mitochondrial	SOD2	0.457428	0.196859	114.108	2.32363	0.0219159	0.0885569	FALSE
P42766	60S ribosomal protein L35	RPL35	0.454288	0.233762	52.6256	1.94338	0.0573271	0.193442	FALSE
P08133	Annexin A6	ANXA6	0.453784	0.176044	304.464	2.57768	0.0104168	0.0500083	FALSE
Q9UK59	Lariat debranching enzyme	DBR1	0.451974	0.267888	12.2387	1.68717	0.116871	0.344729	FALSE
P40199	Carcinoembryonic antigen-related cell adhesion molecule 6	CEACAM6	0.450785	0.383056	44.0024	1.17681	0.245597	0.614113	FALSE
P24844	Myosin regulatory light polypeptide 9	MYL9	0.450159	0.27103	15.8787	1.66092	0.116344	0.344491	FALSE
O00161	Synaptosomal-associated protein 23	SNAP23	0.448166	0.215717	31.3209	2.07756	0.0460356	0.162131	FALSE
Q96HC4	PDZ and LIM domain protein 5	PDLIM5	0.445522	0.162109	96.704	2.74829	0.00714817	0.0377623	TRUE
O94979	Protein transport protein Sec31A	SEC31A	0.443168	0.172085	211.108	2.57529	0.010699	0.0509833	FALSE
Q96L92	Sorting nexin-27	SNX27	0.442927	0.177499	21.2667	2.49538	0.0208725	0.0858203	FALSE
P01009	Alpha-1-antitrypsin;Short peptide from AAT	SERPINA1	0.440295	0.400023	272.491	1.10068	0.272009	0.662798	FALSE
P01624;A0A087WSY6	Ig kappa chain V-III region POM	IGKV3D-15	0.440053	0.374237	15.4364	1.17587	0.257466	0.636993	FALSE
P20073	Annexin A7	ANXA7	0.43797	0.153988	259.733	2.84419	0.00480681	0.0275955	TRUE
Q16658	Fascin	FSCN1	0.436696	0.347803	6.34646	1.25559	0.253515	0.628768	FALSE
P22695	Cytochrome b-c1 complex subunit 2, mitochondrial	UQCRC2	0.436199	0.181608	165.718	2.40187	0.0174175	0.0745994	FALSE
P62917	60S ribosomal protein L8	RPL8	0.435865	0.198171	163.814	2.19944	0.0292475	0.113043	FALSE
Q8IY82	Dynein regulatory complex subunit 7	DRC7	0.434737	0.167221	23.0239	2.59978	0.0160103	0.0699569	FALSE
O43252	Bifunctional 3-phosphoadenosine 5-phosphosulfate synthase 1;Sulfate adenylyltransferase;Adenylyl-sulfate kinase	PAPSS1	0.430654	0.211609	104.41	2.03514	0.0443704	0.157558	FALSE
P62191	26S protease regulatory subunit 4	PSMC1	0.430068	0.215039	72.8165	1.99995	0.049236	0.170487	FALSE
Q9NYU2	UDP-glucose:glycoprotein glucosyltransferase 1	UGGT1	0.429211	0.113312	164.694	3.78787	0.000212672	0.00227498	TRUE
P58546	Myotrophin	MTPN	0.428703	0.184716	14.9966	2.32087	0.0347937	0.130565	FALSE
Q9H3K2	Growth hormone-inducible transmembrane protein	GHITM	0.428437	0.341732	6.43072	1.25372	0.253596	0.628768	FALSE
P55786	Puromycin-sensitive aminopeptidase	NPEPPS	0.428133	0.165312	179.509	2.58985	0.01039	0.049973	TRUE
Q8NFW8	N-acylneuraminate cytidylyltransferase	CMAS	0.427556	0.223356	27.6002	1.91423	0.0660107	0.217616	FALSE
O43390	Heterogeneous nuclear ribonucleoprotein R	HNRNPR	0.427475	0.190425	180.852	2.24485	0.0259894	0.102291	FALSE
P31947	14-3-3 protein sigma	SFN	0.427406	0.286223	102.934	1.49326	0.138427	0.392591	FALSE
Q9BUN8	Derlin-1	DERL1	0.424567	0.272285	9.10855	1.55928	0.152961	0.42447	FALSE
P26373	60S ribosomal protein L13	RPL13	0.424121	0.212783	163.83	1.9932	0.0478993	0.167323	FALSE
P40227	T-complex protein 1 subunit zeta	CCT6A	0.424044	0.179939	191.18	2.3566	0.019455	0.0810327	FALSE
Q13825	Methylglutaconyl-CoA hydratase, mitochondrial	AUH	0.423684	0.279796	16.8579	1.51426	0.148483	0.414066	FALSE
P35237	Serpin B6	SERPINB6	0.422215	0.234702	220.905	1.79894	0.0733931	0.236509	FALSE
P00390	Glutathione reductase, mitochondrial	GSR	0.421314	0.234771	116.139	1.79457	0.0753231	0.241221	FALSE
P60983	Glia maturation factor beta	GMFB	0.420019	0.18376	22.7436	2.28569	0.0319276	0.121579	FALSE
Q16531	DNA damage-binding protein 1	DDB1	0.418625	0.157728	233.238	2.6541	0.00849925	0.0426285	TRUE
P18669	Phosphoglycerate mutase 1	PGAM1	0.418523	0.216495	63.0529	1.93317	0.0577081	0.194354	FALSE
P27338	Amine oxidase [flavin-containing] B	MAOB	0.41686	0.297822	193.907	1.39969	0.163203	0.445224	FALSE
Q9BZE1	39S ribosomal protein L37, mitochondrial	MRPL37	0.415771	0.216115	10.8031	1.92384	0.0811095	0.255284	FALSE
Q6ZTR7	Protein FAM92B	FAM92B	0.415593	0.247282	16.8877	1.68064	0.111233	0.334166	FALSE
P36873	Serine/threonine-protein phosphatase PP1-gamma catalytic subunit	PPP1CC	0.415422	0.578424	3.03369	0.718197	0.523986	1	FALSE
P11678	Eosinophil peroxidase;Eosinophil peroxidase light chain;Eosinophil peroxidase heavy chain	EPX	0.415312	0.306985	65.1149	1.35287	0.180775	0.482941	FALSE
P12236	ADP/ATP translocase 3;ADP/ATP translocase 3, N-terminally processed	SLC25A6	0.414626	0.26591	18.6039	1.55927	0.135782	0.385937	FALSE
Q9HC35	Echinoderm microtubule-associated protein-like 4	EML4	0.412884	0.150869	78.9937	2.7367	0.00766289	0.0393524	TRUE
P08574	Cytochrome c1, heme protein, mitochondrial	CYC1	0.410675	0.241426	40.1387	1.70104	0.0966718	0.298825	FALSE
Q15437	Protein transport protein Sec23B	SEC23B	0.409714	0.15301	117.103	2.67769	0.00847806	0.0426051	TRUE
Q12874	Splicing factor 3A subunit 3	SF3A3	0.408737	0.147513	105.745	2.77085	0.00660666	0.0353361	TRUE
O95834	Echinoderm microtubule-associated protein-like 2	EML2	0.408645	0.199295	158.541	2.05045	0.0419675	0.151318	FALSE
P26599	Polypyrimidine tract-binding protein 1	PTBP1	0.406145	0.155855	197.758	2.60591	0.00986022	0.0476023	TRUE
P45880	Voltage-dependent anion-selective channel protein 2	VDAC2	0.405112	0.209767	148.185	1.93125	0.055361	0.188286	FALSE
P08236	Beta-glucuronidase	GUSB	0.404648	0.207964	65.2161	1.94576	0.0559958	0.189944	FALSE
Q13126	S-methyl-5-thioadenosine phosphorylase	MTAP	0.403797	0.130228	35.6689	3.10068	0.00375953	0.0232983	TRUE
P49257	Protein ERGIC-53	LMAN1	0.402554	0.211313	126.588	1.90501	0.0590466	0.197435	FALSE
P04406	Glyceraldehyde-3-phosphate dehydrogenase	GAPDH	0.401324	0.143998	489.315	2.78701	0.00552655	0.0306397	TRUE
P05198	Eukaryotic translation initiation factor 2 subunit 1	EIF2S1	0.399572	0.162231	118.32	2.46298	0.0152183	0.0672944	FALSE
P05091	Aldehyde dehydrogenase, mitochondrial	ALDH2	0.398275	0.19812	447.452	2.01027	0.0450024	0.159582	FALSE
P35268	60S ribosomal protein L22	RPL22	0.39806	0.209072	57.56	1.90394	0.0619213	0.205713	FALSE
P06744	Glucose-6-phosphate isomerase	GPI	0.397054	0.195262	150.971	2.03344	0.0437594	0.156466	FALSE
Q8WWY3	U4/U6 small nuclear ribonucleoprotein Prp31	PRPF31	0.396637	0.159151	51.4452	2.49221	0.0159564	0.0698397	FALSE
P13987	CD59 glycoprotein	CD59	0.394015	0.264427	57.7306	1.49008	0.141648	0.399966	FALSE
Q07960	Rho GTPase-activating protein 1	ARHGAP1	0.389016	0.142721	99.9478	2.7257	0.00757737	0.0390639	TRUE
P48739	Phosphatidylinositol transfer protein beta isoform	PITPNB	0.388672	0.20131	12.7216	1.93072	0.0761107	0.242661	FALSE
P68104;Q5VTE0	Elongation factor 1-alpha 1;Putative elongation factor 1-alpha-like 3	EEF1A1;EEF1A1P5	0.387877	0.243646	221.105	1.59197	0.11282	0.338116	FALSE
Q9P2E9	Ribosome-binding protein 1	RRBP1	0.38671	0.20383	401.499	1.89722	0.0585158	0.196169	FALSE
O15335	Chondroadherin	CHAD	0.384631	0.320287	6.59803	1.20089	0.271122	0.661888	FALSE
P36543	V-type proton ATPase subunit E 1	ATP6V1E1	0.384141	0.0978486	41.703	3.92587	0.000317624	0.00321112	TRUE
Q8NBS9	Thioredoxin domain-containing protein 5	TXNDC5	0.383766	0.24118	111.373	1.5912	0.114399	0.340556	FALSE
A2IDD5	Coiled-coil domain-containing protein 78	CCDC78	0.383209	0.266976	32.8508	1.43537	0.160635	0.440083	FALSE
P78527	DNA-dependent protein kinase catalytic subunit	PRKDC	0.382219	0.160904	1124.33	2.37544	0.017695	0.0752769	FALSE
O14672	Disintegrin and metalloproteinase domain-containing protein 10	ADAM10	0.380256	0.157272	52.9668	2.41782	0.0190867	0.0798634	FALSE
P48147	Prolyl endopeptidase	PREP	0.378898	0.128698	60.912	2.94409	0.00457967	0.0265312	TRUE
Q8NE86	Calcium uniporter protein, mitochondrial	MCU	0.378458	0.169318	76.9247	2.23518	0.0283063	0.1099	FALSE
Q14166	Tubulin--tyrosine ligase-like protein 12	TTLL12	0.37805	0.302571	17.5595	1.24946	0.227897	0.578265	FALSE
Q08554	Desmocollin-1	DSC1	0.37787	0.35567	140.313	1.06242	0.289871	0.697097	FALSE
P11586	C-1-tetrahydrofolate synthase, cytoplasmic;Methylenetetrahydrofolate dehydrogenase;Methenyltetrahydrofolate cyclohydrolase;Formyltetrahydrofolate synthetase;C-1-tetrahydrofolate synthase, cytoplasmic, N-terminally processed	MTHFD1	0.376995	0.122365	169.003	3.08092	0.00240971	0.0161777	TRUE
P06396	Gelsolin	GSN	0.37646	0.226441	184.97	1.66251	0.0981047	0.301088	FALSE
Q53GD3	Choline transporter-like protein 4	SLC44A4	0.376159	0.30303	27.6009	1.24132	0.224933	0.573001	FALSE
O96009	Napsin-A	NAPSA	0.374792	0.611079	18.3137	0.613329	0.547202	1	FALSE
Q96HE7	ERO1-like protein alpha	ERO1L	0.371283	0.231021	62.2194	1.60714	0.113087	0.338116	FALSE
Q9BXN1	Asporin	ASPN	0.370729	1.19633	6.65704	0.309889	0.766119	1	FALSE
P46940	Ras GTPase-activating-like protein IQGAP1	IQGAP1	0.370098	0.176605	869.944	2.09562	0.0364043	0.135622	FALSE
Q9UBQ0	Vacuolar protein sorting-associated protein 29	VPS29	0.369981	0.154656	18.2823	2.39228	0.0276807	0.107633	FALSE
Q6WKZ4	Rab11 family-interacting protein 1	RAB11FIP1	0.369666	15.0627	2.49512	0.0245418	0.982247	1	FALSE
P08754	Guanine nucleotide-binding protein G(k) subunit alpha	GNAI3	0.36936	0.173366	56.49	2.13052	0.0374962	0.138687	FALSE
P39019	40S ribosomal protein S19	RPS19	0.367686	0.202284	165.199	1.81768	0.0709254	0.230866	FALSE
Q9NPJ3	Acyl-coenzyme A thioesterase 13;Acyl-coenzyme A thioesterase 13, N-terminally processed	ACOT13	0.364853	0.407335	8.95357	0.895707	0.393852	0.879854	FALSE
P22735	Protein-glutamine gamma-glutamyltransferase K	TGM1	0.36209	0.414572	105.799	0.873406	0.38442	0.862519	FALSE
P04843	Dolichyl-diphosphooligosaccharide--protein glycosyltransferase subunit 1	RPN1	0.36059	0.186975	415.22	1.92855	0.054468	0.185739	FALSE
P68366	Tubulin alpha-4A chain	TUBA4A	0.359743	0.236159	46.5346	1.52331	0.134449	0.383843	FALSE
P55011	Solute carrier family 12 member 2	SLC12A2	0.358429	0.418362	15.2118	0.856743	0.404882	0.895185	FALSE
Q3SXM5	Inactive hydroxysteroid dehydrogenase-like protein 1	HSDL1	0.35757	0.408044	22.4504	0.876304	0.390145	0.872328	FALSE
O15372	Eukaryotic translation initiation factor 3 subunit H	EIF3H	0.355416	0.169961	27.4236	2.09116	0.0459058	0.161963	FALSE
P04632	Calpain small subunit 1	CAPNS1	0.351875	0.239579	129.702	1.46872	0.14433	0.405761	FALSE
P52907	F-actin-capping protein subunit alpha-1	CAPZA1	0.351716	0.12804	122.465	2.74692	0.0069241	0.0366537	TRUE
P61201	COP9 signalosome complex subunit 2	COPS2	0.35165	0.165968	58.3024	2.11878	0.0383803	0.141546	FALSE
O95219	Sorting nexin-4	SNX4	0.351055	0.380954	3.50512	0.921515	0.415725	0.914454	FALSE
Q9NZ45	CDGSH iron-sulfur domain-containing protein 1	CISD1	0.350966	0.305712	17.7099	1.14803	0.266228	0.653856	FALSE
Q8N8S7	Protein enabled homolog	ENAH	0.350939	0.361546	30.3997	0.970664	0.339376	0.782964	FALSE
Q9BTT0	Acidic leucine-rich nuclear phosphoprotein 32 family member E	ANP32E	0.348401	0.18687	23.65	1.86441	0.0747236	0.239599	FALSE
Q9UBQ7	Glyoxylate reductase/hydroxypyruvate reductase	GRHPR	0.346398	0.15369	78.2944	2.25387	0.027001	0.105788	FALSE
P22059	Oxysterol-binding protein 1	OSBP	0.344524	0.175504	41.1449	1.96305	0.0564245	0.191146	FALSE
P10909	Clusterin;Clusterin beta chain;Clusterin alpha chain	CLU	0.344263	0.377322	153.22	0.912388	0.362998	0.825228	FALSE
Q96QR1	Secretoglobin family 3A member 1	SCGB3A1	0.344179	0.760209	19.7695	0.452743	0.655663	1	FALSE
P25787	Proteasome subunit alpha type-2	PSMA2	0.341317	0.151942	93.2059	2.24636	0.0270424	0.105789	FALSE
Q9H8Y8	Golgi reassembly-stacking protein 2	GORASP2	0.340752	0.316072	15.4764	1.07808	0.297513	0.710544	FALSE
P11233	Ras-related protein Ral-A	RALA	0.335101	0.154193	29.115	2.17326	0.0380369	0.140486	FALSE
P31943	Heterogeneous nuclear ribonucleoprotein H;Heterogeneous nuclear ribonucleoprotein H, N-terminally processed	HNRNPH1	0.335033	0.199816	59.7596	1.67671	0.0988239	0.302575	FALSE
Q14839	Chromodomain-helicase-DNA-binding protein 4	CHD4	0.334483	0.483307	2.69406	0.692071	0.543779	1	FALSE
P48637	Glutathione synthetase	GSS	0.334294	0.180774	70.1288	1.84924	0.0686381	0.224554	FALSE
Q9H4A4	Aminopeptidase B	RNPEP	0.334023	0.21672	180.77	1.54127	0.125	0.363304	FALSE
P23368	NAD-dependent malic enzyme, mitochondrial	ME2	0.332602	0.141145	75.2898	2.35645	0.0210532	0.0862878	FALSE
P09622	Dihydrolipoyl dehydrogenase, mitochondrial	DLD	0.330259	0.131757	133.077	2.50658	0.0133948	0.0615931	FALSE
P61026	Ras-related protein Rab-10	RAB10	0.329149	0.213065	65.8826	1.54483	0.127178	0.368388	FALSE
O15127	Secretory carrier-associated membrane protein 2	SCAMP2	0.326987	40304.9	2.86739	8.11284e-06	0.999994	1	FALSE
P26639	Threonine--tRNA ligase, cytoplasmic	TARS	0.323754	0.178694	53.8844	1.81178	0.0755948	0.241791	FALSE
Q7Z4W1	L-xylulose reductase	DCXR	0.323728	0.255894	52.3082	1.26509	0.211447	0.546751	FALSE
Q9H8S9;Q7L9L4	MOB kinase activator 1A;MOB kinase activator 1B	MOB1A;MOB1B	0.323449	0.334298	4.83869	0.967548	0.379106	0.854314	FALSE
Q10567	AP-1 complex subunit beta-1	AP1B1	0.321917	0.127242	112.194	2.52997	0.0127948	0.059219	FALSE
Q7L4I2	Arginine/serine-rich coiled-coil protein 2	RSRC2	0.321256	0.338765	9.13316	0.948318	0.367383	0.832262	FALSE
P62269	40S ribosomal protein S18	RPS18	0.312569	0.183367	217.113	1.7046	0.0896986	0.280295	FALSE
P08727	Keratin, type I cytoskeletal 19	KRT19	0.311629	0.330705	14.3073	0.942316	0.361672	0.822938	FALSE
Q8WX93	Palladin	PALLD	0.307301	0.195239	31.1827	1.57397	0.125587	0.364599	FALSE
Q8N8N7	Prostaglandin reductase 2	PTGR2	0.304742	0.478397	10.6316	0.637006	0.537595	1	FALSE
Q9Y512	Sorting and assembly machinery component 50 homolog	SAMM50	0.303072	0.220666	46.3037	1.37344	0.176228	0.474729	FALSE
Q9UHB9	Signal recognition particle subunit SRP68	SRP68	0.302035	0.197294	52.666	1.53089	0.131782	0.377483	FALSE
Q6ZMT9	Death domain-containing protein 1	DTHD1	0.300622	0.28649	7.84759	1.04933	0.325265	0.758166	FALSE
P28074	Proteasome subunit beta type-5	PSMB5	0.299949	0.185235	90.0136	1.61929	0.108884	0.327923	FALSE
P55083	Microfibril-associated glycoprotein 4	MFAP4	0.299893	0.29972	31.2552	1.00058	0.324715	0.758166	FALSE
Q00341	Vigilin	HDLBP	0.296702	0.157083	223.886	1.88883	0.0602078	0.200278	FALSE
P28070	Proteasome subunit beta type-4	PSMB4	0.295525	0.182307	97.7455	1.62103	0.108233	0.326346	FALSE
Q9P0J0	NADH dehydrogenase [ubiquinone] 1 alpha subcomplex subunit 13	NDUFA13	0.294748	0.192241	56.4582	1.53322	0.130806	0.375939	FALSE
Q9H1X1	Radial spoke head protein 9 homolog	RSPH9	0.294283	0.292846	162.606	1.0049	0.316436	0.74636	FALSE
O14975	Very long-chain acyl-CoA synthetase	SLC27A2	0.292217	0.222723	78.85	1.31202	0.19332	0.511504	FALSE
Q9P035	Very-long-chain (3R)-3-hydroxyacyl-CoA dehydratase 3	HACD3	0.291395	0.152588	85.2679	1.90968	0.0595365	0.198558	FALSE
Q07507	Dermatopontin	DPT	0.289238	0.276577	35.8794	1.04578	0.302659	0.720456	FALSE
Q9BQE5	Apolipoprotein L2	APOL2	0.286035	0.719817	9.64425	0.397372	0.699745	1	FALSE
Q6NZI2	Polymerase I and transcript release factor	PTRF	0.285449	0.215806	43.5388	1.32271	0.192836	0.510927	FALSE
P07814	Bifunctional glutamate/proline--tRNA ligase;Glutamate--tRNA ligase;Proline--tRNA ligase	EPRS	0.285338	0.172473	213.326	1.65439	0.0995182	0.304339	FALSE
Q9BWS9	Chitinase domain-containing protein 1	CHID1	0.281956	0.203328	15.7491	1.38671	0.184848	0.490771	FALSE
O95319	CUGBP Elav-like family member 2	CELF2	0.281342	0.405148	3.54676	0.694418	0.5302	1	FALSE
Q9Y4L1	Hypoxia up-regulated protein 1	HYOU1	0.280972	0.181457	239.729	1.54842	0.122839	0.358235	FALSE
P62195	26S protease regulatory subunit 8	PSMC5	0.279255	0.184741	63.6882	1.51161	0.135581	0.385791	FALSE
O75964	ATP synthase subunit g, mitochondrial	ATP5L	0.278129	0.23242	39.1918	1.19666	0.238627	0.599591	FALSE
Q96JQ2	Calmin	CLMN	0.277612	0.167962	50.491	1.65283	0.104572	0.3172	FALSE
Q15628	Tumor necrosis factor receptor type 1-associated DEATH domain protein	TRADD	0.276195	0.27246	16.8552	1.01371	0.325052	0.758166	FALSE
Q14697	Neutral alpha-glucosidase AB	GANAB	0.275596	0.195087	638.469	1.41269	0.158235	0.435823	FALSE
P21399	Cytoplasmic aconitate hydratase	ACO1	0.275307	0.237286	49.375	1.16023	0.251533	0.62713	FALSE
Q5T5A4	Uncharacterized protein C1orf194	C1orf194	0.274623	17516.8	3.49404	1.56777e-05	0.999988	1	FALSE
P40925	Malate dehydrogenase, cytoplasmic	MDH1	0.274194	0.175378	148.277	1.56344	0.120081	0.352583	FALSE
Q96MR6	Cilia- and flagella-associated protein 57	CFAP57	0.272611	0.257569	66.7464	1.0584	0.293689	0.704308	FALSE
Q6P9G0	Cytochrome b5 domain-containing protein 1	CYB5D1	0.271763	0.204953	12.5508	1.32598	0.208473	0.540687	FALSE
Q9Y4P3	Transducin beta-like protein 2	TBL2	0.271091	0.160249	34.1624	1.69169	0.0998089	0.304866	FALSE
P46781	40S ribosomal protein S9	RPS9	0.269252	0.193748	326.163	1.3897	0.165567	0.45072	FALSE
P55263	Adenosine kinase	ADK	0.26735	0.244885	47.8313	1.09174	0.280418	0.679434	FALSE
P40926	Malate dehydrogenase, mitochondrial	MDH2	0.267053	0.194467	284.337	1.37326	0.170754	0.463861	FALSE
P16401	Histone H1.5	HIST1H1B	0.265856	0.216326	121.462	1.22896	0.221463	0.5664	FALSE
Q93052	Lipoma-preferred partner	LPP	0.263555	0.188639	35.5443	1.39714	0.171033	0.46413	FALSE
P61158	Actin-related protein 3	ACTR3	0.26164	0.15564	182.859	1.68106	0.094458	0.292332	FALSE
O14908	PDZ domain-containing protein GIPC1	GIPC1	0.261365	0.252892	15.0416	1.0335	0.317701	0.746611	FALSE
O00231	26S proteasome non-ATPase regulatory subunit 11	PSMD11	0.258436	0.151378	144.168	1.70722	0.0899331	0.280687	FALSE
Q9UKF6	Cleavage and polyadenylation specificity factor subunit 3	CPSF3	0.258051	38.3307	4.30179	0.00673223	0.994929	1	FALSE
P09661	U2 small nuclear ribonucleoprotein A	SNRPA1	0.257709	0.141104	75.3946	1.82638	0.0717525	0.23297	FALSE
Q9NRD9	Dual oxidase 1	DUOX1	0.256536	0.210039	30.8428	1.22138	0.231198	0.58549	FALSE
P49458	Signal recognition particle 9 kDa protein	SRP9	0.255956	0.194049	38.7439	1.31903	0.194902	0.513761	FALSE
P52565	Rho GDP-dissociation inhibitor 1	ARHGDIA	0.2546	0.1778	112.954	1.43194	0.154922	0.428989	FALSE
P50336	Protoporphyrinogen oxidase	PPOX	0.253246	0.205374	136.096	1.2331	0.219666	0.56292	FALSE
P18124	60S ribosomal protein L7	RPL7	0.253181	0.178431	258.449	1.41893	0.157124	0.433225	FALSE
P49913	Cathelicidin antimicrobial peptide;Antibacterial protein FALL-39;Antibacterial protein LL-37	CAMP	0.252612	27.4235	8.44446	0.00921151	0.992864	1	FALSE
Q9Y6E2	Basic leucine zipper and W2 domain-containing protein 2	BZW2	0.249557	0.135778	11.9828	1.83797	0.0909728	0.283246	FALSE
O75694	Nuclear pore complex protein Nup155	NUP155	0.249509	0.216847	20.8774	1.15062	0.262896	0.64794	FALSE
Q9UNF1	Melanoma-associated antigen D2	MAGED2	0.247702	0.223499	21.5213	1.10829	0.279967	0.67898	FALSE
P11310	Medium-chain specific acyl-CoA dehydrogenase, mitochondrial	ACADM	0.246675	0.22918	159.007	1.07634	0.283406	0.685386	FALSE
O14745	Na(+)/H(+) exchange regulatory cofactor NHE-RF1	SLC9A3R1	0.245553	0.230586	149.939	1.06491	0.288628	0.695405	FALSE
Q96IJ6	Mannose-1-phosphate guanyltransferase alpha	GMPPA	0.245	0.1716	51.2939	1.42774	0.159428	0.43864	FALSE
Q15046	Lysine--tRNA ligase	KARS	0.243881	0.126961	156.226	1.92091	0.0565644	0.191369	FALSE
P52597	Heterogeneous nuclear ribonucleoprotein F;Heterogeneous nuclear ribonucleoprotein F, N-terminally processed	HNRNPF	0.239536	0.167608	203.116	1.42915	0.154497	0.428273	FALSE
P18077	60S ribosomal protein L35a	RPL35A	0.239442	0.171244	130.153	1.39825	0.164416	0.448061	FALSE
Q14134	Tripartite motif-containing protein 29	TRIM29	0.239336	0.190452	60.9028	1.25667	0.213672	0.550296	FALSE
Q5EBM0	UMP-CMP kinase 2, mitochondrial	CMPK2	0.238959	1.43245	4.99801	0.166818	0.874052	1	FALSE
P13804	Electron transfer flavoprotein subunit alpha, mitochondrial	ETFA	0.238924	0.163055	71.0004	1.4653	0.147254	0.411736	FALSE
Q99623	Prohibitin-2	PHB2	0.237759	0.167174	257.492	1.42222	0.156172	0.431523	FALSE
Q14677	Clathrin interactor 1	CLINT1	0.236355	0.147809	98.2584	1.59905	0.11302	0.338116	FALSE
Q9NWB7	Intraflagellar transport protein 57 homolog	IFT57	0.23551	0.160169	51.8138	1.47038	0.147506	0.411993	FALSE
Q05682	Caldesmon	CALD1	0.235437	0.219106	16.92	1.07454	0.297668	0.710544	FALSE
P11117	Lysosomal acid phosphatase	ACP2	0.23384	0.262385	27.9052	0.89121	0.380437	0.856564	FALSE
Q9NUB1	Acetyl-coenzyme A synthetase 2-like, mitochondrial	ACSS1	0.232933	0.205283	61.3019	1.13469	0.260922	0.643691	FALSE
P31942	Heterogeneous nuclear ribonucleoprotein H3	HNRNPH3	0.23212	0.241948	106.2	0.959377	0.339548	0.782964	FALSE
P41250	Glycine--tRNA ligase	GARS	0.231762	0.430187	6.15793	0.538748	0.608971	1	FALSE
O95870	Abhydrolase domain-containing protein 16A	ABHD16A	0.231511	0.143152	40.6422	1.61723	0.113564	0.338539	FALSE
Q9Y5P6	Mannose-1-phosphate guanyltransferase beta	GMPPB	0.229487	0.199754	97.2641	1.14885	0.253436	0.628768	FALSE
P61106	Ras-related protein Rab-14	RAB14	0.22806	0.144669	172.218	1.57643	0.116762	0.344729	FALSE
P48643	T-complex protein 1 subunit epsilon	CCT5	0.227563	0.146812	220.061	1.55003	0.122572	0.358143	FALSE
P04075	Fructose-bisphosphate aldolase A	ALDOA	0.226855	0.177206	356.497	1.28018	0.201316	0.52636	FALSE
Q9NVI7	ATPase family AAA domain-containing protein 3A	ATAD3A	0.225686	0.175396	40.0619	1.28672	0.205576	0.535869	FALSE
P50991	T-complex protein 1 subunit delta	CCT4	0.224275	0.177063	299.733	1.26664	0.206268	0.536589	FALSE
P54652	Heat shock-related 70 kDa protein 2	HSPA2	0.222662	0.309342	27.8102	0.719792	0.477659	1	FALSE
Q8N6H7	ADP-ribosylation factor GTPase-activating protein 2	ARFGAP2	0.222413	76921.1	3.41167	2.89144e-06	0.999998	1	FALSE
P09012	U1 small nuclear ribonucleoprotein A	SNRPA	0.221818	0.156394	81.5548	1.41833	0.159904	0.438844	FALSE
Q9BPU9	B9 domain-containing protein 2	B9D2	0.218911	0.2565	9.18545	0.853453	0.415109	0.913878	FALSE
P52895	Aldo-keto reductase family 1 member C2	AKR1C2	0.21836	0.36407	9.34014	0.599776	0.562921	1	FALSE
P48047	ATP synthase subunit O, mitochondrial	ATP5O	0.217413	0.189181	154.908	1.14923	0.252232	0.62767	FALSE
P42224	Signal transducer and activator of transcription 1-alpha/beta	STAT1	0.217248	0.263464	85.2918	0.824581	0.41191	0.907609	FALSE
P54105	Methylosome subunit pICln	CLNS1A	0.216955	7.35645	2.50875	0.0294919	0.978657	1	FALSE
Q02318	Sterol 26-hydroxylase, mitochondrial	CYP27A1	0.215848	0.222168	26.8947	0.971553	0.33993	0.783146	FALSE
Q02338	D-beta-hydroxybutyrate dehydrogenase, mitochondrial	BDH1	0.215051	0.331742	8.08259	0.648247	0.534804	1	FALSE
P15374	Ubiquitin carboxyl-terminal hydrolase isozyme L3	UCHL3	0.214622	0.17951	23.7443	1.1956	0.243657	0.610446	FALSE
Q9H1K4;Q9H936	Mitochondrial glutamate carrier 2;Mitochondrial glutamate carrier 1	SLC25A18;SLC25A22	0.214518	0.208333	16.9686	1.02969	0.317611	0.746611	FALSE
A5D8V7	Coiled-coil domain-containing protein 151	CCDC151	0.214105	0.215561	144.777	0.993242	0.322249	0.755235	FALSE
Q92905	COP9 signalosome complex subunit 5	COPS5	0.213613	0.134582	49.3466	1.58724	0.118847	0.349359	FALSE
O15321	Transmembrane 9 superfamily member 1	TM9SF1	0.212395	0.162485	38.8156	1.30717	0.198846	0.520432	FALSE
Q13595	Transformer-2 protein homolog alpha	TRA2A	0.211965	0.16806	40.4694	1.26125	0.214442	0.551728	FALSE
P51665	26S proteasome non-ATPase regulatory subunit 7	PSMD7	0.211565	0.230917	46.2885	0.916192	0.364315	0.826764	FALSE
Q9HB71	Calcyclin-binding protein	CACYBP	0.211435	0.172471	24.013	1.22592	0.232117	0.587241	FALSE
P55327	Tumor protein D52	TPD52	0.210928	0.191259	31.2868	1.10284	0.27851	0.676719	FALSE
Q9UM54	Unconventional myosin-VI	MYO6	0.210754	0.133437	146.814	1.57943	0.116389	0.344491	FALSE
Q9UN36	Protein NDRG2	NDRG2	0.210331	0.239805	28.2403	0.877093	0.387837	0.869429	FALSE
Q8IV56	Proline-rich protein 15	PRR15	0.207635	0.241845	14.3313	0.858546	0.404722	0.895185	FALSE
Q9Y2X3	Nucleolar protein 58	NOP58	0.206459	0.378293	35.5513	0.545766	0.588635	1	FALSE
P11277	Spectrin beta chain, erythrocytic	SPTB	0.204251	0.405865	23.8752	0.50325	0.6194	1	FALSE
P19474	E3 ubiquitin-protein ligase TRIM21	TRIM21	0.202131	0.186196	18.7249	1.08558	0.291443	0.700061	FALSE
P49327	Fatty acid synthase;[Acyl-carrier-protein] S-acetyltransferase;[Acyl-carrier-protein] S-malonyltransferase;3-oxoacyl-[acyl-carrier-protein] synthase;3-oxoacyl-[acyl-carrier-protein] reductase;3-hydroxyacyl-[acyl-carrier-protein] dehydratase;Enoyl-[acyl-carrier-protein] reductase;Oleoyl-[acyl-carrier-protein] hydrolase	FASN	0.201665	0.149087	217.545	1.35267	0.177566	0.477335	FALSE
P56192	Methionine--tRNA ligase, cytoplasmic	MARS	0.20162	0.150023	80.925	1.34392	0.182729	0.486146	FALSE
P11021	78 kDa glucose-regulated protein	HSPA5	0.197982	0.221685	751.971	0.893078	0.372101	0.840733	FALSE
Q5JU67	Uncharacterized protein C9orf117	C9orf117	0.194769	0.157661	44.9215	1.23537	0.223116	0.569498	FALSE
Q7Z3B4	Nucleoporin p54	NUP54	0.191265	0.450509	4.6874	0.424553	0.689939	1	FALSE
P08758	Annexin A5	ANXA5	0.190127	0.172779	546.735	1.1004	0.271641	0.662526	FALSE
Q00688	Peptidyl-prolyl cis-trans isomerase FKBP3	FKBP3	0.188334	0.197247	61.7526	0.954812	0.343396	0.788582	FALSE
O14980	Exportin-1	XPO1	0.188088	0.149287	135.552	1.25991	0.209867	0.543524	FALSE
Q14C86	GTPase-activating protein and VPS9 domain-containing protein 1	GAPVD1	0.185722	0.418744	46.0446	0.44352	0.659467	1	FALSE
Q53EL6	Programmed cell death protein 4	PDCD4	0.18568	0.142081	75.6687	1.30687	0.195216	0.514063	FALSE
Q969L2	Protein MAL2	MAL2	0.184391	0.217201	31.6459	0.848941	0.402291	0.89175	FALSE
Q96HN2	Putative adenosylhomocysteinase 3	AHCYL2	0.181857	0.394294	20.8652	0.461222	0.649411	1	FALSE
Q15121	Astrocytic phosphoprotein PEA-15	PEA15	0.180202	248677	2.99988	7.24643e-07	0.999999	1	FALSE
P01034	Cystatin-C	CST3	0.177963	0.3062	31.1766	0.5812	0.565284	1	FALSE
P14625	Endoplasmin	HSP90B1	0.176471	0.196813	616.466	0.896641	0.37026	0.837308	FALSE
Q9NZM1	Myoferlin	MYOF	0.175655	0.140646	412.234	1.24892	0.212403	0.547827	FALSE
Q05707	Collagen alpha-1(XIV) chain	COL14A1	0.174626	0.284586	18.5007	0.613615	0.546941	1	FALSE
Q9Y2Q3	Glutathione S-transferase kappa 1	GSTK1	0.173604	0.161583	84.5642	1.0744	0.285701	0.689641	FALSE
P07737	Profilin-1	PFN1	0.173549	0.141178	124.949	1.22929	0.221271	0.5664	FALSE
P62280	40S ribosomal protein S11	RPS11	0.172657	0.148435	179.31	1.16319	0.2463	0.615272	FALSE
O43674	NADH dehydrogenase [ubiquinone] 1 beta subcomplex subunit 5, mitochondrial	NDUFB5	0.172169	0.277257	19.0616	0.620973	0.541972	1	FALSE
P55072	Transitional endoplasmic reticulum ATPase	VCP	0.172113	0.157878	676.001	1.09017	0.276028	0.671322	FALSE
P12724	Eosinophil cationic protein	RNASE3	0.166366	0.398071	22.8237	0.417932	0.679903	1	FALSE
Q8IXB1	DnaJ homolog subfamily C member 10	DNAJC10	0.16543	0.250063	23.7823	0.661551	0.514618	1	FALSE
Q8TE77	Protein phosphatase Slingshot homolog 3	SSH3	0.165331	0.133538	41.4883	1.23808	0.222645	0.56886	FALSE
Q99832	T-complex protein 1 subunit eta	CCT7	0.164948	0.164891	233.044	1.00035	0.318181	0.747058	FALSE
O00534	von Willebrand factor A domain-containing protein 5A	VWA5A	0.164769	0.131743	48.1046	1.25068	0.2171	0.557821	FALSE
Q14019	Coactosin-like protein	COTL1	0.164348	0.211469	30.5605	0.777173	0.443031	0.958971	FALSE
Q5JVL4	EF-hand domain-containing protein 1	EFHC1	0.162958	0.254022	150.729	0.641512	0.522164	1	FALSE
P10153	Non-secretory ribonuclease	RNASE2	0.162038	0.779225	10.7191	0.207947	0.839168	1	FALSE
P63104	14-3-3 protein zeta/delta	YWHAZ	0.161981	0.185479	208.519	0.873312	0.383497	0.86195	FALSE
P62750	60S ribosomal protein L23a	RPL23A	0.160803	0.145116	155.87	1.1081	0.269528	0.659243	FALSE
Q71UI9;P0C0S5	Histone H2A.V;Histone H2A.Z	H2AFV;H2AFZ	0.160594	0.279621	58.1555	0.574327	0.567962	1	FALSE
P28838	Cytosol aminopeptidase	LAP3	0.159697	0.163069	214.626	0.979326	0.328521	0.764376	FALSE
P09758	Tumor-associated calcium signal transducer 2	TACSTD2	0.159425	0.239469	128.032	0.665742	0.506774	1	FALSE
P62979;A0A2R8Y422	Ubiquitin-40S ribosomal protein S27a;Ubiquitin;40S ribosomal protein S27a	RPS27A	0.158173	0.198222	13.9842	0.797956	0.438237	0.94939	FALSE
P42574	Caspase-3;Caspase-3 subunit p17;Caspase-3 subunit p12	CASP3	0.15802	11.1474	2.49935	0.0141755	0.989743	1	FALSE
P43897	Elongation factor Ts, mitochondrial	TSFM	0.157424	0.335853	6.19479	0.468728	0.655306	1	FALSE
Q14165	Malectin	MLEC	0.157217	0.129011	75.2127	1.21864	0.226789	0.576023	FALSE
Q99102	Mucin-4;Mucin-4 alpha chain;Mucin-4 beta chain	MUC4	0.156838	0.345479	30.9942	0.453974	0.653011	1	FALSE
P01860	Ig gamma-3 chain C region	IGHG3	0.156716	0.291369	23.9648	0.537862	0.595633	1	FALSE
Q99729	Heterogeneous nuclear ribonucleoprotein A/B	HNRNPAB	0.156346	0.150976	59.8906	1.03557	0.304566	0.724328	FALSE
Q2TAC2	Coiled-coil domain-containing protein 57	CCDC57	0.15591	0.254854	14.3623	0.61176	0.550258	1	FALSE
Q8WUM4	Programmed cell death 6-interacting protein	PDCD6IP	0.152578	0.159462	503.245	0.956835	0.33911	0.782964	FALSE
P40939	Trifunctional enzyme subunit alpha, mitochondrial;Long-chain enoyl-CoA hydratase;Long chain 3-hydroxyacyl-CoA dehydrogenase	HADHA	0.151591	0.148621	231.519	1.01998	0.308801	0.733722	FALSE
O00391	Sulfhydryl oxidase 1	QSOX1	0.151459	0.185081	58.7009	0.818339	0.416473	0.915318	FALSE
Q6P996	Pyridoxal-dependent decarboxylase domain-containing protein 1	PDXDC1	0.150129	0.263157	61.7899	0.570492	0.570413	1	FALSE
O43399	Tumor protein D54	TPD52L2	0.149876	0.106199	65.9478	1.41127	0.162866	0.444775	FALSE
Q9UMS4	Pre-mRNA-processing factor 19	PRPF19	0.149823	0.123699	95.9747	1.2112	0.228795	0.579973	FALSE
Q8NBQ5	Estradiol 17-beta-dehydrogenase 11	HSD17B11	0.149423	0.256475	44.9401	0.582604	0.563072	1	FALSE
Q9UKS6	Protein kinase C and casein kinase substrate in neurons protein 3	PACSIN3	0.14935	0.302837	9.66189	0.493171	0.632907	1	FALSE
Q8WXW3	Progesterone-induced-blocking factor 1	PIBF1	0.148993	0.267995	22.8137	0.555955	0.583654	1	FALSE
Q9UJW0	Dynactin subunit 4	DCTN4	0.148262	0.130807	17.4107	1.13344	0.272394	0.663109	FALSE
P13639	Elongation factor 2	EEF2	0.147807	0.13367	653.465	1.10576	0.269238	0.659159	FALSE
P10620	Microsomal glutathione S-transferase 1	MGST1	0.146788	0.218328	46.5911	0.672329	0.504695	1	FALSE
O94832	Unconventional myosin-Id	MYO1D	0.146014	0.120185	178.938	1.21492	0.225999	0.574581	FALSE
Q5T6V5	UPF0553 protein C9orf64	C9orf64	0.145806	22127.1	3.35694	6.58946e-06	0.999995	1	FALSE
P31689	DnaJ homolog subfamily A member 1	DNAJA1	0.145277	0.169905	34.8926	0.855047	0.398358	0.883868	FALSE
P17661	Desmin	DES	0.145171	0.326526	174.542	0.444593	0.657164	1	FALSE
P11279	Lysosome-associated membrane glycoprotein 1	LAMP1	0.145136	0.170354	82.9841	0.851969	0.396683	0.883868	FALSE
O15305	Phosphomannomutase 2	PMM2	0.14373	0.196051	22.7687	0.733129	0.470961	1	FALSE
O95433	Activator of 90 kDa heat shock protein ATPase homolog 1	AHSA1	0.143629	0.142316	62.5088	1.00923	0.316756	0.746433	FALSE
Q9UG01	Intraflagellar transport protein 172 homolog	IFT172	0.142862	0.206861	257.165	0.690619	0.490428	1	FALSE
P00558	Phosphoglycerate kinase 1	PGK1	0.141259	0.176405	469.354	0.800762	0.423675	0.927201	FALSE
O14976	Cyclin-G-associated kinase	GAK	0.14053	23.5989	2.49617	0.00595494	0.995692	1	FALSE
P61604	10 kDa heat shock protein, mitochondrial	HSPE1	0.139886	0.144056	144.411	0.971051	0.333147	0.773044	FALSE
Q01105	Protein SET	SET	0.13988	0.188586	35.9189	0.74173	0.463073	0.996497	FALSE
P16219	Short-chain specific acyl-CoA dehydrogenase, mitochondrial	ACADS	0.139302	0.218314	37.6797	0.638084	0.527278	1	FALSE
Q92747	Actin-related protein 2/3 complex subunit 1A	ARPC1A	0.13629	0.154048	27.2231	0.884724	0.384053	0.862447	FALSE
Q09161	Nuclear cap-binding protein subunit 1	NCBP1	0.135171	0.233003	7.31133	0.580125	0.579263	1	FALSE
P17858	ATP-dependent 6-phosphofructokinase, liver type	PFKL	0.13481	0.167976	131.808	0.802552	0.423678	0.927201	FALSE
Q9UH65	Switch-associated protein 70	SWAP70	0.13369	0.21725	18.4581	0.615373	0.545822	1	FALSE
P11182	Lipoamide acyltransferase component of branched-chain alpha-keto acid dehydrogenase complex, mitochondrial	DBT	0.133482	0.347845	11.6451	0.38374	0.708085	1	FALSE
Q6P2Q9	Pre-mRNA-processing-splicing factor 8	PRPF8	0.133369	0.145769	370.206	0.914933	0.360822	0.821822	FALSE
Q13616	Cullin-1	CUL1	0.129059	0.21553	11.672	0.5988	0.560748	1	FALSE
P49368	T-complex protein 1 subunit gamma	CCT3	0.127545	0.145701	417.258	0.875385	0.381868	0.859036	FALSE
P98194	Calcium-transporting ATPase type 2C member 1	ATP2C1	0.127004	0.19627	8.65416	0.647088	0.53436	1	FALSE
P28331	NADH-ubiquinone oxidoreductase 75 kDa subunit, mitochondrial	NDUFS1	0.126381	0.113403	224.102	1.11445	0.266281	0.653856	FALSE
P83731	60S ribosomal protein L24	RPL24	0.126377	0.136833	75.2096	0.923592	0.358652	0.818235	FALSE
Q9HCC0	Methylcrotonoyl-CoA carboxylase beta chain, mitochondrial	MCCC2	0.124857	0.135749	69.7945	0.919768	0.360862	0.821822	FALSE
Q16401	26S proteasome non-ATPase regulatory subunit 5	PSMD5	0.124321	0.125396	94.9153	0.99143	0.323996	0.758166	FALSE
Q9UKU7	Isobutyryl-CoA dehydrogenase, mitochondrial	ACAD8	0.12319	0.0986835	53.91	1.24834	0.217302	0.557821	FALSE
P30039	Phenazine biosynthesis-like domain-containing protein	PBLD	0.121988	0.272106	7.94412	0.448309	0.665905	1	FALSE
P22087	rRNA 2-O-methyltransferase fibrillarin	FBL	0.12148	0.293427	54.7678	0.414003	0.680488	1	FALSE
Q6ZVX7	F-box only protein 50	NCCRP1	0.119936	0.308531	37.246	0.388734	0.699686	1	FALSE
Q99460	26S proteasome non-ATPase regulatory subunit 1	PSMD1	0.119427	0.12553	109.184	0.951379	0.343513	0.788582	FALSE
P13611	Versican core protein	VCAN	0.11809	0.218592	41.1526	0.54023	0.59195	1	FALSE
P47756	F-actin-capping protein subunit beta	CAPZB	0.117509	0.12096	182.645	0.971464	0.332602	0.772475	FALSE
P01859	Ig gamma-2 chain C region	IGHG2	0.117066	0.241264	46.6469	0.48522	0.629791	1	FALSE
P00751	Complement factor B;Complement factor B Ba fragment;Complement factor B Bb fragment	CFB	0.116449	0.223511	50.6298	0.520999	0.604639	1	FALSE
P16615	Sarcoplasmic/endoplasmic reticulum calcium ATPase 2	ATP2A2	0.113105	0.145487	278.633	0.777424	0.437568	0.94939	FALSE
P09972	Fructose-bisphosphate aldolase C	ALDOC	0.113017	0.141407	57.8412	0.799233	0.427425	0.933815	FALSE
P04259	Keratin, type II cytoskeletal 6B	KRT6B	0.11256	1.37395	10.8247	0.0819244	0.936202	1	FALSE
Q92845	Kinesin-associated protein 3	KIFAP3	0.112252	0.166981	12.3396	0.672245	0.513819	1	FALSE
P13073	Cytochrome c oxidase subunit 4 isoform 1, mitochondrial	COX4I1	0.112232	0.119791	99.1919	0.936902	0.351085	0.803815	FALSE
P50570	Dynamin-2	DNM2	0.110707	0.164831	73.9396	0.671643	0.503904	1	FALSE
Q9H444	Charged multivesicular body protein 4b	CHMP4B	0.109898	0.13877	45.5197	0.791947	0.432499	0.940914	FALSE
O95340	Bifunctional 3-phosphoadenosine 5-phosphosulfate synthase 2;Sulfate adenylyltransferase;Adenylyl-sulfate kinase	PAPSS2	0.109665	0.205938	14.8367	0.532512	0.602256	1	FALSE
Q969X5	Endoplasmic reticulum-Golgi intermediate compartment protein 1	ERGIC1	0.10918	0.262137	26.1902	0.416501	0.680437	1	FALSE
P02790	Hemopexin	HPX	0.108978	0.220327	88.3725	0.494618	0.622097	1	FALSE
Q9UBR2	Cathepsin Z	CTSZ	0.108168	0.203461	31.7828	0.531641	0.598671	1	FALSE
P31949	Protein S100-A11;Protein S100-A11, N-terminally processed	S100A11	0.106796	0.143493	165.426	0.744258	0.457776	0.988398	FALSE
P07203	Glutathione peroxidase 1	GPX1	0.106154	0.175664	111.134	0.604301	0.546875	1	FALSE
Q9H4M9	EH domain-containing protein 1	EHD1	0.104997	0.13762	31.6032	0.762944	0.451155	0.974917	FALSE
Q02880	DNA topoisomerase 2-beta	TOP2B	0.104543	0.201247	25.3686	0.519474	0.607933	1	FALSE
P50990	T-complex protein 1 subunit theta	CCT8	0.104025	0.128127	381.452	0.811891	0.417361	0.916487	FALSE
P55769	NHP2-like protein 1;NHP2-like protein 1, N-terminally processed	NHP2L1	0.103379	0.191068	28.6513	0.541058	0.59265	1	FALSE
O75306	NADH dehydrogenase [ubiquinone] iron-sulfur protein 2, mitochondrial	NDUFS2	0.103221	0.222304	63.3333	0.464325	0.644007	1	FALSE
Q15084	Protein disulfide-isomerase A6	PDIA6	0.103098	0.175373	267.532	0.587875	0.557112	1	FALSE
Q99798	Aconitate hydratase, mitochondrial	ACO2	0.100638	0.199592	357.023	0.50422	0.614418	1	FALSE
P49589	Cysteine--tRNA ligase, cytoplasmic	CARS	0.100031	0.180098	20.7403	0.555426	0.584545	1	FALSE
Q16698	2,4-dienoyl-CoA reductase, mitochondrial	DECR1	0.0987691	0.146236	116.854	0.67541	0.50075	1	FALSE
P55145	Mesencephalic astrocyte-derived neurotrophic factor	MANF	0.0965513	0.232351	43.7735	0.41554	0.679777	1	FALSE
P02675	Fibrinogen beta chain;Fibrinopeptide B;Fibrinogen beta chain	FGB	0.0957674	0.262763	72.9598	0.364462	0.716567	1	FALSE
Q9H2M9	Rab3 GTPase-activating protein non-catalytic subunit	RAB3GAP2	0.0950366	0.288204	15.0973	0.329755	0.746116	1	FALSE
Q15366	Poly(rC)-binding protein 2	PCBP2	0.0946325	0.14203	76.8292	0.666286	0.507224	1	FALSE
Q8TDR0	TRAF3-interacting protein 1	TRAF3IP1	0.0944545	0.164218	26.8979	0.575179	0.569951	1	FALSE
P19827	Inter-alpha-trypsin inhibitor heavy chain H1	ITIH1	0.0927627	0.14885	26.917	0.623195	0.538401	1	FALSE
Q93084	Sarcoplasmic/endoplasmic reticulum calcium ATPase 3	ATP2A3	0.0896471	0.124667	39.6834	0.71909	0.476299	1	FALSE
O00567	Nucleolar protein 56	NOP56	0.0873478	0.436029	31.3766	0.200326	0.842519	1	FALSE
P61011	Signal recognition particle 54 kDa protein	SRP54	0.0871053	21.5589	2.494	0.00404034	0.997077	1	FALSE
Q008S8	Epithelial cell-transforming sequence 2 oncogene-like	ECT2L	0.0862653	0.263936	16.4502	0.326842	0.747909	1	FALSE
Q13423	NAD(P) transhydrogenase, mitochondrial	NNT	0.0858538	0.102467	119.704	0.83787	0.403774	0.894269	FALSE
P54707	Potassium-transporting ATPase alpha chain 2	ATP12A	0.0848569	0.223164	14.9323	0.380244	0.709118	1	FALSE
P19971	Thymidine phosphorylase	TYMP	0.0823523	0.229056	147.447	0.359529	0.719714	1	FALSE
P17987	T-complex protein 1 subunit alpha	TCP1	0.0823464	0.112285	362.445	0.733372	0.463806	0.99724	FALSE
P30101	Protein disulfide-isomerase A3	PDIA3	0.0821731	0.256806	586.053	0.319982	0.749096	1	FALSE
Q96IU4	Alpha/beta hydrolase domain-containing protein 14B	ABHD14B	0.0805851	0.137685	116.209	0.585287	0.55949	1	FALSE
P06576	ATP synthase subunit beta, mitochondrial	ATP5B	0.0801084	0.129083	520.322	0.620594	0.535138	1	FALSE
P84090	Enhancer of rudimentary homolog	ERH	0.0791618	0.20858	90.4427	0.379527	0.705186	1	FALSE
Q96QK1	Vacuolar protein sorting-associated protein 35	VPS35	0.0787473	0.108716	165.079	0.724342	0.469881	1	FALSE
Q9Y366	Intraflagellar transport protein 52 homolog	IFT52	0.0780971	0.213287	19.7117	0.36616	0.718146	1	FALSE
P01889	HLA class I histocompatibility antigen, B-7 alpha chain	HLA-B	0.0780796	0.218922	29.9638	0.356655	0.72385	1	FALSE
P36957	Dihydrolipoyllysine-residue succinyltransferase component of 2-oxoglutarate dehydrogenase complex, mitochondrial	DLST	0.0774893	0.116629	79.5211	0.664411	0.508349	1	FALSE
Q15181	Inorganic pyrophosphatase	PPA1	0.0773078	0.11594	113.658	0.666791	0.506257	1	FALSE
O43143	Pre-mRNA-splicing factor ATP-dependent RNA helicase DHX15	DHX15	0.0768284	0.106436	249.033	0.721829	0.471077	1	FALSE
Q14802	FXYD domain-containing ion transport regulator 3	FXYD3	0.0764765	0.121318	19.4131	0.630379	0.535797	1	FALSE
P34932	Heat shock 70 kDa protein 4	HSPA4	0.076349	0.106599	140.223	0.716224	0.475044	1	FALSE
Q15843	NEDD8	NEDD8	0.0732441	0.167367	10.1084	0.437627	0.67086	1	FALSE
Q96RQ3	Methylcrotonoyl-CoA carboxylase subunit alpha, mitochondrial	MCCC1	0.0730324	0.107843	67.3002	0.677209	0.500595	1	FALSE
Q13247	Serine/arginine-rich splicing factor 6	SRSF6	0.0728483	0.140787	88.0136	0.517436	0.60615	1	FALSE
Q12797	Aspartyl/asparaginyl beta-hydroxylase	ASPH	0.0726624	0.297347	11.4776	0.244369	0.811259	1	FALSE
Q14249	Endonuclease G, mitochondrial	ENDOG	0.0724965	0.117079	18.9987	0.619212	0.543131	1	FALSE
Q9Y5B9	FACT complex subunit SPT16	SUPT16H	0.0673702	0.238418	34.2165	0.282572	0.779207	1	FALSE
P56537	Eukaryotic translation initiation factor 6	EIF6	0.0655294	0.089268	47.9266	0.734075	0.466479	1	FALSE
O43920	NADH dehydrogenase [ubiquinone] iron-sulfur protein 5	NDUFS5	0.0654842	0.134653	27.8942	0.486319	0.63054	1	FALSE
A0A075B6P5;A0A087WW87;P01615;P01614	Ig kappa chain V-II region FR;Ig kappa chain V-II region Cum	IGKV2D-28;IGKV2-40	0.065009	0.141068	16.4916	0.460834	0.650937	1	FALSE
P15104	Glutamine synthetase	GLUL	0.0641199	0.156696	28.9275	0.409199	0.685408	1	FALSE
P31946	14-3-3 protein beta/alpha;14-3-3 protein beta/alpha, N-terminally processed	YWHAB	0.0639185	0.141996	98.6233	0.450142	0.653596	1	FALSE
Q96GK7	Fumarylacetoacetate hydrolase domain-containing protein 2A	FAHD2A	0.0633384	0.103217	14.751	0.613646	0.548796	1	FALSE
Q9BQB6	Vitamin K epoxide reductase complex subunit 1	VKORC1	0.0632027	0.249073	5.49906	0.253752	0.808905	1	FALSE
P01042	Kininogen-1;Kininogen-1 heavy chain;T-kinin;Bradykinin;Lysyl-bradykinin;Kininogen-1 light chain;Low molecular weight growth-promoting factor	KNG1	0.0624456	0.243077	16.9513	0.256897	0.800351	1	FALSE
Q92544	Transmembrane 9 superfamily member 4	TM9SF4	0.0602669	0.11458	32.2122	0.52598	0.602505	1	FALSE
Q08188	Protein-glutamine gamma-glutamyltransferase E;Protein-glutamine gamma-glutamyltransferase E 50 kDa catalytic chain;Protein-glutamine gamma-glutamyltransferase E 27 kDa non-catalytic chain	TGM3	0.0596126	0.216406	184.159	0.275467	0.783267	1	FALSE
P10253	Lysosomal alpha-glucosidase;76 kDa lysosomal alpha-glucosidase;70 kDa lysosomal alpha-glucosidase	GAA	0.0594518	0.134856	63.3945	0.440854	0.660818	1	FALSE
P41240	Tyrosine-protein kinase CSK	CSK	0.0588701	0.228163	5.66887	0.258018	0.805503	1	FALSE
Q9UN37	Vacuolar protein sorting-associated protein 4A	VPS4A	0.0584827	0.121222	14.8925	0.482444	0.636505	1	FALSE
Q14789	Golgin subfamily B member 1	GOLGB1	0.0575105	0.183034	52.3641	0.314208	0.754612	1	FALSE
Q9NTK5	Obg-like ATPase 1	OLA1	0.0574276	0.200145	20.9276	0.28693	0.776987	1	FALSE
P01008	Antithrombin-III	SERPINC1	0.0563456	0.113669	84.6013	0.495699	0.621392	1	FALSE
Q96G03	Phosphoglucomutase-2	PGM2	0.0563265	0.129683	84.6936	0.43434	0.665146	1	FALSE
P31153	S-adenosylmethionine synthase isoform type-2	MAT2A	0.0557431	0.114808	89.3707	0.485534	0.628486	1	FALSE
P54727	UV excision repair protein RAD23 homolog B	RAD23B	0.0554901	0.137636	47.5121	0.403166	0.688635	1	FALSE
P50148	Guanine nucleotide-binding protein G(q) subunit alpha	GNAQ	0.0545572	0.152244	34.2453	0.358354	0.722278	1	FALSE
P19367	Hexokinase-1	HK1	0.054262	0.109953	297.23	0.493501	0.622023	1	FALSE
P43490	Nicotinamide phosphoribosyltransferase	NAMPT	0.0542236	0.190405	94.7658	0.284781	0.776433	1	FALSE
P52948	Nuclear pore complex protein Nup98-Nup96;Nuclear pore complex protein Nup98;Nuclear pore complex protein Nup96	NUP98	0.0513504	48.8422	2.49389	0.00105135	0.999239	1	FALSE
Q08211	ATP-dependent RNA helicase A	DHX9	0.0505943	0.131965	498.738	0.383391	0.701593	1	FALSE
P05165	Propionyl-CoA carboxylase alpha chain, mitochondrial	PCCA	0.0485032	0.085855	75.8992	0.564944	0.573778	1	FALSE
P12532	Creatine kinase U-type, mitochondrial	CKMT1A	0.0474571	0.0997987	91.103	0.475528	0.635549	1	FALSE
Q14031	Collagen alpha-6(IV) chain	COL4A6	0.0474328	36972.6	3.48999	1.28292e-06	0.999999	1	FALSE
Q96DZ1	Endoplasmic reticulum lectin 1	ERLEC1	0.0473638	28.4115	2.49426	0.00166706	0.998794	1	FALSE
P55209	Nucleosome assembly protein 1-like 1	NAP1L1	0.0472529	0.124189	29.1841	0.380492	0.706335	1	FALSE
P0DN76;Q01081	Splicing factor U2AF 35 kDa subunit	U2AF1	0.0470189	0.489569	16.4678	0.0960414	0.924647	1	FALSE
Q8TB72	Pumilio homolog 2	PUM2	0.0467753	0.18454	4.55663	0.25347	0.810938	1	FALSE
Q8N118	Cytochrome P450 4X1	CYP4X1	0.0466697	0.234991	33.3031	0.198602	0.843781	1	FALSE
Q9HA64	Ketosamine-3-kinase	FN3KRP	0.0453533	12.3914	2.49699	0.00366008	0.997352	1	FALSE
Q9H6L2	Transmembrane protein 231	TMEM231	0.0453166	0.240488	77.5913	0.188436	0.851027	1	FALSE
Q9H7X7	Intraflagellar transport protein 22 homolog	IFT22	0.0452651	0.155075	19.6855	0.291892	0.773423	1	FALSE
Q6YP21	Kynurenine--oxoglutarate transaminase 3	CCBL2	0.0448598	24421.6	5.49752	1.83689e-06	0.999999	1	FALSE
P00367	Glutamate dehydrogenase 1, mitochondrial	GLUD1	0.0445721	0.140659	172.066	0.31688	0.751719	1	FALSE
O43688	Lipid phosphate phosphohydrolase 2	PPAP2C	0.0445583	0.337293	22.144	0.132106	0.896094	1	FALSE
P31040	Succinate dehydrogenase [ubiquinone] flavoprotein subunit, mitochondrial	SDHA	0.0437354	0.0837066	209.697	0.522484	0.601885	1	FALSE
O15258	Protein RER1	RER1	0.0436815	0.125434	26.5518	0.348244	0.730403	1	FALSE
Q96RF0	Sorting nexin-18	SNX18	0.0432021	7.87375	2.50192	0.00548685	0.996029	1	FALSE
Q9NTZ6	RNA-binding protein 12	RBM12	0.0428385	0.169885	28.5082	0.252162	0.802725	1	FALSE
P98160	Basement membrane-specific heparan sulfate proteoglycan core protein;Endorepellin;LG3 peptide	HSPG2	0.0406406	0.290022	458.975	0.140129	0.888619	1	FALSE
P43487	Ran-specific GTPase-activating protein	RANBP1	0.0400966	0.144511	38.0945	0.277465	0.782923	1	FALSE
P30622	CAP-Gly domain-containing linker protein 1	CLIP1	0.0389262	0.0821129	19.3651	0.474057	0.64076	1	FALSE
P07355	Annexin A2	ANXA2	0.038248	0.13068	247.186	0.292684	0.77001	1	FALSE
Q9HC38	Glyoxalase domain-containing protein 4	GLOD4	0.0365074	0.107181	99.6673	0.340614	0.734111	1	FALSE
P49354	Protein farnesyltransferase/geranylgeranyltransferase type-1 subunit alpha	FNTA	0.0354739	0.0747059	22.7805	0.474847	0.639416	1	FALSE
P08865	40S ribosomal protein SA	RPSA	0.0341413	0.104053	227.03	0.328114	0.743128	1	FALSE
Q9Y4P9	Sperm flagellar protein 1	SPEF1	0.0323156	0.261111	35.16	0.123762	0.902209	1	FALSE
Q9HAU0	Pleckstrin homology domain-containing family A member 5	PLEKHA5	0.0312348	0.177315	45.4341	0.176154	0.860956	1	FALSE
Q9BSH5	Haloacid dehalogenase-like hydrolase domain-containing protein 3	HDHD3	0.0298904	0.0844976	25.1347	0.353742	0.726482	1	FALSE
O95373	Importin-7	IPO7	0.0257476	0.127404	37.1008	0.202094	0.840947	1	FALSE
Q9BY43	Charged multivesicular body protein 4a	CHMP4A	0.0246443	0.14728	14.8825	0.16733	0.869363	1	FALSE
P07988	Pulmonary surfactant-associated protein B	SFTPB	0.0228305	0.360524	228.871	0.0633258	0.949562	1	FALSE
Q15257	Serine/threonine-protein phosphatase 2A activator	PPP2R4	0.022632	0.0555979	61.7597	0.407066	0.685367	1	FALSE
P61313	60S ribosomal protein L15	RPL15	0.0218092	0.0790971	65.5205	0.275727	0.783626	1	FALSE
Q14247	Src substrate cortactin	CTTN	0.0202414	0.0587602	167.905	0.344474	0.730921	1	FALSE
P34897	Serine hydroxymethyltransferase, mitochondrial	SHMT2	0.0198062	0.0903452	105.119	0.219228	0.826898	1	FALSE
P55265	Double-stranded RNA-specific adenosine deaminase	ADAR	0.0197137	0.112018	51.7274	0.175986	0.860992	1	FALSE
Q9H299	SH3 domain-binding glutamic acid-rich-like protein 3	SH3BGRL3	0.0196752	0.0752888	40.5215	0.26133	0.795162	1	FALSE
Q16718	NADH dehydrogenase [ubiquinone] 1 alpha subcomplex subunit 5	NDUFA5	0.0185391	0.0928864	14.7096	0.199589	0.844535	1	FALSE
Q9UBS4	DnaJ homolog subfamily B member 11	DNAJB11	0.0166391	0.150026	37.7037	0.110908	0.912277	1	FALSE
P22102	Trifunctional purine biosynthetic protein adenosine-3;Phosphoribosylamine--glycine ligase;Phosphoribosylformylglycinamidine cyclo-ligase;Phosphoribosylglycinamide formyltransferase	GART	0.0164249	0.134859	57.6973	0.121793	0.903486	1	FALSE
Q9NZ08	Endoplasmic reticulum aminopeptidase 1	ERAP1	0.0156749	0.15251	51.5702	0.102779	0.918537	1	FALSE
Q04637	Eukaryotic translation initiation factor 4 gamma 1	EIF4G1	0.0150269	0.0818308	149.325	0.183634	0.85455	1	FALSE
P21397	Amine oxidase [flavin-containing] A	MAOA	0.0144571	0.137036	208.494	0.105499	0.916082	1	FALSE
Q06787	Fragile X mental retardation protein 1	FMR1	0.0137906	0.324141	15.6105	0.0425449	0.966604	1	FALSE
P13489	Ribonuclease inhibitor	RNH1	0.0131271	0.0961697	164.122	0.1365	0.891594	1	FALSE
P62995	Transformer-2 protein homolog beta	TRA2B	0.0126927	0.0909572	121.966	0.139546	0.889249	1	FALSE
P06753	Tropomyosin alpha-3 chain	TPM3	0.0112217	0.0517508	147.828	0.216841	0.828631	1	FALSE
Q14204	Cytoplasmic dynein 1 heavy chain 1	DYNC1H1	0.0080195	0.02817	1524.03	0.284683	0.775926	1	FALSE
Q9BS26	Endoplasmic reticulum resident protein 44	ERP44	0.00722661	0.184309	130.589	0.0392093	0.968783	1	FALSE
P60174	Triosephosphate isomerase	TPI1	0.00687529	0.121917	328.252	0.0563931	0.955063	1	FALSE
P26368	Splicing factor U2AF 65 kDa subunit	U2AF2	0.00638367	0.0648972	78.9657	0.0983659	0.921891	1	FALSE
Q02790	Peptidyl-prolyl cis-trans isomerase FKBP4;Peptidyl-prolyl cis-trans isomerase FKBP4, N-terminally processed	FKBP4	0.00592118	0.110466	56.5966	0.053602	0.957441	1	FALSE
O75348	V-type proton ATPase subunit G 1	ATP6V1G1	0.00514813	0.162931	31.6457	0.031597	0.974992	1	FALSE
P35637	RNA-binding protein FUS	FUS	0.00468717	0.0916221	37.4185	0.0511577	0.959472	1	FALSE
P15924	Desmoplakin	DSP	0.00433295	0.0305124	1660.35	0.142006	0.887092	1	FALSE
Q9Y3Z3	Deoxynucleoside triphosphate triphosphohydrolase SAMHD1	SAMHD1	0.00393003	0.0302012	556.76	0.130128	0.896512	1	FALSE
P62906	60S ribosomal protein L10a	RPL10A	0.00389869	0.0543938	153.427	0.0716752	0.942954	1	FALSE
Q15746	Myosin light chain kinase, smooth muscle;Myosin light chain kinase, smooth muscle, deglutamylated form	MYLK	0.00322536	0.0402947	36.1904	0.0800442	0.936643	1	FALSE
Q9UQE7	Structural maintenance of chromosomes protein 3	SMC3	0.00219755	0.0311631	103.836	0.0705176	0.943917	1	FALSE
Q13057	Bifunctional coenzyme A synthase;Phosphopantetheine adenylyltransferase;Dephospho-CoA kinase	COASY	0.00194954	0.155608	50.7716	0.0125286	0.990053	1	FALSE
Q13505	Metaxin-1	MTX1	0.00152226	0.18386	5.7541	0.00827944	0.993674	1	FALSE
Q9NYL9	Tropomodulin-3	TMOD3	0.00150389	0.11274	62.386	0.0133395	0.9894	1	FALSE
P11142	Heat shock cognate 71 kDa protein	HSPA8	0.000843657	0.0156193	517.003	0.0540138	0.956945	1	FALSE
O75396	Vesicle-trafficking protein SEC22b	SEC22B	0.000732045	0.0301414	161.235	0.024287	0.980654	1	FALSE
Q5SRE7	Phytanoyl-CoA dioxygenase domain-containing protein 1	PHYHD1	0.000524473	0.0260187	22.9442	0.0201575	0.984092	1	FALSE
P78371	T-complex protein 1 subunit beta	CCT2	0.000385616	0.00747838	324.518	0.0515642	0.958908	1	FALSE
P04083	Annexin A1	ANXA1	0.000340254	0.0146233	734.436	0.0232679	0.981443	1	FALSE
P35579	Myosin-9	MYH9	0.000253707	0.00599798	1333.86	0.0422987	0.966267	1	FALSE
P61626	Lysozyme C	LYZ	0.000156078	0.00817924	122.141	0.0190823	0.984807	1	FALSE
P02787	Serotransferrin	TF	6.06739e-05	0.00668853	566.565	0.00907134	0.992765	1	FALSE
P07237	Protein disulfide-isomerase	P4HB	5.34596e-05	0.00315767	519.939	0.0169301	0.986499	1	FALSE
P49411	Elongation factor Tu, mitochondrial	TUFM	4.07435e-05	0.00243602	339.847	0.0167254	0.986665	1	FALSE
P60660	Myosin light polypeptide 6	MYL6	3.07407e-05	0.00171657	124.943	0.0179082	0.985741	1	FALSE
P17655	Calpain-2 catalytic subunit	CAPN2	1.50947e-05	0.00173432	212.87	0.00870356	0.993064	1	FALSE
P47897	Glutamine--tRNA ligase	QARS	1.33396e-05	0.00108908	228.381	0.0122485	0.990238	1	FALSE
Q9UNT1;Q9UBK7	Rab-like protein 2B;Rab-like protein 2A	RABL2B;RABL2A	1.24864e-05	0.00194255	37.3862	0.00642782	0.994906	1	FALSE
P35998	26S protease regulatory subunit 7	PSMC2	1.09039e-05	0.00122456	125.73	0.00890433	0.99291	1	FALSE
P04899	Guanine nucleotide-binding protein G(i) subunit alpha-2	GNAI2	1.05781e-05	0.00144115	67.9985	0.00734004	0.994165	1	FALSE
P02810	Salivary acidic proline-rich phosphoprotein 1/2;Salivary acidic proline-rich phosphoprotein 1/2;Salivary acidic proline-rich phosphoprotein 3/4;Peptide P-C	PRH1	7.77437e-06	0.00476267	6.54563	0.00163236	0.998746	1	FALSE
Q30154	HLA class II histocompatibility antigen, DR beta 5 chain	HLA-DRB5	7.19733e-06	224.512	5.50015	3.20577e-08	1	1	FALSE
Q9NTJ5	Phosphatidylinositide phosphatase SAC1	SACM1L	5.79183e-06	0.000774459	75.6987	0.00747855	0.994053	1	FALSE
Q9BUF5	Tubulin beta-6 chain	TUBB6	4.9026e-06	0.00245163	32.4795	0.00199973	0.998417	1	FALSE
O43809	Cleavage and polyadenylation specificity factor subunit 5	NUDT21	4.80956e-06	0.00236825	78.207	0.00203085	0.998385	1	FALSE
Q15154	Pericentriolar material 1 protein	PCM1	3.6347e-06	0.000818611	74.8298	0.00444008	0.996469	1	FALSE
P13796	Plastin-2	LCP1	2.40079e-06	0.000505236	200.234	0.00475182	0.996213	1	FALSE
Q9Y6M9	NADH dehydrogenase [ubiquinone] 1 beta subcomplex subunit 9	NDUFB9	1.64641e-06	0.000716168	15.1147	0.00229892	0.998196	1	FALSE
P06748	Nucleophosmin	NPM1	1.37462e-06	0.000759686	133.336	0.00180946	0.998559	1	FALSE
P35573	Glycogen debranching enzyme;4-alpha-glucanotransferase;Amylo-alpha-1,6-glucosidase	AGL	1.28223e-06	0.000354407	107.852	0.00361797	0.99712	1	FALSE
Q15006	ER membrane protein complex subunit 2	EMC2	7.49392e-07	0.000722257	35.5299	0.00103757	0.999178	1	FALSE
P31944	Caspase-14;Caspase-14 subunit p17, mature form;Caspase-14 subunit p10, mature form;Caspase-14 subunit p20, intermediate form;Caspase-14 subunit p8, intermediate form	CASP14	5.66818e-07	0.000905312	113.54	0.000626102	0.999502	1	FALSE
Q15436	Protein transport protein Sec23A	SEC23A	5.36191e-07	0.000341417	22.7337	0.00157049	0.998761	1	FALSE
Q15008	26S proteasome non-ATPase regulatory subunit 6	PSMD6	2.73612e-07	0.000263225	72.6068	0.00103946	0.999173	1	FALSE
Q99497	Protein deglycase DJ-1	PARK7	2.56247e-07	0.000279858	210.034	0.000915635	0.99927	1	FALSE
P62140	Serine/threonine-protein phosphatase PP1-beta catalytic subunit	PPP1CB	1.78097e-07	0.000163051	55.4612	0.00109227	0.999132	1	FALSE
P50995	Annexin A11	ANXA11	1.4213e-07	0.000218533	362.065	0.00065038	0.999481	1	FALSE
P35749	Myosin-11	MYH11	1.2578e-07	0.000226531	130.189	0.000555242	0.999558	1	FALSE
Q9H2U2	Inorganic pyrophosphatase 2, mitochondrial	PPA2	1.04862e-07	0.00020095	46.9881	0.000521831	0.999586	1	FALSE
P12081	Histidine--tRNA ligase, cytoplasmic	HARS	9.20747e-08	0.000125197	88.9715	0.000735441	0.999415	1	FALSE
Q9NSC7	Alpha-N-acetylgalactosaminide alpha-2,6-sialyltransferase 1	ST6GALNAC1	7.03031e-08	0.000231074	10.8322	0.000304245	0.999763	1	FALSE
P20036	HLA class II histocompatibility antigen, DP alpha 1 chain	HLA-DPA1	6.45923e-08	0.00014926	18.6461	0.000432751	0.999659	1	FALSE
O96011	Peroxisomal membrane protein 11B	PEX11B	5.72776e-08	9.87096e-05	15.7636	0.000580264	0.999544	1	FALSE
P19404	NADH dehydrogenase [ubiquinone] flavoprotein 2, mitochondrial	NDUFV2	5.39109e-08	0.000141814	52.298	0.000380153	0.999698	1	FALSE
Q6NVY1	3-hydroxyisobutyryl-CoA hydrolase, mitochondrial	HIBCH	4.99115e-08	0.00010133	108.982	0.000492566	0.999608	1	FALSE
Q9NXB0	Meckel syndrome type 1 protein	MKS1	4.26824e-08	0.000140948	11.6605	0.000302824	0.999764	1	FALSE
P23526	Adenosylhomocysteinase	AHCY	3.95402e-08	9.3097e-05	300.551	0.00042472	0.999661	1	FALSE
Q9NVD7	Alpha-parvin	PARVA	3.4429e-08	0.000131674	24.5102	0.000261471	0.999793	1	FALSE
O94906	Pre-mRNA-processing factor 6	PRPF6	3.2877e-08	6.67421e-05	54.1319	0.000492597	0.999609	1	FALSE
Q96EC8	Protein YIPF6	YIPF6	3.1446e-08	6.76404e-05	36.4019	0.0004649	0.999632	1	FALSE
Q9Y6R7	IgGFc-binding protein	FCGBP	3.07586e-08	0.000187649	137.35	0.000163916	0.999869	1	FALSE
P62913	60S ribosomal protein L11	RPL11	2.45672e-08	0.000140214	129.528	0.000175212	0.99986	1	FALSE
P53004	Biliverdin reductase A	BLVRA	2.4359e-08	8.20008e-05	89.6276	0.000297059	0.999764	1	FALSE
P20020	Plasma membrane calcium-transporting ATPase 1	ATP2B1	2.38666e-08	7.20921e-05	11.713	0.000331058	0.999741	1	FALSE
P30566	Adenylosuccinate lyase	ADSL	2.35446e-08	0.000107998	28.7159	0.000218009	0.999828	1	FALSE
P15880	40S ribosomal protein S2	RPS2	2.29439e-08	5.98303e-05	184.381	0.000383482	0.999694	1	FALSE
P43304	Glycerol-3-phosphate dehydrogenase, mitochondrial	GPD2	2.0961e-08	5.29399e-05	154.844	0.00039594	0.999685	1	FALSE
O76021	Ribosomal L1 domain-containing protein 1	RSL1D1	2.08328e-08	8.97057e-05	13.4276	0.000232235	0.999818	1	FALSE
Q14974	Importin subunit beta-1	KPNB1	1.99925e-08	3.21262e-05	186.051	0.000622313	0.999504	1	FALSE
P06730	Eukaryotic translation initiation factor 4E	EIF4E	1.6144e-08	5.46176e-05	25.2855	0.000295582	0.999766	1	FALSE
P14543	Nidogen-1	NID1	1.48816e-08	9.68799e-05	12.4955	0.000153609	0.99988	1	FALSE
P49006	MARCKS-related protein	MARCKSL1	1.38531e-08	6.55164e-05	7.16833	0.000211445	0.999837	1	FALSE
P30044	Peroxiredoxin-5, mitochondrial	PRDX5	1.33943e-08	0.000252011	228.263	5.31495e-05	0.999958	1	FALSE
P00352	Retinal dehydrogenase 1	ALDH1A1	1.33775e-08	8.60003e-05	643.726	0.000155552	0.999876	1	FALSE
P00505	Aspartate aminotransferase, mitochondrial	GOT2	1.27378e-08	3.70623e-05	301.587	0.000343686	0.999726	1	FALSE
O75351	Vacuolar protein sorting-associated protein 4B	VPS4B	8.58408e-09	3.34018e-05	68.4347	0.000256994	0.999796	1	FALSE
Q01130	Serine/arginine-rich splicing factor 2	SRSF2	7.84501e-09	5.84618e-05	64.8874	0.00013419	0.999893	1	FALSE
O14880	Microsomal glutathione S-transferase 3	MGST3	7.63973e-09	9.52492e-05	24.316	8.02078e-05	0.999937	1	FALSE
E9PAV3	Nascent polypeptide-associated complex subunit alpha, muscle-specific form	NACA	7.28874e-09	6.66849e-05	58.1373	0.000109301	0.999913	1	FALSE
P15559	NAD(P)H dehydrogenase [quinone] 1	NQO1	7.15511e-09	6.10928e-05	50.2554	0.000117119	0.999907	1	FALSE
P08575	Receptor-type tyrosine-protein phosphatase C	PTPRC	6.78524e-09	6.28427e-05	10.0619	0.000107972	0.999916	1	FALSE
P30038	Delta-1-pyrroline-5-carboxylate dehydrogenase, mitochondrial	ALDH4A1	6.77444e-09	5.6036e-05	26.8858	0.000120894	0.999904	1	FALSE
P30043	Flavin reductase (NADPH)	BLVRB	6.7413e-09	4.42739e-05	131.28	0.000152263	0.999879	1	FALSE
Q96SI9	Spermatid perinuclear RNA-binding protein	STRBP	6.52919e-09	0.000127546	3.67767	5.11909e-05	0.999962	1	FALSE
Q15393	Splicing factor 3B subunit 3	SF3B3	6.21575e-09	2.87133e-05	236.326	0.000216477	0.999827	1	FALSE
P51114	Fragile X mental retardation syndrome-related protein 1	FXR1	4.97444e-09	3.50855e-05	30.0252	0.00014178	0.999888	1	FALSE
P15927	Replication protein A 32 kDa subunit	RPA2	4.8581e-09	0.000278541	5.67467	1.74412e-05	0.999987	1	FALSE
O75880	Protein SCO1 homolog, mitochondrial	SCO1	4.72437e-09	3.66329e-05	15.2458	0.000128965	0.999899	1	FALSE
O95232	Luc7-like protein 3	LUC7L3	3.7277e-09	2.06345e-05	57.1481	0.000180653	0.999856	1	FALSE
Q8TD19	Serine/threonine-protein kinase Nek9	NEK9	3.65054e-09	3.24031e-05	17.8177	0.00011266	0.999911	1	FALSE
Q13363	C-terminal-binding protein 1	CTBP1	3.23034e-09	3.16825e-05	81.5062	0.00010196	0.999919	1	FALSE
O15551	Claudin-3	CLDN3	3.12649e-09	2.60589e-05	13.8913	0.000119978	0.999906	1	FALSE
Q92499	ATP-dependent RNA helicase DDX1	DDX1	2.75465e-09	2.44262e-05	241.637	0.000112774	0.99991	1	FALSE
Q9Y3U8	60S ribosomal protein L36	RPL36	2.51494e-09	1.85124e-05	63.2841	0.000135852	0.999892	1	FALSE
P63173	60S ribosomal protein L38	RPL38	2.44473e-09	4.05093e-05	63.7783	6.03499e-05	0.999952	1	FALSE
P02647	Apolipoprotein A-I;Proapolipoprotein A-I;Truncated apolipoprotein A-I	APOA1	2.29465e-09	4.91532e-05	273.837	4.66836e-05	0.999963	1	FALSE
Q9NR45	Sialic acid synthase	NANS	1.56044e-09	1.66927e-05	146.539	9.34803e-05	0.999926	1	FALSE
O14936	Peripheral plasma membrane protein CASK	CASK	1.55781e-09	1.72906e-05	41.6671	9.00955e-05	0.999929	1	FALSE
P05362	Intercellular adhesion molecule 1	ICAM1	1.53709e-09	4.10781e-05	14.5531	3.74187e-05	0.999971	1	FALSE
P22061	Protein-L-isoaspartate(D-aspartate) O-methyltransferase	PCMT1	1.53101e-09	1.48703e-05	74.3325	0.000102958	0.999918	1	FALSE
Q9BS40	Latexin	LXN	1.50544e-09	2.47932e-05	40.5924	6.07198e-05	0.999952	1	FALSE
Q9UNM6	26S proteasome non-ATPase regulatory subunit 13	PSMD13	1.40636e-09	2.94948e-05	62.4707	4.76817e-05	0.999962	1	FALSE
P02452	Collagen alpha-1(I) chain	COL1A1	1.37558e-09	2.92938e-05	155.308	4.6958e-05	0.999963	1	FALSE
Q99828	Calcium and integrin-binding protein 1	CIB1	1.18881e-09	5.60471e-05	66.6626	2.12109e-05	0.999983	1	FALSE
O75800	Zinc finger MYND domain-containing protein 10	ZMYND10	1.17409e-09	5.88699e-05	32.6087	1.99438e-05	0.999984	1	FALSE
Q9UBQ5	Eukaryotic translation initiation factor 3 subunit K	EIF3K	1.08612e-09	1.39387e-05	25.5675	7.7921e-05	0.999938	1	FALSE
Q9Y277	Voltage-dependent anion-selective channel protein 3	VDAC3	1.03154e-09	1.50078e-05	100.004	6.87338e-05	0.999945	1	FALSE
P07741	Adenine phosphoribosyltransferase	APRT	9.57674e-10	1.40938e-05	77.0927	6.79499e-05	0.999946	1	FALSE
Q93009	Ubiquitin carboxyl-terminal hydrolase 7	USP7	8.63094e-10	2.36513e-05	46.2819	3.64924e-05	0.999971	1	FALSE
Q6PCE3	Glucose 1,6-bisphosphate synthase	PGM2L1	8.35241e-10	1.39104e-05	42.5569	6.00442e-05	0.999952	1	FALSE
P46063	ATP-dependent DNA helicase Q1	RECQL	6.28564e-10	2.44055e-05	35.0919	2.5755e-05	0.99998	1	FALSE
P28288	ATP-binding cassette sub-family D member 3	ABCD3	6.00574e-10	1.37032e-05	130.014	4.38272e-05	0.999965	1	FALSE
Q9Y371	Endophilin-B1	SH3GLB1	5.71427e-10	9.22498e-06	37.8869	6.19434e-05	0.999951	1	FALSE
P36578	60S ribosomal protein L4	RPL4	5.63848e-10	8.34581e-06	350.664	6.75606e-05	0.999946	1	FALSE
P07900	Heat shock protein HSP 90-alpha	HSP90AA1	4.95863e-10	1.94149e-05	429.424	2.55403e-05	0.99998	1	FALSE
Q5VYK3	Proteasome-associated protein ECM29 homolog	ECM29	4.95429e-10	1.50605e-05	18.4825	3.28959e-05	0.999974	1	FALSE
Q6EEV6;P61956;P55854	Small ubiquitin-related modifier 4;Small ubiquitin-related modifier 2;Small ubiquitin-related modifier 3	SUMO4;SUMO2;SUMO3	4.34409e-10	1.61902e-05	24.5064	2.68317e-05	0.999979	1	FALSE
Q15370	Transcription elongation factor B polypeptide 2	TCEB2	4.23713e-10	1.94266e-05	48.4864	2.1811e-05	0.999983	1	FALSE
Q6UW68	Transmembrane protein 205	TMEM205	4.07795e-10	1.36536e-05	58.8207	2.98672e-05	0.999976	1	FALSE
P63000	Ras-related C3 botulinum toxin substrate 1	RAC1	3.81416e-10	1.52172e-05	25.8035	2.50647e-05	0.99998	1	FALSE
Q8TAT6	Nuclear protein localization protein 4 homolog	NPLOC4	3.7215e-10	7.52592e-06	18.0362	4.94492e-05	0.999961	1	FALSE
P51857	3-oxo-5-beta-steroid 4-dehydrogenase	AKR1D1	3.70221e-10	1.19908e-05	43.0021	3.08754e-05	0.999976	1	FALSE
Q9Y624	Junctional adhesion molecule A	F11R	3.63812e-10	9.45261e-06	40.3495	3.84881e-05	0.999969	1	FALSE
Q13573	SNW domain-containing protein 1	SNW1	3.5665e-10	7.72377e-06	15.6712	4.61756e-05	0.999964	1	FALSE
Q5TEC6	Histone H3	HIST2H3PS2	3.43358e-10	1.58329e-05	36.4027	2.16864e-05	0.999983	1	FALSE
P55084	Trifunctional enzyme subunit beta, mitochondrial;3-ketoacyl-CoA thiolase	HADHB	3.32959e-10	1.05837e-05	219.807	3.14595e-05	0.999975	1	FALSE
Q99459	Cell division cycle 5-like protein	CDC5L	2.9299e-10	1.03868e-05	45.5932	2.8208e-05	0.999978	1	FALSE
P37802	Transgelin-2	TAGLN2	2.73779e-10	1.18188e-05	235.232	2.31647e-05	0.999982	1	FALSE
P30040	Endoplasmic reticulum resident protein 29	ERP29	2.25521e-10	1.7613e-05	82.1178	1.28042e-05	0.99999	1	FALSE
P10644	cAMP-dependent protein kinase type I-alpha regulatory subunit;cAMP-dependent protein kinase type I-alpha regulatory subunit, N-terminally processed	PRKAR1A	2.19207e-10	1.01325e-05	59.7509	2.16341e-05	0.999983	1	FALSE
P57764	Gasdermin-D	GSDMD	2.13341e-10	9.6247e-06	14.5319	2.2166e-05	0.999983	1	FALSE
Q96TA1	Niban-like protein 1	FAM129B	2.09563e-10	6.67199e-06	178.677	3.14093e-05	0.999975	1	FALSE
Q96EY8	Cob(I)yrinic acid a,c-diamide adenosyltransferase, mitochondrial	MMAB	2.06385e-10	1.30771e-05	29.9066	1.57822e-05	0.999988	1	FALSE
P62701	40S ribosomal protein S4, X isoform	RPS4X	2.06317e-10	1.37423e-05	118.808	1.50133e-05	0.999988	1	FALSE
Q8N9W5	Dynein assembly factor 3, axonemal	DNAAF3	2.05497e-10	1.8392e-05	63.7566	1.11731e-05	0.999991	1	FALSE
Q86WV6	Stimulator of interferon genes protein	TMEM173	2.05084e-10	1.09793e-05	71.7088	1.86791e-05	0.999985	1	FALSE
P08238	Heat shock protein HSP 90-beta	HSP90AB1	2.02788e-10	9.98947e-06	212.685	2.03002e-05	0.999984	1	FALSE
Q16836	Hydroxyacyl-coenzyme A dehydrogenase, mitochondrial	HADH	1.98781e-10	9.28875e-06	117.851	2.14002e-05	0.999983	1	FALSE
Q8NBX0	Saccharopine dehydrogenase-like oxidoreductase	SCCPDH	1.91577e-10	9.47451e-06	110.014	2.02203e-05	0.999984	1	FALSE
Q8NEZ3	WD repeat-containing protein 19	WDR19	1.87488e-10	2.72594e-05	68.8738	6.87792e-06	0.999995	1	FALSE
Q05519	Serine/arginine-rich splicing factor 11	SRSF11	1.75785e-10	1.89417e-05	17.8227	9.28031e-06	0.999993	1	FALSE
A0AVT1	Ubiquitin-like modifier-activating enzyme 6	UBA6	1.72333e-10	7.8456e-06	9.53034	2.19655e-05	0.999983	1	FALSE
Q9BRG1	Vacuolar protein-sorting-associated protein 25	VPS25	1.56352e-10	8.36867e-06	18.4328	1.86831e-05	0.999985	1	FALSE
P53396	ATP-citrate synthase	ACLY	1.39231e-10	3.94059e-05	168.748	3.53324e-06	0.999997	1	FALSE
Q53EV4	Leucine-rich repeat-containing protein 23	LRRC23	1.33968e-10	1.83662e-05	49.6435	7.29429e-06	0.999994	1	FALSE
Q15661;P20231	Tryptase alpha/beta-1;Tryptase beta-2	TPSAB1;TPSB2	1.26658e-10	6.01732e-05	61.8455	2.10489e-06	0.999998	1	FALSE
P63220	40S ribosomal protein S21	RPS21	1.26462e-10	4.21142e-06	109.43	3.00283e-05	0.999976	1	FALSE
Q9Y276	Mitochondrial chaperone BCS1	BCS1L	1.24345e-10	1.86901e-05	6.58026	6.65296e-06	0.999995	1	FALSE
P13584	Cytochrome P450 4B1	CYP4B1	1.15426e-10	9.15648e-06	9.74192	1.2606e-05	0.99999	1	FALSE
P47755	F-actin-capping protein subunit alpha-2	CAPZA2	1.14171e-10	4.0744e-06	105.416	2.80215e-05	0.999978	1	FALSE
O43707	Alpha-actinin-4	ACTN4	1.10492e-10	4.59997e-06	713.692	2.40202e-05	0.999981	1	FALSE
P09669	Cytochrome c oxidase subunit 6C	COX6C	1.05383e-10	5.58877e-06	51.7939	1.88562e-05	0.999985	1	FALSE
Q15631	Translin	TSN	1.04866e-10	8.33972e-06	89.2385	1.25743e-05	0.99999	1	FALSE
P46777	60S ribosomal protein L5	RPL5	1.03519e-10	4.45617e-06	177.617	2.32305e-05	0.999981	1	FALSE
Q9NZ01	Very-long-chain enoyl-CoA reductase	TECR	9.46879e-11	8.25307e-06	65.0989	1.14731e-05	0.999991	1	FALSE
Q8TEX9	Importin-4	IPO4	9.38625e-11	8.67776e-06	15.5331	1.08164e-05	0.999992	1	FALSE
P23588	Eukaryotic translation initiation factor 4B	EIF4B	9.27463e-11	4.72508e-06	97.18	1.96285e-05	0.999984	1	FALSE
P33121	Long-chain-fatty-acid--CoA ligase 1	ACSL1	8.87653e-11	9.42039e-06	15.9502	9.42268e-06	0.999993	1	FALSE
P30050	60S ribosomal protein L12	RPL12	8.81615e-11	6.27066e-06	106.295	1.40594e-05	0.999989	1	FALSE
P50851	Lipopolysaccharide-responsive and beige-like anchor protein	LRBA	8.70358e-11	6.27213e-06	288.709	1.38766e-05	0.999989	1	FALSE
P50479	PDZ and LIM domain protein 4	PDLIM4	8.6144e-11	4.39813e-06	67.0465	1.95865e-05	0.999984	1	FALSE
O75223	Gamma-glutamylcyclotransferase	GGCT	8.60382e-11	6.29833e-06	63.3576	1.36605e-05	0.999989	1	FALSE
Q8N1V2	Cilia- and flagella-associated protein 52	CFAP52	8.54953e-11	5.97703e-06	185.375	1.4304e-05	0.999989	1	FALSE
P00568	Adenylate kinase isoenzyme 1	AK1	8.44002e-11	5.29145e-06	140.582	1.59503e-05	0.999987	1	FALSE
Q05048	Cleavage stimulation factor subunit 1	CSTF1	8.41169e-11	0.000125732	2.51052	6.69018e-07	1	1	FALSE
Q96EE3	Nucleoporin SEH1	SEH1L	8.40101e-11	1.71921e-05	21.7929	4.88655e-06	0.999996	1	FALSE
P62330	ADP-ribosylation factor 6	ARF6	8.05613e-11	6.23214e-06	32.4859	1.29267e-05	0.99999	1	FALSE
Q15020	Squamous cell carcinoma antigen recognized by T-cells 3	SART3	7.80125e-11	4.52791e-06	81.4675	1.72292e-05	0.999986	1	FALSE
Q04837	Single-stranded DNA-binding protein, mitochondrial	SSBP1	7.68879e-11	5.97876e-06	66.512	1.28602e-05	0.99999	1	FALSE
Q16629	Serine/arginine-rich splicing factor 7	SRSF7	7.40324e-11	7.85563e-06	123.429	9.42412e-06	0.999992	1	FALSE
Q96C19	EF-hand domain-containing protein D2	EFHD2	7.17258e-11	3.13626e-06	97.8308	2.28698e-05	0.999982	1	FALSE
Q9BX68	Histidine triad nucleotide-binding protein 2, mitochondrial	HINT2	7.11265e-11	1.5618e-05	68.6148	4.55415e-06	0.999996	1	FALSE
Q5JST6	EF-hand domain-containing family member C2	EFHC2	6.81056e-11	6.58005e-06	116.429	1.03503e-05	0.999992	1	FALSE
Q9UIA9	Exportin-7	XPO7	6.76936e-11	5.30377e-06	67.1321	1.27633e-05	0.99999	1	FALSE
Q92598	Heat shock protein 105 kDa	HSPH1	6.69776e-11	6.87722e-06	230.066	9.73904e-06	0.999992	1	FALSE
A0AV96	RNA-binding protein 47	RBM47	6.17715e-11	6.20219e-06	42.9407	9.95963e-06	0.999992	1	FALSE
Q9NYC9	Dynein heavy chain 9, axonemal	DNAH9	6.11406e-11	6.79182e-05	311.28	9.0021e-07	0.999999	1	FALSE
P12956	X-ray repair cross-complementing protein 6	XRCC6	6.09547e-11	6.87944e-06	541.772	8.86042e-06	0.999993	1	FALSE
Q6IBS0	Twinfilin-2	TWF2	5.89855e-11	5.39454e-06	15.4721	1.09343e-05	0.999991	1	FALSE
Q9UPN3	Microtubule-actin cross-linking factor 1, isoforms 1/2/3/5	MACF1	5.79748e-11	3.8328e-06	49.9865	1.5126e-05	0.999988	1	FALSE
Q99829	Copine-1	CPNE1	5.14267e-11	5.13906e-06	83.5197	1.0007e-05	0.999992	1	FALSE
Q96KP4	Cytosolic non-specific dipeptidase	CNDP2	4.98305e-11	2.07823e-06	323.811	2.39774e-05	0.999981	1	FALSE
P60866	40S ribosomal protein S20	RPS20	4.77451e-11	3.14306e-06	106.315	1.51906e-05	0.999988	1	FALSE
P63208	S-phase kinase-associated protein 1	SKP1	4.47955e-11	3.65188e-06	31.578	1.22664e-05	0.99999	1	FALSE
P21912	Succinate dehydrogenase [ubiquinone] iron-sulfur subunit, mitochondrial	SDHB	4.46427e-11	3.65437e-06	41.9332	1.22162e-05	0.99999	1	FALSE
Q9BWM7	Sideroflexin-3	SFXN3	4.33602e-11	4.08255e-06	114.568	1.06209e-05	0.999992	1	FALSE
Q9UII2	ATPase inhibitor, mitochondrial	ATPIF1	4.23869e-11	6.15318e-06	25.3417	6.88862e-06	0.999995	1	FALSE
P49588	Alanine--tRNA ligase, cytoplasmic	AARS	4.21505e-11	2.92429e-06	84.3606	1.44139e-05	0.999989	1	FALSE
Q12765	Secernin-1	SCRN1	4.10275e-11	3.5502e-06	65.3371	1.15564e-05	0.999991	1	FALSE
Q14847	LIM and SH3 domain protein 1	LASP1	4.09328e-11	3.49285e-06	138.058	1.1719e-05	0.999991	1	FALSE
P23229	Integrin alpha-6;Integrin alpha-6 heavy chain;Integrin alpha-6 light chain;Processed integrin alpha-6	ITGA6	3.72645e-11	1.10201e-05	7.6437	3.3815e-06	0.999997	1	FALSE
P46821	Microtubule-associated protein 1B;MAP1B heavy chain;MAP1 light chain LC1	MAP1B	3.58898e-11	5.30245e-06	53.1053	6.76853e-06	0.999995	1	FALSE
Q8WUY1	Protein THEM6	THEM6	3.49058e-11	4.31432e-06	17.6281	8.09068e-06	0.999994	1	FALSE
Q8N392	Rho GTPase-activating protein 18	ARHGAP18	3.40371e-11	5.49681e-06	204.994	6.19216e-06	0.999995	1	FALSE
P58107	Epiplakin	EPPK1	3.36428e-11	2.43955e-06	619.329	1.37906e-05	0.999989	1	FALSE
Q96M32	Adenylate kinase 7	AK7	3.24399e-11	2.77994e-06	55.284	1.16693e-05	0.999991	1	FALSE
P46779	60S ribosomal protein L28	RPL28	3.18774e-11	2.34247e-06	79.9081	1.36085e-05	0.999989	1	FALSE
O00178	GTP-binding protein 1	GTPBP1	3.10921e-11	2.87848e-06	13.0712	1.08016e-05	0.999992	1	FALSE
Q01844	RNA-binding protein EWS	EWSR1	2.42586e-11	6.18937e-06	102.991	3.91939e-06	0.999997	1	FALSE
Q14240	Eukaryotic initiation factor 4A-II;Eukaryotic initiation factor 4A-II, N-terminally processed	EIF4A2	2.29135e-11	2.20058e-06	117.139	1.04125e-05	0.999992	1	FALSE
Q8N335	Glycerol-3-phosphate dehydrogenase 1-like protein	GPD1L	2.21038e-11	4.99578e-06	78.0806	4.42449e-06	0.999996	1	FALSE
P60228	Eukaryotic translation initiation factor 3 subunit E	EIF3E	2.13077e-11	1.7921e-06	122.473	1.18898e-05	0.999991	1	FALSE
Q14444	Caprin-1	CAPRIN1	2.04829e-11	2.72195e-06	59.4543	7.52507e-06	0.999994	1	FALSE
P12235	ADP/ATP translocase 1	SLC25A4	1.99e-11	1.05048e-05	29.1148	1.89437e-06	0.999999	1	FALSE
P02549	Spectrin alpha chain, erythrocytic 1	SPTA1	1.94982e-11	8.39154e-06	11.5859	2.32355e-06	0.999998	1	FALSE
A0A0G2JMH6;P01903	HLA class II histocompatibility antigen, DR alpha chain	HLA-DRA	1.94181e-11	3.69975e-06	70.5677	5.24849e-06	0.999996	1	FALSE
P50454	Serpin H1	SERPINH1	1.7109e-11	3.3221e-06	110.8	5.15004e-06	0.999996	1	FALSE
Q99584	Protein S100-A13	S100A13	1.67612e-11	2.64994e-06	38.011	6.32513e-06	0.999995	1	FALSE
Q9ULE4	Protein FAM184B	FAM184B	1.6679e-11	7.83771e-06	17.369	2.12805e-06	0.999998	1	FALSE
Q5BJF6	Outer dense fiber protein 2	ODF2	1.64929e-11	6.13769e-06	14.1743	2.68715e-06	0.999998	1	FALSE
Q12888	Tumor suppressor p53-binding protein 1	TP53BP1	1.6432e-11	1.10619e-05	82.8837	1.48545e-06	0.999999	1	FALSE
Q14103	Heterogeneous nuclear ribonucleoprotein D0	HNRNPD	1.62561e-11	8.37375e-06	196.006	1.94132e-06	0.999998	1	FALSE
Q9BXJ9	N-alpha-acetyltransferase 15, NatA auxiliary subunit	NAA15	1.54317e-11	2.82014e-06	19.3865	5.47196e-06	0.999996	1	FALSE
P32455	Interferon-induced guanylate-binding protein 1	GBP1	1.379e-11	3.63844e-06	14.7701	3.79009e-06	0.999997	1	FALSE
P26440	Isovaleryl-CoA dehydrogenase, mitochondrial	IVD	1.36588e-11	1.85003e-06	89.6298	7.383e-06	0.999994	1	FALSE
P24821	Tenascin	TNC	1.32057e-11	4.77741e-06	51.2439	2.76418e-06	0.999998	1	FALSE
Q13557	Calcium/calmodulin-dependent protein kinase type II subunit delta	CAMK2D	1.29132e-11	2.31417e-06	47.6594	5.58007e-06	0.999996	1	FALSE
Q13488	V-type proton ATPase 116 kDa subunit a isoform 3	TCIRG1	1.24383e-11	1.82671e-06	71.0807	6.8091e-06	0.999995	1	FALSE
Q9UBF2	Coatomer subunit gamma-2	COPG2	1.18339e-11	2.26306e-06	10.5441	5.22915e-06	0.999996	1	FALSE
A0AVF1	Intraflagellar transport protein 56	TTC26	1.11244e-11	7.86079e-06	22.8585	1.41518e-06	0.999999	1	FALSE
O43464	Serine protease HTRA2, mitochondrial	HTRA2	1.06514e-11	5.54469e-06	32.6092	1.92101e-06	0.999998	1	FALSE
Q9BVM2	Protein DPCD	DPCD	1.05373e-11	1.78538e-06	84.791	5.902e-06	0.999995	1	FALSE
Q16891	MICOS complex subunit MIC60	IMMT	1.02112e-11	3.01056e-06	289.134	3.39178e-06	0.999997	1	FALSE
Q9Y230	RuvB-like 2	RUVBL2	9.70669e-12	1.68763e-06	503.415	5.75167e-06	0.999995	1	FALSE
Q9Y285	Phenylalanine--tRNA ligase alpha subunit	FARSA	9.0462e-12	4.5022e-06	69.7845	2.00928e-06	0.999998	1	FALSE
Q9NSE4	Isoleucine--tRNA ligase, mitochondrial	IARS2	7.51636e-12	1.81344e-06	136.508	4.14481e-06	0.999997	1	FALSE
P0DOY3;P0DOY2			7.07049e-12	3.87927e-06	16.0722	1.82263e-06	0.999999	1	FALSE
P02730	Band 3 anion transport protein	SLC4A1	6.87697e-12	7.17073e-06	48.8443	9.59034e-07	0.999999	1	FALSE
P26232	Catenin alpha-2	CTNNA2	6.29185e-12	8.19924e-06	6.66139	7.6737e-07	0.999999	1	FALSE
Q13123	Protein Red	IK	5.76714e-12	2.8118e-06	25.8025	2.05105e-06	0.999998	1	FALSE
Q9NPH2	Inositol-3-phosphate synthase 1	ISYNA1	5.53759e-12	5.57948e-06	11.4894	9.92492e-07	0.999999	1	FALSE
P12004	Proliferating cell nuclear antigen	PCNA	5.52767e-12	1.72623e-06	27.0582	3.20216e-06	0.999997	1	FALSE
P21291	Cysteine and glycine-rich protein 1	CSRP1	4.75992e-12	1.67615e-06	17.8472	2.83979e-06	0.999998	1	FALSE
A6NMZ2	Sentan	SNTN	4.39255e-12	1.43996e-06	19.1471	3.05047e-06	0.999998	1	FALSE
Q9NX63	MICOS complex subunit MIC19	CHCHD3	4.22552e-12	1.32771e-06	46.6583	3.18257e-06	0.999997	1	FALSE
Q15149	Plectin	PLEC	4.19301e-12	3.043e-06	3342.11	1.37792e-06	0.999999	1	FALSE
P35221	Catenin alpha-1	CTNNA1	3.76652e-12	9.14523e-07	311.493	4.11857e-06	0.999997	1	FALSE
P52566	Rho GDP-dissociation inhibitor 2	ARHGDIB	2.96852e-12	2.58165e-06	78.3457	1.14985e-06	0.999999	1	FALSE
Q86Y56	Dynein assembly factor 5, axonemal	DNAAF5	2.52867e-12	3.91089e-06	103.303	6.4657e-07	0.999999	1	FALSE
Q96M91	Cilia- and flagella-associated protein 53	CFAP53	2.37158e-12	4.7525e-06	48.1135	4.99016e-07	1	1	FALSE
P0DP25;P0DP24;P0DP23			2.35899e-12	2.02747e-06	197.495	1.16352e-06	0.999999	1	FALSE
Q92878	DNA repair protein RAD50	RAD50	2.06222e-12	2.65679e-06	59.1058	7.7621e-07	0.999999	1	FALSE
P11766	Alcohol dehydrogenase class-3	ADH5	1.92519e-12	1.96667e-06	121.153	9.78911e-07	0.999999	1	FALSE
Q96P44	Collagen alpha-1(XXI) chain	COL21A1	1.15421e-12	1.28493e-06	11.8313	8.98269e-07	0.999999	1	FALSE
P30086	Phosphatidylethanolamine-binding protein 1;Hippocampal cholinergic neurostimulating peptide	PEBP1	1.15108e-12	1.64647e-06	210.625	6.99122e-07	0.999999	1	FALSE
Q9BZH6	WD repeat-containing protein 11	WDR11	9.94631e-13	8.10592e-05	2.49936	1.22704e-08	1	1	FALSE
P16050	Arachidonate 15-lipoxygenase	ALOX15	9.88844e-13	7.9512e-07	457.971	1.24364e-06	0.999999	1	FALSE
D6REC4	Cilia- and flagella-associated protein 99	CFAP99	7.07873e-13	0.0062714	2.50231	1.12873e-10	1	1	FALSE
Q13576	Ras GTPase-activating-like protein IQGAP2	IQGAP2	5.13615e-13	1.00502e-05	123.158	5.11051e-08	1	1	FALSE
P18206	Vinculin	VCL	5.67124e-14	2.43938e-06	478.371	2.32487e-08	1	1	FALSE
P12109	Collagen alpha-1(VI) chain	COL6A1	5.44234e-14	1.50083e-07	272.912	3.62621e-07	1	1	FALSE
P22314	Ubiquitin-like modifier-activating enzyme 1	UBA1	2.96733e-14	2.43714e-07	542.56	1.21754e-07	1	1	FALSE
Q9UID3	Vacuolar protein sorting-associated protein 51 homolog	VPS51	3.23491e-15	1.33884e-05	2.49413	2.4162e-10	1	1	FALSE
P49750	YLP motif-containing protein 1	YLPM1	1.98466e-15	9.44581e-06	4.97242	2.1011e-10	1	1	FALSE
P62258	14-3-3 protein epsilon	YWHAE	1.69924e-16	9.92754e-09	370.208	1.71164e-08	1	1	FALSE
Q8N573	Oxidation resistance protein 1	OXR1	9.29079e-17	6.82253e-09	10.9777	1.36178e-08	1	1	FALSE
P20292	Arachidonate 5-lipoxygenase-activating protein	ALOX5AP	6.61149e-17	8.60099e-09	8.8418	7.68689e-09	1	1	FALSE
Q8NF37	Lysophosphatidylcholine acyltransferase 1	LPCAT1	6.61079e-17	1.97129e-08	5.4986	3.35354e-09	1	1	FALSE
P15311	Ezrin	EZR	6.26213e-17	1.73045e-08	539.781	3.61878e-09	1	1	FALSE
P35232	Prohibitin	PHB	6.15634e-17	3.48979e-09	258.421	1.7641e-08	1	1	FALSE
P56134	ATP synthase subunit f, mitochondrial	ATP5J2	3.06421e-17	3.33498e-09	33.5616	9.1881e-09	1	1	FALSE
Q9NWH7	Spermatogenesis-associated protein 6	SPATA6	2.95139e-17	0.000197525	8.4854	1.49418e-13	1	1	FALSE
P02750	Leucine-rich alpha-2-glycoprotein	LRG1	1.7194e-17	0.000542413	4.45387	3.1699e-14	1	1	FALSE
P50453	Serpin B9	SERPINB9	1.51074e-17	2.48243e-09	20.6636	6.08571e-09	1	1	FALSE
P36969	Phospholipid hydroperoxide glutathione peroxidase, mitochondrial	GPX4	1.3745e-17	5.1841e-09	65.1653	2.65138e-09	1	1	FALSE
P63010	AP-2 complex subunit beta	AP2B1	1.15194e-17	4.89755e-09	70.6939	2.35207e-09	1	1	FALSE
Q9NVH1	DnaJ homolog subfamily C member 11	DNAJC11	8.52617e-18	4.02048e-09	29.0402	2.12068e-09	1	1	FALSE
Q13011	Delta(3,5)-Delta(2,4)-dienoyl-CoA isomerase, mitochondrial	ECH1	8.48479e-18	1.71036e-09	107.949	4.96083e-09	1	1	FALSE
Q6P1M3	Lethal(2) giant larvae protein homolog 2	LLGL2	6.10394e-18	2.31182e-09	86.7165	2.64032e-09	1	1	FALSE
P17844	Probable ATP-dependent RNA helicase DDX5	DDX5	3.74789e-18	1.22421e-09	184.55	3.06147e-09	1	1	FALSE
P50238	Cysteine-rich protein 1	CRIP1	2.39857e-18	1.08547e-09	36.5011	2.20971e-09	1	1	FALSE
Q9UBE0	SUMO-activating enzyme subunit 1;SUMO-activating enzyme subunit 1, N-terminally processed	SAE1	1.50395e-18	5.56168e-10	19.8545	2.70413e-09	1	1	FALSE
Q15828	Cystatin-M	CST6	9.87059e-19	8.69021e-05	4.54059	1.13583e-14	1	1	FALSE
Q92696	Geranylgeranyl transferase type-2 subunit alpha	RABGGTA	6.45733e-19	5.39072e-10	27.665	1.19786e-09	1	1	FALSE
P01877	Ig alpha-2 chain C region	IGHA2	6.19802e-19	5.35342e-10	23.4285	1.15777e-09	1	1	FALSE
Q709F0	Acyl-CoA dehydrogenase family member 11	ACAD11	5.71144e-19	4.24405e-10	14.6403	1.34575e-09	1	1	FALSE
Q6UX73	UPF0764 protein C16orf89	C16orf89	5.26555e-19	4.19024e-10	20.0049	1.25662e-09	1	1	FALSE
P84103	Serine/arginine-rich splicing factor 3	SRSF3	4.56817e-19	1.77339e-09	117.721	2.57596e-10	1	1	FALSE
Q15075	Early endosome antigen 1	EEA1	4.31337e-19	4.6625e-10	19.5369	9.2512e-10	1	1	FALSE
P83436	Conserved oligomeric Golgi complex subunit 7	COG7	3.82318e-19	4.11013e-10	13.742	9.30183e-10	1	1	FALSE
A0A0B4J1X5;A0A075B7E8		IGHV3-74;IGHV3OR16-13	3.5997e-19	4.04813e-10	9.04907	8.89225e-10	1	1	FALSE
O14907	Tax1-binding protein 3	TAX1BP3	3.52411e-19	4.78854e-05	3.46594	7.35946e-15	1	1	FALSE
P00492	Hypoxanthine-guanine phosphoribosyltransferase	HPRT1	3.50335e-19	3.57429e-10	19.1438	9.80155e-10	1	1	FALSE
P61006	Ras-related protein Rab-8A	RAB8A	3.49355e-19	3.24975e-10	14.5093	1.07502e-09	1	1	FALSE
Q5TGZ0	MICOS complex subunit MIC10	MINOS1	3.34329e-19	2.71072e-10	22.4285	1.23336e-09	1	1	FALSE
Q96BW5	Phosphotriesterase-related protein	PTER	3.26667e-19	2.98966e-10	23.954	1.09266e-09	1	1	FALSE
Q9BY67	Cell adhesion molecule 1	CADM1	3.13702e-19	0.00013188	3.38549	2.3787e-15	1	1	FALSE
Q5T1M5	FK506-binding protein 15	FKBP15	3.08075e-19	4.09525e-10	18.5947	7.52275e-10	1	1	FALSE
P0DP09;A0A0B4J2D9		IGKV1D-13	2.87694e-19	7.22501e-10	4.13433	3.98192e-10	1	1	FALSE
S4R460		IGHV3OR16-9	2.86366e-19	3.37446e-10	7.73266	8.48628e-10	1	1	FALSE
Q17RN3	Protein FAM98C	FAM98C	2.77214e-19	2.76977e-10	22.7597	1.00086e-09	1	1	FALSE
Q8NEX9	Short-chain dehydrogenase/reductase family 9C member 7	SDR9C7	2.74593e-19	3.92151e-10	7.59537	7.00224e-10	1	1	FALSE
Q86YB7	Enoyl-CoA hydratase domain-containing protein 2, mitochondrial	ECHDC2	2.67956e-19	3.83806e-10	10.4285	6.98155e-10	1	1	FALSE
Q13405	39S ribosomal protein L49, mitochondrial	MRPL49	2.64249e-19	2.46791e-10	20.9028	1.07074e-09	1	1	FALSE
Q15629	Translocating chain-associated membrane protein 1	TRAM1	2.49307e-19	3.83809e-10	17.7981	6.49561e-10	1	1	FALSE
Q99436	Proteasome subunit beta type-7	PSMB7	2.48708e-19	4.10758e-10	12.7669	6.05486e-10	1	1	FALSE
Q92804	TATA-binding protein-associated factor 2N	TAF15	2.47902e-19	3.97728e-10	15.4285	6.23295e-10	1	1	FALSE
Q9Y2Y8	Proteoglycan 3	PRG3	2.46545e-19	4.72335e-10	3.43898	5.2197e-10	1	1	FALSE
Q8IWZ6	Bardet-Biedl syndrome 7 protein	BBS7	2.44568e-19	3.96163e-10	7.42853	6.17342e-10	1	1	FALSE
Q99627	COP9 signalosome complex subunit 8	COPS8	2.38779e-19	2.9694e-10	13.4285	8.04133e-10	1	1	FALSE
Q9HA77	Probable cysteine--tRNA ligase, mitochondrial	CARS2	2.34677e-19	4.78616e-10	5.42853	4.90324e-10	1	1	FALSE
P68363;Q71U36	Tubulin alpha-1B chain;Tubulin alpha-1A chain	TUBA1B;TUBA1A	2.28124e-19	3.05005e-10	74.0846	7.47935e-10	1	1	FALSE
P42025	Beta-centractin	ACTR1B	2.26322e-19	5.11693e-10	15.5879	4.42301e-10	1	1	FALSE
P08263	Glutathione S-transferase A1;Glutathione S-transferase A1, N-terminally processed	GSTA1	2.23543e-19	5.15323e-10	46.0546	4.33792e-10	1	1	FALSE
A5YKK6	CCR4-NOT transcription complex subunit 1	CNOT1	2.15189e-19	1.95122e-10	42.3094	1.10285e-09	1	1	FALSE
P10321	HLA class I histocompatibility antigen, Cw-7 alpha chain	HLA-C	2.0615e-19	3.9349e-10	29.1599	5.23902e-10	1	1	FALSE
Q5R3I4	Tetratricopeptide repeat protein 38	TTC38	1.99499e-19	3.18128e-10	9.23752	6.27102e-10	1	1	FALSE
Q99613	Eukaryotic translation initiation factor 3 subunit C	EIF3C	1.96341e-19	3.3828e-10	6.72512	5.80409e-10	1	1	FALSE
Q9BUR5	Apolipoprotein O	APOO	1.8862e-19	2.1936e-10	22.1147	8.59864e-10	1	1	FALSE
Q13310	Polyadenylate-binding protein 4	PABPC4	1.86453e-19	1.6132e-10	45.9078	1.1558e-09	1	1	FALSE
Q92828	Coronin-2A	CORO2A	1.86066e-19	3.19552e-10	11.4355	5.82272e-10	1	1	FALSE
P52815	39S ribosomal protein L12, mitochondrial	MRPL12	1.82753e-19	1.5959e-10	43.6465	1.14514e-09	1	1	FALSE
P29218	Inositol monophosphatase 1	IMPA1	1.76697e-19	1.97367e-10	27.5762	8.95272e-10	1	1	FALSE
Q6L8Q7	2,5-phosphodiesterase 12	PDE12	1.76378e-19	3.56608e-10	9.99306	4.946e-10	1	1	FALSE
P49585	Choline-phosphate cytidylyltransferase A	PCYT1A	1.75458e-19	3.05684e-10	7.47631	5.73986e-10	1	1	FALSE
O43292	Glycosylphosphatidylinositol anchor attachment 1 protein	GPAA1	1.69525e-19	2.31283e-10	16.4387	7.32978e-10	1	1	FALSE
A6NJV1	UPF0573 protein C2orf70	C2orf70	1.67516e-19	2.48802e-10	25.5543	6.73289e-10	1	1	FALSE
Q14257	Reticulocalbin-2	RCN2	1.66315e-19	2.9302e-10	12.1878	5.67589e-10	1	1	FALSE
O00139	Kinesin-like protein KIF2A	KIF2A	1.66188e-19	3.00666e-10	52.98	5.52734e-10	1	1	FALSE
Q08752	Peptidyl-prolyl cis-trans isomerase D	PPID	1.65174e-19	3.08067e-10	31.9001	5.36164e-10	1	1	FALSE
Q14203	Dynactin subunit 1	DCTN1	1.62935e-19	3.41197e-10	131.524	4.77538e-10	1	1	FALSE
Q92896	Golgi apparatus protein 1	GLG1	1.62177e-19	1.70007e-10	76.885	9.53942e-10	1	1	FALSE
Q6P179	Endoplasmic reticulum aminopeptidase 2	ERAP2	1.61337e-19	3.31576e-10	5.42853	4.86578e-10	1	1	FALSE
P23786	Carnitine O-palmitoyltransferase 2, mitochondrial	CPT2	1.60775e-19	1.87465e-10	62.4778	8.57627e-10	1	1	FALSE
P15121	Aldose reductase	AKR1B1	1.6044e-19	2.03305e-10	65.5637	7.89158e-10	1	1	FALSE
Q9Y3F4	Serine-threonine kinase receptor-associated protein	STRAP	1.59611e-19	4.59552e-10	4.42853	3.47319e-10	1	1	FALSE
P61960	Ubiquitin-fold modifier 1	UFM1	1.5674e-19	2.33857e-10	22.5799	6.70236e-10	1	1	FALSE
P01019	Angiotensinogen;Angiotensin-1;Angiotensin-2;Angiotensin-3;Angiotensin-4;Angiotensin 1-9;Angiotensin 1-7;Angiotensin 1-5;Angiotensin 1-4	AGT	1.54745e-19	3.53282e-10	9.52714	4.38023e-10	1	1	FALSE
Q9UNX3;P61254	60S ribosomal protein L26-like 1;60S ribosomal protein L26	RPL26L1;RPL26	1.54139e-19	1.83309e-10	105.884	8.40867e-10	1	1	FALSE
Q9Y3A6	Transmembrane emp24 domain-containing protein 5	TMED5	1.53847e-19	2.73657e-10	7.13109	5.62187e-10	1	1	FALSE
P82970	High mobility group nucleosome-binding domain-containing protein 5	HMGN5	1.53108e-19	3.83337e-10	21.4285	3.9941e-10	1	1	FALSE
Q99439	Calponin-2	CNN2	1.53085e-19	2.54775e-10	32.6751	6.00863e-10	1	1	FALSE
P30049	ATP synthase subunit delta, mitochondrial	ATP5D	1.5247e-19	1.71547e-10	41.3183	8.88794e-10	1	1	FALSE
O94901	SUN domain-containing protein 1	SUN1	1.50089e-19	1.77723e-10	20.6016	8.44508e-10	1	1	FALSE
Q9NZD2	Glycolipid transfer protein	GLTP	1.48912e-19	3.59384e-10	27.28	4.14353e-10	1	1	FALSE
Q16563	Synaptophysin-like protein 1	SYPL1	1.47651e-19	1.65182e-10	17.3129	8.93869e-10	1	1	FALSE
Q86U28	Iron-sulfur cluster assembly 2 homolog, mitochondrial	ISCA2	1.47515e-19	2.07982e-10	16.4938	7.09265e-10	1	1	FALSE
Q4G0P3	Hydrocephalus-inducing protein homolog	HYDIN	1.41418e-19	4.4097e-10	18.5591	3.20697e-10	1	1	FALSE
P54920	Alpha-soluble NSF attachment protein	NAPA	1.40855e-19	1.53597e-10	62.2747	9.17047e-10	1	1	FALSE
P62910	60S ribosomal protein L32	RPL32	1.35705e-19	2.04089e-10	45.6836	6.6493e-10	1	1	FALSE
P63313	Thymosin beta-10	TMSB10	1.35665e-19	2.29463e-10	27.4946	5.91229e-10	1	1	FALSE
P26196	Probable ATP-dependent RNA helicase DDX6	DDX6	1.35416e-19	1.53582e-10	86.5896	8.81718e-10	1	1	FALSE
Q9NRK6	ATP-binding cassette sub-family B member 10, mitochondrial	ABCB10	1.35362e-19	3.71872e-10	7.55535	3.64001e-10	1	1	FALSE
P62310	U6 snRNA-associated Sm-like protein LSm3	LSM3	1.33438e-19	2.02215e-10	31.9957	6.59883e-10	1	1	FALSE
O95436	Sodium-dependent phosphate transport protein 2B	SLC34A2	1.32292e-19	3.42841e-10	27.3547	3.85871e-10	1	1	FALSE
O60341	Lysine-specific histone demethylase 1A	KDM1A	1.32258e-19	3.25695e-10	21.5923	4.0608e-10	1	1	FALSE
Q7L014	Probable ATP-dependent RNA helicase DDX46	DDX46	1.31829e-19	1.37609e-10	119.464	9.57997e-10	1	1	FALSE
Q9H9B4	Sideroflexin-1	SFXN1	1.30865e-19	1.69276e-10	73.7586	7.73086e-10	1	1	FALSE
O95837	Guanine nucleotide-binding protein subunit alpha-14	GNA14	1.30261e-19	2.47419e-10	19.8076	5.2648e-10	1	1	FALSE
O14744	Protein arginine N-methyltransferase 5;Protein arginine N-methyltransferase 5, N-terminally processed	PRMT5	1.29723e-19	1.99198e-10	63.525	6.51226e-10	1	1	FALSE
P46109	Crk-like protein	CRKL	1.28783e-19	4.30826e-10	24.6393	2.9892e-10	1	1	FALSE
P62879	Guanine nucleotide-binding protein G(I)/G(S)/G(T) subunit beta-2	GNB2	1.26641e-19	2.14002e-10	57.2794	5.91777e-10	1	1	FALSE
Q6P1A2	Lysophospholipid acyltransferase 5	LPCAT3	1.26327e-19	3.333e-10	17.0098	3.7902e-10	1	1	FALSE
Q96A33	Coiled-coil domain-containing protein 47	CCDC47	1.23328e-19	3.47748e-10	10.9906	3.54648e-10	1	1	FALSE
Q9UI10	Translation initiation factor eIF-2B subunit delta	EIF2B4	1.22316e-19	2.4016e-10	32.5104	5.09309e-10	1	1	FALSE
P36952	Serpin B5	SERPINB5	1.22307e-19	2.38834e-10	13.0539	5.12103e-10	1	1	FALSE
O43681	ATPase ASNA1	ASNA1	1.22096e-19	1.82117e-10	55.0024	6.70423e-10	1	1	FALSE
O75342	Arachidonate 12-lipoxygenase, 12R-type	ALOX12B	1.14928e-19	1.9842e-10	12.8717	5.79213e-10	1	1	FALSE
Q9NVA2	Septin-11	SEPT11	1.12204e-19	1.46751e-10	73.6652	7.64587e-10	1	1	FALSE
P56556	NADH dehydrogenase [ubiquinone] 1 alpha subcomplex subunit 6	NDUFA6	1.12045e-19	2.48313e-10	41.2383	4.51226e-10	1	1	FALSE
P62304	Small nuclear ribonucleoprotein E	SNRPE	1.11921e-19	3.02081e-10	42.5879	3.70499e-10	1	1	FALSE
O00483	Cytochrome c oxidase subunit NDUFA4	NDUFA4	1.05233e-19	1.8336e-10	23.1456	5.73915e-10	1	1	FALSE
Q9Y639	Neuroplastin	NPTN	1.04052e-19	2.53846e-10	22.4583	4.09903e-10	1	1	FALSE
P10606	Cytochrome c oxidase subunit 5B, mitochondrial	COX5B	1.02399e-19	1.54027e-10	75.1915	6.64813e-10	1	1	FALSE
Q15785	Mitochondrial import receptor subunit TOM34	TOMM34	1.01162e-19	1.44279e-10	55.6501	7.01154e-10	1	1	FALSE
P05141	ADP/ATP translocase 2;ADP/ATP translocase 2, N-terminally processed	SLC25A5	9.87849e-20	1.64174e-10	80.6163	6.01707e-10	1	1	FALSE
O43865	Putative adenosylhomocysteinase 2	AHCYL1	9.81741e-20	4.15707e-10	24.505	2.36162e-10	1	1	FALSE
Q9H1C4	Protein unc-93 homolog B1	UNC93B1	9.79483e-20	2.36179e-10	16.491	4.1472e-10	1	1	FALSE
O95758	Polypyrimidine tract-binding protein 3	PTBP3	9.78845e-20	1.72883e-10	33.1824	5.66189e-10	1	1	FALSE
P39023	60S ribosomal protein L3	RPL3	9.66007e-20	1.28906e-10	174.641	7.4939e-10	1	1	FALSE
P29400	Collagen alpha-5(IV) chain	COL4A5	9.56809e-20	2.31256e-10	5.2878	4.13744e-10	1	1	FALSE
Q9P2T1	GMP reductase 2	GMPR2	9.49929e-20	1.4383e-10	28.3824	6.60455e-10	1	1	FALSE
P25398	40S ribosomal protein S12	RPS12	9.43419e-20	1.83627e-10	78.2073	5.1377e-10	1	1	FALSE
P49406	39S ribosomal protein L19, mitochondrial	MRPL19	9.37319e-20	1.54176e-10	34.1188	6.07955e-10	1	1	FALSE
Q6TDU7	Protein CASC1	CASC1	9.17029e-20	3.59685e-10	13.5831	2.54954e-10	1	1	FALSE
Q13445	Transmembrane emp24 domain-containing protein 1	TMED1	8.90287e-20	2.29761e-10	21.8208	3.87484e-10	1	1	FALSE
Q96T51	RUN and FYVE domain-containing protein 1	RUFY1	8.62737e-20	3.60182e-10	5.35123	2.39528e-10	1	1	FALSE
B1AJZ9	Forkhead-associated domain-containing protein 1	FHAD1	8.33994e-20	4.28798e-10	18.5475	1.94496e-10	1	1	FALSE
Q8TAV4	Stomatin-like protein 3	STOML3	8.32837e-20	4.10948e-10	3.64777	2.02662e-10	1	1	FALSE
Q9P2R7	Succinyl-CoA ligase [ADP-forming] subunit beta, mitochondrial	SUCLA2	8.29031e-20	1.74332e-10	43.0387	4.75548e-10	1	1	FALSE
O43822	Protein C21orf2	C21orf2	8.20388e-20	2.55366e-10	8.57429	3.21259e-10	1	1	FALSE
Q9Y608	Leucine-rich repeat flightless-interacting protein 2	LRRFIP2	8.16739e-20	2.95369e-10	6.35264	2.76515e-10	1	1	FALSE
P07954	Fumarate hydratase, mitochondrial	FH	8.09482e-20	1.19548e-10	130.726	6.77116e-10	1	1	FALSE
P61981	14-3-3 protein gamma;14-3-3 protein gamma, N-terminally processed	YWHAG	8.07929e-20	1.49028e-10	72.643	5.42131e-10	1	1	FALSE
Q9UJY5	ADP-ribosylation factor-binding protein GGA1	GGA1	7.9885e-20	1.91909e-10	8.38225	4.16264e-10	1	1	FALSE
P14854	Cytochrome c oxidase subunit 6B1	COX6B1	7.96248e-20	1.45559e-10	66.8885	5.47026e-10	1	1	FALSE
P30041	Peroxiredoxin-6	PRDX6	7.75131e-20	1.59786e-10	303.966	4.85107e-10	1	1	FALSE
Q9UHX1	Poly(U)-binding-splicing factor PUF60	PUF60	7.74127e-20	1.21543e-10	82.6912	6.36918e-10	1	1	FALSE
Q13185	Chromobox protein homolog 3	CBX3	7.68453e-20	1.36724e-10	64.1158	5.62047e-10	1	1	FALSE
Q9NVE7	Pantothenate kinase 4	PANK4	7.54159e-20	2.28025e-10	10.4835	3.30736e-10	1	1	FALSE
Q8IU85	Calcium/calmodulin-dependent protein kinase type 1D	CAMK1D	7.35613e-20	3.87941e-10	4.85178	1.8962e-10	1	1	FALSE
Q15836	Vesicle-associated membrane protein 3	VAMP3	7.28689e-20	1.85178e-10	8.67258	3.93507e-10	1	1	FALSE
P42226	Signal transducer and activator of transcription 6	STAT6	7.26451e-20	3.59401e-10	28.1134	2.02128e-10	1	1	FALSE
Q9Y305	Acyl-coenzyme A thioesterase 9, mitochondrial	ACOT9	7.20784e-20	1.83365e-10	16.1677	3.93086e-10	1	1	FALSE
A0MZ66	Shootin-1	KIAA1598	7.20753e-20	2.09393e-10	40.9493	3.44211e-10	1	1	FALSE
Q5VTH2	Protein Flattop	CFAP126	7.01253e-20	3.04302e-10	23.4285	2.30447e-10	1	1	FALSE
Q8TDX7	Serine/threonine-protein kinase Nek7	NEK7	6.92561e-20	1.55115e-10	10.355	4.46483e-10	1	1	FALSE
Q9ULA0	Aspartyl aminopeptidase	DNPEP	6.88977e-20	1.13566e-10	115.066	6.06675e-10	1	1	FALSE
Q07617	Sperm-associated antigen 1	SPAG1	6.81971e-20	1.92611e-10	7.60557	3.54067e-10	1	1	FALSE
Q969G5	Protein kinase C delta-binding protein	PRKCDBP	6.80907e-20	2.17999e-10	4.94769	3.12344e-10	1	1	FALSE
Q13131	5-AMP-activated protein kinase catalytic subunit alpha-1	PRKAA1	6.64152e-20	1.54053e-10	40.3116	4.3112e-10	1	1	FALSE
P19224	UDP-glucuronosyltransferase 1-6	UGT1A6	6.45439e-20	2.27819e-10	13.633	2.83313e-10	1	1	FALSE
P40429	60S ribosomal protein L13a	RPL13A	6.40751e-20	1.76414e-10	74.5518	3.63208e-10	1	1	FALSE
P27348	14-3-3 protein theta	YWHAQ	6.40185e-20	1.20553e-10	85.4487	5.31042e-10	1	1	FALSE
Q3LXA3	Bifunctional ATP-dependent dihydroxyacetone kinase/FAD-AMP lyase (cyclizing);ATP-dependent dihydroxyacetone kinase;FAD-AMP lyase (cyclizing)	DAK	6.38888e-20	1.37267e-10	136.776	4.65436e-10	1	1	FALSE
A0A075B7D0		IGHV1OR15-1	6.34308e-20	6.20889e-10	5.42853	1.02161e-10	1	1	FALSE
Q9H4G4	Golgi-associated plant pathogenesis-related protein 1	GLIPR2	6.20244e-20	1.98538e-10	32.3944	3.12405e-10	1	1	FALSE
Q8TC12	Retinol dehydrogenase 11	RDH11	6.1406e-20	1.67686e-10	13.5803	3.66198e-10	1	1	FALSE
Q08945	FACT complex subunit SSRP1	SSRP1	6.01405e-20	2.58133e-10	27.0365	2.32983e-10	1	1	FALSE
Q96A35	39S ribosomal protein L24, mitochondrial	MRPL24	5.95544e-20	3.56389e-10	6.46713	1.67105e-10	1	1	FALSE
P20591	Interferon-induced GTP-binding protein Mx1;Interferon-induced GTP-binding protein Mx1, N-terminally processed	MX1	5.84026e-20	4.90072e-10	14.6295	1.19172e-10	1	1	FALSE
P42126	Enoyl-CoA delta isomerase 1, mitochondrial	ECI1	5.82792e-20	1.46725e-10	122.724	3.972e-10	1	1	FALSE
P51149	Ras-related protein Rab-7a	RAB7A	5.80249e-20	9.30207e-11	153.581	6.23785e-10	1	1	FALSE
P00325	Alcohol dehydrogenase 1B	ADH1B	5.75537e-20	1.45123e-10	62.3936	3.96586e-10	1	1	FALSE
O95881	Thioredoxin domain-containing protein 12	TXNDC12	5.66545e-20	2.14369e-10	16.5573	2.64286e-10	1	1	FALSE
Q13442	28 kDa heat- and acid-stable phosphoprotein	PDAP1	5.64185e-20	1.36595e-10	52.4281	4.13034e-10	1	1	FALSE
Q14574	Desmocollin-3	DSC3	5.63291e-20	1.68584e-10	49.9073	3.34131e-10	1	1	FALSE
Q9NSD9	Phenylalanine--tRNA ligase beta subunit	FARSB	5.536e-20	1.56546e-10	92.936	3.53634e-10	1	1	FALSE
Q13619	Cullin-4A	CUL4A	5.40354e-20	1.92473e-10	6.4358	2.80743e-10	1	1	FALSE
O94826	Mitochondrial import receptor subunit TOM70	TOMM70A	5.37537e-20	1.37282e-10	97.7978	3.91557e-10	1	1	FALSE
O60831	PRA1 family protein 2	PRAF2	5.35497e-20	1.25187e-10	9.87747	4.27758e-10	1	1	FALSE
Q6UXG2	UPF0577 protein KIAA1324	KIAA1324	5.18108e-20	1.48467e-10	28.5472	3.48973e-10	1	1	FALSE
Q7RTV0	PHD finger-like domain-containing protein 5A	PHF5A	5.15419e-20	3.92272e-10	3.01021	1.31393e-10	1	1	FALSE
P43034	Platelet-activating factor acetylhydrolase IB subunit alpha	PAFAH1B1	5.1257e-20	1.53988e-10	39.8013	3.32863e-10	1	1	FALSE
P61020	Ras-related protein Rab-5B	RAB5B	4.92609e-20	2.25531e-10	35.6474	2.18422e-10	1	1	FALSE
O60884	DnaJ homolog subfamily A member 2	DNAJA2	4.81425e-20	1.72442e-10	31.1407	2.79181e-10	1	1	FALSE
O75569	Interferon-inducible double-stranded RNA-dependent protein kinase activator A	PRKRA	4.70207e-20	1.81863e-10	13.8044	2.5855e-10	1	1	FALSE
P80404	4-aminobutyrate aminotransferase, mitochondrial	ABAT	4.69763e-20	3.04628e-10	4.95601	1.54209e-10	1	1	FALSE
Q969E2	Secretory carrier-associated membrane protein 4	SCAMP4	4.52362e-20	2.03359e-10	20.4285	2.22445e-10	1	1	FALSE
P16144	Integrin beta-4	ITGB4	4.49634e-20	1.55468e-10	14.4167	2.89214e-10	1	1	FALSE
Q8N3U4	Cohesin subunit SA-2	STAG2	4.41854e-20	3.54664e-10	3.42102	1.24584e-10	1	1	FALSE
Q96I99	Succinyl-CoA ligase [GDP-forming] subunit beta, mitochondrial	SUCLG2	4.3542e-20	1.20504e-10	131.005	3.61332e-10	1	1	FALSE
P46108	Adapter molecule crk	CRK	4.35164e-20	2.46809e-10	36.4969	1.76316e-10	1	1	FALSE
P49419	Alpha-aminoadipic semialdehyde dehydrogenase	ALDH7A1	4.34765e-20	9.49755e-11	169.439	4.57766e-10	1	1	FALSE
Q9HB40	Retinoid-inducible serine carboxypeptidase	SCPEP1	4.34406e-20	1.11022e-10	76.088	3.9128e-10	1	1	FALSE
P02652	Apolipoprotein A-II;Proapolipoprotein A-II;Truncated apolipoprotein A-II	APOA2	4.31743e-20	3.14343e-10	20.9317	1.37348e-10	1	1	FALSE
P29350	Tyrosine-protein phosphatase non-receptor type 6	PTPN6	4.27325e-20	2.57996e-10	15.7452	1.65632e-10	1	1	FALSE
Q9P2B2	Prostaglandin F2 receptor negative regulator	PTGFRN	4.23695e-20	1.54603e-10	37.5626	2.74054e-10	1	1	FALSE
P24539	ATP synthase F(0) complex subunit B1, mitochondrial	ATP5F1	4.17729e-20	1.67895e-10	100.073	2.48804e-10	1	1	FALSE
P47914	60S ribosomal protein L29	RPL29	4.16238e-20	1.15861e-10	26.5103	3.59256e-10	1	1	FALSE
P62857	40S ribosomal protein S28	RPS28	4.09879e-20	1.99506e-10	72.7563	2.05447e-10	1	1	FALSE
Q8IWA5	Choline transporter-like protein 2	SLC44A2	4.05738e-20	1.86027e-10	29.6397	2.18107e-10	1	1	FALSE
O60762	Dolichol-phosphate mannosyltransferase subunit 1	DPM1	3.91932e-20	1.26282e-10	28.7866	3.10361e-10	1	1	FALSE
Q96DY2	IQ domain-containing protein D	IQCD	3.90741e-20	2.23149e-10	16.8313	1.75103e-10	1	1	FALSE
P19525	Interferon-induced, double-stranded RNA-activated protein kinase	EIF2AK2	3.89838e-20	4.22653e-10	19.4564	9.22359e-11	1	1	FALSE
P51689	Arylsulfatase D	ARSD	3.89478e-20	2.68789e-10	6.12929	1.44901e-10	1	1	FALSE
Q9Y2W1	Thyroid hormone receptor-associated protein 3	THRAP3	3.76789e-20	9.7278e-11	120.551	3.87332e-10	1	1	FALSE
P23634	Plasma membrane calcium-transporting ATPase 4	ATP2B4	3.61999e-20	1.56213e-10	48.0819	2.31734e-10	1	1	FALSE
Q71UM5	40S ribosomal protein S27-like	RPS27L	3.48342e-20	2.97633e-10	19.152	1.17037e-10	1	1	FALSE
P07437	Tubulin beta chain	TUBB	3.45758e-20	1.58658e-10	101.515	2.17927e-10	1	1	FALSE
Q5T5P2	Sickle tail protein homolog	KIAA1217	3.44196e-20	1.3625e-10	35.3763	2.52621e-10	1	1	FALSE
Q6UXB2	VEGF coregulated chemokine 1	CXCL17	3.30931e-20	2.2337e-10	10.4493	1.48154e-10	1	1	FALSE
P27694	Replication protein A 70 kDa DNA-binding subunit;Replication protein A 70 kDa DNA-binding subunit, N-terminally processed	RPA1	3.30428e-20	2.27915e-10	61.4526	1.44979e-10	1	1	FALSE
Q9Y5K8	V-type proton ATPase subunit D	ATP6V1D	3.26137e-20	1.87811e-10	39.5982	1.73652e-10	1	1	FALSE
Q9NWB6	Arginine and glutamate-rich protein 1	ARGLU1	3.2383e-20	1.876e-10	10.1169	1.72617e-10	1	1	FALSE
P30876	DNA-directed RNA polymerase II subunit RPB2	POLR2B	3.22511e-20	8.45346e-11	56.1338	3.81513e-10	1	1	FALSE
P07311	Acylphosphatase-1	ACYP1	3.00913e-20	1.61619e-10	43.4751	1.86187e-10	1	1	FALSE
Q9UHJ6	Sedoheptulokinase	SHPK	2.94212e-20	3.31133e-10	3.41386	8.88501e-11	1	1	FALSE
Q9Y265	RuvB-like 1	RUVBL1	2.93324e-20	8.58991e-11	352.146	3.41475e-10	1	1	FALSE
P13010	X-ray repair cross-complementing protein 5	XRCC5	2.9068e-20	7.96683e-11	376.417	3.64863e-10	1	1	FALSE
Q9UBW8	COP9 signalosome complex subunit 7a	COPS7A	2.79595e-20	9.42274e-11	23.8632	2.96724e-10	1	1	FALSE
Q969H8	Myeloid-derived growth factor	MYDGF	2.72795e-20	1.09906e-10	17.4099	2.48208e-10	1	1	FALSE
Q8N4P2	Tetratricopeptide repeat protein 30B	TTC30B	2.69309e-20	5.81599e-10	13.6169	4.6305e-11	1	1	FALSE
Q14157	Ubiquitin-associated protein 2-like	UBAP2L	2.64039e-20	1.39925e-10	36.5482	1.88701e-10	1	1	FALSE
P41218	Myeloid cell nuclear differentiation antigen	MNDA	2.62371e-20	2.54529e-10	15.0001	1.03081e-10	1	1	FALSE
P32119	Peroxiredoxin-2	PRDX2	2.58774e-20	8.90178e-11	293.442	2.90699e-10	1	1	FALSE
O76027	Annexin A9	ANXA9	2.55321e-20	4.2462e-07	2.49502	6.01293e-14	1	1	FALSE
P62070	Ras-related protein R-Ras2	RRAS2	2.44534e-20	3.29251e-10	33.7973	7.42697e-11	1	1	FALSE
Q8TEA8	D-tyrosyl-tRNA(Tyr) deacylase 1	DTD1	2.41856e-20	4.49967e-10	14.5871	5.37498e-11	1	1	FALSE
O15371	Eukaryotic translation initiation factor 3 subunit D	EIF3D	2.37673e-20	1.45943e-10	73.6785	1.62853e-10	1	1	FALSE
O14828	Secretory carrier-associated membrane protein 3	SCAMP3	2.29354e-20	2.25316e-10	23.6992	1.01792e-10	1	1	FALSE
Q9BRP8	Partner of Y14 and mago	WIBG	2.26991e-20	1.61981e-10	10.2294	1.40134e-10	1	1	FALSE
Q96FV0	Leucine-rich repeat-containing protein 46	LRRC46	2.14064e-20	1.05547e-10	21.2298	2.02814e-10	1	1	FALSE
P09211	Glutathione S-transferase P	GSTP1	2.11169e-20	9.78426e-11	312.281	2.15826e-10	1	1	FALSE
Q9Y2Z0	Suppressor of G2 allele of SKP1 homolog	SUGT1	2.00505e-20	8.44702e-11	108.045	2.37368e-10	1	1	FALSE
Q13361	Microfibrillar-associated protein 5	MFAP5	1.89876e-20	8.99746e-06	3.52656	2.11032e-15	1	1	FALSE
Q12955	Ankyrin-3	ANK3	1.75071e-20	7.34338e-11	122.054	2.38407e-10	1	1	FALSE
Q9GZP4	PITH domain-containing protein 1	PITHD1	1.72623e-20	8.98702e-11	16.0963	1.92081e-10	1	1	FALSE
P26885	Peptidyl-prolyl cis-trans isomerase FKBP2	FKBP2	1.71099e-20	2.64425e-10	36.4558	6.47059e-11	1	1	FALSE
O75947	ATP synthase subunit d, mitochondrial	ATP5H	1.66766e-20	1.14492e-10	55.9694	1.45658e-10	1	1	FALSE
Q96EP5	DAZ-associated protein 1	DAZAP1	1.61335e-20	1.70665e-10	29.4431	9.4533e-11	1	1	FALSE
P35222	Catenin beta-1	CTNNB1	1.55151e-20	6.4552e-11	274.011	2.4035e-10	1	1	FALSE
P46776	60S ribosomal protein L27a	RPL27A	1.54545e-20	2.35108e-10	88.8576	6.57336e-11	1	1	FALSE
P61221	ATP-binding cassette sub-family E member 1	ABCE1	1.54176e-20	2.2445e-10	17.6426	6.86905e-11	1	1	FALSE
Q02252	Methylmalonate-semialdehyde dehydrogenase [acylating], mitochondrial	ALDH6A1	1.52591e-20	1.37137e-10	87.0856	1.1127e-10	1	1	FALSE
P78344	Eukaryotic translation initiation factor 4 gamma 2	EIF4G2	1.50216e-20	1.19555e-10	35.4702	1.25646e-10	1	1	FALSE
P08294	Extracellular superoxide dismutase [Cu-Zn]	SOD3	1.48225e-20	1.50128e-10	39.8603	9.87324e-11	1	1	FALSE
Q53GQ0	Very-long-chain 3-oxoacyl-CoA reductase	HSD17B12	1.41991e-20	2.50976e-10	36.1408	5.65755e-11	1	1	FALSE
Q6PI97	UPF0722 protein C11orf88	C11orf88	1.35175e-20	1.54019e-05	3.49924	8.77651e-16	1	1	FALSE
Q05397	Focal adhesion kinase 1	PTK2	1.34365e-20	3.39765e-10	6.49377	3.95466e-11	1	1	FALSE
P00918	Carbonic anhydrase 2	CA2	1.30534e-20	1.26676e-10	59.519	1.03045e-10	1	1	FALSE
Q13724	Mannosyl-oligosaccharide glucosidase	MOGS	1.26921e-20	1.16835e-10	78.8859	1.08632e-10	1	1	FALSE
O94874	E3 UFM1-protein ligase 1	UFL1	1.26552e-20	1.00267e-10	123.306	1.26215e-10	1	1	FALSE
P08123	Collagen alpha-2(I) chain	COL1A2	1.16605e-20	1.52774e-10	181.461	7.63252e-11	1	1	FALSE
P10809	60 kDa heat shock protein, mitochondrial	HSPD1	1.03918e-20	7.56181e-11	570.459	1.37425e-10	1	1	FALSE
P25705	ATP synthase subunit alpha, mitochondrial	ATP5A1	1.02694e-20	7.2042e-11	643.5	1.42547e-10	1	1	FALSE
Q09028	Histone-binding protein RBBP4	RBBP4	1.02133e-20	1.10099e-10	21.6686	9.27643e-11	1	1	FALSE
Q8IY95	Transmembrane protein 192	TMEM192	8.87979e-21	9.72378e-06	6.49487	9.13203e-16	1	1	FALSE
O60826	Coiled-coil domain-containing protein 22	CCDC22	8.64795e-21	9.88271e-11	14.5606	8.75059e-11	1	1	FALSE
Q15365	Poly(rC)-binding protein 1	PCBP1	8.19493e-21	1.24422e-10	142.625	6.58638e-11	1	1	FALSE
Q658L1	Protein FAM154B	FAM154B	8.18548e-21	1.24209e-10	116.159	6.59008e-11	1	1	FALSE
Q12996	Cleavage stimulation factor subunit 3	CSTF3	7.9534e-21	1.87271e-10	18.2428	4.24699e-11	1	1	FALSE
Q02878	60S ribosomal protein L6	RPL6	7.44398e-21	9.13996e-11	294.571	8.14443e-11	1	1	FALSE
Q9NWH9	SAFB-like transcription modulator	SLTM	6.81449e-21	1.80809e-10	56.5281	3.7689e-11	1	1	FALSE
P62316	Small nuclear ribonucleoprotein Sm D2	SNRPD2	6.5866e-21	1.30279e-10	108.082	5.05576e-11	1	1	FALSE
Q8TE73	Dynein heavy chain 5, axonemal	DNAH5	5.86077e-21	5.77349e-11	718.151	1.01512e-10	1	1	FALSE
P02751	Fibronectin;Anastellin;Ugl-Y1;Ugl-Y2;Ugl-Y3	FN1	5.74512e-21	6.87883e-11	278.186	8.35189e-11	1	1	FALSE
O00571	ATP-dependent RNA helicase DDX3X	DDX3X	5.14436e-21	2.16266e-10	33.8317	2.37872e-11	1	1	FALSE
P27824	Calnexin	CANX	4.83175e-21	7.9001e-11	345.284	6.11607e-11	1	1	FALSE
P05155	Plasma protease C1 inhibitor	SERPING1	4.53551e-21	1.79117e-10	18.9715	2.53214e-11	1	1	FALSE
P23141	Liver carboxylesterase 1	CES1	4.30932e-21	7.9656e-11	299.257	5.40992e-11	1	1	FALSE
P35914	Hydroxymethylglutaryl-CoA lyase, mitochondrial	HMGCL	3.77867e-21	2.94658e-10	11.4285	1.28239e-11	1	1	FALSE
Q96HS1	Serine/threonine-protein phosphatase PGAM5, mitochondrial	PGAM5	3.3625e-21	1.15838e-10	32.0103	2.90275e-11	1	1	FALSE
Q8WXF1	Paraspeckle component 1	PSPC1	2.54628e-21	9.37933e-11	106.464	2.71478e-11	1	1	FALSE
P51648	Fatty aldehyde dehydrogenase	ALDH3A2	2.47052e-21	1.15554e-10	97.7701	2.13799e-11	1	1	FALSE
Q16666	Gamma-interferon-inducible protein 16	IFI16	2.26027e-21	1.42552e-10	8.79425	1.58558e-11	1	1	FALSE
P15088	Mast cell carboxypeptidase A	CPA3	2.21704e-21	3.46797e-06	3.4945	6.3929e-16	1	1	FALSE
P14866	Heterogeneous nuclear ribonucleoprotein L	HNRNPL	1.99393e-21	9.52048e-11	236.222	2.09436e-11	1	1	FALSE
Q9NQ48	Leucine zipper transcription factor-like protein 1	LZTFL1	1.74634e-21	9.76766e-11	142.217	1.78788e-11	1	1	FALSE
P60981	Destrin	DSTN	1.43943e-21	1.37656e-10	60.208	1.04567e-11	1	1	FALSE
Q5SQI0	Alpha-tubulin N-acetyltransferase 1	ATAT1	6.79324e-22	2.26131e-05	3.64325	3.00412e-17	1	1	FALSE
P20774	Mimecan	OGN	6.50344e-22	1.22118e-10	48.0104	5.32555e-12	1	1	FALSE
Q9Y490	Talin-1	TLN1	5.77993e-22	5.01823e-11	386.14	1.15179e-11	1	1	FALSE
P05455	Lupus La protein	SSB	5.62118e-22	1.12568e-10	192.133	4.99359e-12	1	1	FALSE
P01880	Ig delta chain C region	IGHD	3.95335e-22	5.84802e-07	4.49442	6.76015e-16	1	1	FALSE
Q8TCD5	5(3)-deoxyribonucleotidase, cytosolic type	NT5C	3.22181e-22	4.2968e-06	4.47244	7.49816e-17	1	1	FALSE
Q14739	Lamin-B receptor	LBR	1.93653e-23	4.22469e-07	4.4951	4.58385e-17	1	1	FALSE
O43272	Proline dehydrogenase 1, mitochondrial	PRODH	-7.60104e-25	6.04346e-08	7.48624	-1.25773e-17	1	1	FALSE
Q7Z6K5	Arpin	ARPIN	-1.35718e-24	2.53443e-10	2.49729	-5.35498e-15	1	1	FALSE
Q9Y3C8	Ubiquitin-fold modifier-conjugating enzyme 1	UFC1	-6.14673e-23	1.38728e-10	86.9706	-4.43077e-13	1	1	FALSE
Q658P3	Metalloreductase STEAP3	STEAP3	-8.47121e-23	2.52312e-07	4.49392	-3.35744e-16	1	1	FALSE
Q16696;P20853;P11509	Cytochrome P450 2A13;Cytochrome P450 2A7;Cytochrome P450 2A6	CYP2A13;CYP2A7;CYP2A6	-8.95143e-23	3.47223e-10	3.49396	-2.57801e-13	1	1	FALSE
Q15637	Splicing factor 1	SF1	-3.07023e-22	1.2377e-10	61.8219	-2.48059e-12	1	1	FALSE
P52943	Cysteine-rich protein 2	CRIP2	-9.52485e-22	9.33046e-11	66.5076	-1.02083e-11	1	1	FALSE
Q9UQB8	Brain-specific angiogenesis inhibitor 1-associated protein 2	BAIAP2	-1.27022e-21	1.49644e-10	40.0863	-8.48832e-12	1	1	FALSE
Q8WXA9	Splicing regulatory glutamine/lysine-rich protein 1	SREK1	-1.30171e-21	2.74844e-10	3.85715	-4.73617e-12	1	1	FALSE
Q5JTV8	Torsin-1A-interacting protein 1	TOR1AIP1	-1.68532e-21	9.96734e-11	60.5714	-1.69084e-11	1	1	FALSE
Q9UHL4	Dipeptidyl peptidase 2	DPP7	-2.00206e-21	9.66505e-11	75.41	-2.07144e-11	1	1	FALSE
P30626	Sorcin	SRI	-2.18823e-21	9.34275e-11	224.423	-2.34217e-11	1	1	FALSE
P11172	Uridine 5-monophosphate synthase;Orotate phosphoribosyltransferase;Orotidine 5-phosphate decarboxylase	UMPS	-2.32831e-21	2.20906e-10	28.7018	-1.05398e-11	1	1	FALSE
Q96HJ9	UPF0562 protein C7orf55	C7orf55	-2.70082e-21	2.52341e-10	4.28749	-1.07031e-11	1	1	FALSE
P21333	Filamin-A	FLNA	-2.79513e-21	3.89133e-11	923.77	-7.18296e-11	1	1	FALSE
P25311	Zinc-alpha-2-glycoprotein	AZGP1	-3.19834e-21	1.01538e-10	231.642	-3.14989e-11	1	1	FALSE
P24752	Acetyl-CoA acetyltransferase, mitochondrial	ACAT1	-3.25384e-21	1.01741e-10	169.463	-3.19818e-11	1	1	FALSE
Q8WVC6	Dephospho-CoA kinase domain-containing protein	DCAKD	-3.36216e-21	1.34625e-10	6.80304	-2.49743e-11	1	1	FALSE
Q969V4	Tektin-1	TEKT1	-3.77713e-21	1.17837e-10	106.311	-3.20537e-11	1	1	FALSE
P46060	Ran GTPase-activating protein 1	RANGAP1	-3.85724e-21	1.22228e-10	8.30937	-3.15579e-11	1	1	FALSE
Q96MA6	Adenylate kinase 8	AK8	-4.29397e-21	9.33121e-11	140.872	-4.60173e-11	1	1	FALSE
Q96M98	Parkin coregulated gene protein	PACRG	-5.94828e-21	1.51095e-10	69.2715	-3.93679e-11	1	1	FALSE
P07738	Bisphosphoglycerate mutase	BPGM	-6.10374e-21	3.85246e-10	3.12524	-1.58437e-11	1	1	FALSE
O75635	Serpin B7	SERPINB7	-6.11473e-21	4.71966e-06	4.53122	-1.29559e-15	1	1	FALSE
P53999	Activated RNA polymerase II transcriptional coactivator p15	SUB1	-6.17373e-21	1.18854e-10	46.9123	-5.19436e-11	1	1	FALSE
P31150	Rab GDP dissociation inhibitor alpha	GDI1	-6.45413e-21	1.18657e-10	64.0502	-5.43931e-11	1	1	FALSE
P01920	HLA class II histocompatibility antigen, DQ beta 1 chain	HLA-DQB1	-6.51525e-21	2.72e-10	18.2611	-2.39531e-11	1	1	FALSE
Q96K17	Transcription factor BTF3 homolog 4	BTF3L4	-6.80337e-21	9.38258e-11	10.317	-7.25107e-11	1	1	FALSE
P00738	Haptoglobin;Haptoglobin alpha chain;Haptoglobin beta chain	HP	-7.15053e-21	1.49464e-10	68.1267	-4.78411e-11	1	1	FALSE
Q5T750	Skin-specific protein 32	XP32	-7.89111e-21	6.65942e-10	42.5822	-1.18495e-11	1	1	FALSE
P49756	RNA-binding protein 25	RBM25	-8.53408e-21	1.70371e-10	66.1498	-5.00911e-11	1	1	FALSE
P22307	Non-specific lipid-transfer protein	SCP2	-8.70169e-21	1.25323e-10	56.0608	-6.94341e-11	1	1	FALSE
O60220	Mitochondrial import inner membrane translocase subunit Tim8 A	TIMM8A	-8.84983e-21	2.80945e-10	13.4285	-3.15002e-11	1	1	FALSE
P16949	Stathmin	STMN1	-9.26834e-21	1.84083e-10	14.9517	-5.03488e-11	1	1	FALSE
Q8IW75	Serpin A12	SERPINA12	-9.81248e-21	1.43594e-10	8.87646	-6.83348e-11	1	1	FALSE
P14324	Farnesyl pyrophosphate synthase	FDPS	-1.0293e-20	2.33604e-10	35.5816	-4.40618e-11	1	1	FALSE
Q86U42	Polyadenylate-binding protein 2	PABPN1	-1.05461e-20	1.62233e-10	48.4862	-6.50059e-11	1	1	FALSE
P60903	Protein S100-A10	S100A10	-1.06137e-20	1.64019e-10	43.0258	-6.47102e-11	1	1	FALSE
O43175	D-3-phosphoglycerate dehydrogenase	PHGDH	-1.06166e-20	7.59581e-11	98.1084	-1.3977e-10	1	1	FALSE
P07195	L-lactate dehydrogenase B chain	LDHB	-1.09177e-20	1.05521e-10	303.945	-1.03464e-10	1	1	FALSE
P02042	Hemoglobin subunit delta	HBD	-1.12142e-20	1.13098e-10	85.4438	-9.91546e-11	1	1	FALSE
O43290	U4/U6.U5 tri-snRNP-associated protein 1	SART1	-1.16606e-20	1.54439e-10	20.5604	-7.55032e-11	1	1	FALSE
P62136	Serine/threonine-protein phosphatase PP1-alpha catalytic subunit	PPP1CA	-1.18626e-20	1.86718e-10	32.343	-6.35325e-11	1	1	FALSE
O14617	AP-3 complex subunit delta-1	AP3D1	-1.21732e-20	1.41312e-10	46.8362	-8.61446e-11	1	1	FALSE
P54577	Tyrosine--tRNA ligase, cytoplasmic;Tyrosine--tRNA ligase, cytoplasmic, N-terminally processed	YARS	-1.27436e-20	1.91912e-10	5.92541	-6.64031e-11	1	1	FALSE
O60313	Dynamin-like 120 kDa protein, mitochondrial;Dynamin-like 120 kDa protein, form S1	OPA1	-1.31544e-20	1.27839e-10	48.0648	-1.02898e-10	1	1	FALSE
Q6NV74	Uncharacterized protein KIAA1211-like	KIAA1211L	-1.31893e-20	2.25348e-10	11.1856	-5.85287e-11	1	1	FALSE
Q9Y646	Carboxypeptidase Q	CPQ	-1.33719e-20	1.15054e-10	10.7417	-1.16222e-10	1	1	FALSE
Q5TID7	Coiled-coil domain-containing protein 181	CCDC181	-1.34521e-20	4.11428e-10	16.4595	-3.26962e-11	1	1	FALSE
Q9BXC9	Bardet-Biedl syndrome 2 protein	BBS2	-1.41296e-20	1.83181e-05	4.47989	-7.71345e-16	1	1	FALSE
P33176	Kinesin-1 heavy chain	KIF5B	-1.43085e-20	9.63414e-11	150.005	-1.48519e-10	1	1	FALSE
O75347	Tubulin-specific chaperone A	TBCA	-1.45883e-20	1.64346e-10	96.2191	-8.87661e-11	1	1	FALSE
P10768	S-formylglutathione hydrolase	ESD	-1.49095e-20	1.15593e-10	60.2441	-1.28983e-10	1	1	FALSE
P56385	ATP synthase subunit e, mitochondrial	ATP5I	-1.49665e-20	1.1539e-10	52.2839	-1.29704e-10	1	1	FALSE
P00915	Carbonic anhydrase 1	CA1	-1.55157e-20	1.09535e-10	139.304	-1.41651e-10	1	1	FALSE
Q8TD06	Anterior gradient protein 3 homolog	AGR3	-1.552e-20	1.22884e-10	139.255	-1.26297e-10	1	1	FALSE
Q6ZR08	Dynein heavy chain 12, axonemal	DNAH12	-1.57104e-20	1.7615e-10	33.5146	-8.91875e-11	1	1	FALSE
O75161	Nephrocystin-4	NPHP4	-1.75849e-20	2.02321e-05	5.49534	-8.69159e-16	1	1	FALSE
Q9BZZ5	Apoptosis inhibitor 5	API5	-1.76527e-20	1.34864e-10	81.0611	-1.30892e-10	1	1	FALSE
Q96E40	Uncharacterized protein C9orf9	C9orf9	-1.78796e-20	2.60637e-10	84.1543	-6.85996e-11	1	1	FALSE
P40123	Adenylyl cyclase-associated protein 2	CAP2	-1.85063e-20	3.11409e-10	4.63384	-5.94275e-11	1	1	FALSE
P42566	Epidermal growth factor receptor substrate 15	EPS15	-1.90795e-20	2.67546e-10	18.7392	-7.1313e-11	1	1	FALSE
P08572	Collagen alpha-2(IV) chain;Canstatin	COL4A2	-1.94688e-20	1.4429e-10	48.2917	-1.34928e-10	1	1	FALSE
Q96FV2	Secernin-2	SCRN2	-2.04694e-20	1.51002e-10	33.3094	-1.35557e-10	1	1	FALSE
O00159	Unconventional myosin-Ic	MYO1C	-2.05165e-20	8.51303e-11	65.7624	-2.41001e-10	1	1	FALSE
Q93034	Cullin-5	CUL5	-2.05503e-20	1.73303e-10	18.3746	-1.1858e-10	1	1	FALSE
Q5T2S8	Armadillo repeat-containing protein 4	ARMC4	-2.06809e-20	1.3137e-10	69.8325	-1.57425e-10	1	1	FALSE
A8MTA8	Protein FAM166B	FAM166B	-2.07165e-20	1.64748e-10	30.7517	-1.25746e-10	1	1	FALSE
P01911	HLA class II histocompatibility antigen, DRB1-15 beta chain	HLA-DRB1	-2.07921e-20	2.91793e-10	61.1028	-7.12563e-11	1	1	FALSE
Q9Y3A5	Ribosome maturation protein SBDS	SBDS	-2.09081e-20	1.47465e-10	32.59	-1.41784e-10	1	1	FALSE
Q9C040	Tripartite motif-containing protein 2	TRIM2	-2.12166e-20	2.00403e-10	7.13675	-1.0587e-10	1	1	FALSE
P05386	60S acidic ribosomal protein P1	RPLP1	-2.19122e-20	2.93049e-10	22.6022	-7.47733e-11	1	1	FALSE
Q7Z404	Transmembrane channel-like protein 4	TMC4	-2.22274e-20	3.12091e-10	39.3809	-7.1221e-11	1	1	FALSE
O00264	Membrane-associated progesterone receptor component 1	PGRMC1	-2.29198e-20	8.52813e-11	168.315	-2.68755e-10	1	1	FALSE
P30419	Glycylpeptide N-tetradecanoyltransferase 1	NMT1	-2.38142e-20	1.00071e-10	10.8558	-2.37973e-10	1	1	FALSE
Q14980	Nuclear mitotic apparatus protein 1	NUMA1	-2.45084e-20	5.33105e-11	563.859	-4.5973e-10	1	1	FALSE
P0DPI2;A0A0B4J2D5			-2.50385e-20	1.17475e-10	38.7346	-2.13139e-10	1	1	FALSE
P61970	Nuclear transport factor 2	NUTF2	-2.57987e-20	1.56788e-10	12.7948	-1.64545e-10	1	1	FALSE
Q9H910	Hematological and neurological expressed 1-like protein	HN1L	-2.59287e-20	9.98844e-11	58.3682	-2.59587e-10	1	1	FALSE
Q9UBT2	SUMO-activating enzyme subunit 2	UBA2	-2.63722e-20	7.88462e-11	60.8146	-3.34476e-10	1	1	FALSE
Q8N0U7	Uncharacterized protein C1orf87	C1orf87	-2.70822e-20	9.27379e-11	225.907	-2.92029e-10	1	1	FALSE
P68871	Hemoglobin subunit beta;LVV-hemorphin-7;Spinorphin	HBB	-2.78153e-20	1.43864e-10	164.123	-1.93344e-10	1	1	FALSE
P45973	Chromobox protein homolog 5	CBX5	-2.91065e-20	2.06409e-10	7.85102	-1.41014e-10	1	1	FALSE
O75438	NADH dehydrogenase [ubiquinone] 1 beta subcomplex subunit 1	NDUFB1	-2.91692e-20	1.42702e-10	9.95776	-2.04406e-10	1	1	FALSE
P37108	Signal recognition particle 14 kDa protein	SRP14	-2.95985e-20	2.26933e-10	76.6558	-1.30428e-10	1	1	FALSE
O15160	DNA-directed RNA polymerases I and III subunit RPAC1	POLR1C	-3.02122e-20	2.8318e-10	14.0224	-1.06689e-10	1	1	FALSE
O60906	Sphingomyelin phosphodiesterase 2	SMPD2	-3.02764e-20	3.37802e-10	31.9022	-8.96278e-11	1	1	FALSE
Q9NQE9	Histidine triad nucleotide-binding protein 3	HINT3	-3.04383e-20	8.82034e-06	5.50574	-3.45092e-15	1	1	FALSE
Q9BXS5	AP-1 complex subunit mu-1	AP1M1	-3.09262e-20	2.6322e-10	18.323	-1.17492e-10	1	1	FALSE
Q92903	Phosphatidate cytidylyltransferase 1	CDS1	-3.2817e-20	2.92508e-10	13.5136	-1.12192e-10	1	1	FALSE
Q9UBM7	7-dehydrocholesterol reductase	DHCR7	-3.31425e-20	1.21318e-10	11.5171	-2.73188e-10	1	1	FALSE
P61978	Heterogeneous nuclear ribonucleoprotein K	HNRNPK	-3.33084e-20	8.41648e-11	533.022	-3.95753e-10	1	1	FALSE
Q9NRV9	Heme-binding protein 1	HEBP1	-3.33366e-20	1.26571e-10	32.0871	-2.63382e-10	1	1	FALSE
Q96PK6	RNA-binding protein 14	RBM14	-3.33526e-20	1.02657e-10	223.91	-3.24892e-10	1	1	FALSE
Q13509	Tubulin beta-3 chain	TUBB3	-3.5518e-20	3.68837e-10	9.67228	-9.62972e-11	1	1	FALSE
Q16543	Hsp90 co-chaperone Cdc37;Hsp90 co-chaperone Cdc37, N-terminally processed	CDC37	-3.56841e-20	2.40275e-10	40.3217	-1.48513e-10	1	1	FALSE
Q9BT22	Chitobiosyldiphosphodolichol beta-mannosyltransferase	ALG1	-3.60773e-20	1.62872e-10	11.0671	-2.21506e-10	1	1	FALSE
P08621	U1 small nuclear ribonucleoprotein 70 kDa	SNRNP70	-3.65851e-20	1.24382e-10	99.3182	-2.94135e-10	1	1	FALSE
Q9UHD8	Septin-9	SEPT9	-3.69454e-20	8.97587e-11	184.017	-4.11608e-10	1	1	FALSE
P17480	Nucleolar transcription factor 1	UBTF	-3.78772e-20	1.75957e-10	26.5966	-2.15264e-10	1	1	FALSE
P07602	Prosaposin;Saposin-A;Saposin-B-Val;Saposin-B;Saposin-C;Saposin-D	PSAP	-3.79457e-20	1.21367e-10	68.8003	-3.12653e-10	1	1	FALSE
Q9HB07	UPF0160 protein MYG1, mitochondrial	C12orf10	-3.8382e-20	1.38161e-10	68.1064	-2.77806e-10	1	1	FALSE
Q92530	Proteasome inhibitor PI31 subunit	PSMF1	-3.86291e-20	1.50006e-10	23.7086	-2.57517e-10	1	1	FALSE
P78347	General transcription factor II-I	GTF2I	-3.94532e-20	1.23401e-10	88.9166	-3.19715e-10	1	1	FALSE
O15173	Membrane-associated progesterone receptor component 2	PGRMC2	-3.95635e-20	1.68909e-10	41.9263	-2.3423e-10	1	1	FALSE
Q14498	RNA-binding protein 39	RBM39	-3.98072e-20	1.16486e-10	72.1196	-3.41735e-10	1	1	FALSE
Q13243	Serine/arginine-rich splicing factor 5	SRSF5	-4.1852e-20	1.16558e-10	78.0402	-3.59066e-10	1	1	FALSE
Q8N5M4	Tetratricopeptide repeat protein 9C	TTC9C	-4.30909e-20	2.18785e-10	5.02608	-1.96956e-10	1	1	FALSE
Q6P4E1	Protein CASC4	CASC4	-4.32217e-20	1.78113e-10	16.4938	-2.42665e-10	1	1	FALSE
Q59GN2;P62891	Putative 60S ribosomal protein L39-like 5;60S ribosomal protein L39	RPL39P5;RPL39	-4.3332e-20	2.55936e-10	17.9713	-1.69308e-10	1	1	FALSE
Q15293	Reticulocalbin-1	RCN1	-4.48677e-20	1.3919e-10	96.8553	-3.22349e-10	1	1	FALSE
P13861	cAMP-dependent protein kinase type II-alpha regulatory subunit	PRKAR2A	-4.5056e-20	1.17662e-10	154.05	-3.82927e-10	1	1	FALSE
P23246	Splicing factor, proline- and glutamine-rich	SFPQ	-4.53494e-20	9.42681e-11	382.02	-4.81068e-10	1	1	FALSE
Q9H6T3	RNA polymerase II-associated protein 3	RPAP3	-4.82104e-20	5.31071e-10	5.42853	-9.07797e-11	1	1	FALSE
Q13435	Splicing factor 3B subunit 2	SF3B2	-4.83315e-20	8.52383e-11	199.694	-5.67016e-10	1	1	FALSE
P04217	Alpha-1B-glycoprotein	A1BG	-4.94303e-20	1.27942e-10	21.3737	-3.86351e-10	1	1	FALSE
P51888	Prolargin	PRELP	-5.17552e-20	1.68698e-10	79.1405	-3.06791e-10	1	1	FALSE
O75822	Eukaryotic translation initiation factor 3 subunit J	EIF3J	-5.19113e-20	1.12029e-10	30.3397	-4.63372e-10	1	1	FALSE
Q8TBY9	WD repeat-containing protein 66	WDR66	-5.22526e-20	3.11226e-10	11.0664	-1.67893e-10	1	1	FALSE
Q9UI42	Carboxypeptidase A4	CPA4	-5.23228e-20	0.000297486	6.55354	-1.75884e-16	1	1	FALSE
O94903	Proline synthase co-transcribed bacterial homolog protein	PROSC	-5.24076e-20	1.42949e-10	33.074	-3.66617e-10	1	1	FALSE
O95865	N(G),N(G)-dimethylarginine dimethylaminohydrolase 2	DDAH2	-5.26462e-20	1.10579e-10	40.765	-4.76095e-10	1	1	FALSE
Q8TC29	Enkurin	ENKUR	-5.26649e-20	1.84607e-10	11.1087	-2.85281e-10	1	1	FALSE
Q16630	Cleavage and polyadenylation specificity factor subunit 6	CPSF6	-5.39636e-20	1.49778e-10	63.986	-3.6029e-10	1	1	FALSE
Q9HDC9	Adipocyte plasma membrane-associated protein	APMAP	-5.48248e-20	1.13261e-10	156.88	-4.84056e-10	1	1	FALSE
Q13151	Heterogeneous nuclear ribonucleoprotein A0	HNRNPA0	-5.48366e-20	1.43473e-10	111.505	-3.82208e-10	1	1	FALSE
Q9Y6M1	Insulin-like growth factor 2 mRNA-binding protein 2	IGF2BP2	-5.52372e-20	1.7266e-10	30.5703	-3.19919e-10	1	1	FALSE
Q12846	Syntaxin-4	STX4	-5.54323e-20	2.19909e-10	13.5476	-2.52069e-10	1	1	FALSE
Q9Y2B0	Protein canopy homolog 2	CNPY2	-5.55128e-20	1.35498e-10	47.5372	-4.09695e-10	1	1	FALSE
Q08722	Leukocyte surface antigen CD47	CD47	-5.59992e-20	2.58658e-10	23.6069	-2.16499e-10	1	1	FALSE
Q7L775	EPM2A-interacting protein 1	EPM2AIP1	-5.62448e-20	1.61165e-10	40.9044	-3.48988e-10	1	1	FALSE
Q9NZB2	Constitutive coactivator of PPAR-gamma-like protein 1	FAM120A	-5.63562e-20	1.01673e-10	119.663	-5.54289e-10	1	1	FALSE
Q16181	Septin-7	SEPT7	-5.69239e-20	1.36195e-10	121.483	-4.17957e-10	1	1	FALSE
Q5HYA8	Meckelin	TMEM67	-5.74072e-20	2.52345e-10	30.2328	-2.27495e-10	1	1	FALSE
O94919	Endonuclease domain-containing 1 protein	ENDOD1	-5.99951e-20	1.12734e-10	30.7412	-5.32181e-10	1	1	FALSE
Q15773	Myeloid leukemia factor 2	MLF2	-6.09085e-20	2.41305e-10	86.8719	-2.52413e-10	1	1	FALSE
Q07955	Serine/arginine-rich splicing factor 1	SRSF1	-6.21111e-20	9.40537e-11	221.729	-6.6038e-10	1	1	FALSE
Q8IW45	ATP-dependent (S)-NAD(P)H-hydrate dehydratase	CARKD	-6.25712e-20	1.39829e-10	39.4508	-4.47485e-10	1	1	FALSE
Q01432	AMP deaminase 3	AMPD3	-6.26227e-20	2.04883e-10	14.9148	-3.05651e-10	1	1	FALSE
Q99797	Mitochondrial intermediate peptidase	MIPEP	-6.27337e-20	2.07502e-10	54.0522	-3.02328e-10	1	1	FALSE
Q9H078	Caseinolytic peptidase B protein homolog	CLPB	-6.31073e-20	3.76049e-10	5.42853	-1.67817e-10	1	1	FALSE
Q96DV4	39S ribosomal protein L38, mitochondrial	MRPL38	-6.35619e-20	1.94267e-10	55.3154	-3.27188e-10	1	1	FALSE
P31025	Lipocalin-1	LCN1	-6.43073e-20	3.6475e-10	5.13705	-1.76305e-10	1	1	FALSE
P20338	Ras-related protein Rab-4A	RAB4A	-6.46593e-20	1.95086e-10	17.4164	-3.3144e-10	1	1	FALSE
Q96TC7	Regulator of microtubule dynamics protein 3	RMDN3	-6.5474e-20	2.02052e-10	54.8315	-3.24046e-10	1	1	FALSE
Q9NXA8	NAD-dependent protein deacylase sirtuin-5, mitochondrial	SIRT5	-6.58343e-20	1.46509e-10	27.9589	-4.49353e-10	1	1	FALSE
P20645	Cation-dependent mannose-6-phosphate receptor	M6PR	-6.86387e-20	1.84204e-10	35.6078	-3.72623e-10	1	1	FALSE
P02765	Alpha-2-HS-glycoprotein;Alpha-2-HS-glycoprotein chain A;Alpha-2-HS-glycoprotein chain B	AHSG	-6.87189e-20	2.25728e-10	24.2503	-3.04432e-10	1	1	FALSE
Q9Y4F1	FERM, RhoGEF and pleckstrin domain-containing protein 1	FARP1	-7.33945e-20	1.30911e-10	111.985	-5.60646e-10	1	1	FALSE
P50135	Histamine N-methyltransferase	HNMT	-7.4459e-20	1.46685e-10	42.4175	-5.07612e-10	1	1	FALSE
P29992	Guanine nucleotide-binding protein subunit alpha-11	GNA11	-7.4972e-20	1.22417e-10	34.692	-6.1243e-10	1	1	FALSE
Q9ULC5	Long-chain-fatty-acid--CoA ligase 5	ACSL5	-7.56761e-20	2.30102e-10	14.9522	-3.2888e-10	1	1	FALSE
Q9UJZ1	Stomatin-like protein 2, mitochondrial	STOML2	-7.70683e-20	1.39608e-10	94.8107	-5.52034e-10	1	1	FALSE
Q6ZMI0	Protein phosphatase 1 regulatory subunit 21	PPP1R21	-7.79604e-20	3.16168e-10	6.49377	-2.46579e-10	1	1	FALSE
Q86TX2	Acyl-coenzyme A thioesterase 1	ACOT1	-7.85864e-20	2.9174e-10	12.2793	-2.69372e-10	1	1	FALSE
Q8NDH3	Probable aminopeptidase NPEPL1	NPEPL1	-7.97257e-20	1.2707e-10	36.3705	-6.27415e-10	1	1	FALSE
P28482	Mitogen-activated protein kinase 1	MAPK1	-8.05701e-20	1.21994e-10	123.744	-6.60444e-10	1	1	FALSE
Q8TBA6	Golgin subfamily A member 5	GOLGA5	-8.07728e-20	2.5561e-10	21.4285	-3.16e-10	1	1	FALSE
Q6YN16	Hydroxysteroid dehydrogenase-like protein 2	HSDL2	-8.1251e-20	1.52266e-10	43.8835	-5.33613e-10	1	1	FALSE
P63096	Guanine nucleotide-binding protein G(i) subunit alpha-1	GNAI1	-8.24022e-20	1.83545e-10	32.0623	-4.48948e-10	1	1	FALSE
Q9NX40	OCIA domain-containing protein 1	OCIAD1	-8.38304e-20	1.11025e-10	43.003	-7.55057e-10	1	1	FALSE
Q9H977	WD repeat-containing protein 54	WDR54	-8.48089e-20	2.14799e-10	43.3933	-3.9483e-10	1	1	FALSE
O76094	Signal recognition particle subunit SRP72	SRP72	-8.59502e-20	1.9988e-10	47.7452	-4.30008e-10	1	1	FALSE
P57053;O60814	Histone H2B type F-S;Histone H2B type 1-K	H2BFS;HIST1H2BK	-8.59965e-20	3.56531e-10	3.53154	-2.41203e-10	1	1	FALSE
Q9UKK9	ADP-sugar pyrophosphatase	NUDT5	-8.64322e-20	1.85129e-10	47.0615	-4.66874e-10	1	1	FALSE
Q8IY31	Intraflagellar transport protein 20 homolog	IFT20	-8.64813e-20	4.7245e-10	7.42853	-1.83049e-10	1	1	FALSE
Q7L5N7	Lysophosphatidylcholine acyltransferase 2	LPCAT2	-8.71516e-20	3.31247e-10	9.47432	-2.63102e-10	1	1	FALSE
P22352	Glutathione peroxidase 3	GPX3	-8.78367e-20	2.21348e-10	14.6453	-3.96826e-10	1	1	FALSE
P09874	Poly [ADP-ribose] polymerase 1	PARP1	-8.93216e-20	1.12956e-10	77.1015	-7.90766e-10	1	1	FALSE
Q9NRX2	39S ribosomal protein L17, mitochondrial	MRPL17	-9.0117e-20	1.71712e-10	23.2779	-5.24816e-10	1	1	FALSE
Q5JR98	Tctex1 domain-containing protein 4	TCTEX1D4	-9.18033e-20	1.89917e-10	48.6199	-4.83387e-10	1	1	FALSE
Q6P1N0	Coiled-coil and C2 domain-containing protein 1A	CC2D1A	-9.22986e-20	1.99543e-10	37.4645	-4.6255e-10	1	1	FALSE
Q02083	N-acylethanolamine-hydrolyzing acid amidase;N-acylethanolamine-hydrolyzing acid amidase subunit alpha;N-acylethanolamine-hydrolyzing acid amidase subunit beta	NAAA	-9.27262e-20	1.79431e-10	8.8549	-5.1678e-10	1	1	FALSE
O75475	PC4 and SFRS1-interacting protein	PSIP1	-9.29313e-20	2.28893e-10	39.5819	-4.06004e-10	1	1	FALSE
P55042	GTP-binding protein RAD	RRAD	-9.37618e-20	1.68099e-10	34.1585	-5.57777e-10	1	1	FALSE
Q13045	Protein flightless-1 homolog	FLII	-9.38312e-20	1.0882e-10	134.083	-8.62257e-10	1	1	FALSE
P20339	Ras-related protein Rab-5A	RAB5A	-9.47947e-20	1.57202e-10	32.6112	-6.03013e-10	1	1	FALSE
Q14108	Lysosome membrane protein 2	SCARB2	-9.64206e-20	1.39712e-10	108.272	-6.90138e-10	1	1	FALSE
P49959	Double-strand break repair protein MRE11A	MRE11A	-9.73562e-20	2.12185e-10	15.471	-4.58827e-10	1	1	FALSE
P09429	High mobility group protein B1	HMGB1	-9.82015e-20	2.66974e-10	51.1619	-3.67832e-10	1	1	FALSE
Q8IV08	Phospholipase D3	PLD3	-9.83744e-20	2.03298e-10	48.9074	-4.83893e-10	1	1	FALSE
Q9Y5M8	Signal recognition particle receptor subunit beta	SRPRB	-9.88194e-20	1.42356e-10	54.4111	-6.94174e-10	1	1	FALSE
Q9NX14	NADH dehydrogenase [ubiquinone] 1 beta subcomplex subunit 11, mitochondrial	NDUFB11	-1.00139e-19	1.95022e-10	24.4651	-5.13474e-10	1	1	FALSE
Q9NUQ2	1-acyl-sn-glycerol-3-phosphate acyltransferase epsilon	AGPAT5	-1.00284e-19	1.76313e-10	16.4883	-5.68786e-10	1	1	FALSE
P02749	Beta-2-glycoprotein 1	APOH	-1.03076e-19	2.32078e-10	42.4911	-4.44142e-10	1	1	FALSE
Q4G0X9	Coiled-coil domain-containing protein 40	CCDC40	-1.03341e-19	1.73598e-10	46.1166	-5.95287e-10	1	1	FALSE
P51159	Ras-related protein Rab-27A	RAB27A	-1.03793e-19	2.36637e-10	31.4285	-4.38616e-10	1	1	FALSE
P02786	Transferrin receptor protein 1;Transferrin receptor protein 1, serum form	TFRC	-1.05343e-19	2.04805e-10	6.8043	-5.14356e-10	1	1	FALSE
P50579	Methionine aminopeptidase 2	METAP2	-1.10017e-19	3.2104e-10	24.4977	-3.42691e-10	1	1	FALSE
Q9BY49	Peroxisomal trans-2-enoyl-CoA reductase	PECR	-1.10736e-19	3.98234e-10	11.4285	-2.78068e-10	1	1	FALSE
Q96LJ7	Dehydrogenase/reductase SDR family member 1	DHRS1	-1.12839e-19	3.02997e-10	15.5352	-3.72409e-10	1	1	FALSE
Q04206	Transcription factor p65	RELA	-1.17271e-19	3.32216e-10	24.0284	-3.52998e-10	1	1	FALSE
P54819	Adenylate kinase 2, mitochondrial;Adenylate kinase 2, mitochondrial, N-terminally processed	AK2	-1.20188e-19	1.34683e-10	114.459	-8.92372e-10	1	1	FALSE
[truncated: 919 more rows]

## Sheet: Fib_HoneyComb-Fib_Unin_Airway
	Protein.names	Gene.names	Log2	se	df	Tval	pval	FDR	signif
[truncated: 2,957 more rows]
