# Supplementary material for: Morphologically intact airways in lung fibrosis have an abnormal proteome
Source: Respir Res. 2023 Apr 1;24:99. doi: 10.1186/s12931-023-02400-x (PMC10066954; doi:10.1186/s12931-023-02400-x)
Supplement: Supplementary file 4 — Additional file 4. Significantly changed proteins in heatmap. [file 12931_2023_2400_MOESM4_ESM.xlsx]

## Sheet: List of Sign. Proteins
	Protein.names	Gene.names	Fibrotic HC airway (log2)	Fibrotic Uninvolved Airway (Log2)	Fibrotic HC airway (FDR)	Fibrotic uninvolved airway (FDR)	signif	signif
Q8TDL5	BPI fold-containing family B member 1	BPIFB1	4.76283	0.797611	7.27713e-09	0.700176	TRUE	FALSE
P25815	Protein S100-P	S100P	4.46618	1.6949	0.000739438	0.362301	TRUE	FALSE
Q9UGM3	Deleted in malignant brain tumors 1 protein	DMBT1	3.65261	1.9079	7.72405e-06	0.0312612	TRUE	TRUE
P05109	Protein S100-A8;Protein S100-A8, N-terminally processed	S100A8	3.59282	3.15079	2.56748e-08	1.90976e-06	TRUE	TRUE
Q9BVQ7	Spermatogenesis-associated protein 5-like protein 1	SPATA5L1	3.41951	3.03935	8.82795e-10	1.29451e-08	TRUE	TRUE
P59666;P59665	Neutrophil defensin 3;HP 3-56;Neutrophil defensin 2;Neutrophil defensin 1;HP 1-56;Neutrophil defensin 2	DEFA3;DEFA1	3.22684	2.1554	3.04143e-07	0.000789936	TRUE	TRUE
P08246	Neutrophil elastase	ELANE	3.03591	1.67213	0.000751193	0.0855765	TRUE	FALSE
Q9HC84	Mucin-5B	MUC5B	3.01093	-0.636981	8.82192e-09	0.509056	TRUE	FALSE
P61803	Dolichyl-diphosphooligosaccharide--protein glycosyltransferase subunit DAD1	DAD1	2.92447	2.7551	1.58738e-11	1.14036e-10	TRUE	TRUE
P13473	Lysosome-associated membrane glycoprotein 2	LAMP2	2.89958	2.50287	1.50245e-08	6.73665e-07	TRUE	TRUE
Q8N2U0	Transmembrane protein 256	TMEM256	2.8681	2.82064	0.000428026	0.000893631	TRUE	TRUE
P60842	Eukaryotic initiation factor 4A-I	EIF4A1	2.84688	2.4623	6.53025e-24	1.02177e-18	TRUE	TRUE
P29508	Serpin B3	SERPINB3	2.74285	1.821	4.90737e-05	0.0160182	TRUE	TRUE
P08311	Cathepsin G	CTSG	2.50382	1.17665	2.67918e-05	0.0908767	TRUE	FALSE
O43169	Cytochrome b5 type B	CYB5B	2.47492	2.70717	0.00032469	0.000243105	TRUE	TRUE
P61619	Protein transport protein Sec61 subunit alpha isoform 1	SEC61A1	2.42448	2.08473	1.84999e-05	0.000221931	TRUE	TRUE
P46926	Glucosamine-6-phosphate isomerase 1	GNPDA1	2.41088	1.89737	0.000145426	0.00201956	TRUE	TRUE
P14406	Cytochrome c oxidase subunit 7A2, mitochondrial	COX7A2	2.39631	2.43316	0.000164043	0.000263023	TRUE	TRUE
Q9NUQ6	SPATS2-like protein	SPATS2L	2.36718	1.73559	0.000239714	0.00944074	TRUE	TRUE
Q15907	Ras-related protein Rab-11B	RAB11B	2.13378	2.4645	0.000861271	0.000926723	TRUE	TRUE
Q9Y3B3	Transmembrane emp24 domain-containing protein 7	TMED7	2.11431	1.62447	2.99043e-07	9.01045e-05	TRUE	TRUE
P46778	60S ribosomal protein L21	RPL21	2.10056	1.99326	3.48421e-07	2.81639e-06	TRUE	TRUE
Q12905	Interleukin enhancer-binding factor 2	ILF2	2.08396	1.99905	8.90301e-14	8.12872e-13	TRUE	TRUE
P36406	E3 ubiquitin-protein ligase TRIM23	TRIM23	2.05147	2.03278	0.00549852	0.0100523	TRUE	TRUE
P28676	Grancalcin	GCA	2.04003	1.56063	0.000350404	0.0062034	TRUE	TRUE
Q9UDW1	Cytochrome b-c1 complex subunit 9	UQCR10	2.02614	2.01694	0.00138408	0.00276003	TRUE	TRUE
P07858	Cathepsin B;Cathepsin B light chain;Cathepsin B heavy chain	CTSB	2.01383	0.905726	8.82192e-09	0.0163976	TRUE	TRUE
Q9NWV4	UPF0587 protein C1orf123	C1orf123	1.99565	1.95955	0.00159174	0.00320898	TRUE	TRUE
P55809	Succinyl-CoA:3-ketoacid coenzyme A transferase 1, mitochondrial	OXCT1	1.97291	1.34902	0.00140176	0.0312587	TRUE	TRUE
O00487	26S proteasome non-ATPase regulatory subunit 14	PSMD14	1.97269	1.40834	1.04497e-06	0.00016138	TRUE	TRUE
A0A075B7B8		IGHV3OR16-12	1.94371	1.23525	0.000140916	0.0142845	TRUE	TRUE
O43760	Synaptogyrin-2	SYNGR2	1.91672	1.11788	2.59506e-07	0.00334962	TRUE	TRUE
A0A0A0MRZ8;P04433	Ig kappa chain V-III region VG	IGKV3D-11	1.9123	1.13816	0.000377583	0.0415091	TRUE	TRUE
P06702	Protein S100-A9	S100A9	1.90496	1.52003	0.00204243	0.0270994	TRUE	TRUE
P05164	Myeloperoxidase;Myeloperoxidase;89 kDa myeloperoxidase;84 kDa myeloperoxidase;Myeloperoxidase light chain;Myeloperoxidase heavy chain	MPO	1.87857	0.735412	0.00100814	0.399096	TRUE	FALSE
Q9UHG3	Prenylcysteine oxidase 1	PCYOX1	1.84896	1.62876	2.59506e-07	1.29259e-05	TRUE	TRUE
P01591	Immunoglobulin J chain	IGJ	1.84081	0.288131	0.00229761	1	TRUE	FALSE
Q99735	Microsomal glutathione S-transferase 2	MGST2	1.83229	1.49928	0.000292936	0.00324173	TRUE	TRUE
Q2TAY7	WD40 repeat-containing protein SMU1;WD40 repeat-containing protein SMU1, N-terminally processed	SMU1	1.81958	2.08139	0.00124646	0.000534599	TRUE	TRUE
O00410	Importin-5	IPO5	1.80777	1.47846	1.36947e-05	0.000243105	TRUE	TRUE
P30536	Translocator protein	TSPO	1.79737	1.6763	0.000751193	0.00276078	TRUE	TRUE
O95994	Anterior gradient protein 2 homolog	AGR2	1.79018	0.256923	0.00138806	1	TRUE	FALSE
Q96AG4	Leucine-rich repeat-containing protein 59	LRRC59	1.764	1.4182	2.32725e-06	0.000207237	TRUE	TRUE
P01857	Ig gamma-1 chain C region	IGHG1	1.73161	1.13789	0.00299213	0.0956838	TRUE	FALSE
P00846	ATP synthase subunit a	MT-ATP6	1.72667	1.5096	0.00679028	0.0279259	TRUE	TRUE
Q15517	Corneodesmosin	CDSN	1.71801	1.65023	0.000389767	0.000154754	TRUE	TRUE
P21980	Protein-glutamine gamma-glutamyltransferase 2	TGM2	1.71136	0.585447	0.000232776	0.439915	TRUE	FALSE
P63167	Dynein light chain 1, cytoplasmic	DYNLL1	1.705	1.73518	0.00112585	0.0017251	TRUE	TRUE
P61086	Ubiquitin-conjugating enzyme E2 K	UBE2K	1.70465	1.22293	0.0148648	0.0818921	TRUE	FALSE
P49207	60S ribosomal protein L34	RPL34	1.66327	1.32743	4.18468e-06	0.000177779	TRUE	TRUE
P20160	Azurocidin	AZU1	1.65813	1.00835	0.0264659	0.282402	TRUE	FALSE
P02788	Lactotransferrin;Lactoferricin-H;Kaliocin-1;Lactoferroxin-A;Lactoferroxin-B;Lactoferroxin-C	LTF	1.64719	0.215002	0.000911653	1	TRUE	FALSE
Q9UL46	Proteasome activator complex subunit 2	PSME2	1.63905	0.947869	1.04497e-06	0.00989868	TRUE	TRUE
P47929	Galectin-7	LGALS7	1.63804	1.6659	0.0203571	0.0304525	TRUE	TRUE
P49755	Transmembrane emp24 domain-containing protein 10	TMED10	1.63489	1.57145	1.20545e-05	8.66245e-05	TRUE	TRUE
O00267	Transcription elongation factor SPT5	SUPT5H	1.63082	1.67364	0.0135455	0.0195497	TRUE	TRUE
O15144	Actin-related protein 2/3 complex subunit 2	ARPC2	1.62553	1.3284	1.58738e-11	7.98657e-08	TRUE	TRUE
O15498	Synaptobrevin homolog YKT6	YKT6	1.60782	1.19109	0.0390639	0.146916	TRUE	FALSE
P01876	Ig alpha-1 chain C region	IGHA1	1.60431	0.263448	0.00829411	1	TRUE	FALSE
P62854	40S ribosomal protein S26	RPS26	1.6017	1.46773	0.000301533	0.00150411	TRUE	TRUE
P00403	Cytochrome c oxidase subunit 2	MT-CO2	1.59158	1.35003	6.45869e-06	0.000243105	TRUE	TRUE
P22392;O60361	Nucleoside diphosphate kinase B;Putative nucleoside diphosphate kinase	NME2;NME2P1	1.58789	0.961599	0.000117909	0.0289379	TRUE	TRUE
A0A0C4DH68;A0A075B6R9		IGKV2-24;IGKV2D-24	1.58278	0.854735	0.0290228	0.429562	TRUE	FALSE
P27635	60S ribosomal protein L10	RPL10	1.58148	1.11819	0.000380157	0.0255052	TRUE	TRUE
P00966	Argininosuccinate synthase	ASS1	1.5684	0.477159	1.14752e-08	0.182701	TRUE	FALSE
P30838	Aldehyde dehydrogenase, dimeric NADP-preferring	ALDH3A1	1.55976	0.375742	5.0654e-06	0.571323	TRUE	FALSE
P49720	Proteasome subunit beta type-3	PSMB3	1.55787	1.26362	8.49755e-08	2.09922e-05	TRUE	TRUE
P51571	Translocon-associated protein subunit delta	SSR4	1.53772	1.25109	6.74622e-07	6.1848e-05	TRUE	TRUE
P30048	Thioredoxin-dependent peroxide reductase, mitochondrial	PRDX3	1.53028	1.46357	0.000147571	0.000556227	TRUE	TRUE
P01024	Complement C3;Complement C3 beta chain;C3-beta-c;Complement C3 alpha chain;C3a anaphylatoxin;Acylation stimulating protein;Complement C3b alpha chain;Complement C3c alpha chain fragment 1;Complement C3dg fragment;Complement C3g fragment;Complement C3d fragment;Complement C3f fragment;Complement C3c alpha chain fragment 2	C3	1.51312	0.632267	0.000691151	0.335155	TRUE	FALSE
O95197	Reticulon-3	RTN3	1.50083	1.63631	0.0078766	0.00923412	TRUE	TRUE
Q9NQT8	Kinesin-like protein KIF13B	KIF13B	1.49787	2.17893	0.0251946	0.00319356	TRUE	TRUE
P08603	Complement factor H	CFH	1.46548	1.25135	0.0354427	0.110897	TRUE	FALSE
P15941	Mucin-1;Mucin-1 subunit alpha;Mucin-1 subunit beta	MUC1	1.46273	0.559378	0.00473616	0.513842	TRUE	FALSE
P28065	Proteasome subunit beta type-9	PSMB9	1.45804	0.969809	0.00138033	0.06675	TRUE	FALSE
P51911	Calponin-1	CNN1	1.45516	1.04744	0.000191435	0.00909062	TRUE	TRUE
Q9NR31	GTP-binding protein SAR1a	SAR1A	1.44364	1.07476	0.0168249	0.0841102	TRUE	FALSE
P62314	Small nuclear ribonucleoprotein Sm D1	SNRPD1	1.43832	1.46301	1.27171e-07	2.25495e-07	TRUE	TRUE
P24534	Elongation factor 1-beta	EEF1B2	1.42624	1.03021	1.19485e-05	0.00186815	TRUE	TRUE
P53634	Dipeptidyl peptidase 1;Dipeptidyl peptidase 1 exclusion domain chain;Dipeptidyl peptidase 1 heavy chain;Dipeptidyl peptidase 1 light chain	CTSC	1.42555	0.486194	0.000185361	0.343221	TRUE	FALSE
P61769	Beta-2-microglobulin;Beta-2-microglobulin form pI 5.3	B2M	1.41422	0.55326	0.00160746	0.394104	TRUE	FALSE
O15143	Actin-related protein 2/3 complex subunit 1B	ARPC1B	1.40941	0.955668	1.29693e-07	0.000523754	TRUE	TRUE
Q9Y376	Calcium-binding protein 39	CAB39	1.39935	1.27437	1.16997e-05	9.01045e-05	TRUE	TRUE
P62266	40S ribosomal protein S23	RPS23	1.38648	1.09155	1.87457e-07	7.17396e-05	TRUE	TRUE
P01700	Ig lambda chain V-I region HA	IGLV1-47	1.38647	0.873428	0.0182656	0.240516	TRUE	FALSE
Q96P63	Serpin B12	SERPINB12	1.38592	1.93525	0.0288801	0.00257744	TRUE	TRUE
Q9Y394	Dehydrogenase/reductase SDR family member 7	DHRS7	1.38499	0.997738	6.45869e-06	0.000893631	TRUE	TRUE
Q92734	Protein TFG	TFG	1.38313	1.37261	0.000126707	0.000254492	TRUE	TRUE
P62318	Small nuclear ribonucleoprotein Sm D3	SNRPD3	1.38218	1.55316	1.07883e-05	2.98694e-06	TRUE	TRUE
Q14195	Dihydropyrimidinase-related protein 3	DPYSL3	1.37969	0.779551	9.44608e-06	0.0260683	TRUE	TRUE
P48556	26S proteasome non-ATPase regulatory subunit 8	PSMD8	1.37498	0.903407	0.000140916	0.0255052	TRUE	TRUE
Q9Y606	tRNA pseudouridine synthase A, mitochondrial	PUS1	1.3496	1.12747	0.0321148	0.0959023	TRUE	FALSE
P50914	60S ribosomal protein L14	RPL14	1.34554	1.12011	1.90604e-06	0.000106404	TRUE	TRUE
P01834	Ig kappa chain C region	IGKC	1.34151	0.483679	0.00136191	0.503331	TRUE	FALSE
Q01995	Transgelin	TAGLN	1.34112	1.44551	0.0198203	0.0167155	TRUE	TRUE
Q13867	Bleomycin hydrolase	BLMH	1.319	1.43091	0.042666	0.0381441	TRUE	TRUE
Q08380	Galectin-3-binding protein	LGALS3BP	1.29308	0.168512	1.20545e-05	1	TRUE	FALSE
P51659	Peroxisomal multifunctional enzyme type 2;(3R)-hydroxyacyl-CoA dehydrogenase;Enoyl-CoA hydratase 2	HSD17B4	1.28804	1.21142	1.42052e-06	1.44515e-05	TRUE	TRUE
O60506	Heterogeneous nuclear ribonucleoprotein Q	SYNCRIP	1.2859	1.12736	1.28695e-07	1.06078e-05	TRUE	TRUE
P18440	Arylamine N-acetyltransferase 1	NAT1	1.28319	1.2045	0.0291819	0.0537876	TRUE	FALSE
Q4G176	Acyl-CoA synthetase family member 3, mitochondrial	ACSF3	1.27623	0.690998	0.0196397	0.238382	TRUE	FALSE
O43447	Peptidyl-prolyl cis-trans isomerase H	PPIH	1.27294	1.16017	0.000861271	0.00276078	TRUE	TRUE
P18621	60S ribosomal protein L17	RPL17	1.27004	1.05951	0.000231364	0.00596503	TRUE	TRUE
P10155	60 kDa SS-A/Ro ribonucleoprotein	TROVE2	1.26762	1.31378	0.000105629	0.000151474	TRUE	TRUE
P07099	Epoxide hydrolase 1	EPHX1	1.24567	1.23367	0.0116719	0.0207732	TRUE	TRUE
P30085	UMP-CMP kinase	CMPK1	1.24504	0.323274	6.19231e-05	0.590121	TRUE	FALSE
P04066	Tissue alpha-L-fucosidase	FUCA1	1.24345	1.10852	0.00386656	0.0163048	TRUE	TRUE
Q9ULZ3	Apoptosis-associated speck-like protein containing a CARD	PYCARD	1.23905	0.940677	0.000214671	0.00745596	TRUE	TRUE
P55884	Eukaryotic translation initiation factor 3 subunit B	EIF3B	1.23485	1.11034	8.82795e-10	1.03175e-07	TRUE	TRUE
P28062	Proteasome subunit beta type-8	PSMB8	1.22656	0.68343	3.95015e-06	0.0188665	TRUE	TRUE
Q8WW22	DnaJ homolog subfamily A member 4	DNAJA4	1.22389	1.18192	0.0327965	0.0593691	TRUE	FALSE
Q96N66	Lysophospholipid acyltransferase 7	MBOAT7	1.22085	1.01557	4.9128e-05	0.00137884	TRUE	TRUE
Q9UJS0	Calcium-binding mitochondrial carrier protein Aralar2	SLC25A13	1.21563	1.07981	0.00111539	0.0062034	TRUE	TRUE
P62277	40S ribosomal protein S13	RPS13	1.21528	0.985272	2.82734e-05	0.00150411	TRUE	TRUE
Q15363	Transmembrane emp24 domain-containing protein 2	TMED2	1.19363	0.386285	0.0027807	0.622222	TRUE	FALSE
Q9Y6C9	Mitochondrial carrier homolog 2	MTCH2	1.1933	0.882861	1.04497e-06	0.000297773	TRUE	TRUE
P36955	Pigment epithelium-derived factor	SERPINF1	1.18666	0.508506	2.17348e-05	0.138726	TRUE	FALSE
Q9UFN0	Protein NipSnap homolog 3A	NIPSNAP3A	1.18635	0.921598	0.0205907	0.0908767	TRUE	FALSE
Q14696	LDLR chaperone MESD	MESDC2	1.18176	0.677623	4.90737e-05	0.0300344	TRUE	TRUE
Q6DD88	Atlastin-3	ATL3	1.18052	1.27525	0.0107412	0.0118766	TRUE	TRUE
A0A075B6K5		IGLV3-9	1.17424	0.308428	0.0213382	0.977769	TRUE	FALSE
Q03135	Caveolin-1	CAV1	1.16359	1.70755	0.0282462	0.0180164	TRUE	TRUE
P23396	40S ribosomal protein S3	RPS3	1.16331	0.958066	1.90604e-06	0.000220786	TRUE	TRUE
Q06210	Glutamine--fructose-6-phosphate aminotransferase [isomerizing] 1	GFPT1	1.16121	0.571497	4.88112e-05	0.100102	TRUE	FALSE
P01833	Polymeric immunoglobulin receptor;Secretory component	PIGR	1.15513	-0.130491	0.00104452	1	TRUE	FALSE
P49821	NADH dehydrogenase [ubiquinone] flavoprotein 1, mitochondrial	NDUFV1	1.14908	0.811203	0.000620276	0.0273059	TRUE	TRUE
P01619	Ig kappa chain V-III region B6	IGKV3-20	1.14321	0.582497	0.0260426	0.457508	TRUE	FALSE
Q9Y5Z4	Heme-binding protein 2	HEBP2	1.13276	0.945626	0.0010386	0.0145507	TRUE	TRUE
O43747	AP-1 complex subunit gamma-1	AP1G1	1.12629	0.759831	8.15233e-05	0.0169269	TRUE	TRUE
P57088	Transmembrane protein 33	TMEM33	1.11873	0.929573	0.00172461	0.0158838	TRUE	TRUE
Q06323	Proteasome activator complex subunit 1	PSME1	1.11297	0.544572	7.65431e-05	0.119092	TRUE	FALSE
P32969	60S ribosomal protein L9	RPL9	1.10275	1.06031	1.23799e-05	9.01045e-05	TRUE	TRUE
Q8IWX8	Calcium homeostasis endoplasmic reticulum protein	CHERP	1.0955	1.33085	0.00549852	0.00258266	TRUE	TRUE
P62942	Peptidyl-prolyl cis-trans isomerase FKBP1A	FKBP1A	1.09381	1.20788	0.00232446	0.00160669	TRUE	TRUE
P53680	AP-2 complex subunit sigma	AP2S1	1.09315	1.09476	0.00328238	0.00604839	TRUE	TRUE
O75489	NADH dehydrogenase [ubiquinone] iron-sulfur protein 3, mitochondrial	NDUFS3	1.08941	0.88028	7.14144e-05	0.00211318	TRUE	TRUE
O75131	Copine-3	CPNE3	1.08831	1.10238	4.00732e-05	8.66245e-05	TRUE	TRUE
Q8IZ81	ELMO domain-containing protein 2	ELMOD2	1.08156	1.00401	0.0145043	0.0381441	TRUE	TRUE
P51884	Lumican	LUM	1.07906	1.38933	0.0350728	0.00922443	TRUE	TRUE
Q9Y496	Kinesin-like protein KIF3A	KIF3A	1.07665	1.37878	0.0333931	0.0149458	TRUE	TRUE
Q00325	Phosphate carrier protein, mitochondrial	SLC25A3	1.07661	0.711342	0.00966136	0.158949	TRUE	FALSE
O95716	Ras-related protein Rab-3D	RAB3D	1.07049	-0.00330457	0.00328219	1	TRUE	FALSE
O14579	Coatomer subunit epsilon	COPE	1.07025	0.543505	1.19485e-05	0.0505074	TRUE	FALSE
Q9UNF0	Protein kinase C and casein kinase substrate in neurons protein 2	PACSIN2	1.06566	0.86379	0.00031207	0.00691641	TRUE	TRUE
P18085	ADP-ribosylation factor 4	ARF4	1.06116	0.517896	0.00441489	0.311438	TRUE	FALSE
P30740	Leukocyte elastase inhibitor	SERPINB1	1.05815	0.669068	8.15233e-05	0.0304525	TRUE	TRUE
O75915	PRA1 family protein 3	ARL6IP5	1.05774	0.914941	0.000311188	0.00425752	TRUE	TRUE
O95470	Sphingosine-1-phosphate lyase 1	SGPL1	1.05577	0.816344	0.0307998	0.13099	TRUE	FALSE
P61421	V-type proton ATPase subunit d 1	ATP6V0D1	1.05518	0.536078	7.62355e-05	0.0688568	TRUE	FALSE
P62308;A8MWD9	Small nuclear ribonucleoprotein G;Putative small nuclear ribonucleoprotein G-like protein 15	SNRPG;SNRPGP15	1.05219	1.13928	0.0306927	0.0324543	TRUE	TRUE
O95399	Urotensin-2	UTS2	1.0479	0.354214	0.00439307	0.587892	TRUE	FALSE
P25789	Proteasome subunit alpha type-4	PSMA4	1.04755	0.82094	3.18694e-08	2.09922e-05	TRUE	TRUE
P54619	5-AMP-activated protein kinase subunit gamma-1	PRKAG1	1.04153	1.24049	0.00983287	0.0086299	TRUE	TRUE
Q9H8H3	Methyltransferase-like protein 7A	METTL7A	1.04057	1.13075	0.0105309	0.00811329	TRUE	TRUE
P00747	Plasminogen;Plasmin heavy chain A;Activation peptide;Angiostatin;Plasmin heavy chain A, short form;Plasmin light chain B	PLG	1.03819	1.66735	0.0188688	0.00227934	TRUE	TRUE
Q14894	Ketimine reductase mu-crystallin	CRYM	1.0224	0.235616	1.98444e-05	0.703476	TRUE	FALSE
P05387	60S acidic ribosomal protein P2	RPLP2	1.02205	0.774759	2.4732e-06	0.000651765	TRUE	TRUE
P62244	40S ribosomal protein S15a	RPS15A	1.02178	0.755136	0.00138408	0.0363338	TRUE	TRUE
Q99805	Transmembrane 9 superfamily member 2	TM9SF2	1.01746	0.4638	0.000193099	0.206419	TRUE	FALSE
P63244	Guanine nucleotide-binding protein subunit beta-2-like 1;Guanine nucleotide-binding protein subunit beta-2-like 1, N-terminally processed	GNB2L1	1.01605	0.80418	3.32128e-05	0.00248633	TRUE	TRUE
Q02978	Mitochondrial 2-oxoglutarate/malate carrier protein	SLC25A11	1.00864	1.17227	6.64533e-05	1.1802e-05	TRUE	TRUE
P53618	Coatomer subunit beta	COPB1	1.00782	0.722787	4.89108e-06	0.00244492	TRUE	TRUE
P36405	ADP-ribosylation factor-like protein 3	ARL3	1.00762	1.02081	0.0034504	0.00869364	TRUE	TRUE
P04439	HLA class I histocompatibility antigen, A-3 alpha chain	HLA-A	1.00331	0.502701	0.0114234	0.395478	TRUE	FALSE
P82930	28S ribosomal protein S34, mitochondrial	MRPS34	0.997679	0.974558	0.0137615	0.0260683	TRUE	TRUE
Q15287	RNA-binding protein with serine-rich domain 1	RNPS1	0.995354	0.872197	0.044813	0.102226	TRUE	FALSE
Q92542	Nicastrin	NCSTN	0.9887	0.878974	1.33114e-05	0.000190499	TRUE	TRUE
Q00796	Sorbitol dehydrogenase	SORD	0.988198	0.0809582	0.0078766	1	TRUE	FALSE
Q07020	60S ribosomal protein L18	RPL18	0.987658	0.768512	0.00157767	0.0273039	TRUE	TRUE
Q8WU79	Stromal membrane-associated protein 2	SMAP2	0.98488	0.810866	0.0466971	0.192467	TRUE	FALSE
P19105;O14950	Myosin regulatory light chain 12A;Myosin regulatory light chain 12B	MYL12A;MYL12B	0.982295	0.840495	0.000319158	0.00384082	TRUE	TRUE
P55795	Heterogeneous nuclear ribonucleoprotein H2	HNRNPH2	0.978013	0.998463	0.0198203	0.0268334	TRUE	TRUE
P26641	Elongation factor 1-gamma	EEF1G	0.966801	0.792328	0.000115683	0.00350627	TRUE	TRUE
P00450	Ceruloplasmin	CP	0.965987	0.132845	0.0241653	1	TRUE	FALSE
Q9NUJ1	Mycophenolic acid acyl-glucuronide esterase, mitochondrial	ABHD10	0.964035	0.609468	0.00500057	0.122518	TRUE	FALSE
P08708	40S ribosomal protein S17	RPS17	0.96375	0.836165	5.61289e-05	0.000926723	TRUE	TRUE
Q13162	Peroxiredoxin-4	PRDX4	0.956648	0.400702	0.00209779	0.372154	TRUE	FALSE
Q687X5	Metalloreductase STEAP4	STEAP4	0.956456	0.56918	0.00762924	0.195089	TRUE	FALSE
P84077;P61204	ADP-ribosylation factor 1;ADP-ribosylation factor 3	ARF1;ARF3	0.94842	0.625452	0.0393641	0.301356	TRUE	FALSE
P04844	Dolichyl-diphosphooligosaccharide--protein glycosyltransferase subunit 2	RPN2	0.946458	0.77119	0.00667999	0.0505074	TRUE	FALSE
P39656	Dolichyl-diphosphooligosaccharide--protein glycosyltransferase 48 kDa subunit	DDOST	0.944323	0.672471	3.00558e-05	0.00655828	TRUE	TRUE
Q9NVZ3	Adaptin ear-binding coat-associated protein 2	NECAP2	0.943956	0.879553	0.0441609	0.0848258	TRUE	FALSE
P68402	Platelet-activating factor acetylhydrolase IB subunit beta	PAFAH1B2	0.930118	0.899781	0.00667999	0.0146732	TRUE	TRUE
P04233	HLA class II histocompatibility antigen gamma chain	CD74	0.925024	0.610184	0.000145761	0.0273039	TRUE	TRUE
P36542	ATP synthase subunit gamma, mitochondrial	ATP5C1	0.922243	0.834175	0.00779827	0.0287948	TRUE	TRUE
P48735	Isocitrate dehydrogenase [NADP], mitochondrial	IDH2	0.918802	0.674272	0.0244848	0.175095	TRUE	FALSE
O14818	Proteasome subunit alpha type-7	PSMA7	0.917318	0.618338	4.75867e-05	0.0109777	TRUE	TRUE
Q9UHQ9	NADH-cytochrome b5 reductase 1	CYB5R1	0.915795	0.769689	0.0384384	0.134566	TRUE	FALSE
O75608	Acyl-protein thioesterase 1	LYPLA1	0.915198	0.599629	2.32147e-05	0.00586494	TRUE	TRUE
Q9Y6Q5	AP-1 complex subunit mu-2	AP1M2	0.913693	0.66736	0.00801319	0.107681	TRUE	FALSE
O15212	Prefoldin subunit 6	PFDN6	0.91187	0.788291	0.000110415	0.00258266	TRUE	TRUE
P20618	Proteasome subunit beta type-1	PSMB1	0.910382	0.488553	6.45869e-06	0.0345704	TRUE	TRUE
Q15005	Signal peptidase complex subunit 2	SPCS2	0.910322	0.680669	0.0219521	0.161844	TRUE	FALSE
P62495	Eukaryotic peptide chain release factor subunit 1	ETF1	0.908274	0.691923	0.00104452	0.0260683	TRUE	TRUE
Q15029	116 kDa U5 small nuclear ribonucleoprotein component	EFTUD2	0.90738	0.874308	2.23817e-05	9.01045e-05	TRUE	TRUE
O96000	NADH dehydrogenase [ubiquinone] 1 beta subcomplex subunit 10	NDUFB10	0.904576	0.929893	0.00801319	0.0169269	TRUE	TRUE
P55735	Protein SEC13 homolog	SEC13	0.899805	0.731068	0.013306	0.0691303	TRUE	FALSE
P54886	Delta-1-pyrroline-5-carboxylate synthase;Glutamate 5-kinase;Gamma-glutamyl phosphate reductase	ALDH18A1	0.899017	0.363274	0.00674789	0.539149	TRUE	FALSE
Q9H0U3	Magnesium transporter protein 1	MAGT1	0.898986	0.243851	0.00105813	0.740028	TRUE	FALSE
P03973	Antileukoproteinase	SLPI	0.897195	-0.560112	0.0265312	0.359636	TRUE	FALSE
Q9Y6H1	Coiled-coil-helix-coiled-coil-helix domain-containing protein 2	CHCHD2	0.89695	0.889535	0.0241254	0.0402894	TRUE	TRUE
P28749	Retinoblastoma-like protein 1	RBL1	0.891562	0.467637	0.0336368	0.456275	TRUE	FALSE
Q01813	ATP-dependent 6-phosphofructokinase, platelet type	PFKP	0.888361	0.111634	0.00116028	1	TRUE	FALSE
O95571	Persulfide dioxygenase ETHE1, mitochondrial	ETHE1	0.888144	0.393656	0.00689578	0.395478	TRUE	FALSE
O43684	Mitotic checkpoint protein BUB3	BUB3	0.88609	0.860612	3.82982e-07	5.78968e-06	TRUE	TRUE
Q9BRA2	Thioredoxin domain-containing protein 17	TXNDC17	0.883504	0.443168	0.0022102	0.244984	TRUE	FALSE
Q99873	Protein arginine N-methyltransferase 1	PRMT1	0.883323	0.82975	0.00515015	0.0177412	TRUE	TRUE
P04080	Cystatin-B	CSTB	0.882986	0.751641	0.0176293	0.0736841	TRUE	FALSE
P12814	Alpha-actinin-1	ACTN1	0.881863	0.559255	0.00184754	0.0971292	TRUE	FALSE
O15511	Actin-related protein 2/3 complex subunit 5	ARPC5	0.880362	0.629227	0.000415587	0.0150468	TRUE	TRUE
P62888	60S ribosomal protein L30	RPL30	0.880334	0.506588	0.00160746	0.13099	TRUE	FALSE
P35606	Coatomer subunit beta	COPB2	0.877975	0.502756	7.68585e-05	0.0555094	TRUE	FALSE
P53990	IST1 homolog	IST1	0.869202	0.645398	0.00071922	0.0227926	TRUE	TRUE
P99999	Cytochrome c	CYCS	0.86792	0.598523	0.00341393	0.0722771	TRUE	FALSE
P62241	40S ribosomal protein S8	RPS8	0.86437	0.581202	0.000156127	0.0262198	TRUE	TRUE
Q96E39	RNA binding motif protein, X-linked-like-1	RBMXL1	0.86382	0.939541	0.0057301	0.00708589	TRUE	TRUE
O14949	Cytochrome b-c1 complex subunit 8	UQCRQ	0.856628	0.890626	0.0383274	0.0529686	TRUE	FALSE
P62851	40S ribosomal protein S25	RPS25	0.856576	0.59887	0.00541697	0.0938927	TRUE	FALSE
P23284	Peptidyl-prolyl cis-trans isomerase B	PPIB	0.856189	0.451316	0.00389824	0.254925	TRUE	FALSE
P61353	60S ribosomal protein L27	RPL27	0.853353	0.714152	0.0136694	0.0674607	TRUE	FALSE
P00338	L-lactate dehydrogenase A chain	LDHA	0.852108	0.125469	0.000861271	1	TRUE	FALSE
P51991	Heterogeneous nuclear ribonucleoprotein A3	HNRNPA3	0.843253	0.876662	0.0135392	0.0161737	TRUE	TRUE
P41252	Isoleucine--tRNA ligase, cytoplasmic	IARS	0.840009	0.530201	0.000118742	0.0347731	TRUE	TRUE
Q8IV36	Protein HID1	HID1	0.836736	-0.0846744	0.0441356	1	TRUE	FALSE
Q8IYT4	Katanin p60 ATPase-containing subunit A-like 2	KATNAL2	0.83257	0.451674	0.0262021	0.361206	TRUE	FALSE
P16422	Epithelial cell adhesion molecule	EPCAM	0.830992	0.534881	0.0264135	0.227171	TRUE	FALSE
Q9HAB8	Phosphopantothenate--cysteine ligase	PPCS	0.824767	0.204027	0.00126943	0.792031	TRUE	FALSE
P29692	Elongation factor 1-delta	EEF1D	0.821997	0.549427	0.000374799	0.0382496	TRUE	TRUE
O75436	Vacuolar protein sorting-associated protein 26A	VPS26A	0.820176	0.39542	0.00538065	0.32302	TRUE	FALSE
Q96FW1	Ubiquitin thioesterase OTUB1	OTUB1	0.818381	0.815653	0.00161814	0.0032916	TRUE	TRUE
Q00610	Clathrin heavy chain 1	CLTC	0.818348	0.582811	0.00765164	0.108831	TRUE	FALSE
P61923	Coatomer subunit zeta-1	COPZ1	0.817122	0.522094	0.0385614	0.325232	TRUE	FALSE
P53007	Tricarboxylate transport protein, mitochondrial	SLC25A1	0.81639	0.896046	0.0358744	0.0317036	TRUE	TRUE
O00429	Dynamin-1-like protein	DNM1L	0.813814	0.571305	0.00983287	0.153461	TRUE	FALSE
Q9BVK6	Transmembrane emp24 domain-containing protein 9	TMED9	0.813303	0.452727	0.0179955	0.348858	TRUE	FALSE
P49748	Very long-chain specific acyl-CoA dehydrogenase, mitochondrial	ACADVL	0.8065	0.484279	0.0114129	0.242342	TRUE	FALSE
Q92688	Acidic leucine-rich nuclear phosphoprotein 32 family member B	ANP32B	0.798194	0.999372	0.0107798	0.00276078	TRUE	TRUE
O75746	Calcium-binding mitochondrial carrier protein Aralar1	SLC25A12	0.793714	0.878886	0.00835723	0.0065685	TRUE	TRUE
P00387	NADH-cytochrome b5 reductase 3;NADH-cytochrome b5 reductase 3 membrane-bound form;NADH-cytochrome b5 reductase 3 soluble form	CYB5R3	0.792819	0.873368	0.00779827	0.00604839	TRUE	TRUE
P63162;P14678	Small nuclear ribonucleoprotein-associated protein N;Small nuclear ribonucleoprotein-associated proteins B and B	SNRPN;SNRPB	0.789415	0.819184	0.00158474	0.00186815	TRUE	TRUE
O95299	NADH dehydrogenase [ubiquinone] 1 alpha subcomplex subunit 10, mitochondrial	NDUFA10	0.785831	0.838327	0.0235289	0.030386	TRUE	TRUE
P60468	Protein transport protein Sec61 subunit beta	SEC61B	0.784375	0.274487	0.00195157	0.534069	TRUE	FALSE
P62249	40S ribosomal protein S16	RPS16	0.782948	0.510047	0.00107476	0.0688568	TRUE	FALSE
Q13200	26S proteasome non-ATPase regulatory subunit 2	PSMD2	0.779502	0.446675	9.29249e-06	0.0260683	TRUE	TRUE
Q8N4T8	Carbonyl reductase family member 4	CBR4	0.778026	0.653833	0.00957905	0.0415091	TRUE	TRUE
Q9HD45	Transmembrane 9 superfamily member 3	TM9SF3	0.776682	0.292117	0.0428946	0.860456	TRUE	FALSE
P46459	Vesicle-fusing ATPase	NSF	0.774374	0.358067	2.43351e-06	0.0683308	TRUE	FALSE
Q9NP72	Ras-related protein Rab-18	RAB18	0.771547	0.66346	0.00273859	0.0213603	TRUE	TRUE
Q02543	60S ribosomal protein L18a	RPL18A	0.771301	0.781958	0.0139845	0.0222431	TRUE	TRUE
Q96S97	Myeloid-associated differentiation marker	MYADM	0.769457	0.84858	0.0476023	0.0472128	TRUE	TRUE
P61088	Ubiquitin-conjugating enzyme E2 N	UBE2N	0.765577	0.723573	0.0275955	0.060632	TRUE	FALSE
P14550	Alcohol dehydrogenase [NADP(+)]	AKR1A1	0.765541	0.242371	0.00527756	0.751583	TRUE	FALSE
P27658	Collagen alpha-1(VIII) chain;Vastatin	COL8A1	0.765036	1.99293	0.326346	0.00137884	FALSE	TRUE
Q12792	Twinfilin-1	TWF1	0.755651	0.39764	0.00209779	0.242342	TRUE	FALSE
Q14376	UDP-glucose 4-epimerase	GALE	0.754778	-0.118994	0.0323071	1	TRUE	FALSE
P62333	26S protease regulatory subunit 10B	PSMC6	0.75255	0.402019	3.92413e-05	0.0680114	TRUE	FALSE
P52209	6-phosphogluconate dehydrogenase, decarboxylating	PGD	0.751527	0.202331	0.00146743	0.794731	TRUE	FALSE
O00303	Eukaryotic translation initiation factor 3 subunit F	EIF3F	0.749965	0.668976	1.86394e-05	0.000316383	TRUE	TRUE
P46977	Dolichyl-diphosphooligosaccharide--protein glycosyltransferase subunit STT3A	STT3A	0.744812	0.509669	0.018325	0.188727	TRUE	FALSE
P78417	Glutathione S-transferase omega-1	GSTO1	0.742872	0.270741	7.05601e-05	0.30673	TRUE	FALSE
Q15019	Septin-2	SEPT2	0.741336	0.69772	0.00382735	0.0117188	TRUE	TRUE
Q96CW1	AP-2 complex subunit mu	AP2M1	0.740342	0.590518	0.00562348	0.0704474	TRUE	FALSE
P62081	40S ribosomal protein S7	RPS7	0.736505	0.632434	0.00486307	0.030719	TRUE	TRUE
P50213	Isocitrate dehydrogenase [NAD] subunit alpha, mitochondrial	IDH3A	0.735513	0.703478	0.00085796	0.00206585	TRUE	TRUE
Q8NFV4	Alpha/beta hydrolase domain-containing protein 11	ABHD11	0.730399	0.471532	0.0397124	0.321795	TRUE	FALSE
P12268	Inosine-5-monophosphate dehydrogenase 2	IMPDH2	0.721452	0.535202	0.000110415	0.00713593	TRUE	TRUE
O95782	AP-2 complex subunit alpha-1	AP2A1	0.721298	0.5425	0.000505298	0.0260683	TRUE	TRUE
Q5SXH7	Pleckstrin homology domain-containing family S member 1	PLEKHS1	0.717604	0.291661	0.0484625	0.799644	TRUE	FALSE
Q99816	Tumor susceptibility gene 101 protein	TSG101	0.716673	0.375934	0.00209348	0.193327	TRUE	FALSE
P07384	Calpain-1 catalytic subunit	CAPN1	0.716463	0.271388	0.000265455	0.362333	TRUE	FALSE
Q9BR76	Coronin-1B	CORO1B	0.709092	0.398656	0.000164455	0.0773692	TRUE	FALSE
P53621	Coatomer subunit alpha;Xenin;Proxenin	COPA	0.708784	0.317971	0.0100915	0.482719	TRUE	FALSE
O15195	Villin-like protein	VILL	0.707628	-0.0884935	0.0148567	1	TRUE	FALSE
Q9ULV4	Coronin-1C	CORO1C	0.705663	0.791253	0.0450535	0.0999145	TRUE	FALSE
P80303	Nucleobindin-2;Nesfatin-1	NUCB2	0.705662	-0.0775223	0.0244181	1	TRUE	FALSE
P50395	Rab GDP dissociation inhibitor beta	GDI2	0.695027	0.504352	4.00673e-05	0.00701937	TRUE	TRUE
P60510	Serine/threonine-protein phosphatase 4 catalytic subunit	PPP4C	0.687158	0.378579	0.0214963	0.314807	TRUE	FALSE
Q13232	Nucleoside diphosphate kinase 3	NME3	0.683051	0.550998	0.014885	0.085258	TRUE	FALSE
P14923	Junction plakoglobin	JUP	0.681105	1.12967	0.132572	0.00798806	FALSE	TRUE
P43686	26S protease regulatory subunit 6B	PSMC4	0.673934	0.239584	0.0174838	0.753468	TRUE	FALSE
Q9HBG6	Intraflagellar transport protein 122 homolog	IFT122	0.673928	0.843056	0.0151381	0.00655828	TRUE	TRUE
P11413	Glucose-6-phosphate 1-dehydrogenase	G6PD	0.669042	0.395935	0.000235241	0.0691591	TRUE	FALSE
P62312	U6 snRNA-associated Sm-like protein LSm6	LSM6	0.66882	0.601046	0.03968	0.0938927	TRUE	FALSE
P61160	Actin-related protein 2	ACTR2	0.666966	0.247884	0.00850774	0.675195	TRUE	FALSE
Q9Y446	Plakophilin-3	PKP3	0.665914	0.913166	0.0507575	0.00369535	FALSE	TRUE
Q12907	Vesicular integral-membrane protein VIP36	LMAN2	0.663192	0.256608	0.00674789	0.587892	TRUE	FALSE
Q07065	Cytoskeleton-associated protein 4	CKAP4	0.662191	-0.10623	0.0198203	1	TRUE	FALSE
Q9NQC3	Reticulon-4	RTN4	0.661529	0.730208	0.0387435	0.0502896	TRUE	FALSE
O96019	Actin-like protein 6A	ACTL6A	0.654474	0.558303	0.000739438	0.0165966	TRUE	TRUE
O60763	General vesicular transport factor p115	USO1	0.651321	0.278854	0.000380157	0.272145	TRUE	FALSE
P61163	Alpha-centractin	ACTR1A	0.650647	0.367462	0.0397775	0.417571	TRUE	FALSE
Q9UJ70	N-acetyl-D-glucosamine kinase	NAGK	0.650183	0.385392	0.000144409	0.0580323	TRUE	FALSE
Q9UNS2	COP9 signalosome complex subunit 3	COPS3	0.648426	0.645241	0.0143753	0.0273743	TRUE	TRUE
O75390	Citrate synthase, mitochondrial	CS	0.648104	0.504375	0.00804879	0.0738945	TRUE	FALSE
P36871	Phosphoglucomutase-1	PGM1	0.647209	0.365024	0.0258486	0.384013	TRUE	FALSE
P14868	Aspartate--tRNA ligase, cytoplasmic	DARS	0.646956	0.3954	0.00395932	0.160026	TRUE	FALSE
Q96CD0	F-box/LRR-repeat protein 8	FBXL8	0.645842	0.212561	0.0241254	0.865661	TRUE	FALSE
Q92882	Osteoclast-stimulating factor 1	OSTF1	0.645432	0.389366	0.000466241	0.0692209	TRUE	FALSE
Q01518	Adenylyl cyclase-associated protein 1	CAP1	0.633132	0.0312627	0.00219022	1	TRUE	FALSE
P08559	Pyruvate dehydrogenase E1 component subunit alpha, somatic form, mitochondrial	PDHA1	0.632562	0.575215	0.0056412	0.0256894	TRUE	TRUE
P16435	NADPH--cytochrome P450 reductase	POR	0.625764	0.421244	0.0191894	0.206898	TRUE	FALSE
Q06830	Peroxiredoxin-1	PRDX1	0.623855	0.288689	0.0445262	0.652983	TRUE	FALSE
Q9P2L0	WD repeat-containing protein 35	WDR35	0.621655	0.926509	0.0666124	0.00886085	FALSE	TRUE
O00182	Galectin-9	LGALS9	0.617152	0.424735	0.0143755	0.255242	TRUE	FALSE
Q9GZT8	NIF3-like protein 1	NIF3L1	0.616431	0.700891	0.0303691	0.0252018	TRUE	TRUE
P28066	Proteasome subunit alpha type-5	PSMA5	0.616366	0.445587	0.00407339	0.0773692	TRUE	FALSE
P38606	V-type proton ATPase catalytic subunit A	ATP6V1A	0.612876	0.158659	0.00209175	0.853369	TRUE	FALSE
P40763	Signal transducer and activator of transcription 3	STAT3	0.612396	0.644562	0.0246738	0.028543	TRUE	TRUE
Q9H845	Acyl-CoA dehydrogenase family member 9, mitochondrial	ACAD9	0.610933	0.57835	0.0383283	0.0715886	TRUE	FALSE
P59998	Actin-related protein 2/3 complex subunit 4	ARPC4	0.610322	0.357615	0.00538065	0.195712	TRUE	FALSE
Q9H3K6	BolA-like protein 2	BOLA2	0.608342	0.313522	0.0459843	0.531652	TRUE	FALSE
O00299	Chloride intracellular channel protein 1	CLIC1	0.60435	0.417634	0.0147564	0.173433	TRUE	FALSE
O43795	Unconventional myosin-Ib	MYO1B	0.603586	0.339518	0.00909869	0.293074	TRUE	FALSE
Q9Y224	UPF0568 protein C14orf166	C14orf166	0.603541	0.686261	0.0573792	0.0474496	FALSE	TRUE
Q13838	Spliceosome RNA helicase DDX39B	DDX39B	0.602684	0.511404	0.0237241	0.0718082	TRUE	FALSE
Q9UHV9	Prefoldin subunit 2	PFDN2	0.590759	0.383348	0.0258486	0.253536	TRUE	FALSE
O94886	CSC1-like protein 1	TMEM63A	0.590247	0.463217	0.0278508	0.192123	TRUE	FALSE
O75368	SH3 domain-binding glutamic acid-rich-like protein	SH3BGRL	0.589635	0.465159	0.0290164	0.0705992	TRUE	FALSE
P05026	Sodium/potassium-transporting ATPase subunit beta-1	ATP1B1	0.578585	0.152453	0.0233593	1	TRUE	FALSE
Q8N2G8	GH3 domain-containing protein	GHDC	0.577086	0.491701	0.0259738	0.0924549	TRUE	FALSE
Q12931	Heat shock protein 75 kDa, mitochondrial	TRAP1	0.572497	0.486645	0.00483657	0.0313411	TRUE	TRUE
P54136	Arginine--tRNA ligase, cytoplasmic	RARS	0.569519	0.23706	0.028403	0.685636	TRUE	FALSE
P60900	Proteasome subunit alpha type-6	PSMA6	0.564044	0.444094	0.00269769	0.0360027	TRUE	TRUE
Q9BYT3	Serine/threonine-protein kinase 33	STK33	0.56295	0.801936	0.0532767	0.0242359	FALSE	TRUE
O00232	26S proteasome non-ATPase regulatory subunit 12	PSMD12	0.559589	0.455142	0.00195157	0.030386	TRUE	TRUE
O43617	Trafficking protein particle complex subunit 3	TRAPPC3	0.558535	0.211619	0.00298017	0.478666	TRUE	FALSE
Q16881	Thioredoxin reductase 1, cytoplasmic	TXNRD1	0.553238	0.504007	0.00566445	0.0360027	TRUE	TRUE
Q99714	3-hydroxyacyl-CoA dehydrogenase type-2	HSD17B10	0.551235	0.273581	0.00517262	0.328445	TRUE	FALSE
P48506	Glutamate--cysteine ligase catalytic subunit	GCLC	0.551224	0.441413	0.0389008	0.184971	TRUE	FALSE
P05023	Sodium/potassium-transporting ATPase subunit alpha-1	ATP1A1	0.547887	0.119527	0.00728383	1	TRUE	FALSE
P29144	Tripeptidyl-peptidase 2	TPP2	0.545476	0.328733	0.035461	0.365	TRUE	FALSE
Q8TCJ2	Dolichyl-diphosphooligosaccharide--protein glycosyltransferase subunit STT3B	STT3B	0.540894	0.416509	0.0459993	0.204304	TRUE	FALSE
Q9P2J5	Leucine--tRNA ligase, cytoplasmic	LARS	0.524388	0.121951	0.0201102	1	TRUE	FALSE
P12694	2-oxoisovalerate dehydrogenase subunit alpha, mitochondrial	BCKDHA	0.523381	0.481397	0.0291473	0.0671458	TRUE	FALSE
P61247	40S ribosomal protein S3a	RPS3A	0.518835	0.270725	0.0143755	0.378034	TRUE	FALSE
P31939	Bifunctional purine biosynthesis protein PURH;Phosphoribosylaminoimidazolecarboxamide formyltransferase;IMP cyclohydrolase	ATIC	0.517583	0.152782	0.00667999	0.843868	TRUE	FALSE
Q00577	Transcriptional activator protein Pur-alpha	PURA	0.514407	0.562178	0.0469873	0.037779	TRUE	TRUE
P98095	Fibulin-2	FBLN2	0.507386	1.50437	0.486146	0.00511013	FALSE	TRUE
Q9Y262	Eukaryotic translation initiation factor 3 subunit L	EIF3L	0.50313	0.327641	0.0147479	0.207076	TRUE	FALSE
P38919	Eukaryotic initiation factor 4A-III;Eukaryotic initiation factor 4A-III, N-terminally processed	EIF4A3	0.500933	0.514807	0.0165661	0.0216636	TRUE	TRUE
Q9Y570	Protein phosphatase methylesterase 1	PPME1	0.479023	0.752813	0.122888	0.0162138	FALSE	TRUE
P38117	Electron transfer flavoprotein subunit beta	ETFB	0.471499	0.180253	0.00619015	0.607831	TRUE	FALSE
P54578	Ubiquitin carboxyl-terminal hydrolase 14	USP14	0.470852	0.200923	0.00538065	0.476238	TRUE	FALSE
P48444	Coatomer subunit delta	ARCN1	0.468936	0.161682	0.0395478	0.908855	TRUE	FALSE
P42704	Leucine-rich PPR motif-containing protein, mitochondrial	LRPPRC	0.465223	0.384277	0.0197176	0.0928266	TRUE	FALSE
O43242	26S proteasome non-ATPase regulatory subunit 3	PSMD3	0.464162	0.274656	0.0176481	0.312672	TRUE	FALSE
Q86VP6	Cullin-associated NEDD8-dissociated protein 1	CAND1	0.461048	0.233827	0.0390184	0.549005	TRUE	FALSE
O00203	AP-3 complex subunit beta-1	AP3B1	0.459822	0.189377	0.01454	0.604976	TRUE	FALSE
Q96HC4	PDZ and LIM domain protein 5	PDLIM5	0.445522	-0.0315552	0.0377623	1	TRUE	FALSE
P20073	Annexin A7	ANXA7	0.43797	0.299584	0.0275955	0.240516	TRUE	FALSE
Q9NYU2	UDP-glucose:glycoprotein glucosyltransferase 1	UGGT1	0.429211	0.195704	0.00227498	0.348858	TRUE	FALSE
P55786	Puromycin-sensitive aminopeptidase	NPEPPS	0.428133	0.144617	0.049973	0.95276	TRUE	FALSE
Q16531	DNA damage-binding protein 1	DDB1	0.418625	0.403482	0.0426285	0.0777961	TRUE	FALSE
Q9HC35	Echinoderm microtubule-associated protein-like 4	EML4	0.412884	0.140355	0.0393524	0.895804	TRUE	FALSE
Q15437	Protein transport protein Sec23B	SEC23B	0.409714	0.213836	0.0426051	0.529719	TRUE	FALSE
Q12874	Splicing factor 3A subunit 3	SF3A3	0.408737	0.45097	0.0353361	0.0263949	TRUE	TRUE
P26599	Polypyrimidine tract-binding protein 1	PTBP1	0.406145	0.429312	0.0476023	0.0537876	TRUE	FALSE
Q13126	S-methyl-5-thioadenosine phosphorylase	MTAP	0.403797	-0.0653102	0.0232983	1	TRUE	FALSE
P04406	Glyceraldehyde-3-phosphate dehydrogenase	GAPDH	0.401324	0.131815	0.0306397	0.919303	TRUE	FALSE
Q07960	Rho GTPase-activating protein 1	ARHGAP1	0.389016	0.0758814	0.0390639	1	TRUE	FALSE
P36543	V-type proton ATPase subunit E 1	ATP6V1E1	0.384141	0.170291	0.00321112	0.394743	TRUE	FALSE
A2IDD5	Coiled-coil domain-containing protein 78	CCDC78	0.383209	0.858481	0.440083	0.0345704	FALSE	TRUE
P48147	Prolyl endopeptidase	PREP	0.378898	0.0158311	0.0265312	1	TRUE	FALSE
P11586	C-1-tetrahydrofolate synthase, cytoplasmic;Methylenetetrahydrofolate dehydrogenase;Methenyltetrahydrofolate cyclohydrolase;Formyltetrahydrofolate synthetase;C-1-tetrahydrofolate synthase, cytoplasmic, N-terminally processed	MTHFD1	0.376995	0.173429	0.0161777	0.534069	TRUE	FALSE
P52907	F-actin-capping protein subunit alpha-1	CAPZA1	0.351716	0.163755	0.0366537	0.627	TRUE	FALSE
O14745	Na(+)/H(+) exchange regulatory cofactor NHE-RF1	SLC9A3R1	0.245553	-0.684741	0.695405	0.0367878	FALSE	TRUE
Q9NWB7	Intraflagellar transport protein 57 homolog	IFT57	0.23551	0.951206	0.411993	1.35178e-05	FALSE	TRUE
O00391	Sulfhydryl oxidase 1	QSOX1	0.151459	-0.811874	0.915318	0.0037073	FALSE	TRUE
P49589	Cysteine--tRNA ligase, cytoplasmic	CARS	0.100031	-0.845176	1	0.00708589	FALSE	TRUE
Q9Y366	Intraflagellar transport protein 52 homolog	IFT52	0.0780971	0.657749	1	0.0442353	FALSE	TRUE
P51570	Galactokinase	GALK1	-0.0477978	-0.644609	1	0.0232318	FALSE	TRUE
Q9NR46	Endophilin-B2	SH3GLB2	-0.0769399	-0.436694	1	0.0345704	FALSE	TRUE
Q7KZF4	Staphylococcal nuclease domain-containing protein 1	SND1	-0.142778	-0.404277	0.628768	0.0180164	FALSE	TRUE
Q8N9U0	Tandem C2 domains nuclear protein	TC2N	-0.175973	-0.757048	0.942148	0.0287932	FALSE	TRUE
Q9Y365	PCTP-like protein	STARD10	-0.209183	-0.86174	1	0.0362159	FALSE	TRUE
Q99536	Synaptic vesicle membrane protein VAT-1 homolog	VAT1	-0.338355	-0.828696	0.177246	0.000273946	FALSE	TRUE
P55036	26S proteasome non-ATPase regulatory subunit 4	PSMD4	-0.342434	-0.662139	0.3172	0.0410763	FALSE	TRUE
Q7L576	Cytoplasmic FMR1-interacting protein 1	CYFIP1	-0.3453	-0.589992	0.299006	0.0479012	FALSE	TRUE
Q9NZL9	Methionine adenosyltransferase 2 subunit beta	MAT2B	-0.359175	-0.39353	0.0153465	0.0163048	TRUE	TRUE
P19388	DNA-directed RNA polymerases I, II, and III subunit RPABC1	POLR2E	-0.382436	-0.525229	0.0866302	0.0246585	FALSE	TRUE
O00233	26S proteasome non-ATPase regulatory subunit 9	PSMD9	-0.399181	-0.620417	0.0181121	0.00230621	TRUE	TRUE
Q6XQN6	Nicotinate phosphoribosyltransferase	NAPRT	-0.412883	-0.489004	0.0381041	0.0333599	TRUE	TRUE
P62993	Growth factor receptor-bound protein 2	GRB2	-0.428965	-0.644552	0.0153076	0.000857225	TRUE	TRUE
O43396	Thioredoxin-like protein 1	TXNL1	-0.430056	-0.539651	0.0314534	0.0150468	TRUE	TRUE
Q9H4A3	Serine/threonine-protein kinase WNK1	WNK1	-0.435447	-0.587438	0.0817357	0.0358587	FALSE	TRUE
P78559	Microtubule-associated protein 1A;MAP1A heavy chain;MAP1 light chain LC2	MAP1A	-0.438837	-0.379699	0.0400793	0.134976	TRUE	FALSE
Q13283	Ras GTPase-activating protein-binding protein 1	G3BP1	-0.447116	-0.468351	0.0260771	0.030386	TRUE	TRUE
P06733	Alpha-enolase	ENO1	-0.453896	-0.39965	0.0319085	0.0946732	TRUE	FALSE
Q15056	Eukaryotic translation initiation factor 4H	EIF4H	-0.454238	-0.4941	0.0325605	0.030719	TRUE	TRUE
Q8IYJ3	Synaptotagmin-like protein 1	SYTL1	-0.460892	-0.525156	0.00604269	0.00581332	TRUE	TRUE
Q15459	Splicing factor 3A subunit 1	SF3A1	-0.477953	-0.483175	0.00409687	0.011336	TRUE	TRUE
Q96CS3	FAS-associated factor 2	FAF2	-0.493253	-0.613098	0.0656426	0.0324772	FALSE	TRUE
Q8IZ83	Aldehyde dehydrogenase family 16 member A1	ALDH16A1	-0.498015	-0.564083	0.0283483	0.0278136	TRUE	TRUE
Q8NBJ7	Sulfatase-modifying factor 2	SUMF2	-0.514539	-0.469453	0.0275955	0.075811	TRUE	FALSE
P12270	Nucleoprotein TPR	TPR	-0.525864	-0.417369	0.000352928	0.00909062	TRUE	TRUE
Q9H1E3	Nuclear ubiquitous casein and cyclin-dependent kinase substrate 1	NUCKS1	-0.533585	-0.292581	0.0475144	0.516498	TRUE	FALSE
Q9NX46	Poly(ADP-ribose) glycohydrolase ARH3	ADPRHL2	-0.533607	-0.729016	0.050027	0.0161087	FALSE	TRUE
Q8IXM3	39S ribosomal protein L41, mitochondrial	MRPL41	-0.533827	-0.257287	0.0217169	0.396093	TRUE	FALSE
O15027	Protein transport protein Sec16A	SEC16A	-0.546147	-0.982881	0.00678279	6.0493e-05	TRUE	TRUE
Q9UBI6	Guanine nucleotide-binding protein G(I)/G(S)/G(O) subunit gamma-12	GNG12	-0.553168	-0.421684	0.0397775	0.188737	TRUE	FALSE
P35611	Alpha-adducin	ADD1	-0.562788	-0.642947	0.0378435	0.0263949	TRUE	TRUE
Q9NYQ6	Cadherin EGF LAG seven-pass G-type receptor 1	CELSR1	-0.562856	-0.51834	0.0127389	0.0286801	TRUE	TRUE
Q52LJ0	Protein FAM98B	FAM98B	-0.578272	-0.620817	0.0336665	0.0417545	TRUE	TRUE
O75828	Carbonyl reductase [NADPH] 3	CBR3	-0.58144	-0.898644	0.185739	0.0362159	FALSE	TRUE
P25325	3-mercaptopyruvate sulfurtransferase	MPST	-0.582269	-0.472204	0.00209779	0.0302305	TRUE	TRUE
Q9UNZ2	NSFL1 cofactor p47	NSFL1C	-0.59314	-0.583295	0.000146684	0.00100228	TRUE	TRUE
P05556	Integrin beta-1	ITGB1	-0.611404	-0.409996	0.0242677	0.221593	TRUE	FALSE
Q92597	Protein NDRG1	NDRG1	-0.611792	-0.834199	0.115666	0.0493315	FALSE	TRUE
P38646	Stress-70 protein, mitochondrial	HSPA9	-0.616901	-0.701522	0.0275443	0.0172929	TRUE	TRUE
Q9H0U4	Ras-related protein Rab-1B	RAB1B	-0.624588	-0.946753	0.162393	0.0363338	FALSE	TRUE
P46939	Utrophin	UTRN	-0.62888	-0.291276	0.022831	0.524271	TRUE	FALSE
Q9BY77	Polymerase delta-interacting protein 3	POLDIP3	-0.630189	-0.444818	0.00656497	0.154177	TRUE	FALSE
P16989	Y-box-binding protein 3	YBX3	-0.634781	-0.502772	0.0385614	0.16687	TRUE	FALSE
A4QMS7	Uncharacterized protein C5orf49	C5orf49	-0.649	-0.418181	0.0290228	0.208419	TRUE	FALSE
P30711	Glutathione S-transferase theta-1	GSTT1	-0.650954	-0.477345	0.0276453	0.191561	TRUE	FALSE
P62873	Guanine nucleotide-binding protein G(I)/G(S)/G(T) subunit beta-1	GNB1	-0.66681	-0.68796	0.00486307	0.0086299	TRUE	TRUE
P50897	Palmitoyl-protein thioesterase 1	PPT1	-0.667534	-0.439447	0.0192165	0.236312	TRUE	FALSE
Q7Z5L9	Interferon regulatory factor 2-binding protein 2	IRF2BP2	-0.670098	-0.366184	0.0476023	0.558027	TRUE	FALSE
Q6UN15	Pre-mRNA 3-end-processing factor FIP1	FIP1L1	-0.670428	-0.176383	0.00757631	0.87448	TRUE	FALSE
O15355	Protein phosphatase 1G	PPM1G	-0.670544	-1.03492	0.0121369	0.0146034	TRUE	TRUE
Q07157	Tight junction protein ZO-1	TJP1	-0.670706	-0.502207	0.00219022	0.0273743	TRUE	TRUE
O60925	Prefoldin subunit 1	PFDN1	-0.692154	-0.659978	0.0336368	0.0758342	TRUE	FALSE
P07108	Acyl-CoA-binding protein	DBI	-0.692287	-0.745084	0.00538065	0.00559273	TRUE	TRUE
Q7LG56	Ribonucleoside-diphosphate reductase subunit M2 B	RRM2B	-0.718361	-0.476663	0.0397124	0.279895	TRUE	FALSE
P46379	Large proline-rich protein BAG6	BAG6	-0.722503	-0.913349	0.00801319	0.0025221	TRUE	TRUE
O15533	Tapasin	TAPBP	-0.723615	-1.15656	0.0773097	0.00894848	FALSE	TRUE
O43719	HIV Tat-specific factor 1	HTATSF1	-0.726112	-0.720078	0.0360094	0.0586505	TRUE	FALSE
Q6QNY1	Biogenesis of lysosome-related organelles complex 1 subunit 2	BLOC1S2	-0.727585	-0.973104	0.0113146	0.00150411	TRUE	TRUE
P51610	Host cell factor 1;HCF N-terminal chain 1;HCF N-terminal chain 2;HCF N-terminal chain 3;HCF N-terminal chain 4;HCF N-terminal chain 5;HCF N-terminal chain 6;HCF C-terminal chain 1;HCF C-terminal chain 2;HCF C-terminal chain 3;HCF C-terminal chain 4;HCF C-terminal chain 5;HCF C-terminal chain 6	HCFC1	-0.729686	-0.44726	1.18734e-06	0.00909062	TRUE	TRUE
Q86X29	Lipolysis-stimulated lipoprotein receptor	LSR	-0.734537	-0.58242	0.000455344	0.0118241	TRUE	TRUE
Q9H330	Transmembrane protein 245	TMEM245	-0.741305	-0.258471	0.0241254	0.893023	TRUE	FALSE
Q13464	Rho-associated protein kinase 1	ROCK1	-0.743858	-0.846701	0.0276508	0.0592335	TRUE	FALSE
Q8N766	ER membrane protein complex subunit 1	EMC1	-0.762958	-0.97118	0.00191806	0.00054918	TRUE	TRUE
O00170	AH receptor-interacting protein	AIP	-0.765713	-0.747958	9.49424e-06	4.62384e-05	TRUE	TRUE
Q8WW12	PEST proteolytic signal-containing nuclear protein	PCNP	-0.76788	-0.98458	0.0237241	0.0260683	TRUE	TRUE
P13797	Plastin-3	PLS3	-0.7692	-0.642141	0.00538065	0.0365997	TRUE	TRUE
Q8WXI7	Mucin-16	MUC16	-0.77127	-1.86539	0.384779	0.0121371	FALSE	TRUE
Q9BQS8	FYVE and coiled-coil domain-containing protein 1	FYCO1	-0.774513	-0.693689	0.00129338	0.0232957	TRUE	TRUE
P40306	Proteasome subunit beta type-10	PSMB10	-0.775763	-1.30106	0.0982698	0.00930508	FALSE	TRUE
Q8IX12	Cell division cycle and apoptosis regulator protein 1	CCAR1	-0.776688	-0.339078	0.0148096	0.615023	TRUE	FALSE
Q8NF91	Nesprin-1	SYNE1	-0.777495	-0.47276	0.0143755	0.203818	TRUE	FALSE
Q8IUR0	Trafficking protein particle complex subunit 5	TRAPPC5	-0.780111	-0.966327	0.102535	0.0221336	FALSE	TRUE
Q9H4G0	Band 4.1-like protein 1	EPB41L1	-0.792431	-0.953826	0.00209779	0.00290827	TRUE	TRUE
P51531	Probable global transcription activator SNF2L2	SMARCA2	-0.801285	-0.611447	0.00308409	0.0569348	TRUE	FALSE
Q8IVT2	Mitotic interactor and substrate of PLK1	MISP	-0.807048	-1.07115	0.00248252	0.000133773	TRUE	TRUE
Q9Y6W5	Wiskott-Aldrich syndrome protein family member 2	WASF2	-0.813137	-0.888617	1.79493e-07	1.9964e-07	TRUE	TRUE
Q9HCD5	Nuclear receptor coactivator 5	NCOA5	-0.816297	-1.46844	0.883868	0.0324772	FALSE	TRUE
P49407	Beta-arrestin-1	ARRB1	-0.821938	-0.519003	0.00417601	0.104698	TRUE	FALSE
A8MXV4	Nucleoside diphosphate-linked moiety X motif 19, mitochondrial	NUDT19	-0.823652	-0.572861	0.0469793	0.315526	TRUE	FALSE
Q9UGI8	Testin	TES	-0.827467	-0.946401	0.000355553	0.000151474	TRUE	TRUE
Q9UQ35	Serine/arginine repetitive matrix protein 2	SRRM2	-0.83036	-0.765293	0.000428026	0.00261304	TRUE	TRUE
P46782	40S ribosomal protein S5;40S ribosomal protein S5, N-terminally processed	RPS5	-0.831173	-0.791778	0.0234382	0.0529686	TRUE	FALSE
Q7Z5V6	Protein phosphatase 1 regulatory subunit 32	PPP1R32	-0.831458	-0.490026	0.00346254	0.16687	TRUE	FALSE
P11940	Polyadenylate-binding protein 1	PABPC1	-0.833359	-0.989341	0.000372473	8.66245e-05	TRUE	TRUE
Q8WVF1	Protein OSCP1	OSCP1	-0.842659	-0.625347	0.00447166	0.0683308	TRUE	FALSE
P69849;Q15155;Q5JPE7	Nodal modulator 3;Nodal modulator 1;Nodal modulator 2	NOMO3;NOMO1;NOMO2	-0.844209	-1.04286	0.00355855	0.000724132	TRUE	TRUE
Q5JWF2	Guanine nucleotide-binding protein G(s) subunit alpha isoforms XLas	GNAS	-0.847777	-0.502313	0.00219022	0.153634	TRUE	FALSE
Q07666	KH domain-containing, RNA-binding, signal transduction-associated protein 1	KHDRBS1	-0.854317	-0.758634	0.00368617	0.0196837	TRUE	TRUE
O43395	U4/U6 small nuclear ribonucleoprotein Prp3	PRPF3	-0.86779	-0.661012	0.00667999	0.0508136	TRUE	FALSE
Q5TDH0	Protein DDI1 homolog 2	DDI2	-0.868646	-1.34409	0.00283003	0.000411599	TRUE	TRUE
Q6UWP8	Suprabasin	SBSN	-0.877361	-0.598325	0.0466971	0.25351	TRUE	FALSE
Q8WX92	Negative elongation factor B	NELFB	-0.881153	-0.61302	0.000182879	0.0140464	TRUE	TRUE
Q9P013	Spliceosome-associated protein CWC15 homolog	CWC15	-0.885122	-0.5888	0.000372473	0.025716	TRUE	TRUE
Q9Y3Y2	Chromatin target of PRMT1 protein	CHTOP	-0.897672	-0.911262	0.00382735	0.0062034	TRUE	TRUE
Q96T37	Putative RNA-binding protein 15	RBM15	-0.903319	-0.168075	0.00184486	1	TRUE	FALSE
P21281	V-type proton ATPase subunit B, brain isoform	ATP6V1B2	-0.90778	-1.06841	8.32684e-06	1.08062e-06	TRUE	TRUE
Q13148	TAR DNA-binding protein 43	TARDBP	-0.909859	-0.775099	0.00555886	0.0309183	TRUE	TRUE
P27105	Erythrocyte band 7 integral membrane protein	STOM	-0.914053	-0.796831	0.00667999	0.0312587	TRUE	TRUE
Q93062	RNA-binding protein with multiple splicing	RBPMS	-0.922124	-0.11286	0.0174838	1	TRUE	FALSE
Q9Y3D9	28S ribosomal protein S23, mitochondrial	MRPS23	-0.927663	-0.742136	0.00486307	0.0286037	TRUE	TRUE
O00468	Agrin;Agrin N-terminal 110 kDa subunit;Agrin C-terminal 110 kDa subunit;Agrin C-terminal 90 kDa fragment;Agrin C-terminal 22 kDa fragment	AGRN	-0.931019	-0.0495914	0.0264659	1	TRUE	FALSE
P55196	Afadin	MLLT4	-0.932107	-0.548453	0.000350404	0.0555094	TRUE	FALSE
Q66K74	Microtubule-associated protein 1S;MAP1S heavy chain;MAP1S light chain	MAP1S	-0.934306	-0.970307	0.00160746	0.00374587	TRUE	TRUE
P09382	Galectin-1	LGALS1	-0.940418	-0.887176	0.0196934	0.0447092	TRUE	TRUE
Q9UKV3	Apoptotic chromatin condensation inducer in the nucleus	ACIN1	-0.941532	-0.829267	3.70088e-08	5.85152e-06	TRUE	TRUE
P55010	Eukaryotic translation initiation factor 5	EIF5	-0.9452	-1.12689	0.00801319	0.00351555	TRUE	TRUE
Q9NR56	Muscleblind-like protein 1	MBNL1	-0.948054	-0.532083	0.00476988	0.178545	TRUE	FALSE
Q96CX2	BTB/POZ domain-containing protein KCTD12	KCTD12	-0.948603	-0.661815	0.0316789	0.23	TRUE	FALSE
Q9H0E2	Toll-interacting protein	TOLLIP	-0.949231	-1.15226	0.00549852	0.00197851	TRUE	TRUE
P27816	Microtubule-associated protein 4	MAP4	-0.951038	-0.879338	8.66813e-05	0.00055056	TRUE	TRUE
Q13409	Cytoplasmic dynein 1 intermediate chain 2	DYNC1I2	-0.956087	-1.20246	1.99134e-10	1.15112e-14	TRUE	TRUE
P41208	Centrin-2	CETN2	-0.966806	-0.596461	0.00347424	0.126491	TRUE	FALSE
P16403	Histone H1.2	HIST1H1C	-0.972684	-1.08272	0.0439111	0.0440888	TRUE	TRUE
Q16270	Insulin-like growth factor-binding protein 7	IGFBP7	-0.999176	-0.568453	0.00895178	0.182509	TRUE	FALSE
P30520	Adenylosuccinate synthetase isozyme 2	ADSS	-0.999999	-1.16619	0.00291075	0.00137884	TRUE	TRUE
Q9P2M7	Cingulin	CGN	-1.00185	-0.266077	0.000354388	0.67266	TRUE	FALSE
Q92945	Far upstream element-binding protein 2	KHSRP	-1.00272	-0.826494	0.000110415	0.00320534	TRUE	TRUE
P08493	Matrix Gla protein	MGP	-1.00445	0.0367427	0.0441609	1	TRUE	FALSE
P39687	Acidic leucine-rich nuclear phosphoprotein 32 family member A	ANP32A	-1.00902	-1.01112	3.31317e-07	7.74904e-07	TRUE	TRUE
Q96CM8	Acyl-CoA synthetase family member 2, mitochondrial	ACSF2	-1.02734	-1.15946	0.00296515	0.00190394	TRUE	TRUE
Q96AB3	Isochorismatase domain-containing protein 2, mitochondrial	ISOC2	-1.02761	-1.32364	0.0290228	0.0110223	TRUE	TRUE
P52926	High mobility group protein HMGI-C	HMGA2	-1.03191	-0.445676	0.044925	0.561618	TRUE	FALSE
Q15427	Splicing factor 3B subunit 4	SF3B4	-1.03473	-0.817545	0.00596144	0.04212	TRUE	TRUE
Q9H3U1	Protein unc-45 homolog A	UNC45A	-1.03629	-0.807946	0.0118738	0.0631873	TRUE	FALSE
P29966	Myristoylated alanine-rich C-kinase substrate	MARCKS	-1.05123	-0.925429	0.0012346	0.00989868	TRUE	TRUE
P55268	Laminin subunit beta-2	LAMB2	-1.05143	-0.30276	0.00107476	0.669844	TRUE	FALSE
Q8WWM7	Ataxin-2-like protein	ATXN2L	-1.06009	-1.11781	0.0306927	0.0855765	TRUE	FALSE
O43678	NADH dehydrogenase [ubiquinone] 1 alpha subcomplex subunit 2	NDUFA2	-1.06129	-0.853856	0.00227205	0.0225154	TRUE	TRUE
P00441	Superoxide dismutase [Cu-Zn]	SOD1	-1.07333	-1.03122	2.24465e-05	0.000242434	TRUE	TRUE
Q8N456	Leucine-rich repeat-containing protein 18	LRRC18	-1.07559	-0.719885	0.014359	0.219568	TRUE	FALSE
O14497	AT-rich interactive domain-containing protein 1A	ARID1A	-1.07645	-0.362954	0.022856	0.611354	TRUE	FALSE
Q9P2K1	Coiled-coil and C2 domain-containing protein 2A	CC2D2A	-1.08283	-0.791093	0.00598571	0.0711742	TRUE	FALSE
Q16850	Lanosterol 14-alpha demethylase	CYP51A1	-1.08863	-0.483942	0.00273111	0.160584	TRUE	FALSE
O95810	Serum deprivation-response protein	SDPR	-1.09951	-0.774997	0.0181121	0.0580868	TRUE	FALSE
Q16186	Proteasomal ubiquitin receptor ADRM1	ADRM1	-1.11441	-0.787951	0.023946	0.181993	TRUE	FALSE
Q7Z4V5	Hepatoma-derived growth factor-related protein 2	HDGFRP2	-1.11797	-1.01323	0.0382297	0.104485	TRUE	FALSE
P23193	Transcription elongation factor A protein 1	TCEA1	-1.11944	-0.748352	0.000454306	0.0403165	TRUE	TRUE
P09651	Heterogeneous nuclear ribonucleoprotein A1;Heterogeneous nuclear ribonucleoprotein A1, N-terminally processed	HNRNPA1	-1.14443	-1.0509	0.016172	0.0433712	TRUE	TRUE
P0CG12	Chromosome transmission fidelity protein 8 homolog isoform 2	CHTF8	-1.15095	-1.04505	0.0259738	0.140547	TRUE	FALSE
P62328	Thymosin beta-4;Hematopoietic system regulatory peptide	TMSB4X	-1.16373	-1.3819	0.00538137	0.00164827	TRUE	TRUE
Q7Z5P4	17-beta-hydroxysteroid dehydrogenase 13	HSD17B13	-1.16642	-0.741495	0.00900879	0.231265	TRUE	FALSE
O95995	Growth arrest-specific protein 8	GAS8	-1.1748	-0.707666	0.00184486	0.0643176	TRUE	FALSE
O94875	Sorbin and SH3 domain-containing protein 2	SORBS2	-1.17855	-0.953135	3.31477e-05	0.00100969	TRUE	TRUE
Q32MZ4	Leucine-rich repeat flightless-interacting protein 1	LRRFIP1	-1.18049	-1.38738	6.53935e-05	5.41241e-05	TRUE	TRUE
P78310	Coxsackievirus and adenovirus receptor	CXADR	-1.18939	-0.747032	0.0266506	0.0309183	TRUE	TRUE
Q8WWI1	LIM domain only protein 7	LMO7	-1.19817	-0.867168	3.92413e-05	0.00655828	TRUE	TRUE
Q8NHY3	GAS2-like protein 2	GAS2L2	-1.22151	-0.612298	1.5907e-05	0.06675	TRUE	FALSE
Q92817	Envoplakin	EVPL	-1.22842	-0.694957	1.23799e-05	0.0246585	TRUE	TRUE
Q9BV40	Vesicle-associated membrane protein 8	VAMP8	-1.22993	-1.21759	2.07225e-05	5.14125e-05	TRUE	TRUE
Q9UH99	SUN domain-containing protein 2	SUN2	-1.23925	-0.84867	0.00667999	0.12784	TRUE	FALSE
Q96G23	Ceramide synthase 2	CERS2	-1.27711	-0.691191	0.00227205	0.146424	TRUE	FALSE
Q92572	AP-3 complex subunit sigma-1	AP3S1	-1.27773	-0.875788	0.0209702	0.169407	TRUE	FALSE
P33240	Cleavage stimulation factor subunit 2	CSTF2	-1.2895	-1.40298	0.000463131	0.000453512	TRUE	TRUE
Q9P219	Protein Daple	CCDC88C	-1.30923	-0.643372	0.000344844	0.0665956	TRUE	FALSE
P61009	Signal peptidase complex subunit 3	SPCS3	-1.30946	-1.51555	0.00138408	0.000708635	TRUE	TRUE
P04792	Heat shock protein beta-1	HSPB1	-1.34216	-1.09991	0.00105349	0.0150468	TRUE	TRUE
Q7L7L0;Q93077;P04908	Histone H2A type 3;Histone H2A type 1-C;Histone H2A type 1-B/E	HIST3H2A;HIST1H2AC;HIST1H2AB	-1.3443	-1.07083	0.000745643	0.0086299	TRUE	TRUE
Q9H3N1	Thioredoxin-related transmembrane protein 1	TMX1	-1.35175	-1.1568	0.00103381	0.00564847	TRUE	TRUE
Q9Y6Y8	SEC23-interacting protein	SEC23IP	-1.35432	-1.46557	0.000963972	0.00258266	TRUE	TRUE
Q8NFU3	Thiosulfate sulfurtransferase/rhodanese-like domain-containing protein 1	TSTD1	-1.36667	-1.18627	0.0032217	0.0181574	TRUE	TRUE
Q01469	Fatty acid-binding protein, epidermal	FABP5	-1.36867	-0.51682	0.00391919	0.535655	TRUE	FALSE
P07305	Histone H1.0;Histone H1.0, N-terminally processed	H1F0	-1.39145	-0.775551	0.000234519	0.0773692	TRUE	FALSE
Q9HAE3	EF-hand calcium-binding domain-containing protein 1	EFCAB1	-1.43058	-1.27915	0.00159174	0.00745596	TRUE	TRUE
P30519	Heme oxygenase 2	HMOX2	-1.46697	-1.35629	4.00673e-05	0.000221931	TRUE	TRUE
O14974	Protein phosphatase 1 regulatory subunit 12A	PPP1R12A	-1.47612	-1.22805	1.15118e-06	0.000242434	TRUE	TRUE
Q9C0E8	Protein lunapark	LNP	-1.47651	-1.80177	0.00401608	0.000820262	TRUE	TRUE
Q96LR7	Uncharacterized protein C2orf50	C2orf50	-1.47833	-0.596947	0.00124624	0.206643	TRUE	FALSE
P53602	Diphosphomevalonate decarboxylase	MVD	-1.50026	-1.23916	0.0236468	0.00319546	TRUE	TRUE
O60547	GDP-mannose 4,6 dehydratase	GMDS	-1.51487	-2.38545	0.199449	0.0486542	FALSE	TRUE
Q9H6Z4	Ran-binding protein 3	RANBP3	-1.52442	-1.61267	0.000448099	0.00138702	TRUE	TRUE
Q9BTM1;Q16777;Q6FI13;Q99878;Q96KK5;P20671;P0C0S8	Histone H2A.J;Histone H2A type 2-C;Histone H2A type 2-A;Histone H2A type 1-J;Histone H2A type 1-H;Histone H2A type 1-D;Histone H2A type 1	H2AFJ;HIST2H2AC;HIST2H2AA3;HIST1H2AJ;HIST1H2AH;HIST1H2AD;HIST1H2AG	-1.52967	-1.05802	0.00656497	0.109604	TRUE	FALSE
Q6PIU2	Neutral cholesterol ester hydrolase 1	NCEH1	-1.54851	-0.863007	8.38749e-06	0.00784747	TRUE	TRUE
O15231	Zinc finger protein 185	ZNF185	-1.56288	-1.55433	0.00795719	0.0150468	TRUE	TRUE
Q96S55	ATPase WRNIP1	WRNIP1	-1.5756	-1.13581	0.000256813	0.00708589	TRUE	TRUE
Q8TAD7	Overexpressed in colon carcinoma 1 protein	OCC1	-1.58095	-1.09848	0.0320516	0.0780535	TRUE	FALSE
Q14011	Cold-inducible RNA-binding protein	CIRBP	-1.59493	-1.18299	8.82192e-09	2.72107e-05	TRUE	TRUE
P33316	Deoxyuridine 5-triphosphate nucleotidohydrolase, mitochondrial	DUT	-1.60043	-1.45487	0.000185361	0.00110206	TRUE	TRUE
Q9NZT1	Calmodulin-like protein 5	CALML5	-1.62207	-0.772032	0.0102336	0.327223	TRUE	FALSE
Q9P2K5	Myelin expression factor 2	MYEF2	-1.63569	-1.19779	7.27713e-09	2.06862e-05	TRUE	TRUE
Q9NP74	Palmdelphin	PALMD	-1.67891	-1.83975	0.0397124	0.280942	TRUE	FALSE
Q8IXY8	Peptidyl-prolyl cis-trans isomerase-like 6	PPIL6	-1.72188	-1.36499	0.000185361	0.00392007	TRUE	TRUE
P26006	Integrin alpha-3;Integrin alpha-3 heavy chain;Integrin alpha-3 light chain	ITGA3	-1.7456	-1.49039	3.48421e-07	1.1802e-05	TRUE	TRUE
Q16540	39S ribosomal protein L23, mitochondrial	MRPL23	-1.7651	-1.7031	0.000482508	0.0014817	TRUE	TRUE
Q8NEG2	Uncharacterized protein C7orf57	C7orf57	-1.78045	-1.34379	8.29106e-08	2.09922e-05	TRUE	TRUE
Q9UI12	V-type proton ATPase subunit H	ATP6V1H	-1.81834	-1.87493	0.000258034	0.000279113	TRUE	TRUE
Q14767	Latent-transforming growth factor beta-binding protein 2	LTBP2	-1.87581	-1.34498	2.91869e-06	0.00104923	TRUE	TRUE
P35555	Fibrillin-1	FBN1	-1.88819	-1.16334	0.000177558	0.0479012	TRUE	TRUE
Q9NVR5	Protein kintoun	DNAAF2	-1.94786	-0.0600513	0.00804879	1	TRUE	FALSE
Q9BW04	Specifically androgen-regulated gene protein	SARG	-2.00134	-1.49385	7.27713e-09	2.09922e-05	TRUE	TRUE
Q53GS9	U4/U6.U5 tri-snRNP-associated protein 2	USP39	-2.14335	-1.68451	9.80363e-06	0.000133773	TRUE	TRUE
Q2PPJ7	Ral GTPase-activating protein subunit alpha-2	RALGAPA2	-2.31056	-1.75207	0.0190901	0.0938927	TRUE	FALSE
Q9NVT9	Armadillo repeat-containing protein 1	ARMC1	-2.36743	-1.58741	0.016172	0.0508136	TRUE	FALSE
P10412	Histone H1.4	HIST1H1E	-2.44529	-2.45151	1.86578e-06	1.62218e-05	TRUE	TRUE
O95721	Synaptosomal-associated protein 29	SNAP29	-2.46595	-3.19284	0.000280145	0.000253514	TRUE	TRUE
Q9NZN4	EH domain-containing protein 2	EHD2	-2.52262	-2.66737	0.0151676	0.018241	TRUE	TRUE
Q13404	Ubiquitin-conjugating enzyme E2 variant 1	UBE2V1	-2.81006	-2.80874	3.02575e-06	1.06078e-05	TRUE	TRUE
P35030	Trypsin-3	PRSS3	-3.70899	-3.86566	0.00379572	0.00527136	TRUE	TRUE
Q15819	Ubiquitin-conjugating enzyme E2 variant 2	UBE2V2	-3.92432	-3.10095	1.23799e-05	0.000125929	TRUE	TRUE

## Sheet: Heatmap calc. analysis
	HC Airway	HC Uninvolved Airway	Non-fibrotic Control Airway
RAB3D	1.1547	-0.580017	-0.574679
PREP	1.15391	-0.540025	-0.613887
CAP1	1.15359	-0.532993	-0.620599
PDLIM5	1.15268	-0.635477	-0.517203
SORD	1.15155	-0.501999	-0.649555
HID1	1.1507	-0.658481	-0.492223
NUCB2	1.15003	-0.664838	-0.485196
PIGR	1.14978	-0.667098	-0.482684
VILL	1.14875	-0.675778	-0.472971
PFKP	1.14699	-0.458148	-0.688845
LGALS3BP	1.14638	-0.453333	-0.693044
LTF	1.14635	-0.453117	-0.693231
GALE	1.14556	-0.698337	-0.447226
CP	1.14537	-0.445827	-0.699545
CKAP4	1.14527	-0.700196	-0.445071
MTAP	1.14513	-0.701079	-0.444046
AGR2	1.14449	-0.439529	-0.704958
LDHA	1.14391	-0.43559	-0.708324
IGJ	1.14241	-0.425709	-0.716704
IGHA1	1.14109	-0.417437	-0.72365
BPIFB1	1.1405	-0.413914	-0.726588
MUC5B	1.13917	-0.733043	-0.406127
ARHGAP1	1.13499	-0.383507	-0.751481
ATP1A1	1.12958	-0.357339	-0.772242
CRYM	1.1264	-0.343157	-0.783242
LARS	1.12583	-0.340712	-0.785121
ALDH3A1	1.12353	-0.330975	-0.792553
PPCS	1.12167	-0.323357	-0.798312
ATP6V1A	1.11822	-0.309718	-0.808498
CMPK1	1.11798	-0.308795	-0.809181
IGLV3-9	1.11704	-0.305197	-0.81184
ATP1B1	1.11678	-0.304203	-0.812572
PGD	1.11494	-0.297323	-0.81762
MAGT1	1.11428	-0.294885	-0.819399
ATIC	1.10603	-0.265757	-0.840276
ASS1	1.10269	-0.254599	-0.84809
AKR1A1	1.09792	-0.239227	-0.85869
TMED2	1.0951	-0.230438	-0.864665
GAPDH	1.09313	-0.224371	-0.868754
FBXL8	1.09285	-0.223527	-0.869321
NPEPPS	1.0892	-0.21259	-0.876611
UTS2	1.0891	-0.212287	-0.876811
EML4	1.08828	-0.209862	-0.878414
CTSC	1.08779	-0.208442	-0.879351
TGM2	1.08734	-0.207125	-0.880218
ARCN1	1.08617	-0.203707	-0.882462
SEC61B	1.08389	-0.197137	-0.88675
PSMC4	1.08138	-0.190038	-0.891345
IGKC	1.07907	-0.18357	-0.895498
GSTO1	1.07725	-0.178556	-0.898694
ACTR2	1.07383	-0.169273	-0.90456
TM9SF3	1.07168	-0.163524	-0.90816
CAPN1	1.07037	-0.160055	-0.91032
TRAPPC3	1.07033	-0.159934	-0.910395
S100P	1.07003	-0.159139	-0.910888
ETFB	1.06864	-0.155507	-0.913137
MUC1	1.06858	-0.155348	-0.913235
SLPI	1.06762	-0.914777	-0.152847
LMAN2	1.06633	-0.149493	-0.916837
B2M	1.06416	-0.143918	-0.920244
MPO	1.06403	-0.143577	-0.920451
ALDH18A1	1.05748	-0.127117	-0.930364
PLEKHS1	1.05623	-0.124029	-0.9322
AP3B1	1.05332	-0.116931	-0.936394
RARS	1.05093	-0.111155	-0.939778
C3	1.05005	-0.109037	-0.941013
PRDX4	1.0495	-0.107714	-0.941783
USP14	1.04512	-0.0973567	-0.947761
USO1	1.04432	-0.0954915	-0.948829
SERPINF1	1.0441	-0.0949859	-0.949118
ETHE1	1.03562	-0.0755246	-0.960096
ATP6V1E1	1.03558	-0.0754336	-0.960147
COPA	1.03244	-0.0683937	-0.964047
CTSB	1.03176	-0.066883	-0.96488
TM9SF2	1.02811	-0.0588055	-0.9693
UGGT1	1.02803	-0.0586423	-0.969388
MTHFD1	1.02555	-0.053236	-0.972319
NSF	1.02411	-0.0500933	-0.974012
PRDX1	1.02389	-0.0496209	-0.974266
CAPZA1	1.02213	-0.0458465	-0.976288
CTSG	1.01942	-0.0400519	-0.979372
VPS26A	1.01171	-0.0238402	-0.987867
ARF4	1.00787	-0.0159335	-0.991938
PSME1	1.00706	-0.014274	-0.992787
GFPT1	1.00519	-0.0104561	-0.994731
HSD17B10	1.00245	-0.0049248	-0.997529
HLA-A	0.999305	0.00138896	-1.00069
TXNDC17	0.99893	0.00213726	-1.00107
CAND1	0.995189	0.00955292	-1.00474
COPE	0.994741	0.0104371	-1.00518
ATP6V0D1	0.994594	0.0107257	-1.00532
IGKV3-20	0.993589	0.0127017	-1.00629
BOLA2	0.989597	0.0204918	-1.01009
RPS3A	0.985158	0.02905	-1.01421
SEC23B	0.985074	0.029211	-1.01429
DMBT1	0.984779	0.0297761	-1.01456
RBL1	0.983263	0.0326726	-1.01594
TSG101	0.983235	0.0327263	-1.01596
TWF1	0.982069	0.0349461	-1.01701
PPIB	0.981438	0.0361442	-1.01758
PSMC6	0.976432	0.0455773	-1.02201
PSMB1	0.974697	0.0488181	-1.02351
IGKV2-24;IGKV2D-24	0.972281	0.0533054	-1.02559
ACSF3	0.971265	0.0551842	-1.02645
KATNAL2	0.970494	0.0566066	-1.0271
ELANE	0.964488	0.0675951	-1.03208
PPP4C	0.964378	0.0677945	-1.03217
TMED9	0.96018	0.0753752	-1.03555
PSMB8	0.95978	0.0760935	-1.03587
CORO1B	0.956066	0.0827292	-1.03879
MYO1B	0.955847	0.0831186	-1.03897
PGM1	0.954733	0.0850962	-1.03983
ACTR1A	0.954159	0.0861118	-1.04027
DPYSL3	0.953969	0.0864485	-1.04042
COPB2	0.94825	0.0965033	-1.04475
PSMD2	0.947952	0.0970235	-1.04498
MESDC2	0.947669	0.0975163	-1.04519
RPL30	0.946117	0.100219	-1.04634
PSME2	0.943947	0.10398	-1.04793
SYNGR2	0.940186	0.110457	-1.05064
ARPC4	0.938096	0.114032	-1.05213
PSMD3	0.933628	0.121619	-1.05525
G6PD	0.933575	0.121709	-1.05528
NAGK	0.932837	0.122955	-1.05579
STEAP4	0.931009	0.126033	-1.05704
IGKV3D-11	0.930942	0.126146	-1.05709
ACADVL	0.926804	0.133067	-1.05987
TPP2	0.925088	0.13592	-1.06101
OSTF1	0.924607	0.136717	-1.06132
NME2;NME2P1	0.922779	0.139742	-1.06252
AZU1	0.92077	0.143052	-1.06382
DARS	0.918352	0.147019	-1.06537
IGLV1-47	0.903242	0.171368	-1.07461
IARS	0.90225	0.172941	-1.07519
ABHD10	0.90142	0.174255	-1.07567
SERPINB1	0.901341	0.17438	-1.07572
ACTN1	0.899815	0.17679	-1.0766
IGHV3OR16-12	0.898722	0.178511	-1.07723
COPZ1	0.895915	0.182917	-1.07883
EPCAM	0.892032	0.188972	-1.081
ABHD11	0.890452	0.191422	-1.08187
PFDN2	0.887702	0.195672	-1.08337
EIF3L	0.885796	0.198603	-1.0844
RPS16	0.885598	0.198907	-1.08451
LYPLA1	0.882482	0.203676	-1.08616
PSMD8	0.880945	0.20602	-1.08696
IGHG1	0.880864	0.206143	-1.08701
ARF1;ARF3	0.878912	0.209108	-1.08802
CD74	0.878767	0.209328	-1.08809
SLC25A3	0.877863	0.210697	-1.08856
SERPINB3	0.87519	0.214733	-1.08992
PSMB9	0.874152	0.216295	-1.09045
DEFA3;DEFA1	0.871782	0.21985	-1.09163
EEF1D	0.871407	0.220412	-1.09182
RPS8	0.868035	0.225442	-1.09348
POR	0.867386	0.226407	-1.09379
PSMA7	0.86662	0.227544	-1.09416
AP1G1	0.866144	0.228249	-1.09439
ARPC1B	0.863235	0.23255	-1.09579
OXCT1	0.858372	0.239692	-1.09806
ANXA7	0.858153	0.240013	-1.09817
STT3A	0.857928	0.240342	-1.09827
LGALS9	0.854572	0.245232	-1.0998
CYCS	0.853382	0.246959	-1.10034
CLIC1	0.852147	0.248748	-1.10089
RPS25	0.845179	0.258772	-1.10395
DNM1L	0.842705	0.262303	-1.10501
NDUFV1	0.839285	0.267163	-1.10645
RPL10	0.838338	0.268502	-1.10684
DDOST	0.833936	0.274705	-1.10864
CLTC	0.833884	0.27478	-1.10866
PSMD14	0.832368	0.276905	-1.10927
ARPC5	0.831658	0.2779	-1.10956
COPB1	0.829531	0.28087	-1.1104
UBE2K	0.829328	0.281153	-1.11048
CNN1	0.827233	0.284069	-1.1113
DHRS7	0.826718	0.284783	-1.1115
EEF1B2	0.825033	0.28712	-1.11215
PSMA5	0.824505	0.287851	-1.11236
GDI2	0.822111	0.291155	-1.11327
AP1M2	0.81795	0.296872	-1.11482
SPATS2L	0.815494	0.300227	-1.11572
IDH2	0.814905	0.301031	-1.11594
SLC9A3R1	0.812977	-1.11663	0.303653
RPS15A	0.810339	0.307231	-1.11757
MTCH2	0.809627	0.308192	-1.11782
YKT6	0.808775	0.309344	-1.11812
IMPDH2	0.807864	0.310572	-1.11844
IST1	0.807266	0.311378	-1.11864
SAR1A	0.805528	0.313716	-1.11924
SPCS2	0.802659	0.317561	-1.12022
AP2A1	0.798763	0.322757	-1.12152
RPLP2	0.793494	0.329734	-1.12323
PYCARD	0.792475	0.331078	-1.12355
ETF1	0.790151	0.334134	-1.12428
GCA	0.7873	0.337869	-1.12517
TMED7	0.784337	0.341733	-1.12607
STT3B	0.782802	0.343729	-1.12653
SGPL1	0.779954	0.34742	-1.12737
NIPSNAP3A	0.776727	0.351583	-1.12831
RPL18	0.775578	0.353061	-1.12864
CS	0.775474	0.353195	-1.12867
PSMA4	0.770591	0.359447	-1.13004
TMEM63A	0.769601	0.36071	-1.13031
GNPDA1	0.767608	0.363245	-1.13085
RPS23	0.767361	0.36356	-1.13092
PSMA6	0.767308	0.363627	-1.13093
SH3BGRL	0.765914	0.365396	-1.13131
GNB2L1	0.76359	0.368337	-1.13193
AP2M1	0.758062	0.375294	-1.13336
S100A9	0.757791	0.375634	-1.13342
RPL34	0.757656	0.375803	-1.13346
GCLC	0.755221	0.378849	-1.13407
LRRC59	0.752358	0.382418	-1.13478
NME3	0.749922	0.385442	-1.13536
NDUFS3	0.748697	0.386959	-1.13566
PACSIN2	0.746408	0.389787	-1.1362
RPS13	0.746257	0.389974	-1.13623
PSMB3	0.745913	0.390398	-1.13631
SEC13	0.744693	0.391901	-1.13659
PSMD12	0.743901	0.392875	-1.13678
SSR4	0.743679	0.393148	-1.13683
RPN2	0.742579	0.394499	-1.13708
ARPC2	0.740421	0.397143	-1.13756
IPO5	0.739856	0.397835	-1.13769
MGST2	0.739482	0.398293	-1.13777
EEF1G	0.738323	0.399707	-1.13803
SMAP2	0.734913	0.403859	-1.13877
RPS3	0.734684	0.404137	-1.13882
LRPPRC	0.732483	0.406805	-1.13929
TMEM33	0.72805	0.412156	-1.14021
MBOAT7	0.727204	0.413174	-1.14038
RPL14	0.726653	0.413836	-1.14049
RPL17	0.725047	0.415763	-1.14081
HEBP2	0.724542	0.416369	-1.14091
PUS1	0.72399	0.417029	-1.14102
RPL27	0.722665	0.418614	-1.14128
CBR4	0.719507	0.42238	-1.14189
CYB5R1	0.719429	0.422473	-1.1419
QSOX1	0.717337	-1.1423	0.424958
MT-CO2	0.712406	0.43079	-1.1432
DDX39B	0.712126	0.43112	-1.14325
TRAP1	0.710775	0.432711	-1.14349
CSTB	0.709683	0.433994	-1.14368
GHDC	0.708968	0.434834	-1.1438
ACTL6A	0.708051	0.43591	-1.14396
CFH	0.707302	0.436787	-1.14409
MYL12A;MYL12B	0.705714	0.438645	-1.14436
RPS7	0.702958	0.441861	-1.14482
SEC61A1	0.7019	0.443091	-1.14499
RAB18	0.701864	0.443133	-1.145
LAMP2	0.698905	0.446568	-1.14547
PFDN6	0.69774	0.447917	-1.14566
EIF4A1	0.697346	0.448372	-1.14572
ARL6IP5	0.697272	0.448458	-1.14573
RPS17	0.694907	0.451188	-1.14609
MT-ATP6	0.688893	0.458093	-1.14699
RNPS1	0.687104	0.460137	-1.14724
SYNCRIP	0.686705	0.460592	-1.1473
S100A8	0.686471	0.460859	-1.14733
PCYOX1	0.682925	0.464894	-1.14782
SLC25A13	0.676288	0.472396	-1.14868
SPATA5L1	0.675793	0.472953	-1.14875
NCSTN	0.675619	0.473149	-1.14877
FUCA1	0.673403	0.475638	-1.14904
EIF3F	0.67293	0.476169	-1.1491
CARS	0.670987	-1.14933	0.478344
LSM6	0.666947	0.482851	-1.1498
EIF3B	0.666495	0.483354	-1.14985
ATP5C1	0.661706	0.488665	-1.15037
PDHA1	0.657372	0.493443	-1.15082
CAB39	0.656164	0.494771	-1.15093
TXNRD1	0.655875	0.495088	-1.15096
PPIH	0.655517	0.49548	-1.151
RPS26	0.651092	0.500323	-1.15141
BCKDHA	0.648028	0.50366	-1.15169
ELMOD2	0.640429	0.511884	-1.15231
NECAP2	0.637331	0.515215	-1.15255
TSPO	0.636561	0.516041	-1.1526
NAT1	0.631192	0.521779	-1.15297
PRMT1	0.630593	0.522418	-1.15301
HSD17B4	0.629561	0.523515	-1.15308
SEPT2	0.62898	0.524133	-1.15311
DAD1	0.628165	0.524998	-1.15316
UBE2N	0.625459	0.527866	-1.15332
ACAD9	0.624102	0.529301	-1.1534
RPL21	0.622111	0.531401	-1.15351
PRDX3	0.615486	0.538356	-1.15384
IDH3A	0.615453	0.53839	-1.15384
ILF2	0.61297	0.540982	-1.15395
CDSN	0.611832	0.542168	-1.154
TMED10	0.611258	0.542765	-1.15402
RPL9	0.610979	0.543055	-1.15403
EFTUD2	0.609186	0.544918	-1.1541
DDB1	0.608944	0.545169	-1.15411
DNAJA4	0.607289	0.546885	-1.15417
PAFAH1B2	0.605816	0.548409	-1.15422
BUB3	0.602423	0.55191	-1.15433
MRPS34	0.597532	0.556931	-1.15446
C1orf123	0.593084	0.561472	-1.15456
TMEM256	0.59174	0.56284	-1.15458
EPHX1	0.585715	0.568945	-1.15466
TRIM23	0.585258	0.569406	-1.15466
CHCHD2	0.584524	0.570146	-1.15467
TFG	0.583948	0.570727	-1.15468
COPS3	0.58161	0.57308	-1.15469
UQCR10	0.581287	0.573405	-1.15469
OTUB1	0.58024	0.574456	-1.1547
AP2S1	0.576072	0.578628	-1.1547
CPNE3	0.566189	0.58844	-1.15463
ARL3	0.566052	0.588576	-1.15463
RPL18A	0.565427	0.589192	-1.15462
COX7A2	0.564087	0.590513	-1.1546
LGALS7	0.562687	0.59189	-1.15458
SNRPD1	0.562547	0.592028	-1.15458
DYNLL1	0.562091	0.592476	-1.15457
HNRNPH2	0.55934	0.595176	-1.15452
SUPT5H	0.55477	0.59964	-1.15441
EIF4A3	0.553538	0.60084	-1.15438
NDUFB10	0.553288	0.601083	-1.15437
TROVE2	0.546118	0.608029	-1.15415
SNRPN;SNRPB	0.545016	0.609091	-1.15411
HNRNPA3	0.543398	0.610649	-1.15405
UQCRQ	0.54334	0.610705	-1.15405
STAT3	0.532505	0.621063	-1.15357
PTBP1	0.528711	0.62466	-1.15337
NDUFA10	0.520552	0.632343	-1.1529
TAGLN	0.511389	0.640889	-1.15228
GALK1	0.50953	-1.15214	0.642611
ATL3	0.5094	0.642732	-1.15213
SNRPG;SNRPGP15	0.507321	0.644654	-1.15198
BLMH	0.505612	0.646231	-1.15184
METTL7A	0.504111	0.647613	-1.15172
RBMXL1	0.503294	0.648365	-1.15166
RTN3	0.501147	0.650336	-1.15148
PURA	0.499023	0.652282	-1.15131
CYB5B	0.498226	0.653011	-1.15124
SLC25A1	0.495177	0.655794	-1.15097
CYB5R3	0.491896	0.658778	-1.15067
MYADM	0.490894	0.659687	-1.15058
SF3A3	0.490491	0.660053	-1.15054
RTN4	0.49009	0.660415	-1.15051
FKBP1A	0.489705	0.660765	-1.15047
SLC25A12	0.487259	0.662976	-1.15024
CORO1C	0.475987	0.673092	-1.14908
SNRPD3	0.47405	0.674818	-1.14887
NIF3L1	0.463451	0.684195	-1.14765
C14orf166	0.463416	0.684225	-1.14764
SMU1	0.458023	0.688954	-1.14698
RAB11B	0.449305	0.696539	-1.14584
SLC25A11	0.443671	0.701402	-1.14507
PRKAG1	0.421566	0.720191	-1.14176
SH3GLB2	0.404406	-1.13887	0.734462
CHERP	0.403689	0.735053	-1.13874
IFT122	0.377275	0.756481	-1.13376
ANP32B	0.376496	0.757102	-1.1336
KIF3A	0.356226	0.773111	-1.12934
LUM	0.351402	0.776868	-1.12827
TC2N	0.340843	-1.12586	0.785021
STARD10	0.328806	-1.123	0.794197
PKP3	0.295473	0.81897	-1.11444
SERPINB12	0.279612	0.830432	-1.11004
STK33	0.262279	0.842723	-1.105
KIF13B	0.244253	0.855245	-1.0995
CAV1	0.236778	0.860361	-1.09714
WDR35	0.223637	0.869247	-1.09288
SND1	0.193019	-1.08244	0.88942
PPME1	0.179538	0.898069	-1.07761
PLG	0.16193	0.909153	-1.07108
JUP	0.136274	0.924875	-1.06115
VAT1	0.121589	-1.05524	0.933646
MUC16	0.114811	-1.05245	0.937639
PSMD4	-0.0228798	-0.988364	1.01124
CCDC78	-0.0713562	1.03377	-0.962411
SEC16A	-0.0740596	-0.960911	1.03497
NCOA5	-0.0743716	-0.960738	1.03511
CYFIP1	-0.113137	-0.93862	1.05176
PSMB10	-0.127556	-0.930102	1.05766
COL8A1	-0.15346	1.06786	-0.9144
TAPBP	-0.165813	-0.90673	1.07254
GMDS	-0.177912	-0.899103	1.07702
PSMD9	-0.188641	-0.892245	1.08089
DDI2	-0.192307	-0.889881	1.08219
CBR3	-0.193261	-0.889264	1.08252
PPM1G	-0.194406	-0.888523	1.08293
RAB1B	-0.209424	-0.878704	1.08813
FBLN2	-0.213234	1.08942	-0.876184
GRB2	-0.216775	-0.873833	1.09061
POLR2E	-0.294142	-0.81994	1.11408
ADPRHL2	-0.298743	-0.816581	1.11532
NDRG1	-0.300465	-0.815319	1.11578
WNK1	-0.309886	-0.808373	1.11826
BLOC1S2	-0.317527	-0.802685	1.12021
IFT57	-0.323102	1.12161	-0.798503
MISP	-0.324316	-0.797589	1.12191
SNAP29	-0.346395	-0.780746	1.12714
ISOC2	-0.351026	-0.77716	1.12819
PCNP	-0.355121	-0.773974	1.12909
EMC1	-0.361641	-0.76887	1.13051
BAG6	-0.367847	-0.763977	1.13182
DYNC1I2	-0.372452	-0.760326	1.13278
TXNL1	-0.374488	-0.758705	1.13319
FAF2	-0.383042	-0.751855	1.1349
TRAPPC5	-0.386138	-0.749361	1.1355
NOMO3;NOMO1;NOMO2	-0.388608	-0.747364	1.13597
LNP	-0.399645	-0.738374	1.13802
TOLLIP	-0.404392	-0.734474	1.13887
EPB41L1	-0.412022	-0.728162	1.14018
EIF5	-0.420652	-0.720957	1.14161
TMSB4X	-0.424256	-0.717928	1.14218
PABPC1	-0.424487	-0.717734	1.14222
NAPRT	-0.426628	-0.715929	1.14256
ATP6V1B2	-0.432302	-0.711123	1.14342
LRRFIP1	-0.433601	-0.710018	1.14362
ADSS	-0.440592	-0.704046	1.14464
SPCS3	-0.447434	-0.698157	1.14559
TES	-0.458141	-0.688851	1.14699
ADD1	-0.459166	-0.687955	1.14712
SYTL1	-0.461535	-0.685878	1.14741
ROCK1	-0.462468	-0.685059	1.14753
HSPA9	-0.463328	-0.684303	1.14763
IFT52	-0.465262	1.14786	-0.6826
ALDH16A1	-0.466905	-0.681151	1.14806
ACSF2	-0.470136	-0.678293	1.14843
HIST1H1C	-0.482558	-0.667211	1.14977
PALMD	-0.496626	-0.654473	1.1511
MAT2B	-0.496745	-0.654364	1.15111
WASF2	-0.499056	-0.652252	1.15131
CSTF2	-0.503012	-0.648624	1.15164
EIF4H	-0.503214	-0.648439	1.15165
SEC23IP	-0.507833	-0.644181	1.15201
DBI	-0.512693	-0.639678	1.15237
FAM98B	-0.514923	-0.637603	1.15253
RANBP3	-0.527995	-0.625337	1.15333
EHD2	-0.528426	-0.624929	1.15336
ATXN2L	-0.530886	-0.6226	1.15349
G3BP1	-0.536741	-0.617029	1.15377
PRSS3	-0.541178	-0.612782	1.15396
MAP1S	-0.54432	-0.609762	1.15408
GNB1	-0.550109	-0.604169	1.15428
ATP6V1H	-0.550617	-0.603677	1.15429
CHTOP	-0.56429	-0.590312	1.1546
SF3A1	-0.567915	-0.586734	1.15465
HIST1H1E	-0.575148	-0.57955	1.1547
ANP32A	-0.575553	-0.579146	1.1547
UBE2V1	-0.577756	-0.576944	1.1547
ZNF185	-0.582095	-0.572593	1.15469
HTATSF1	-0.584562	-0.570108	1.15467
VAMP8	-0.586064	-0.568592	1.15466
NSFL1C	-0.591782	-0.562797	1.15458
AIP	-0.597543	-0.556919	1.15446
MRPL23	-0.608022	-0.546125	1.15415
SOD1	-0.611642	-0.542366	1.15401
PFDN1	-0.618042	-0.535679	1.15372
RPS5	-0.618847	-0.534834	1.15368
LGALS1	-0.627012	-0.526222	1.15323
MAP4	-0.643718	-0.508334	1.15205
HMOX2	-0.643766	-0.508282	1.15205
SRRM2	-0.646369	-0.505463	1.15183
CELSR1	-0.64702	-0.504756	1.15178
HNRNPA1	-0.649378	-0.502191	1.15157
SUMF2	-0.654653	-0.496429	1.15108
DUT	-0.657634	-0.493155	1.15079
CHTF8	-0.658582	-0.492112	1.15069
HDGFRP2	-0.660083	-0.490457	1.15054
FYCO1	-0.669662	-0.479825	1.14949
EFCAB1	-0.671011	-0.478318	1.14933
KHDRBS1	-0.676536	-0.472117	1.14865
ACIN1	-0.683053	-0.464748	1.1478
ENO1	-0.683301	-0.464467	1.14777
MARCKS	-0.683445	-0.464303	1.14775
STOM	-0.691173	-0.455482	1.14665
TSTD1	-0.694557	-0.451592	1.14615
MAP1A	-0.69705	-0.448715	1.14576
TMX1	-0.705592	-0.438787	1.14438
ITGA3	-0.707383	-0.436693	1.14408
TARDBP	-0.709105	-0.434673	1.14378
PLS3	-0.724526	-0.416387	1.14091
PPP1R12A	-0.727118	-0.413277	1.1404
MVD	-0.732523	-0.406757	1.13928
KHSRP	-0.734068	-0.404884	1.13895
HSPB1	-0.738349	-0.399675	1.13802
MPST	-0.746046	-0.390234	1.13628
SORBS2	-0.748063	-0.387743	1.13581
NDUFA2	-0.75184	-0.383062	1.1349
MRPS23	-0.755924	-0.377971	1.13389
HIST3H2A;HIST1H2AC;HIST1H2AB	-0.759014	-0.374099	1.13311
TPR	-0.761612	-0.370833	1.13244
LSR	-0.762307	-0.369956	1.13226
PPIL6	-0.762465	-0.369757	1.13222
YBX3	-0.763086	-0.368973	1.13206
UBE2V2	-0.764751	-0.366869	1.13162
SF3B4	-0.764823	-0.366777	1.1316
USP39	-0.768579	-0.362011	1.13059
UNC45A	-0.774199	-0.354832	1.12903
SMARCA2	-0.789008	-0.335633	1.12464
GNG12	-0.789701	-0.334725	1.12443
PRPF3	-0.790224	-0.334038	1.12426
RALGAPA2	-0.793279	-0.330018	1.1233
C7orf57	-0.796423	-0.325862	1.12229
TJP1	-0.801728	-0.318806	1.12053
SARG	-0.803811	-0.316019	1.11983
OSCP1	-0.807625	-0.310895	1.11852
CIRBP	-0.807971	-0.310428	1.1184
GSTT1	-0.815397	-0.30036	1.11576
MYEF2	-0.816295	-0.299134	1.11543
CC2D2A	-0.817788	-0.297093	1.11488
LMO7	-0.82379	-0.288839	1.11263
WRNIP1	-0.826298	-0.285367	1.11166
LTBP2	-0.829672	-0.280674	1.11035
ADRM1	-0.838333	-0.26851	1.10684
POLDIP3	-0.839381	-0.267026	1.10641
SDPR	-0.840243	-0.265804	1.10605
KCTD12	-0.846448	-0.256956	1.1034
NELFB	-0.848146	-0.254518	1.10266
NUDT19	-0.848308	-0.254285	1.10259
OCC1	-0.848901	-0.253432	1.10233
H2AFJ;HIST2H2AC;HIST2H2AA3;HIST1H2AJ;HIST1H2AH;HIST1H2AD;HIST1H2AG	-0.851613	-0.24952	1.10113
AP3S1	-0.85696	-0.241754	1.09871
SUN2	-0.857473	-0.241007	1.09848
SBSN	-0.859917	-0.23743	1.09735
ITGB1	-0.869572	-0.223153	1.09272
ARMC1	-0.869621	-0.223079	1.0927
LRRC18	-0.870657	-0.221534	1.09219
TCEA1	-0.871323	-0.220537	1.09186
CWC15	-0.87409	-0.216389	1.09048
RRM2B	-0.875498	-0.214269	1.08977
PPT1	-0.879876	-0.207645	1.08752
C5orf49	-0.89147	-0.189844	1.08131
HSD17B13	-0.898566	-0.178757	1.07732
ARRB1	-0.902045	-0.173266	1.07531
CXADR	-0.904772	-0.168936	1.07371
CETN2	-0.913747	-0.154518	1.06826
FBN1	-0.914407	-0.153448	1.06785
HCFC1	-0.916935	-0.149334	1.06627
SYNE1	-0.920823	-0.142965	1.06379
GAS8	-0.925311	-0.135549	1.06086
GNAS	-0.933022	-0.122643	1.05566
PPP1R32	-0.935461	-0.118515	1.05398
MLLT4	-0.936201	-0.11726	1.05346
IGFBP7	-0.951045	-0.091606	1.04265
EVPL	-0.953436	-0.0873917	1.04083
MBNL1	-0.956787	-0.0814457	1.03823
H1F0	-0.959651	-0.0763245	1.03598
NCEH1	-0.959691	-0.0762533	1.03594
NUCKS1	-0.966277	-0.0643395	1.03062
IRF2BP2	-0.967633	-0.0618623	1.02949
CERS2	-0.971424	-0.0548908	1.02631
GAS2L2	-0.999157	-0.00168353	1.00084
CCDC88C	-1.00568	0.01145	0.994226
MRPL41	-1.0118	0.0240388	0.987764
CALML5	-1.01564	0.0320488	0.98359
UTRN	-1.02363	0.0490677	0.974563
CYP51A1	-1.03485	0.0737935	0.961059
CCAR1	-1.0395	0.0843479	0.955154
HMGA2	-1.04219	0.0905288	0.951658
C2orf50	-1.05763	0.127485	0.930144
FABP5	-1.07095	0.161583	0.909369
TMEM245	-1.08445	0.198761	0.885693
ARID1A	-1.08946	0.213361	0.8761
LAMB2	-1.10862	0.274619	0.833998
CGN	-1.11611	0.301694	0.814417
FIP1L1	-1.1169	0.304685	0.812217
RBM15	-1.1369	0.393524	0.743373
RBPMS	-1.14741	0.461515	0.685896
AGRN	-1.15341	0.529364	0.624042
MGP	-1.15414	0.608166	0.545976
DNAAF2	-1.15428	0.550031	0.604245
