# Supplementary material for: Morphologically intact airways in lung fibrosis have an abnormal proteome
Source: Respir Res. 2023 Apr 1;24:99. doi: 10.1186/s12931-023-02400-x (PMC10066954; doi:10.1186/s12931-023-02400-x)
Supplement: Supplementary file 5 — Additional file 5. A list of proteins detected in UIP and Mucinous Adenocarcinoma mucus. [file 12931_2023_2400_MOESM5_ESM.xlsx]

## Sheet: All Proteins
A score of 1 denotes the protein is present is that sample. 0 denotes that it was not detected in that sample.
For instance, protein PARK7 (row 5) is detected in all 6 MA samples, whereas it is detected in 5 of the 6 UIP samples. Thus, PARK7 is detected in both MA and UIP. If detected in 3 or more of the 6 samples, we deemed it present.
MA - Mucinous Adenocarcinoma (lung cancer) UIP - Usual Interstitial Pneumonia (lung fibrosis)
Proteins	Protein.names	Gene.names	MA_1	MA_2	MA_3	MA_4	MA_5	MA_6	UIP_1	UIP_2	UIP_3	UIP_4	UIP_5	UIP_6
Q99497	Protein deglycase DJ-1	PARK7	1	1	1	1	1	1	1	0	1	1	1	1
P02745	Complement C1q subcomponent subunit A	C1QA	1	1	1	1	1	1	0	0	1	1	1	1
P02763	Alpha-1-acid glycoprotein 1	ORM1	1	1	1	1	1	1	1	0	0	1	1	1
P29508	Serpin B3	SERPINB3	1	1	1	1	1	1	0	0	1	1	1	1
P51153;Q92930;P61006;P20337;O95716;P20336;Q96E17	Ras-related protein Rab-13;Ras-related protein Rab-8B;Ras-related protein Rab-8A;Ras-related protein Rab-3B;Ras-related protein Rab-3D;Ras-related protein Rab-3A;Ras-related protein Rab-3C	RAB13;RAB8B;RAB8A;RAB3B;RAB3D;RAB3A;RAB3C	1	1	1	1	1	1	1	0	0	1	1	1
P00748	Coagulation factor XII;Coagulation factor XIIa heavy chain;Beta-factor XIIa part 1;Coagulation factor XIIa light chain	F12	1	1	1	1	1	1	0	0	0	1	1	1
P01019	Angiotensinogen;Angiotensin-1;Angiotensin-2;Angiotensin-3;Angiotensin-4;Angiotensin 1-9;Angiotensin 1-7;Angiotensin 1-5;Angiotensin 1-4	AGT	1	1	1	1	1	1	0	0	0	1	1	1
P12273	Prolactin-inducible protein	PIP	1	1	1	1	1	1	0	0	1	0	1	1
P15941	Mucin-1;Mucin-1 subunit alpha;Mucin-1 subunit beta	MUC1	1	1	1	1	1	1	0	0	0	1	1	1
P27169	Serum paraoxonase/arylesterase 1	PON1	1	1	1	1	1	1	0	0	0	1	1	1
Q8NFJ5	Retinoic acid-induced protein 3	GPRC5A	1	1	1	1	1	1	0	0	0	1	1	1
P04003	C4b-binding protein alpha chain	C4BPA	1	1	1	1	1	1	0	0	0	1	0	1
Q9H6S3	Epidermal growth factor receptor kinase substrate 8-like protein 2	EPS8L2	1	1	1	1	1	1	0	0	1	0	0	0
P60981	Destrin	DSTN	0	1	1	1	1	1	1	0	1	1	1	1
A0A087WSY6		IGKV3D-15	1	1	1	1	0	1	1	0	0	1	1	1
P02765	Alpha-2-HS-glycoprotein;Alpha-2-HS-glycoprotein chain A;Alpha-2-HS-glycoprotein chain B	AHSG	1	1	1	0	1	1	0	0	1	1	1	1
P06731	Carcinoembryonic antigen-related cell adhesion molecule 5	CEACAM5	0	1	1	1	1	1	0	0	1	1	1	1
P11413	Glucose-6-phosphate 1-dehydrogenase	G6PD	0	1	1	1	1	1	1	0	0	1	1	1
P14174	Macrophage migration inhibitory factor	MIF	0	1	1	1	1	1	1	0	0	1	1	1
P18124	60S ribosomal protein L7	RPL7	0	1	1	1	1	1	1	0	0	1	1	1
P22735	Protein-glutamine gamma-glutamyltransferase K	TGM1	1	0	1	1	1	1	0	0	1	1	1	1
P62873	Guanine nucleotide-binding protein G(I)/G(S)/G(T) subunit beta-1	GNB1	0	1	1	1	1	1	1	0	0	1	1	1
P80188	Neutrophil gelatinase-associated lipocalin	LCN2	1	1	0	1	1	1	0	0	1	1	1	1
O43760	Synaptogyrin-2	SYNGR2	0	1	1	1	1	1	0	0	0	1	1	1
P07358	Complement component C8 beta chain	C8B	1	1	1	0	1	1	1	0	0	1	0	1
P13716	Delta-aminolevulinic acid dehydratase	ALAD	0	1	1	1	1	1	0	0	0	1	1	1
P19652	Alpha-1-acid glycoprotein 2	ORM2	1	1	1	0	1	1	0	0	0	1	1	1
P20160	Azurocidin	AZU1	1	1	0	1	1	1	0	0	0	1	1	1
P31151	Protein S100-A7	S100A7	1	1	1	1	0	1	0	0	1	0	1	1
P55786	Puromycin-sensitive aminopeptidase	NPEPPS	0	1	1	1	1	1	0	0	0	1	1	1
Q06323	Proteasome activator complex subunit 1	PSME1	0	1	1	1	1	1	0	0	0	1	1	1
Q5T749	Keratinocyte proline-rich protein	KPRP	1	1	1	1	1	0	0	0	1	0	1	1
Q5TZA2	Rootletin	CROCC	1	1	1	1	0	1	0	0	0	1	1	1
O00560	Syntenin-1	SDCBP	1	0	1	1	1	1	0	0	0	1	0	1
P02747	Complement C1q subcomponent subunit C	C1QC	1	1	0	1	1	1	0	0	0	1	0	1
P06681	Complement C2;Complement C2b fragment;Complement C2a fragment	C2	0	1	1	1	1	1	0	0	0	1	0	1
P15328	Folate receptor alpha	FOLR1	1	1	1	1	1	0	0	0	0	1	1	0
Q8IW75	Serpin A12	SERPINA12	1	1	1	1	0	1	0	0	1	0	0	1
Q9NP72	Ras-related protein Rab-18	RAB18	1	1	1	1	1	0	0	0	0	1	0	0
Q9UKJ5	Cysteine-rich hydrophobic domain-containing protein 2	CHIC2	1	1	1	1	1	0	0	0	0	1	0	0
P49189	4-trimethylaminobutyraldehyde dehydrogenase	ALDH9A1	0	0	1	1	1	1	1	0	1	1	1	1
O14818	Proteasome subunit alpha type-7	PSMA7	0	0	1	1	1	1	0	0	1	1	1	1
P01861	Ig gamma-4 chain C region	IGHG4	0	1	0	1	1	1	1	0	0	1	1	1
P20618	Proteasome subunit beta type-1	PSMB1	0	1	0	1	1	1	1	0	0	1	1	1
P23083	Ig heavy chain V-I region V35		1	0	1	0	1	1	0	0	1	1	1	1
Q04941	Proteolipid protein 2	PLP2	0	1	0	1	1	1	1	0	0	1	1	1
Q6ZV73	FYVE, RhoGEF and PH domain-containing protein 6	FGD6	1	0	1	1	0	1	0	0	1	1	1	1
P25774	Cathepsin S	CTSS	0	0	1	1	1	1	1	0	0	1	0	1
Q8WVV4	Protein POF1B	POF1B	1	0	0	1	1	1	0	0	1	0	1	1
Q99102	Mucin-4;Mucin-4 alpha chain;Mucin-4 beta chain	MUC4	0	0	1	1	1	1	0	0	0	1	1	1
P02746	Complement C1q subcomponent subunit B	C1QB	0	1	0	1	1	1	0	0	0	1	0	1
P05546	Heparin cofactor 2	SERPIND1	0	1	1	0	1	1	0	0	0	1	0	1
P08962	CD63 antigen	CD63	0	0	1	1	1	1	0	0	0	1	0	1
P55058	Phospholipid transfer protein	PLTP	1	0	1	0	1	1	1	0	0	1	0	0
Q15181	Inorganic pyrophosphatase	PPA1	0	1	1	1	1	0	0	0	0	0	1	1
Q6UX06	Olfactomedin-4	OLFM4	0	0	1	1	1	1	1	0	0	1	0	0
Q99880;Q99879;Q99877;Q93079;Q5QNW6;P62807;P58876;P57053;O60814	Histone H2B type 1-L;Histone H2B type 1-M;Histone H2B type 1-N;Histone H2B type 1-H;Histone H2B type 2-F;Histone H2B type 1-C/E/F/G/I;Histone H2B type 1-D;Histone H2B type F-S;Histone H2B type 1-K	HIST1H2BL;HIST1H2BM;HIST1H2BN;HIST1H2BH;HIST2H2BF;HIST1H2BC;HIST1H2BD;H2BFS;HIST1H2BK	0	1	0	1	1	1	0	0	0	1	0	1
Q9HCY8	Protein S100-A14	S100A14	0	1	0	1	1	1	0	0	1	0	0	1
P01033	Metalloproteinase inhibitor 1	TIMP1	1	0	1	1	1	0	0	0	0	1	0	0
P03952	Plasma kallikrein;Plasma kallikrein heavy chain;Plasma kallikrein light chain	KLKB1	1	1	1	0	1	0	0	0	0	1	0	0
Q9H190	Syntenin-2	SDCBP2	1	0	1	1	1	0	0	0	0	0	0	1
P43652	Afamin	AFM	0	1	1	0	1	1	0	0	0	0	0	0
P56470	Galectin-4	LGALS4	0	1	1	1	1	0	0	0	0	0	0	0
Q12929	Epidermal growth factor receptor kinase substrate 8	EPS8	0	0	1	1	1	1	0	0	0	0	0	0
Q9H0U4	Ras-related protein Rab-1B	RAB1B	0	1	1	1	0	1	0	0	0	0	0	0
Q9H3R2	Mucin-13	MUC13	0	0	1	1	1	1	0	0	0	0	0	0
P49327	Fatty acid synthase;[Acyl-carrier-protein] S-acetyltransferase;[Acyl-carrier-protein] S-malonyltransferase;3-oxoacyl-[acyl-carrier-protein] synthase;3-oxoacyl-[acyl-carrier-protein] reductase;3-hydroxyacyl-[acyl-carrier-protein] dehydratase;Enoyl-[acyl-carrier-protein] reductase;Oleoyl-[acyl-carrier-protein] hydrolase	FASN	0	0	1	1	1	0	0	0	1	1	1	1
A8K2U0	Alpha-2-macroglobulin-like protein 1	A2ML1	1	0	0	1	0	1	0	0	1	0	1	1
O75828	Carbonyl reductase [NADPH] 3	CBR3	0	0	1	1	1	0	0	0	0	1	1	1
O95336	6-phosphogluconolactonase	PGLS	0	0	1	0	1	1	0	0	0	1	1	1
P13797	Plastin-3	PLS3	0	0	1	1	0	1	0	0	0	1	1	1
P35247	Pulmonary surfactant-associated protein D	SFTPD	0	1	0	1	0	1	0	0	0	1	1	1
P53634	Dipeptidyl peptidase 1;Dipeptidyl peptidase 1 exclusion domain chain;Dipeptidyl peptidase 1 heavy chain;Dipeptidyl peptidase 1 light chain	CTSC	0	0	1	1	1	0	0	0	0	1	1	1
P55774	C-C motif chemokine 18;CCL18(1-68);CCL18(3-69);CCL18(4-69)	CCL18	0	0	1	0	1	1	0	0	0	1	1	1
P78371	T-complex protein 1 subunit beta	CCT2	0	1	0	1	1	0	1	0	0	1	0	1
Q8NFC6	Biorientation of chromosomes in cell division protein 1-like 1	BOD1L1	0	1	0	1	1	0	0	0	0	1	1	1
Q96C23	Aldose 1-epimerase	GALM	0	0	1	1	1	0	0	0	0	1	1	1
Q9UI42	Carboxypeptidase A4	CPA4	0	0	0	1	1	1	0	0	0	1	1	1
P00491	Purine nucleoside phosphorylase	PNP	0	0	1	0	1	1	0	0	0	1	0	1
P05156	Complement factor I;Complement factor I heavy chain;Complement factor I light chain	CFI	0	0	1	0	1	1	0	0	0	1	0	1
P08174	Complement decay-accelerating factor	CD55	0	0	1	1	1	0	0	0	0	1	0	1
P0C0L4	Complement C4-A;Complement C4 beta chain;Complement C4-A alpha chain;C4a anaphylatoxin;C4b-A;C4d-A;Complement C4 gamma chain	C4A	1	0	0	0	1	1	1	0	0	0	0	1
P13671	Complement component C6	C6	0	1	0	0	1	1	0	0	0	1	0	1
P30085	UMP-CMP kinase	CMPK1	0	0	1	1	1	0	0	0	0	1	0	1
Q00325	Phosphate carrier protein, mitochondrial	SLC25A3	0	1	0	1	1	0	0	0	0	1	0	1
Q04828	Aldo-keto reductase family 1 member C1	AKR1C1	0	1	0	1	1	0	1	0	0	0	1	0
Q13630	GDP-L-fucose synthase	TSTA3	0	0	1	1	1	0	0	0	0	1	0	1
Q7Z404	Transmembrane channel-like protein 4	TMC4	0	0	1	1	1	0	0	0	0	1	0	1
Q92485	Acid sphingomyelinase-like phosphodiesterase 3b	SMPDL3B	0	0	1	1	1	0	1	0	0	0	0	1
Q969X1	Protein lifeguard 3	TMBIM1	0	0	1	1	1	0	0	0	0	1	0	1
P07360	Complement component C8 gamma chain	C8G	0	1	0	0	1	1	0	0	0	1	0	0
P0C0L5	Complement C4-B;Complement C4 beta chain;Complement C4-B alpha chain;C4a anaphylatoxin;C4b-B;C4d-B;Complement C4 gamma chain	C4B	0	1	0	0	1	1	0	0	0	0	0	1
P20142	Gastricsin	PGC	1	1	0	0	1	0	0	0	0	1	0	0
P39060	Collagen alpha-1(XVIII) chain;Endostatin	COL18A1	0	0	1	0	1	1	0	0	0	1	0	0
Q06210	Glutamine--fructose-6-phosphate aminotransferase [isomerizing] 1	GFPT1	0	0	1	1	1	0	0	0	0	1	0	0
Q9H1E1	Ribonuclease 7	RNASE7	0	0	1	1	0	1	0	0	0	0	0	1
P09104	Gamma-enolase	ENO2	0	0	1	0	1	1	0	0	0	0	0	0
P29622	Kallistatin	SERPINA4	0	0	1	0	1	1	0	0	0	0	0	0
P35270	Sepiapterin reductase	SPR	0	0	1	1	1	0	0	0	0	0	0	0
Q86X29	Lipolysis-stimulated lipoprotein receptor	LSR	0	0	1	1	1	0	0	0	0	0	0	0
Q8TE68	Epidermal growth factor receptor kinase substrate 8-like protein 1	EPS8L1	0	0	1	1	1	0	0	0	0	0	0	0
Q9NQ84	G-protein coupled receptor family C group 5 member C	GPRC5C	0	0	1	1	1	0	0	0	0	0	0	0
Q9UHR4	Brain-specific angiogenesis inhibitor 1-associated protein 2-like protein 1	BAIAP2L1	0	0	1	1	1	0	0	0	0	0	0	0
Q9UQB8	Brain-specific angiogenesis inhibitor 1-associated protein 2	BAIAP2	0	0	1	1	1	0	0	0	0	0	0	0
A0A075B6K5		IGLV3-9	0	0	0	0	1	1	1	0	0	1	1	1
O43707	Alpha-actinin-4	ACTN4	0	0	1	1	0	0	1	0	1	1	0	1
P13798	Acylamino-acid-releasing enzyme	APEH	0	0	0	1	1	0	0	0	1	1	1	1
P22897	Macrophage mannose receptor 1	MRC1	0	0	0	1	0	1	1	0	0	1	1	1
P62879;Q9HAV0	Guanine nucleotide-binding protein G(I)/G(S)/G(T) subunit beta-2;Guanine nucleotide-binding protein subunit beta-4	GNB2;GNB4	0	0	0	1	0	1	1	0	1	1	1	0
P13473	Lysosome-associated membrane glycoprotein 2	LAMP2	0	0	0	1	1	0	1	0	0	0	1	1
P22694;P17612	cAMP-dependent protein kinase catalytic subunit beta;cAMP-dependent protein kinase catalytic subunit alpha	PRKACB;PRKACA	0	1	0	1	0	0	0	0	0	1	1	1
P27487	Dipeptidyl peptidase 4;Dipeptidyl peptidase 4 membrane form;Dipeptidyl peptidase 4 soluble form	DPP4	0	0	1	0	1	0	1	0	0	1	1	0
P48594	Serpin B4	SERPINB4	0	1	0	0	0	1	0	0	1	0	1	1
Q15631	Translin	TSN	0	1	0	1	0	0	0	0	0	1	1	1
Q8WXI7	Mucin-16	MUC16	0	0	1	0	1	0	0	0	1	1	1	0
O75635	Serpin B7	SERPINB7	1	0	0	1	0	0	0	0	1	0	0	1
P04844	Dolichyl-diphosphooligosaccharide--protein glycosyltransferase subunit 2	RPN2	0	0	0	1	0	1	0	0	0	1	0	1
P05388	60S acidic ribosomal protein P0	RPLP0	0	0	0	1	0	1	0	0	0	1	0	1
P26639	Threonine--tRNA ligase, cytoplasmic	TARS	0	0	0	1	0	1	0	0	0	1	0	1
Q15582	Transforming growth factor-beta-induced protein ig-h3	TGFBI	0	0	0	0	1	1	0	0	0	1	0	1
Q96TA1	Niban-like protein 1	FAM129B	0	0	0	1	1	0	0	0	0	1	0	1
Q9BVK6	Transmembrane emp24 domain-containing protein 9	TMED9	0	0	0	1	1	0	0	0	0	1	0	1
Q9H3K6	BolA-like protein 2	BOLA2	0	0	1	1	0	0	0	0	0	1	0	1
Q9UEW3	Macrophage receptor MARCO	MARCO	0	0	0	0	1	1	0	0	0	1	0	1
O14732	Inositol monophosphatase 2	IMPA2	0	0	0	1	1	0	0	0	0	0	0	1
O75347	Tubulin-specific chaperone A	TBCA	0	0	1	1	0	0	0	0	0	0	0	1
O75882	Attractin	ATRN	0	0	1	0	1	0	0	0	0	1	0	0
P27482	Calmodulin-like protein 3	CALML3	0	0	0	0	1	1	0	0	0	0	0	1
P36980	Complement factor H-related protein 2	CFHR2	0	0	0	0	1	1	0	0	0	1	0	0
Q6XQN6	Nicotinate phosphoribosyltransferase	NAPRT	0	0	1	0	1	0	0	0	0	1	0	0
Q9BSJ8	Extended synaptotagmin-1	ESYT1	0	1	0	1	0	0	0	0	0	0	0	1
Q9BYE9	Cadherin-related family member 2	CDHR2	0	0	0	1	1	0	0	0	0	0	1	0
Q9NY33	Dipeptidyl peptidase 3	DPP3	0	0	1	0	0	1	0	0	0	0	0	1
O15551	Claudin-3	CLDN3	0	0	0	0	1	1	0	0	0	0	0	0
P07478	Trypsin-2	PRSS2	1	1	0	0	0	0	0	0	0	0	0	0
P08185	Corticosteroid-binding globulin	SERPINA6	0	1	1	0	0	0	0	0	0	0	0	0
P15559	NAD(P)H dehydrogenase [quinone] 1	NQO1	0	0	1	0	1	0	0	0	0	0	0	0
Q6W4X9	Mucin-6	MUC6	1	1	0	0	0	0	0	0	0	0	0	0
Q8TE67	Epidermal growth factor receptor kinase substrate 8-like protein 3	EPS8L3	0	0	0	0	1	1	0	0	0	0	0	0
Q96IY4	Carboxypeptidase B2	CPB2	0	0	0	0	1	1	0	0	0	0	0	0
Q96PD5	N-acetylmuramoyl-L-alanine amidase	PGLYRP2	0	0	0	0	1	1	0	0	0	0	0	0
Q9Y365	PCTP-like protein	STARD10	0	0	1	1	0	0	0	0	0	0	0	0
Q9Y4E1;Q641Q2	WASH complex subunit FAM21C;WASH complex subunit FAM21A	FAM21C;FAM21A	0	1	0	0	1	0	0	0	0	0	0	0
Q16563	Synaptophysin-like protein 1	SYPL1	0	0	0	1	0	0	0	0	1	1	1	1
O00148;Q13838	ATP-dependent RNA helicase DDX39A;Spliceosome RNA helicase DDX39B	DDX39A;DDX39B	0	0	0	1	0	0	1	0	0	1	0	1
O75342	Arachidonate 12-lipoxygenase, 12R-type	ALOX12B	0	1	0	0	0	0	0	0	0	1	1	1
P01709	Ig lambda chain V-II region MGC		0	0	0	0	1	0	0	0	0	1	1	1
P24821	Tenascin	TNC	0	0	1	0	0	0	0	0	1	1	0	1
P27348	14-3-3 protein theta	YWHAQ	0	0	0	0	1	0	0	0	0	1	1	1
P40227	T-complex protein 1 subunit zeta	CCT6A	0	0	0	0	1	0	0	0	0	1	1	1
P49588	Alanine--tRNA ligase, cytoplasmic	AARS	0	0	0	1	0	0	1	0	0	1	0	1
P67809;Q9Y2T7;P16989	Nuclease-sensitive element-binding protein 1;Y-box-binding protein 2;Y-box-binding protein 3	YBX1;YBX2;YBX3	0	0	0	1	0	0	1	0	0	1	0	1
A0A0C4DH34		IGHV4-28	0	0	0	0	1	0	0	0	0	1	0	1
O00231	26S proteasome non-ATPase regulatory subunit 11	PSMD11	0	0	0	1	0	0	1	0	0	1	0	0
O43598	2-deoxynucleoside 5-phosphate N-hydrolase 1	DNPH1	0	0	1	0	0	0	0	0	0	1	1	0
O43776	Asparagine--tRNA ligase, cytoplasmic	NARS	0	0	0	1	0	0	0	0	0	1	0	1
P02741	C-reactive protein;C-reactive protein(1-205)	CRP	0	0	0	0	0	1	0	0	0	1	0	1
P08493	Matrix Gla protein	MGP	0	0	0	0	0	1	0	0	0	1	0	1
P10321	HLA class I histocompatibility antigen, Cw-7 alpha chain	HLA-C	0	0	0	0	1	0	0	0	0	0	1	1
P11940;Q9H361	Polyadenylate-binding protein 1;Polyadenylate-binding protein 3	PABPC1;PABPC3	0	0	0	1	0	0	0	0	0	1	1	0
P12314	High affinity immunoglobulin gamma Fc receptor I	FCGR1A	0	0	0	1	0	0	0	0	0	1	0	1
P12724	Eosinophil cationic protein	RNASE3	0	1	0	0	0	0	0	0	0	1	0	1
P17213	Bactericidal permeability-increasing protein	BPI	0	1	0	0	0	0	0	0	0	1	0	1
P28161;P46439;P21266	Glutathione S-transferase Mu 2;Glutathione S-transferase Mu 5;Glutathione S-transferase Mu 3	GSTM2;GSTM5;GSTM3	0	0	0	0	1	0	0	0	0	1	1	0
P29218	Inositol monophosphatase 1	IMPA1	0	0	1	0	0	0	0	0	0	1	0	1
P38919	Eukaryotic initiation factor 4A-III;Eukaryotic initiation factor 4A-III, N-terminally processed	EIF4A3	0	0	0	1	0	0	0	0	0	1	0	1
P54920	Alpha-soluble NSF attachment protein	NAPA	0	0	0	1	0	0	1	0	0	1	0	0
P61019;Q8WUD1	Ras-related protein Rab-2A;Ras-related protein Rab-2B	RAB2A;RAB2B	0	0	0	0	1	0	0	0	0	1	0	1
P62993	Growth factor receptor-bound protein 2	GRB2	0	0	0	1	0	0	0	0	0	0	1	1
P63010;Q10567	AP-2 complex subunit beta;AP-1 complex subunit beta-1	AP2B1;AP1B1	0	0	0	1	0	0	1	0	0	1	0	0
Q03591	Complement factor H-related protein 1	CFHR1	0	0	0	0	1	0	1	0	0	1	0	0
Q12906	Interleukin enhancer-binding factor 3	ILF3	0	0	0	1	0	0	0	0	0	1	0	1
Q7Z4W1	L-xylulose reductase	DCXR	0	0	0	0	1	0	0	0	0	1	0	1
Q96D46	60S ribosomal export protein NMD3	NMD3	1	0	0	0	0	0	0	0	0	1	1	0
A0A0C4DH24		IGKV6-21	0	0	0	0	1	0	0	0	0	1	0	0
A8K7I4	Calcium-activated chloride channel regulator 1	CLCA1	0	0	0	0	0	1	0	0	0	1	0	0
O00204	Sulfotransferase family cytosolic 2B member 1	SULT2B1	0	0	0	0	0	1	0	0	0	0	0	1
O14745	Na(+)/H(+) exchange regulatory cofactor NHE-RF1	SLC9A3R1	0	0	1	0	0	0	1	0	0	0	0	0
P01704	Ig lambda chain V-II region TOG		0	0	0	0	1	0	0	0	0	1	0	0
P01743	Ig heavy chain V-I region HG3		0	0	0	0	1	0	1	0	0	0	0	0
P04196	Histidine-rich glycoprotein	HRG	0	0	0	0	1	0	0	0	0	1	0	0
P11166	Solute carrier family 2, facilitated glucose transporter member 1	SLC2A1	0	0	0	0	1	0	0	0	0	1	0	0
P11766	Alcohol dehydrogenase class-3	ADH5	0	0	1	0	0	0	0	0	0	0	0	1
P14324	Farnesyl pyrophosphate synthase	FDPS	0	0	1	0	0	0	0	0	0	0	0	1
P17858	ATP-dependent 6-phosphofructokinase, liver type	PFKL	0	0	0	1	0	0	0	0	0	1	0	0
P18428	Lipopolysaccharide-binding protein	LBP	0	0	0	0	1	0	0	0	0	1	0	0
P28161;Q03013;P09488	Glutathione S-transferase Mu 2;Glutathione S-transferase Mu 4;Glutathione S-transferase Mu 1	GSTM2;GSTM4;GSTM1	0	0	0	0	1	0	0	0	0	0	0	1
P36222	Chitinase-3-like protein 1	CHI3L1	0	0	0	0	1	0	0	0	0	0	0	1
P36952	Serpin B5	SERPINB5	0	0	0	0	0	1	0	0	0	0	0	1
P61221	ATP-binding cassette sub-family E member 1	ABCE1	0	0	0	0	1	0	0	0	0	0	0	1
Q92817	Envoplakin	EVPL	0	0	0	1	0	0	0	0	0	0	0	1
Q9BVJ7	Dual specificity protein phosphatase 23	DUSP23	0	0	0	1	0	0	0	0	0	0	0	1
P50452	Serpin B8	SERPINB8	0	0	0	0	0	0	0	0	1	0	1	1
P50914	60S ribosomal protein L14	RPL14	0	0	0	0	0	0	1	0	0	1	0	1
Q01813	ATP-dependent 6-phosphofructokinase, platelet type	PFKP	0	0	0	0	0	0	1	0	0	1	0	1
Q6P4A8	Phospholipase B-like 1;Phospholipase B-like 1 chain A;Phospholipase B-like 1 chain B;Phospholipase B-like 1 chain C	PLBD1	0	0	0	0	0	0	1	0	0	1	0	1
P11586	C-1-tetrahydrofolate synthase, cytoplasmic;Methylenetetrahydrofolate dehydrogenase;Methenyltetrahydrofolate cyclohydrolase;Formyltetrahydrofolate synthetase;C-1-tetrahydrofolate synthase, cytoplasmic, N-terminally processed	MTHFD1	0	0	0	0	0	0	0	0	0	1	0	1
P16050	Arachidonate 15-lipoxygenase	ALOX15	0	0	0	0	0	0	0	0	0	0	1	1
P16930	Fumarylacetoacetase	FAH	0	0	0	0	0	0	0	0	0	1	0	1
P23246	Splicing factor, proline- and glutamine-rich	SFPQ	0	0	0	0	0	0	1	0	0	1	0	0
P41218	Myeloid cell nuclear differentiation antigen	MNDA	0	0	0	0	0	0	0	0	0	1	0	1
P48147	Prolyl endopeptidase	PREP	0	0	0	0	0	0	0	0	0	1	0	1
P51571	Translocon-associated protein subunit delta	SSR4	0	0	0	0	0	0	1	0	0	0	0	1
P55795;P31943	Heterogeneous nuclear ribonucleoprotein H2;Heterogeneous nuclear ribonucleoprotein H;Heterogeneous nuclear ribonucleoprotein H, N-terminally processed	HNRNPH2;HNRNPH1	0	0	0	0	0	0	0	0	0	1	0	1
P60903	Protein S100-A10	S100A10	0	0	0	0	0	0	0	0	0	1	0	1
Q8IVV2	Lipoxygenase homology domain-containing protein 1	LOXHD1	0	0	0	0	0	0	0	0	1	0	0	1
Q92973	Transportin-1	TNPO1	0	0	0	0	0	0	0	0	0	1	0	1
Q99541	Perilipin-2	PLIN2	0	0	0	0	0	0	0	0	0	1	0	1
Q9HD89	Resistin	RETN	0	0	0	0	0	0	0	0	0	1	0	1
Q9NR28	Diablo homolog, mitochondrial	DIABLO	0	0	0	0	0	0	1	0	0	1	0	0
A0A075B6P5;P01615	Ig kappa chain V-II region FR	IGKV2D-28	1	1	1	1	1	1	1	1	1	1	1	1
A0A075B7D0		IGHV1OR15-1	1	1	1	1	1	1	1	1	1	1	1	1
A0A0A0MRZ8;P04433	Ig kappa chain V-III region VG	IGKV3D-11	1	1	1	1	1	1	1	1	1	1	1	1
A0A0A0MS15		IGHV3-49	1	1	1	1	1	1	1	1	1	1	1	1
A0A0B4J2B5		IGHV3OR16-9	1	1	1	1	1	1	1	1	1	1	1	1
A0A0C4DH25		IGKV3D-20	1	1	1	1	1	1	1	1	1	1	1	1
A0A0C4DH68;A0A075B6R9		IGKV2-24;IGKV2D-24	1	1	1	1	1	1	1	1	1	1	1	1
O14523	C2 domain-containing protein 2-like	C2CD2L	1	1	1	1	1	1	1	1	1	1	1	1
O96009	Napsin-A	NAPSA	1	1	1	1	1	1	1	1	1	1	1	1
P00338	L-lactate dehydrogenase A chain	LDHA	1	1	1	1	1	1	1	1	1	1	1	1
P00352	Retinal dehydrogenase 1	ALDH1A1	1	1	1	1	1	1	1	1	1	1	1	1
P00450	Ceruloplasmin	CP	1	1	1	1	1	1	1	1	1	1	1	1
P00751	Complement factor B;Complement factor B Ba fragment;Complement factor B Bb fragment	CFB	1	1	1	1	1	1	1	1	1	1	1	1
P01008	Antithrombin-III	SERPINC1	1	1	1	1	1	1	1	1	1	1	1	1
P01009	Alpha-1-antitrypsin;Short peptide from AAT	SERPINA1	1	1	1	1	1	1	1	1	1	1	1	1
P01011	Alpha-1-antichymotrypsin;Alpha-1-antichymotrypsin His-Pro-less	SERPINA3	1	1	1	1	1	1	1	1	1	1	1	1
P01023	Alpha-2-macroglobulin	A2M	1	1	1	1	1	1	1	1	1	1	1	1
P01024	Complement C3;Complement C3 beta chain;C3-beta-c;Complement C3 alpha chain;C3a anaphylatoxin;Acylation stimulating protein;Complement C3b alpha chain;Complement C3c alpha chain fragment 1;Complement C3dg fragment;Complement C3g fragment;Complement C3d fragment;Complement C3f fragment;Complement C3c alpha chain fragment 2	C3	1	1	1	1	1	1	1	1	1	1	1	1
P01034	Cystatin-C	CST3	1	1	1	1	1	1	1	1	1	1	1	1
P01040	Cystatin-A;Cystatin-A, N-terminally processed	CSTA	1	1	1	1	1	1	1	1	1	1	1	1
P01591	Immunoglobulin J chain	IGJ	1	1	1	1	1	1	1	1	1	1	1	1
P01602	Ig kappa chain V-I region HK102	IGKV1-5	1	1	1	1	1	1	1	1	1	1	1	1
P01619	Ig kappa chain V-III region B6		1	1	1	1	1	1	1	1	1	1	1	1
P01624;A0A0C4DH90;A0A0C4DH55;A0A075B6H7	Ig kappa chain V-III region POM	IGKV3OR2-268;IGKV3D-7;IGKV3-7	1	1	1	1	1	1	1	1	1	1	1	1
P01700	Ig lambda chain V-I region HA		1	1	1	1	1	1	1	1	1	1	1	1
P01833	Polymeric immunoglobulin receptor;Secretory component	PIGR	1	1	1	1	1	1	1	1	1	1	1	1
P01834	Ig kappa chain C region	IGKC	1	1	1	1	1	1	1	1	1	1	1	1
P01857	Ig gamma-1 chain C region	IGHG1	1	1	1	1	1	1	1	1	1	1	1	1
P01859	Ig gamma-2 chain C region	IGHG2	1	1	1	1	1	1	1	1	1	1	1	1
P01860	Ig gamma-3 chain C region	IGHG3	1	1	1	1	1	1	1	1	1	1	1	1
P01876	Ig alpha-1 chain C region	IGHA1	1	1	1	1	1	1	1	1	1	1	1	1
P02042	Hemoglobin subunit delta	HBD	1	1	1	1	1	1	1	1	1	1	1	1
P02545	Prelamin-A/C;Lamin-A/C	LMNA	1	1	1	1	1	1	1	1	1	1	1	1
P02647	Apolipoprotein A-I;Proapolipoprotein A-I;Truncated apolipoprotein A-I	APOA1	1	1	1	1	1	1	1	1	1	1	1	1
P02649	Apolipoprotein E	APOE	1	1	1	1	1	1	1	1	1	1	1	1
P02671	Fibrinogen alpha chain;Fibrinopeptide A;Fibrinogen alpha chain	FGA	1	1	1	1	1	1	1	1	1	1	1	1
P02675	Fibrinogen beta chain;Fibrinopeptide B;Fibrinogen beta chain	FGB	1	1	1	1	1	1	1	1	1	1	1	1
P02679	Fibrinogen gamma chain	FGG	1	1	1	1	1	1	1	1	1	1	1	1
P02750	Leucine-rich alpha-2-glycoprotein	LRG1	1	1	1	1	1	1	1	1	1	1	1	1
P02751	Fibronectin;Anastellin;Ugl-Y1;Ugl-Y2;Ugl-Y3	FN1	1	1	1	1	1	1	1	1	1	1	1	1
P02760	Protein AMBP;Alpha-1-microglobulin;Inter-alpha-trypsin inhibitor light chain;Trypstatin	AMBP	1	1	1	1	1	1	1	1	1	1	1	1
P02774	Vitamin D-binding protein	GC	1	1	1	1	1	1	1	1	1	1	1	1
P02787	Serotransferrin	TF	1	1	1	1	1	1	1	1	1	1	1	1
P02788	Lactotransferrin;Lactoferricin-H;Kaliocin-1;Lactoferroxin-A;Lactoferroxin-B;Lactoferroxin-C	LTF	1	1	1	1	1	1	1	1	1	1	1	1
P02790	Hemopexin	HPX	1	1	1	1	1	1	1	1	1	1	1	1
P04004	Vitronectin;Vitronectin V65 subunit;Vitronectin V10 subunit;Somatomedin-B	VTN	1	1	1	1	1	1	1	1	1	1	1	1
P04040	Catalase	CAT	1	1	1	1	1	1	1	1	1	1	1	1
P04075	Fructose-bisphosphate aldolase A	ALDOA	1	1	1	1	1	1	1	1	1	1	1	1
P04080	Cystatin-B	CSTB	1	1	1	1	1	1	1	1	1	1	1	1
P04083	Annexin A1	ANXA1	1	1	1	1	1	1	1	1	1	1	1	1
P04217	Alpha-1B-glycoprotein	A1BG	1	1	1	1	1	1	1	1	1	1	1	1
P04406	Glyceraldehyde-3-phosphate dehydrogenase	GAPDH	1	1	1	1	1	1	1	1	1	1	1	1
P04792	Heat shock protein beta-1	HSPB1	1	1	1	1	1	1	1	1	1	1	1	1
P04920	Anion exchange protein 2	SLC4A2	1	1	1	1	1	1	1	1	1	1	1	1
P05089	Arginase-1	ARG1	1	1	1	1	1	1	1	1	1	1	1	1
P05090	Apolipoprotein D	APOD	1	1	1	1	1	1	1	1	1	1	1	1
P05109	Protein S100-A8;Protein S100-A8, N-terminally processed	S100A8	1	1	1	1	1	1	1	1	1	1	1	1
P05155	Plasma protease C1 inhibitor	SERPING1	1	1	1	1	1	1	1	1	1	1	1	1
P06312	Ig kappa chain V-IV region	IGKV4-1	1	1	1	1	1	1	1	1	1	1	1	1
P06702	Protein S100-A9	S100A9	1	1	1	1	1	1	1	1	1	1	1	1
P06703	Protein S100-A6	S100A6	1	1	1	1	1	1	1	1	1	1	1	1
P06727	Apolipoprotein A-IV	APOA4	1	1	1	1	1	1	1	1	1	1	1	1
P06733	Alpha-enolase	ENO1	1	1	1	1	1	1	1	1	1	1	1	1
P06744	Glucose-6-phosphate isomerase	GPI	1	1	1	1	1	1	1	1	1	1	1	1
P07339	Cathepsin D;Cathepsin D light chain;Cathepsin D heavy chain	CTSD	1	1	1	1	1	1	1	1	1	1	1	1
P07355	Annexin A2	ANXA2	1	1	1	1	1	1	1	1	1	1	1	1
P07384	Calpain-1 catalytic subunit	CAPN1	1	1	1	1	1	1	1	1	1	1	1	1
P07737	Profilin-1	PFN1	1	1	1	1	1	1	1	1	1	1	1	1
P07741	Adenine phosphoribosyltransferase	APRT	1	1	1	1	1	1	1	1	1	1	1	1
P07900	Heat shock protein HSP 90-alpha	HSP90AA1	1	1	1	1	1	1	1	1	1	1	1	1
P07988	Pulmonary surfactant-associated protein B	SFTPB	1	1	1	1	1	1	1	1	1	1	1	1
P08134;P61586	Rho-related GTP-binding protein RhoC;Transforming protein RhoA	RHOC;RHOA	1	1	1	1	1	1	1	1	1	1	1	1
P08238	Heat shock protein HSP 90-beta	HSP90AB1	1	1	1	1	1	1	1	1	1	1	1	1
P08758	Annexin A5	ANXA5	1	1	1	1	1	1	1	1	1	1	1	1
P08865	40S ribosomal protein SA	RPSA	1	1	1	1	1	1	1	1	1	1	1	1
P09211	Glutathione S-transferase P	GSTP1	1	1	1	1	1	1	1	1	1	1	1	1
P09382	Galectin-1	LGALS1	1	1	1	1	1	1	1	1	1	1	1	1
P09525	Annexin A4	ANXA4	1	1	1	1	1	1	1	1	1	1	1	1
P0DOY2;P0DOY3			1	1	1	1	1	1	1	1	1	1	1	1
P0DP04;P01782	Ig heavy chain V-III region DOB		1	1	1	1	1	1	1	1	1	1	1	1
P10599	Thioredoxin	TXN	1	1	1	1	1	1	1	1	1	1	1	1
P10909	Clusterin;Clusterin beta chain;Clusterin alpha chain	CLU	1	1	1	1	1	1	1	1	1	1	1	1
P11021	78 kDa glucose-regulated protein	HSPA5	1	1	1	1	1	1	1	1	1	1	1	1
P11142	Heat shock cognate 71 kDa protein	HSPA8	1	1	1	1	1	1	1	1	1	1	1	1
P11279	Lysosome-associated membrane glycoprotein 1	LAMP1	1	1	1	1	1	1	1	1	1	1	1	1
P12429	Annexin A3	ANXA3	1	1	1	1	1	1	1	1	1	1	1	1
P13639	Elongation factor 2	EEF2	1	1	1	1	1	1	1	1	1	1	1	1
P13796	Plastin-2	LCP1	1	1	1	1	1	1	1	1	1	1	1	1
P14618	Pyruvate kinase PKM	PKM	1	1	1	1	1	1	1	1	1	1	1	1
P14625	Endoplasmin	HSP90B1	1	1	1	1	1	1	1	1	1	1	1	1
P14923	Junction plakoglobin	JUP	1	1	1	1	1	1	1	1	1	1	1	1
P15311	Ezrin	EZR	1	1	1	1	1	1	1	1	1	1	1	1
P15924	Desmoplakin	DSP	1	1	1	1	1	1	1	1	1	1	1	1
P17066;P48741	Heat shock 70 kDa protein 6;Putative heat shock 70 kDa protein 7	HSPA6;HSPA7	1	1	1	1	1	1	1	1	1	1	1	1
P17931	Galectin-3	LGALS3	1	1	1	1	1	1	1	1	1	1	1	1
P18206	Vinculin	VCL	1	1	1	1	1	1	1	1	1	1	1	1
P19823	Inter-alpha-trypsin inhibitor heavy chain H2	ITIH2	1	1	1	1	1	1	1	1	1	1	1	1
P21980	Protein-glutamine gamma-glutamyltransferase 2	TGM2	1	1	1	1	1	1	1	1	1	1	1	1
P23396	40S ribosomal protein S3	RPS3	1	1	1	1	1	1	1	1	1	1	1	1
P23526	Adenosylhomocysteinase	AHCY	1	1	1	1	1	1	1	1	1	1	1	1
P23528	Cofilin-1	CFL1	1	1	1	1	1	1	1	1	1	1	1	1
P25311	Zinc-alpha-2-glycoprotein	AZGP1	1	1	1	1	1	1	1	1	1	1	1	1
P25705	ATP synthase subunit alpha, mitochondrial	ATP5A1	1	1	1	1	1	1	1	1	1	1	1	1
P25788	Proteasome subunit alpha type-3	PSMA3	1	1	1	1	1	1	1	1	1	1	1	1
P26038	Moesin	MSN	1	1	1	1	1	1	1	1	1	1	1	1
P26447	Protein S100-A4	S100A4	1	1	1	1	1	1	1	1	1	1	1	1
P27105	Erythrocyte band 7 integral membrane protein	STOM	1	1	1	1	1	1	1	1	1	1	1	1
P30043	Flavin reductase (NADPH)	BLVRB	1	1	1	1	1	1	1	1	1	1	1	1
P30044	Peroxiredoxin-5, mitochondrial	PRDX5	1	1	1	1	1	1	1	1	1	1	1	1
P30086	Phosphatidylethanolamine-binding protein 1;Hippocampal cholinergic neurostimulating peptide	PEBP1	1	1	1	1	1	1	1	1	1	1	1	1
P30101	Protein disulfide-isomerase A3	PDIA3	1	1	1	1	1	1	1	1	1	1	1	1
P31944	Caspase-14;Caspase-14 subunit p17, mature form;Caspase-14 subunit p10, mature form;Caspase-14 subunit p20, intermediate form;Caspase-14 subunit p8, intermediate form	CASP14	1	1	1	1	1	1	1	1	1	1	1	1
P31949	Protein S100-A11;Protein S100-A11, N-terminally processed	S100A11	1	1	1	1	1	1	1	1	1	1	1	1
P32119	Peroxiredoxin-2	PRDX2	1	1	1	1	1	1	1	1	1	1	1	1
P35030	Trypsin-3	PRSS3	1	1	1	1	1	1	1	1	1	1	1	1
P37802	Transgelin-2	TAGLN2	1	1	1	1	1	1	1	1	1	1	1	1
P37837	Transaldolase	TALDO1	1	1	1	1	1	1	1	1	1	1	1	1
P40121	Macrophage-capping protein	CAPG	1	1	1	1	1	1	1	1	1	1	1	1
P40199	Carcinoembryonic antigen-related cell adhesion molecule 6	CEACAM6	1	1	1	1	1	1	1	1	1	1	1	1
P47756	F-actin-capping protein subunit beta	CAPZB	1	1	1	1	1	1	1	1	1	1	1	1
P51512	Matrix metalloproteinase-16	MMP16	1	1	1	1	1	1	1	1	1	1	1	1
P52566	Rho GDP-dissociation inhibitor 2	ARHGDIB	1	1	1	1	1	1	1	1	1	1	1	1
P59666;P59665	Neutrophil defensin 3;HP 3-56;Neutrophil defensin 2;Neutrophil defensin 1;HP 1-56;Neutrophil defensin 2	DEFA3;DEFA1	1	1	1	1	1	1	1	1	1	1	1	1
P60174	Triosephosphate isomerase	TPI1	1	1	1	1	1	1	1	1	1	1	1	1
P61626	Lysozyme C	LYZ	1	1	1	1	1	1	1	1	1	1	1	1
P62258	14-3-3 protein epsilon	YWHAE	1	1	1	1	1	1	1	1	1	1	1	1
P62328	Thymosin beta-4;Hematopoietic system regulatory peptide	TMSB4X	1	1	1	1	1	1	1	1	1	1	1	1
P62805	Histone H4	HIST1H4A	1	1	1	1	1	1	1	1	1	1	1	1
P62987;P62979;P0CG47;P0CG48	Ubiquitin-60S ribosomal protein L40;Ubiquitin;60S ribosomal protein L40;Ubiquitin-40S ribosomal protein S27a;Ubiquitin;40S ribosomal protein S27a;Polyubiquitin-B;Ubiquitin;Polyubiquitin-C;Ubiquitin	UBA52;RPS27A;UBB;UBC	1	1	1	1	1	1	1	1	1	1	1	1
P63104	14-3-3 protein zeta/delta	YWHAZ	1	1	1	1	1	1	1	1	1	1	1	1
P63267;P68133;P68032;P62736	Actin, gamma-enteric smooth muscle;Actin, alpha skeletal muscle;Actin, alpha cardiac muscle 1;Actin, aortic smooth muscle	ACTG2;ACTA1;ACTC1;ACTA2	1	1	1	1	1	1	1	1	1	1	1	1
P68871	Hemoglobin subunit beta;LVV-hemorphin-7;Spinorphin	HBB	1	1	1	1	1	1	1	1	1	1	1	1
P69905	Hemoglobin subunit alpha	HBA1	1	1	1	1	1	1	1	1	1	1	1	1
P81605	Dermcidin;Survival-promoting peptide;DCD-1	DCD	1	1	1	1	1	1	1	1	1	1	1	1
P98088	Mucin-5AC	MUC5AC	1	1	1	1	1	1	1	1	1	1	1	1
Q01469	Fatty acid-binding protein, epidermal	FABP5	1	1	1	1	1	1	1	1	1	1	1	1
Q02413	Desmoglein-1	DSG1	1	1	1	1	1	1	1	1	1	1	1	1
Q06830	Peroxiredoxin-1	PRDX1	1	1	1	1	1	1	1	1	1	1	1	1
Q08188	Protein-glutamine gamma-glutamyltransferase E;Protein-glutamine gamma-glutamyltransferase E 50 kDa catalytic chain;Protein-glutamine gamma-glutamyltransferase E 27 kDa non-catalytic chain	TGM3	1	1	1	1	1	1	1	1	1	1	1	1
Q08554	Desmocollin-1	DSC1	1	1	1	1	1	1	1	1	1	1	1	1
Q13228	Selenium-binding protein 1	SELENBP1	1	1	1	1	1	1	1	1	1	1	1	1
Q13835	Plakophilin-1	PKP1	1	1	1	1	1	1	1	1	1	1	1	1
Q4LE39	AT-rich interactive domain-containing protein 4B	ARID4B	1	1	1	1	1	1	1	1	1	1	1	1
Q5T2N8;Q5T9A4	ATPase family AAA domain-containing protein 3C;ATPase family AAA domain-containing protein 3B	ATAD3C;ATAD3B	1	1	1	1	1	1	1	1	1	1	1	1
Q6UWP8	Suprabasin	SBSN	1	1	1	1	1	1	1	1	1	1	1	1
Q6ZVX7	F-box only protein 50	NCCRP1	1	1	1	1	1	1	1	1	1	1	1	1
Q8IWL2;Q8IWL1	Pulmonary surfactant-associated protein A1;Pulmonary surfactant-associated protein A2	SFTPA1;SFTPA2	1	1	1	1	1	1	1	1	1	1	1	1
Q8TDL5	BPI fold-containing family B member 1	BPIFB1	1	1	1	1	1	1	1	1	1	1	1	1
Q8TF72	Protein Shroom3	SHROOM3	1	1	1	1	1	1	1	1	1	1	1	1
Q93077;Q7L7L0;P04908	Histone H2A type 1-C;Histone H2A type 3;Histone H2A type 1-B/E	HIST1H2AC;HIST3H2A;HIST1H2AB	1	1	1	1	1	1	1	1	1	1	1	1
Q96P63	Serpin B12	SERPINB12	1	1	1	1	1	1	1	1	1	1	1	1
Q96QA5	Gasdermin-A	GSDMA	1	1	1	1	1	1	1	1	1	1	1	1
Q9C026	E3 ubiquitin-protein ligase TRIM9	TRIM9	1	1	1	1	1	1	1	1	1	1	1	1
Q9HC84	Mucin-5B	MUC5B	1	1	1	1	1	1	1	1	1	1	1	1
Q9UGM3	Deleted in malignant brain tumors 1 protein	DMBT1	1	1	1	1	1	1	1	1	1	1	1	1
Q9UL46	Proteasome activator complex subunit 2	PSME2	1	1	1	1	1	1	1	1	1	1	1	1
A0A075B6I9;P04211	Ig lambda chain V region 4A	IGLV7-46	1	1	1	1	1	1	1	1	0	1	1	1
A0A0J9YX35			1	1	1	1	1	1	1	1	0	1	1	1
O00391	Sulfhydryl oxidase 1	QSOX1	1	1	1	1	1	1	0	1	1	1	1	1
O75223	Gamma-glutamylcyclotransferase	GGCT	1	1	1	1	1	1	0	1	1	1	1	1
P00915	Carbonic anhydrase 1	CA1	1	1	1	1	1	1	0	1	1	1	1	1
P00918	Carbonic anhydrase 2	CA2	1	1	1	1	1	1	0	1	1	1	1	1
P01042	Kininogen-1;Kininogen-1 heavy chain;T-kinin;Bradykinin;Lysyl-bradykinin;Kininogen-1 light chain;Low molecular weight growth-promoting factor	KNG1	1	1	1	1	1	1	1	1	0	1	1	1
P01599	Ig kappa chain V-I region Gal		1	1	1	1	1	1	1	1	0	1	1	1
P01766	Ig heavy chain V-III region BRO		1	1	1	1	1	1	1	1	0	1	1	1
P02652	Apolipoprotein A-II;Proapolipoprotein A-II;Truncated apolipoprotein A-II	APOA2	1	1	1	1	1	1	0	1	1	1	1	1
P02743	Serum amyloid P-component;Serum amyloid P-component(1-203)	APCS	1	1	1	1	1	1	0	1	1	1	1	1
P02749	Beta-2-glycoprotein 1	APOH	1	1	1	1	1	1	0	1	1	1	1	1
P07237	Protein disulfide-isomerase	P4HB	1	1	1	1	1	1	1	1	0	1	1	1
P08603	Complement factor H	CFH	1	1	1	1	1	1	1	1	0	1	1	1
P09467	Fructose-1,6-bisphosphatase 1	FBP1	1	1	1	1	1	1	1	1	0	1	1	1
P0DP08;P0DP06;A0A0C4DH41;P01825;P06331;P01824	Ig heavy chain V-II region NEWM;Ig heavy chain V-II region ARH-77;Ig heavy chain V-II region WAH	IGHV4-61	1	1	1	1	1	1	1	1	0	1	1	1
P15586	N-acetylglucosamine-6-sulfatase	GNS	1	1	1	1	1	1	1	1	0	1	1	1
P22314	Ubiquitin-like modifier-activating enzyme 1	UBA1	1	1	1	1	1	1	1	1	0	1	1	1
P30041	Peroxiredoxin-6	PRDX6	1	1	1	1	1	1	1	1	0	1	1	1
P31946	14-3-3 protein beta/alpha;14-3-3 protein beta/alpha, N-terminally processed	YWHAB	1	1	1	1	1	1	0	1	1	1	1	1
P31947	14-3-3 protein sigma	SFN	1	1	1	1	1	1	0	1	1	1	1	1
P61204;P84077	ADP-ribosylation factor 3;ADP-ribosylation factor 1	ARF3;ARF1	1	1	1	1	1	1	1	1	0	1	1	1
P61769	Beta-2-microglobulin;Beta-2-microglobulin form pI 5.3	B2M	1	1	1	1	1	1	0	1	1	1	1	1
Q01995	Transgelin	TAGLN	1	1	1	1	1	1	0	1	1	1	1	1
Q04917	14-3-3 protein eta	YWHAH	1	1	1	1	1	1	1	1	0	1	1	1
Q08380	Galectin-3-binding protein	LGALS3BP	1	1	1	1	1	1	1	1	0	1	1	1
Q14624	Inter-alpha-trypsin inhibitor heavy chain H4;70 kDa inter-alpha-trypsin inhibitor heavy chain H4;35 kDa inter-alpha-trypsin inhibitor heavy chain H4	ITIH4	1	1	1	1	1	1	1	1	1	1	0	1
Q14764	Major vault protein	MVP	1	1	1	1	1	1	1	1	0	1	1	1
Q8TDY2	RB1-inducible coiled-coil protein 1	RB1CC1	1	1	1	1	1	1	0	1	1	1	1	1
Q92736	Ryanodine receptor 2	RYR2	1	1	1	1	1	1	0	1	1	1	1	1
Q96KP4	Cytosolic non-specific dipeptidase	CNDP2	1	1	1	1	1	1	1	1	0	1	1	1
Q9NZT1	Calmodulin-like protein 5	CALML5	1	1	1	1	1	1	0	1	1	1	1	1
P00734	Prothrombin;Activation peptide fragment 1;Activation peptide fragment 2;Thrombin light chain;Thrombin heavy chain	F2	1	1	1	1	1	1	0	1	0	1	1	1
P00747	Plasminogen;Plasmin heavy chain A;Activation peptide;Angiostatin;Plasmin heavy chain A, short form;Plasmin light chain B	PLG	1	1	1	1	1	1	0	1	0	1	1	1
P01031	Complement C5;Complement C5 beta chain;Complement C5 alpha chain;C5a anaphylatoxin;Complement C5 alpha chain	C5	1	1	1	1	1	1	1	1	0	1	0	1
Q8WUM4	Programmed cell death 6-interacting protein	PDCD6IP	1	1	1	1	1	1	1	1	0	1	0	1
Q13421	Mesothelin;Megakaryocyte-potentiating factor;Mesothelin, cleaved form	MSLN	1	1	1	1	1	1	0	1	0	1	0	0
A0A0B4J1Y9		IGHV3-72	0	1	1	1	1	1	1	1	1	1	1	1
A0A0C4DH35		IGHV3-35	1	1	0	1	1	1	1	1	1	1	1	1
O00299	Chloride intracellular channel protein 1	CLIC1	0	1	1	1	1	1	1	1	1	1	1	1
O14773	Tripeptidyl-peptidase 1	TPP1	1	1	0	1	1	1	1	1	1	1	1	1
O15144	Actin-related protein 2/3 complex subunit 2	ARPC2	0	1	1	1	1	1	1	1	1	1	1	1
O60664	Perilipin-3	PLIN3	0	1	1	1	1	1	1	1	1	1	1	1
O75083	WD repeat-containing protein 1	WDR1	1	1	0	1	1	1	1	1	1	1	1	1
P00738	Haptoglobin;Haptoglobin alpha chain;Haptoglobin beta chain	HP	1	1	1	1	0	1	1	1	1	1	1	1
P01701	Ig lambda chain V-I region NEW		0	1	1	1	1	1	1	1	1	1	1	1
P01717	Ig lambda chain V-IV region Hil		0	1	1	1	1	1	1	1	1	1	1	1
P01780	Ig heavy chain V-III region JON		1	0	1	1	1	1	1	1	1	1	1	1
P01871	Ig mu chain C region	IGHM	1	1	0	1	1	1	1	1	1	1	1	1
P01877	Ig alpha-2 chain C region	IGHA2	1	1	0	1	1	1	1	1	1	1	1	1
P02656	Apolipoprotein C-III	APOC3	1	1	0	1	1	1	1	1	1	1	1	1
P02792	Ferritin light chain	FTL	0	1	1	1	1	1	1	1	1	1	1	1
P02794	Ferritin heavy chain;Ferritin heavy chain, N-terminally processed	FTH1	0	1	1	1	1	1	1	1	1	1	1	1
P03973	Antileukoproteinase	SLPI	1	0	1	1	1	1	1	1	1	1	1	1
P05164	Myeloperoxidase;Myeloperoxidase;89 kDa myeloperoxidase;84 kDa myeloperoxidase;Myeloperoxidase light chain;Myeloperoxidase heavy chain	MPO	0	1	1	1	1	1	1	1	1	1	1	1
P07195	L-lactate dehydrogenase B chain	LDHB	0	1	1	1	1	1	1	1	1	1	1	1
P07602	Prosaposin;Saposin-A;Saposin-B-Val;Saposin-B;Saposin-C;Saposin-D	PSAP	0	1	1	1	1	1	1	1	1	1	1	1
P08133	Annexin A6	ANXA6	0	1	1	1	1	1	1	1	1	1	1	1
P08246	Neutrophil elastase	ELANE	1	1	0	1	1	1	1	1	1	1	1	1
P08311	Cathepsin G	CTSG	1	1	0	1	1	1	1	1	1	1	1	1
P08670	Vimentin	VIM	0	1	1	1	1	1	1	1	1	1	1	1
P09960	Leukotriene A-4 hydrolase	LTA4H	0	1	1	1	1	1	1	1	1	1	1	1
P0DP25;P0DP24;P0DP23			0	1	1	1	1	1	1	1	1	1	1	1
P10809	60 kDa heat shock protein, mitochondrial	HSPD1	0	1	1	1	1	1	1	1	1	1	1	1
P13489	Ribonuclease inhibitor	RNH1	0	1	1	1	1	1	1	1	1	1	1	1
P14550	Alcohol dehydrogenase [NADP(+)]	AKR1A1	0	1	1	1	1	1	1	1	1	1	1	1
P14868	Aspartate--tRNA ligase, cytoplasmic	DARS	1	1	0	1	1	1	1	1	1	1	1	1
P19971	Thymidine phosphorylase	TYMP	0	1	1	1	1	1	1	1	1	1	1	1
P28066	Proteasome subunit alpha type-5	PSMA5	0	1	1	1	1	1	1	1	1	1	1	1
P29401	Transketolase	TKT	0	1	1	1	1	1	1	1	1	1	1	1
P30740	Leukocyte elastase inhibitor	SERPINB1	0	1	1	1	1	1	1	1	1	1	1	1
P35579	Myosin-9	MYH9	1	1	0	1	1	1	1	1	1	1	1	1
P36871	Phosphoglucomutase-1	PGM1	0	1	1	1	1	1	1	1	1	1	1	1
P36955	Pigment epithelium-derived factor	SERPINF1	0	1	1	1	1	1	1	1	1	1	1	1
P40925	Malate dehydrogenase, cytoplasmic	MDH1	0	1	1	1	1	1	1	1	1	1	1	1
P40926	Malate dehydrogenase, mitochondrial	MDH2	0	1	1	1	1	1	1	1	1	1	1	1
P47929	Galectin-7	LGALS7	1	1	1	1	0	1	1	1	1	1	1	1
P49368	T-complex protein 1 subunit gamma	CCT3	1	0	1	1	1	1	1	1	1	1	1	1
P51553	Isocitrate dehydrogenase [NAD] subunit gamma, mitochondrial	IDH3G	1	1	1	1	1	0	1	1	1	1	1	1
P52209	6-phosphogluconate dehydrogenase, decarboxylating	PGD	0	1	1	1	1	1	1	1	1	1	1	1
P61160	Actin-related protein 2	ACTR2	0	1	1	1	1	1	1	1	1	1	1	1
P61981	14-3-3 protein gamma;14-3-3 protein gamma, N-terminally processed	YWHAG	0	1	1	1	1	1	1	1	1	1	1	1
P62937	Peptidyl-prolyl cis-trans isomerase A;Peptidyl-prolyl cis-trans isomerase A, N-terminally processed	PPIA	0	1	1	1	1	1	1	1	1	1	1	1
P68104;Q5VTE0	Elongation factor 1-alpha 1;Putative elongation factor 1-alpha-like 3	EEF1A1;EEF1A1P5	0	1	1	1	1	1	1	1	1	1	1	1
P68363;Q9BQE3;Q71U36	Tubulin alpha-1B chain;Tubulin alpha-1C chain;Tubulin alpha-1A chain	TUBA1B;TUBA1C;TUBA1A	0	1	1	1	1	1	1	1	1	1	1	1
Q13231	Chitotriosidase-1	CHIT1	1	1	1	0	1	1	1	1	1	1	1	1
Q13510	Acid ceramidase;Acid ceramidase subunit alpha;Acid ceramidase subunit beta	ASAH1	0	1	1	1	1	1	1	1	1	1	1	1
Q14019	Coactosin-like protein	COTL1	1	1	0	1	1	1	1	1	1	1	1	1
Q15907;P62491	Ras-related protein Rab-11B;Ras-related protein Rab-11A	RAB11B;RAB11A	0	1	1	1	1	1	1	1	1	1	1	1
Q16555	Dihydropyrimidinase-related protein 2	DPYSL2	0	1	1	1	1	1	1	1	1	1	1	1
Q99536	Synaptic vesicle membrane protein VAT-1 homolog	VAT1	0	1	1	1	1	1	1	1	1	1	1	1
Q9HAT2	Sialate O-acetylesterase	SIAE	1	0	1	1	1	1	1	1	1	1	1	1
Q9UBR2	Cathepsin Z	CTSZ	0	1	1	1	1	1	1	1	1	1	1	1
A0A0B4J1U7		IGHV6-1	1	1	1	0	1	1	1	1	1	1	1	0
A0A0C4DH31		IGHV1-18	1	0	1	1	1	1	1	1	0	1	1	1
A0A0C4DH72;A0A0C4DH73;P04432;P01611;P01597	Ig kappa chain V-I region Daudi;Ig kappa chain V-I region Wes;Ig kappa chain V-I region DEE	IGKV1-6;IGKV1-12	0	1	1	1	1	1	1	1	0	1	1	1
O75396	Vesicle-trafficking protein SEC22b	SEC22B	1	1	1	1	1	0	1	1	0	1	1	1
P00441	Superoxide dismutase [Cu-Zn]	SOD1	1	1	1	1	0	1	0	1	1	1	1	1
P00558	Phosphoglycerate kinase 1	PGK1	0	1	1	1	1	1	1	1	0	1	1	1
P01911	HLA class II histocompatibility antigen, DRB1-15 beta chain	HLA-DRB1	0	1	1	1	1	1	1	1	0	1	1	1
P02753	Retinol-binding protein 4;Plasma retinol-binding protein(1-182);Plasma retinol-binding protein(1-181);Plasma retinol-binding protein(1-179);Plasma retinol-binding protein(1-176)	RBP4	0	1	1	1	1	1	1	1	0	1	1	1
P02766	Transthyretin	TTR	1	1	1	0	1	1	0	1	1	1	1	1
P04899	Guanine nucleotide-binding protein G(i) subunit alpha-2	GNAI2	0	1	1	1	1	1	1	1	0	1	1	1
P06454	Prothymosin alpha;Prothymosin alpha, N-terminally processed;Thymosin alpha-1	PTMA	1	1	1	1	0	1	0	1	1	1	1	1
P07858	Cathepsin B;Cathepsin B light chain;Cathepsin B heavy chain	CTSB	1	0	1	1	1	1	0	1	1	1	1	1
P0DMV9;P0DMV8	Heat shock 70 kDa protein 1B;Heat shock 70 kDa protein 1A	HSPA1B;HSPA1A	0	1	1	1	1	1	1	1	0	1	1	1
P12814	Alpha-actinin-1	ACTN1	1	1	0	1	1	1	1	1	0	1	1	1
P26641	Elongation factor 1-gamma	EEF1G	0	1	1	1	1	1	1	1	0	1	1	1
P28062	Proteasome subunit beta type-8	PSMB8	0	1	1	1	1	1	0	1	1	1	1	1
P28072	Proteasome subunit beta type-6	PSMB6	1	1	0	1	1	1	0	1	1	1	1	1
P28838	Cytosol aminopeptidase	LAP3	0	1	1	1	1	1	1	1	0	1	1	1
P48637	Glutathione synthetase	GSS	1	0	1	1	1	1	1	1	0	1	1	1
P50395	Rab GDP dissociation inhibitor beta	GDI2	0	1	1	1	1	1	1	1	0	1	1	1
P51149	Ras-related protein Rab-7a	RAB7A	0	1	1	1	1	1	1	1	0	1	1	1
P51659	Peroxisomal multifunctional enzyme type 2;(3R)-hydroxyacyl-CoA dehydrogenase;Enoyl-CoA hydratase 2	HSD17B4	0	1	1	1	1	1	1	1	1	1	0	1
P55072	Transitional endoplasmic reticulum ATPase	VCP	0	1	1	1	1	1	1	1	0	1	1	1
P59998	Actin-related protein 2/3 complex subunit 4	ARPC4	0	1	1	1	1	1	1	1	0	1	1	1
P61224;P62834	Ras-related protein Rap-1b;Ras-related protein Rap-1A	RAP1B;RAP1A	1	1	1	1	1	0	1	1	0	1	1	1
P63313	Thymosin beta-10	TMSB10	1	0	1	1	1	1	1	1	0	1	1	1
P67936	Tropomyosin alpha-4 chain	TPM4	0	1	1	1	1	1	1	1	0	1	1	1
Q14697	Neutral alpha-glucosidase AB	GANAB	0	1	1	1	1	1	1	1	1	1	0	1
Q15365	Poly(rC)-binding protein 1	PCBP1	0	1	1	1	1	1	1	1	0	1	1	1
Q16851	UTP--glucose-1-phosphate uridylyltransferase	UGP2	0	1	1	1	1	1	1	1	0	1	1	1
Q86UX7	Fermitin family homolog 3	FERMT3	1	1	0	1	1	1	1	1	0	1	1	1
P19827	Inter-alpha-trypsin inhibitor heavy chain H1	ITIH1	1	1	1	0	1	1	1	1	0	1	0	1
P25815	Protein S100-P	S100P	1	1	1	1	1	0	0	1	1	1	0	1
P27797	Calreticulin	CALR	0	1	1	1	1	1	0	1	0	1	1	1
P78417	Glutathione S-transferase omega-1	GSTO1	0	1	1	1	1	1	0	1	0	1	1	1
Q14847	LIM and SH3 domain protein 1	LASP1	0	1	1	1	1	1	0	1	1	1	0	1
Q9H299	SH3 domain-binding glutamic acid-rich-like protein 3	SH3BGRL3	1	1	1	1	0	1	0	1	1	1	0	1
O95994	Anterior gradient protein 2 homolog	AGR2	1	1	1	1	1	0	0	1	0	1	0	1
P18085	ADP-ribosylation factor 4	ARF4	0	1	1	1	1	1	0	1	0	1	0	1
Q8NBJ4	Golgi membrane protein 1	GOLM1	1	1	1	1	1	0	0	1	0	0	0	0
O75874	Isocitrate dehydrogenase [NADP] cytoplasmic	IDH1	0	1	1	1	1	0	1	1	1	1	1	1
O95399	Urotensin-2	UTS2	0	1	0	1	1	1	1	1	1	1	1	1
P01714	Ig lambda chain V-III region SH		1	0	0	1	1	1	1	1	1	1	1	1
P02654	Apolipoprotein C-I;Truncated apolipoprotein C-I	APOC1	1	1	0	0	1	1	1	1	1	1	1	1
P05783	Keratin, type I cytoskeletal 18	KRT18	0	1	0	1	1	1	1	1	1	1	1	1
P06576	ATP synthase subunit beta, mitochondrial	ATP5B	0	1	0	1	1	1	1	1	1	1	1	1
P06753	Tropomyosin alpha-3 chain	TPM3	0	1	0	1	1	1	1	1	1	1	1	1
P07203	Glutathione peroxidase 1	GPX1	0	1	1	1	1	0	1	1	1	1	1	1
P07686	Beta-hexosaminidase subunit beta;Beta-hexosaminidase subunit beta chain B;Beta-hexosaminidase subunit beta chain A	HEXB	0	1	1	1	1	0	1	1	1	1	1	1
P13667	Protein disulfide-isomerase A4	PDIA4	0	1	0	1	1	1	1	1	1	1	1	1
P17174	Aspartate aminotransferase, cytoplasmic	GOT1	0	0	1	1	1	1	1	1	1	1	1	1
P17900	Ganglioside GM2 activator;Ganglioside GM2 activator isoform short	GM2A	1	0	1	1	1	0	1	1	1	1	1	1
P20073	Annexin A7	ANXA7	0	1	0	1	1	1	1	1	1	1	1	1
P21333	Filamin-A	FLNA	0	1	0	1	1	1	1	1	1	1	1	1
P31146	Coronin-1A	CORO1A	0	1	0	1	1	1	1	1	1	1	1	1
P46940	Ras GTPase-activating-like protein IQGAP1	IQGAP1	0	1	0	1	1	1	1	1	1	1	1	1
P52790	Hexokinase-3	HK3	0	1	0	1	1	1	1	1	1	1	1	1
P60900	Proteasome subunit alpha type-6	PSMA6	0	1	1	1	0	1	1	1	1	1	1	1
Q09666	Neuroblast differentiation-associated protein AHNAK	AHNAK	0	1	0	1	1	1	1	1	1	1	1	1
Q14108	Lysosome membrane protein 2	SCARB2	0	1	0	1	1	1	1	1	1	1	1	1
Q15149	Plectin	PLEC	0	1	1	1	0	1	1	1	1	1	1	1
A0A075B7B8		IGHV3OR16-12	0	0	1	1	1	1	1	1	0	1	1	1
A0A0C4DH38		IGHV5-51	0	0	1	1	1	1	1	1	0	1	1	1
P01880	Ig delta chain C region	IGHD	1	1	0	0	1	1	1	1	0	1	1	1
P02748	Complement component C9;Complement component C9a;Complement component C9b	C9	0	1	1	0	1	1	1	1	0	1	1	1
P05362	Intercellular adhesion molecule 1	ICAM1	0	1	1	0	1	1	0	1	1	1	1	1
P06865	Beta-hexosaminidase subunit alpha	HEXA	0	0	1	1	1	1	0	1	1	1	1	1
P07108	Acyl-CoA-binding protein	DBI	1	0	1	0	1	1	1	1	1	1	1	0
P11215	Integrin alpha-M	ITGAM	0	1	0	1	1	1	1	1	0	1	1	1
P11216	Glycogen phosphorylase, brain form	PYGB	0	1	1	1	1	0	1	1	0	1	1	1
P14384	Carboxypeptidase M	CPM	0	0	1	1	1	1	0	1	1	1	1	1
P16070	CD44 antigen	CD44	0	0	1	1	1	1	1	1	1	1	0	1
P16152	Carbonyl reductase [NADPH] 1	CBR1	0	0	1	1	1	1	1	1	0	1	1	1
P33241	Lymphocyte-specific protein 1	LSP1	0	1	0	1	1	1	1	1	1	1	0	1
P35542	Serum amyloid A-4 protein	SAA4	1	1	0	0	1	1	0	1	1	1	1	1
P50995	Annexin A11	ANXA11	0	1	1	1	0	1	1	1	0	1	1	1
P51148	Ras-related protein Rab-5C	RAB5C	0	1	1	1	1	0	1	1	0	1	1	1
P60660	Myosin light polypeptide 6	MYL6	0	1	0	1	1	1	1	1	0	1	1	1
P61978	Heterogeneous nuclear ribonucleoprotein K	HNRNPK	0	1	0	1	1	1	1	1	0	1	1	1
P62241	40S ribosomal protein S8	RPS8	0	1	0	1	1	1	1	1	0	1	1	1
P62269	40S ribosomal protein S18	RPS18	0	1	0	1	1	1	1	1	0	1	1	1
P62899	60S ribosomal protein L31	RPL31	0	1	0	1	1	1	1	1	0	1	1	1
P62942	Peptidyl-prolyl cis-trans isomerase FKBP1A	FKBP1A	0	1	1	1	1	0	1	1	0	1	1	1
P63244	Guanine nucleotide-binding protein subunit beta-2-like 1;Guanine nucleotide-binding protein subunit beta-2-like 1, N-terminally processed	GNB2L1	0	1	0	1	1	1	1	1	0	1	1	1
Q00610	Clathrin heavy chain 1	CLTC	0	1	0	1	1	1	1	1	0	1	1	1
Q15084	Protein disulfide-isomerase A6	PDIA6	0	1	0	1	1	1	1	1	0	1	1	1
Q5TEC6	Histone H3	HIST2H3PS2	0	1	1	1	1	0	1	1	0	1	1	1
Q71DI3;Q16695;P84243;P68431	Histone H3.2;Histone H3.1t;Histone H3.3;Histone H3.1	HIST2H3A;HIST3H3;H3F3A;HIST1H3A	0	1	0	1	1	1	1	1	0	1	1	1
Q86VB7	Scavenger receptor cysteine-rich type 1 protein M130;Soluble CD163	CD163	0	0	1	1	1	1	1	1	0	1	1	1
Q96C19	EF-hand domain-containing protein D2	EFHD2	0	1	1	1	1	0	1	1	0	1	1	1
Q96CX2	BTB/POZ domain-containing protein KCTD12	KCTD12	0	1	1	1	0	1	1	1	0	1	1	1
Q96G03	Phosphoglucomutase-2	PGM2	0	0	1	1	1	1	1	1	1	1	0	1
Q96QK1	Vacuolar protein sorting-associated protein 35	VPS35	0	1	0	1	1	1	1	1	0	1	1	1
Q9H223	EH domain-containing protein 4	EHD4	0	0	1	1	1	1	1	1	0	1	1	1
Q9H4A4	Aminopeptidase B	RNPEP	0	0	1	1	1	1	1	1	0	1	1	1
Q9HDC9	Adipocyte plasma membrane-associated protein	APMAP	0	1	0	1	1	1	1	1	0	1	1	1
Q9NQC3	Reticulon-4	RTN4	0	1	1	1	1	0	1	1	0	1	1	1
Q9NUQ9	Protein FAM49B	FAM49B	0	0	1	1	1	1	1	1	0	1	1	1
Q9UJ70	N-acetyl-D-glucosamine kinase	NAGK	0	0	1	1	1	1	1	1	0	1	1	1
P00390	Glutathione reductase, mitochondrial	GSR	0	1	1	1	1	0	0	1	0	1	1	1
P04632	Calpain small subunit 1	CAPNS1	0	0	1	1	1	1	0	1	0	1	1	1
P07357	Complement component C8 alpha chain	C8A	0	1	1	0	1	1	0	1	0	1	1	1
P13284	Gamma-interferon-inducible lysosomal thiol reductase	IFI30	0	1	0	1	1	1	0	1	1	1	0	1
P19105;O14950	Myosin regulatory light chain 12A;Myosin regulatory light chain 12B	MYL12A;MYL12B	0	1	0	1	1	1	1	1	0	1	0	1
P21796	Voltage-dependent anion-selective channel protein 1	VDAC1	0	1	0	1	1	1	0	1	0	1	1	1
P23284	Peptidyl-prolyl cis-trans isomerase B	PPIB	0	1	0	1	1	1	1	1	0	1	0	1
P38646	Stress-70 protein, mitochondrial	HSPA9	0	1	0	1	1	1	1	1	0	1	0	1
Q01518	Adenylyl cyclase-associated protein 1	CAP1	0	0	1	1	1	1	1	1	0	1	0	1
Q14974	Importin subunit beta-1	KPNB1	0	0	1	1	1	1	0	1	0	1	1	1
P10643	Complement component C7	C7	0	1	1	0	1	1	0	1	0	1	1	0
P23141	Liver carboxylesterase 1	CES1	0	1	0	1	1	1	0	1	0	1	1	0
Q6EEV6;P61956;P55854	Small ubiquitin-related modifier 4;Small ubiquitin-related modifier 2;Small ubiquitin-related modifier 3	SUMO4;SUMO2;SUMO3	0	0	1	1	1	1	0	1	0	1	0	1
Q99828	Calcium and integrin-binding protein 1	CIB1	0	0	1	1	1	1	1	1	0	1	0	0
Q9UL25	Ras-related protein Rab-21	RAB21	0	1	1	1	1	0	0	1	0	1	0	1
P13688	Carcinoembryonic antigen-related cell adhesion molecule 1	CEACAM1	0	0	1	1	1	1	0	1	0	1	0	0
P02786	Transferrin receptor protein 1;Transferrin receptor protein 1, serum form	TFRC	0	1	0	1	0	1	1	1	1	1	1	1
P05091	Aldehyde dehydrogenase, mitochondrial	ALDH2	0	1	0	1	0	1	1	1	1	1	1	1
P05107	Integrin beta-2	ITGB2	0	1	0	1	1	0	1	1	1	1	1	1
P22626	Heterogeneous nuclear ribonucleoproteins A2/B1	HNRNPA2B1	0	1	0	1	1	0	1	1	1	1	1	1
P35268	60S ribosomal protein L22	RPL22	0	1	0	1	0	1	1	1	1	1	1	1
P38606	V-type proton ATPase catalytic subunit A	ATP6V1A	0	1	0	1	1	0	1	1	1	1	1	1
P61916	Epididymal secretory protein E1	NPC2	0	1	0	1	1	0	1	1	1	1	1	1
Q14204	Cytoplasmic dynein 1 heavy chain 1	DYNC1H1	0	1	0	1	0	1	1	1	1	1	1	1
Q30154	HLA class II histocompatibility antigen, DR beta 5 chain	HLA-DRB5	0	1	0	1	0	1	1	1	1	1	1	1
Q9HB40	Retinoid-inducible serine carboxypeptidase	SCPEP1	0	0	0	1	1	1	1	1	1	1	1	1
Q9Y3Z3	Deoxynucleoside triphosphate triphosphohydrolase SAMHD1	SAMHD1	0	1	0	1	0	1	1	1	1	1	1	1
A0A0C4DH43			0	1	0	0	1	1	1	1	1	1	0	1
B9A064	Immunoglobulin lambda-like polypeptide 5	IGLL5	1	0	0	0	1	1	0	1	1	1	1	1
O15145	Actin-related protein 2/3 complex subunit 3	ARPC3	0	0	0	1	1	1	1	1	0	1	1	1
P01703	Ig lambda chain V-I region NEWM		0	0	1	0	1	1	1	1	0	1	1	1
P01742	Ig heavy chain V-I region EU		0	1	0	0	1	1	0	1	1	1	1	1
P01903	HLA class II histocompatibility antigen, DR alpha chain	HLA-DRA	0	1	0	1	0	1	1	1	0	1	1	1
P07437	Tubulin beta chain	TUBB	0	0	0	1	1	1	1	1	0	1	1	1
P14314	Glucosidase 2 subunit beta	PRKCSH	0	0	0	1	1	1	1	1	0	1	1	1
P21281	V-type proton ATPase subunit B, brain isoform	ATP6V1B2	0	0	0	1	1	1	1	1	1	1	0	1
P21926	CD9 antigen	CD9	0	0	0	1	1	1	1	1	0	1	1	1
P25786	Proteasome subunit alpha type-1	PSMA1	0	1	1	0	1	0	0	1	1	1	1	1
P27824	Calnexin	CANX	0	1	0	1	1	0	1	1	0	1	1	1
P28065	Proteasome subunit beta type-9	PSMB9	0	1	0	1	0	1	1	1	0	1	1	1
P30153	Serine/threonine-protein phosphatase 2A 65 kDa regulatory subunit A alpha isoform	PPP2R1A	0	0	1	1	1	0	1	1	0	1	1	1
P35754	Glutaredoxin-1	GLRX	0	0	0	1	1	1	1	1	0	1	1	1
P46379	Large proline-rich protein BAG6	BAG6	0	0	1	1	1	0	0	1	1	1	1	1
P46781	40S ribosomal protein S9	RPS9	0	0	0	1	1	1	1	1	0	1	1	1
P62851	40S ribosomal protein S25	RPS25	0	1	0	1	1	0	1	1	0	1	1	1
P68371	Tubulin beta-4B chain	TUBB4B	0	1	0	1	1	0	1	1	0	1	1	1
Q01105;P0DME0	Protein SET;Protein SETSIP	SET;SETSIP	0	1	0	1	0	1	1	1	1	1	0	1
Q12805	EGF-containing fibulin-like extracellular matrix protein 1	EFEMP1	0	0	1	0	1	1	1	1	0	1	1	1
Q16610	Extracellular matrix protein 1	ECM1	1	0	1	0	1	0	1	1	1	0	1	1
Q8IV08	Phospholipase D3	PLD3	0	0	0	1	1	1	1	1	0	1	1	1
A0A0C4DH36		IGHV3-38	0	1	0	0	1	1	1	1	0	1	0	1
O00757	Fructose-1,6-bisphosphatase isozyme 2	FBP2	0	0	1	1	1	0	0	1	0	1	1	1
O00764	Pyridoxal kinase	PDXK	0	0	0	1	1	1	0	1	0	1	1	1
O15511	Actin-related protein 2/3 complex subunit 5	ARPC5	0	0	0	1	1	1	0	1	0	1	1	1
O95436	Sodium-dependent phosphate transport protein 2B	SLC34A2	0	1	0	1	1	0	0	1	0	1	1	1
P00403	Cytochrome c oxidase subunit 2	MT-CO2	0	0	0	1	1	1	1	1	0	1	0	1
P00568	Adenylate kinase isoenzyme 1	AK1	0	1	0	1	1	0	0	1	1	1	1	0
P04114	Apolipoprotein B-100;Apolipoprotein B-48	APOB	1	1	0	0	1	0	0	1	0	1	1	1
P08236	Beta-glucuronidase	GUSB	0	0	0	1	1	1	1	1	0	1	0	1
P16401	Histone H1.5	HIST1H1B	0	1	0	1	0	1	1	1	0	1	0	1
P31025	Lipocalin-1	LCN1	0	0	0	1	1	1	1	1	1	0	1	0
P31153	S-adenosylmethionine synthase isoform type-2	MAT2A	0	0	1	1	1	0	0	1	0	1	1	1
P42357	Histidine ammonia-lyase	HAL	0	0	0	1	1	1	0	1	1	0	1	1
P50990	T-complex protein 1 subunit theta	CCT8	0	0	0	1	1	1	1	1	0	1	0	1
P60953	Cell division control protein 42 homolog	CDC42	0	0	0	1	1	1	0	1	0	1	1	1
P62826	GTP-binding nuclear protein Ran	RAN	0	0	1	1	1	0	0	1	0	1	1	1
P80748	Ig lambda chain V-III region LOI		0	0	1	0	1	1	0	1	0	1	1	1
Q13162	Peroxiredoxin-4	PRDX4	0	0	0	1	1	1	1	1	0	1	0	1
Q13867	Bleomycin hydrolase	BLMH	0	0	1	1	0	1	1	1	0	0	1	1
Q8NBS9	Thioredoxin domain-containing protein 5	TXNDC5	0	1	0	1	0	1	1	1	0	1	0	1
Q99832	T-complex protein 1 subunit eta	CCT7	0	0	0	1	1	1	1	1	0	1	0	1
Q9UJU6	Drebrin-like protein	DBNL	0	1	0	1	0	1	1	1	0	1	0	1
O43399	Tumor protein D54	TPD52L2	0	0	0	1	1	1	1	1	0	0	0	1
O75955	Flotillin-1	FLOT1	0	0	0	1	1	1	0	1	0	1	0	1
P01889	HLA class I histocompatibility antigen, B-7 alpha chain	HLA-B	0	0	0	1	1	1	0	1	0	1	0	1
P09972	Fructose-bisphosphate aldolase C	ALDOC	0	0	1	1	1	0	0	1	0	1	0	1
P17655	Calpain-2 catalytic subunit	CAPN2	0	0	1	1	1	0	0	1	0	1	0	1
P18669	Phosphoglycerate mutase 1	PGAM1	0	1	0	1	1	0	0	1	0	1	0	1
P31948	Stress-induced-phosphoprotein 1	STIP1	0	0	1	1	1	0	1	1	0	0	0	1
P61158	Actin-related protein 3	ACTR3	0	1	0	1	1	0	0	1	0	1	0	1
Q15819;Q13404	Ubiquitin-conjugating enzyme E2 variant 2;Ubiquitin-conjugating enzyme E2 variant 1	UBE2V2;UBE2V1	0	0	1	1	1	0	0	1	1	0	0	1
Q6IBS0	Twinfilin-2	TWF2	0	0	0	1	1	1	0	1	0	1	0	1
O60701	UDP-glucose 6-dehydrogenase	UGDH	0	0	1	1	1	0	0	1	0	0	0	1
P09668	Pro-cathepsin H;Cathepsin H mini chain;Cathepsin H;Cathepsin H heavy chain;Cathepsin H light chain	CTSH	0	0	0	1	0	1	1	1	1	1	1	1
P13987	CD59 glycoprotein	CD59	0	0	1	0	1	0	1	1	1	1	1	1
P29692	Elongation factor 1-delta	EEF1D	0	1	0	1	0	0	1	1	1	1	1	1
P62249	40S ribosomal protein S16	RPS16	0	0	0	1	1	0	1	1	1	1	1	1
P62263	40S ribosomal protein S14	RPS14	0	0	0	1	0	1	1	1	1	1	1	1
Q13938	Calcyphosin	CAPS	0	0	1	1	0	0	1	1	1	1	1	1
Q9Y6R7	IgGFc-binding protein	FCGBP	0	1	0	0	0	1	1	1	1	1	1	1
P01920	HLA class II histocompatibility antigen, DQ beta 1 chain	HLA-DQB1	0	1	0	1	0	0	1	1	0	1	1	1
P13727	Bone marrow proteoglycan;Eosinophil granule major basic protein	PRG2	0	1	0	0	0	1	1	1	1	1	0	1
P30838	Aldehyde dehydrogenase, dimeric NADP-preferring	ALDH3A1	1	1	0	0	0	0	1	1	0	1	1	1
P47755	F-actin-capping protein subunit alpha-2	CAPZA2	0	0	1	1	0	0	1	1	0	1	1	1
P49721	Proteasome subunit beta type-2	PSMB2	0	0	0	1	1	0	1	1	0	1	1	1
P61619	Protein transport protein Sec61 subunit alpha isoform 1	SEC61A1	0	0	0	1	1	0	1	1	0	1	1	1
P62318	Small nuclear ribonucleoprotein Sm D3	SNRPD3	0	0	0	1	0	1	1	1	0	1	1	1
Q07020	60S ribosomal protein L18	RPL18	0	1	0	1	0	0	1	1	0	1	1	1
Q7Z406	Myosin-14	MYH14	0	1	0	1	0	0	1	1	0	1	1	1
Q9NVJ2	ADP-ribosylation factor-like protein 8B	ARL8B	0	0	0	1	1	0	1	1	0	1	1	1
Q9Y490	Talin-1	TLN1	0	1	0	1	0	0	1	1	0	1	1	1
A0A0A0MT36;A0A0C4DH26		IGKV6D-21;IGKV6D-41	0	0	0	0	1	1	1	1	0	1	0	1
A0A2R8Y4L2;Q32P51;P09651	Heterogeneous nuclear ribonucleoprotein A1-like 2;Heterogeneous nuclear ribonucleoprotein A1;Heterogeneous nuclear ribonucleoprotein A1, N-terminally processed	HNRNPA1L2;HNRNPA1	0	1	0	1	0	0	1	1	0	1	0	1
O15143	Actin-related protein 2/3 complex subunit 1B	ARPC1B	0	0	0	1	1	0	1	1	0	1	0	1
O60506;O43390	Heterogeneous nuclear ribonucleoprotein Q;Heterogeneous nuclear ribonucleoprotein R	SYNCRIP;HNRNPR	0	1	0	1	0	0	1	1	0	1	0	1
O60749	Sorting nexin-2	SNX2	0	0	0	1	1	0	0	1	0	1	1	1
O75915	PRA1 family protein 3	ARL6IP5	0	1	0	1	0	0	1	1	0	1	0	1
P00387	NADH-cytochrome b5 reductase 3;NADH-cytochrome b5 reductase 3 membrane-bound form;NADH-cytochrome b5 reductase 3 soluble form	CYB5R3	0	0	0	1	1	0	1	1	0	1	0	1
P02730	Band 3 anion transport protein	SLC4A1	0	1	0	0	1	0	0	1	0	1	1	1
P04233	HLA class II histocompatibility antigen gamma chain	CD74	0	0	0	1	0	1	0	1	0	1	1	1
P04259	Keratin, type II cytoskeletal 6B	KRT6B	1	0	0	0	0	1	1	1	1	0	0	1
P04439	HLA class I histocompatibility antigen, A-3 alpha chain	HLA-A	0	0	0	1	1	0	1	1	0	1	0	1
P08575	Receptor-type tyrosine-protein phosphatase C	PTPRC	0	0	0	1	0	1	1	1	0	1	1	0
P09496	Clathrin light chain A	CLTA	0	0	0	1	1	0	1	1	0	1	0	1
P17987	T-complex protein 1 subunit alpha	TCP1	0	1	0	1	0	0	0	1	0	1	1	1
P20645	Cation-dependent mannose-6-phosphate receptor	M6PR	0	0	0	1	1	0	1	1	0	1	0	1
P20702	Integrin alpha-X	ITGAX	0	0	0	1	1	0	1	1	0	1	0	1
P24158	Myeloblastin	PRTN3	0	1	0	1	0	0	1	1	0	1	0	1
P29966	Myristoylated alanine-rich C-kinase substrate	MARCKS	0	0	0	1	1	0	0	1	0	1	1	1
P34932	Heat shock 70 kDa protein 4	HSPA4	0	0	0	1	1	0	0	1	0	1	1	1
P36543	V-type proton ATPase subunit E 1	ATP6V1E1	0	0	0	1	1	0	1	1	0	1	0	1
P36578	60S ribosomal protein L4	RPL4	0	1	0	0	1	0	1	1	0	1	0	1
P49913	Cathelicidin antimicrobial peptide;Antibacterial protein FALL-39;Antibacterial protein LL-37	CAMP	0	1	0	1	0	0	1	1	0	1	0	1
P52907	F-actin-capping protein subunit alpha-1	CAPZA1	0	0	0	1	1	0	1	1	0	1	0	1
Q14103	Heterogeneous nuclear ribonucleoprotein D0	HNRNPD	0	1	0	1	0	0	1	1	0	1	0	1
Q15366	Poly(rC)-binding protein 2	PCBP2	0	0	1	1	0	0	1	1	0	1	0	1
Q6Y7W6	PERQ amino acid-rich with GYF domain-containing protein 2	GIGYF2	0	0	0	0	1	1	1	1	0	1	1	0
Q8TD55	Pleckstrin homology domain-containing family O member 2	PLEKHO2	0	0	0	1	1	0	1	1	0	0	1	1
Q96S97	Myeloid-associated differentiation marker	MYADM	0	0	0	1	0	1	1	1	0	1	0	1
Q99623	Prohibitin-2	PHB2	0	0	0	1	1	0	1	1	0	1	0	1
Q9P2E9	Ribosome-binding protein 1	RRBP1	0	0	0	1	0	1	1	1	0	1	0	1
Q9ULV4	Coronin-1C	CORO1C	0	0	0	1	0	1	1	1	0	1	0	1
Q9ULZ3	Apoptosis-associated speck-like protein containing a CARD	PYCARD	0	0	1	0	0	1	1	1	0	1	0	1
Q9Y6N5	Sulfide:quinone oxidoreductase, mitochondrial	SQRDL	0	1	0	1	0	0	1	1	0	1	0	1
P04179	Superoxide dismutase [Mn], mitochondrial	SOD2	0	0	0	1	1	0	0	1	0	1	0	1
P05198	Eukaryotic translation initiation factor 2 subunit 1	EIF2S1	0	1	0	1	0	0	0	1	0	1	0	1
P05387	60S acidic ribosomal protein P2	RPLP2	0	0	0	1	1	0	0	1	0	1	0	1
P05413	Fatty acid-binding protein, heart	FABP3	0	1	0	0	1	0	1	1	0	1	0	0
P10253	Lysosomal alpha-glucosidase;76 kDa lysosomal alpha-glucosidase;70 kDa lysosomal alpha-glucosidase	GAA	0	0	0	1	1	0	1	1	0	1	0	0
P10619	Lysosomal protective protein;Lysosomal protective protein 32 kDa chain;Lysosomal protective protein 20 kDa chain	CTSA	0	0	0	1	1	0	0	1	1	0	0	1
P20231;Q15661	Tryptase beta-2;Tryptase alpha/beta-1	TPSB2;TPSAB1	0	1	0	0	0	1	0	1	1	1	0	0
P46459	Vesicle-fusing ATPase	NSF	0	0	0	1	1	0	1	1	0	1	0	0
Q00839	Heterogeneous nuclear ribonucleoprotein U	HNRNPU	0	1	0	1	0	0	0	1	0	1	0	1
Q02817	Mucin-2	MUC2	0	0	0	1	0	1	0	1	1	1	0	0
Q15517	Corneodesmosin	CDSN	0	0	1	0	0	1	0	1	1	0	1	0
Q9UNF0	Protein kinase C and casein kinase substrate in neurons protein 2	PACSIN2	0	0	1	1	0	0	0	1	0	1	0	1
P20340	Ras-related protein Rab-6A	RAB6A	0	0	0	1	1	0	0	1	0	0	0	1
P22234	Multifunctional protein ADE2;Phosphoribosylaminoimidazole-succinocarboxamide synthase;Phosphoribosylaminoimidazole carboxylase	PAICS	0	0	1	1	0	0	1	1	0	0	0	0
P53999	Activated RNA polymerase II transcriptional coactivator p15	SUB1	0	1	0	1	0	0	0	1	0	0	1	0
O75368	SH3 domain-binding glutamic acid-rich-like protein	SH3BGRL	0	0	1	0	0	0	1	1	1	1	1	1
P60842	Eukaryotic initiation factor 4A-I	EIF4A1	0	1	0	0	0	0	1	1	1	1	1	1
P01721	Ig lambda chain V-VI region AR		0	0	0	0	1	0	1	1	0	1	1	1
P29373	Cellular retinoic acid-binding protein 2	CRABP2	0	0	1	0	0	0	1	1	1	1	0	1
P39019	40S ribosomal protein S19	RPS19	0	0	0	1	0	0	1	1	0	1	1	1
P52565	Rho GDP-dissociation inhibitor 1	ARHGDIA	0	0	0	0	1	0	1	1	0	1	1	1
P61026	Ras-related protein Rab-10	RAB10	0	0	0	1	0	0	1	1	1	1	0	1
Q9H3N1	Thioredoxin-related transmembrane protein 1	TMX1	0	0	0	1	0	0	1	1	0	1	1	1
Q9H4G4	Golgi-associated plant pathogenesis-related protein 1	GLIPR2	0	0	0	0	1	0	1	1	0	1	1	1
Q9UHL4	Dipeptidyl peptidase 2	DPP7	0	0	0	0	0	1	0	1	1	1	1	1
O43490	Prominin-1	PROM1	0	0	0	0	1	0	1	1	0	0	1	1
P00505	Aspartate aminotransferase, mitochondrial	GOT2	0	0	0	1	0	0	0	1	0	1	1	1
P05023	Sodium/potassium-transporting ATPase subunit alpha-1	ATP1A1	0	0	0	1	0	0	1	1	0	1	0	1
P07910	Heterogeneous nuclear ribonucleoproteins C1/C2	HNRNPC	0	0	0	1	0	0	1	1	0	1	0	1
P08195	4F2 cell-surface antigen heavy chain	SLC3A2	0	0	0	1	0	0	1	1	0	1	0	1
P11678	Eosinophil peroxidase;Eosinophil peroxidase light chain;Eosinophil peroxidase heavy chain	EPX	0	1	0	0	0	0	0	1	0	1	1	1
P15104	Glutamine synthetase	GLUL	0	0	0	0	0	1	0	1	1	1	0	1
P15153	Ras-related C3 botulinum toxin substrate 2	RAC2	0	0	0	1	0	0	0	1	1	1	0	1
P26373	60S ribosomal protein L13	RPL13	0	0	0	1	0	0	1	1	0	1	0	1
P29350	Tyrosine-protein phosphatase non-receptor type 6	PTPN6	0	0	0	1	0	0	1	1	0	1	0	1
P31930	Cytochrome b-c1 complex subunit 1, mitochondrial	UQCRC1	0	0	0	1	0	0	1	1	0	1	0	1
P34810	Macrosialin	CD68	0	0	0	1	0	0	0	1	0	1	1	1
P35998	26S protease regulatory subunit 7	PSMC2	0	0	0	1	0	0	0	1	0	1	1	1
P50991	T-complex protein 1 subunit delta	CCT4	0	0	0	1	0	0	1	1	0	1	0	1
P52272	Heterogeneous nuclear ribonucleoprotein M	HNRNPM	0	0	0	1	0	0	1	1	0	1	0	1
P55084	Trifunctional enzyme subunit beta, mitochondrial;3-ketoacyl-CoA thiolase	HADHB	0	0	0	1	0	0	1	1	0	1	0	1
P57737	Coronin-7	CORO7	0	0	0	0	1	0	1	1	0	1	0	1
P61803	Dolichyl-diphosphooligosaccharide--protein glycosyltransferase subunit DAD1	DAD1	0	0	0	0	1	0	1	1	0	1	0	1
P62424	60S ribosomal protein L7a	RPL7A	0	0	0	1	0	0	1	1	0	1	0	1
P62750	60S ribosomal protein L23a	RPL23A	0	0	0	1	0	0	1	1	0	1	0	1
P62753	40S ribosomal protein S6	RPS6	0	0	0	1	0	0	1	1	0	1	0	1
P83731	60S ribosomal protein L24	RPL24	0	0	0	1	0	0	1	1	0	1	0	1
Q02878	60S ribosomal protein L6	RPL6	0	0	0	1	0	0	1	1	0	1	0	1
Q07960	Rho GTPase-activating protein 1	ARHGAP1	0	0	0	1	0	0	1	1	0	1	0	1
Q71UI9;P0C0S5	Histone H2A.V;Histone H2A.Z	H2AFV;H2AFZ	0	1	0	0	0	0	1	1	0	1	0	1
Q92598	Heat shock protein 105 kDa	HSPH1	0	0	0	1	0	0	0	1	0	1	1	1
Q93050	V-type proton ATPase 116 kDa subunit a isoform 1	ATP6V0A1	0	0	0	1	0	0	1	1	0	1	0	1
Q9NZM1	Myoferlin	MYOF	0	1	0	0	0	0	1	1	0	1	0	1
A0A075B7D8		IGHV3OR15-7	0	0	0	0	1	0	1	1	1	0	0	0
O00182	Galectin-9	LGALS9	0	0	0	1	0	0	1	1	0	0	0	1
P01594;P01593	Ig kappa chain V-I region AU;Ig kappa chain V-I region AG		0	0	0	0	1	0	1	1	0	1	0	0
P04843	Dolichyl-diphosphooligosaccharide--protein glycosyltransferase subunit 1	RPN1	0	0	0	1	0	0	0	1	0	1	0	1
P08294	Extracellular superoxide dismutase [Cu-Zn]	SOD3	0	1	0	0	0	0	0	1	0	1	1	0
P10644	cAMP-dependent protein kinase type I-alpha regulatory subunit;cAMP-dependent protein kinase type I-alpha regulatory subunit, N-terminally processed	PRKAR1A	0	0	0	1	0	0	0	1	0	1	0	1
P11940;Q13310	Polyadenylate-binding protein 1;Polyadenylate-binding protein 4	PABPC1;PABPC4	0	0	0	1	0	0	0	1	0	1	0	1
P15144	Aminopeptidase N	ANPEP	0	0	0	0	0	1	0	1	0	1	0	1
P23368	NAD-dependent malic enzyme, mitochondrial	ME2	0	0	0	1	0	0	0	1	0	1	0	1
P35232	Prohibitin	PHB	0	0	0	1	0	0	1	1	0	1	0	0
P35606	Coatomer subunit beta	COPB2	0	0	0	1	0	0	0	1	0	1	0	1
P43353	Aldehyde dehydrogenase family 3 member B1	ALDH3B1	0	0	0	1	0	0	0	1	0	1	1	0
P50552	Vasodilator-stimulated phosphoprotein	VASP	0	0	0	1	0	0	0	1	0	1	0	1
P62888	60S ribosomal protein L30	RPL30	0	0	0	1	0	0	0	1	0	1	0	1
Q07955	Serine/arginine-rich splicing factor 1	SRSF1	0	0	0	1	0	0	0	1	0	1	0	1
Q13488	V-type proton ATPase 116 kDa subunit a isoform 3	TCIRG1	0	0	0	1	0	0	0	1	0	1	0	1
Q2VIR3;P41091	Putative eukaryotic translation initiation factor 2 subunit 3-like protein;Eukaryotic translation initiation factor 2 subunit 3	EIF2S3L;EIF2S3	0	0	0	1	0	0	0	1	0	1	0	1
Q6PIU2	Neutral cholesterol ester hydrolase 1	NCEH1	0	0	0	1	0	0	0	1	0	1	0	1
A0A0C4DH29		IGHV1-3	0	0	0	0	1	0	1	1	0	0	0	0
P0DSN7;A0A075B6S9		IGKV1D-37	0	0	0	0	1	0	0	1	0	1	0	0
P14735	Insulin-degrading enzyme	IDE	0	0	0	0	0	1	0	1	0	0	0	1
P16452	Erythrocyte membrane protein band 4.2	EPB42	0	0	0	0	1	0	0	1	0	1	0	0
P41222	Prostaglandin-H2 D-isomerase	PTGDS	0	0	0	0	0	1	0	1	0	1	0	0
Q9Y2Z0	Suppressor of G2 allele of SKP1 homolog	SUGT1	0	1	0	0	0	0	0	1	0	0	0	1
P51857	3-oxo-5-beta-steroid 4-dehydrogenase	AKR1D1	0	0	0	0	1	0	0	1	0	0	0	0
Q96QR1	Secretoglobin family 3A member 1	SCGB3A1	0	0	0	0	0	0	1	1	1	1	1	1
P09210;P08263	Glutathione S-transferase A2;Glutathione S-transferase A1;Glutathione S-transferase A1, N-terminally processed	GSTA2;GSTA1	0	0	0	0	0	0	0	1	1	1	1	1
Q96PL1	Secretoglobin family 3A member 2	SCGB3A2	0	0	0	0	0	0	1	1	0	1	1	1
Q9Y230	RuvB-like 2	RUVBL2	0	0	0	0	0	0	1	1	0	1	1	1
P19338	Nucleolin	NCL	0	0	0	0	0	0	1	1	0	1	0	1
P23381	Tryptophan--tRNA ligase, cytoplasmic;T1-TrpRS;T2-TrpRS	WARS	0	0	0	0	0	0	0	1	0	1	1	1
P30626	Sorcin	SRI	0	0	0	0	0	0	1	1	0	1	1	0
P35237	Serpin B6	SERPINB6	0	0	0	0	0	0	1	1	0	1	0	1
P60866	40S ribosomal protein S20	RPS20	0	0	0	0	0	0	1	1	0	1	1	0
P62701	40S ribosomal protein S4, X isoform	RPS4X	0	0	0	0	0	0	1	1	0	1	0	1
P84090	Enhancer of rudimentary homolog	ERH	0	0	0	0	0	0	1	1	0	1	0	1
P84098	60S ribosomal protein L19	RPL19	0	0	0	0	0	0	1	1	0	1	0	1
Q9BW30	Tubulin polymerization-promoting protein family member 3	TPPP3	0	0	0	0	0	0	0	1	0	1	1	1
A0A0J9YY99			0	0	0	0	0	0	1	1	0	1	0	0
E9PAV3	Nascent polypeptide-associated complex subunit alpha, muscle-specific form	NACA	0	0	0	0	0	0	0	1	0	1	0	1
P01601	Ig kappa chain V-I region HK101		0	0	0	0	0	0	0	1	0	1	0	1
P28482	Mitogen-activated protein kinase 1	MAPK1	0	0	0	0	0	0	1	1	0	1	0	0
P30048	Thioredoxin-dependent peroxide reductase, mitochondrial	PRDX3	0	0	0	0	0	0	1	1	0	1	0	0
P40429	60S ribosomal protein L13a	RPL13A	0	0	0	0	0	0	1	1	0	0	0	1
P49448;P00367	Glutamate dehydrogenase 2, mitochondrial;Glutamate dehydrogenase 1, mitochondrial	GLUD2;GLUD1	0	0	0	0	0	0	1	1	0	1	0	0
P62847	40S ribosomal protein S24	RPS24	0	0	0	0	0	0	0	1	0	1	0	1
P62913	60S ribosomal protein L11	RPL11	0	0	0	0	0	0	0	1	0	1	0	1
Q02318	Sterol 26-hydroxylase, mitochondrial	CYP27A1	0	0	0	0	0	0	0	1	0	1	0	1
Q02978	Mitochondrial 2-oxoglutarate/malate carrier protein	SLC25A11	0	0	0	0	0	0	0	1	0	1	0	1
Q13884	Beta-1-syntrophin	SNTB1	0	0	0	0	0	0	1	1	0	1	0	0
Q15942	Zyxin	ZYX	0	0	0	0	0	0	1	1	0	0	0	1
Q8IYT4	Katanin p60 ATPase-containing subunit A-like 2	KATNAL2	0	0	0	0	0	0	0	1	0	1	0	1
Q8N398	von Willebrand factor A domain-containing protein 5B2	VWA5B2	0	0	0	0	0	0	0	1	0	1	0	1
Q96HE7	ERO1-like protein alpha	ERO1L	0	0	0	0	0	0	0	1	0	1	0	1
A0A0B4J1X8		IGHV3-43	0	0	0	0	0	0	0	1	0	1	0	0
A0A0B4J1Y8		IGLV9-49	0	0	0	0	0	0	1	1	0	0	0	0
O75131	Copine-3	CPNE3	0	0	0	0	0	0	1	1	0	0	0	0
O75348	V-type proton ATPase subunit G 1	ATP6V1G1	0	0	0	0	0	0	1	1	0	0	0	0
O75436	Vacuolar protein sorting-associated protein 26A	VPS26A	0	0	0	0	0	0	0	1	0	1	0	0
P09417	Dihydropteridine reductase	QDPR	0	0	0	0	0	0	0	1	0	1	0	0
P11117	Lysosomal acid phosphatase	ACP2	0	0	0	0	0	0	1	1	0	0	0	0
P19367	Hexokinase-1	HK1	0	0	0	0	0	0	1	1	0	0	0	0
P20700	Lamin-B1	LMNB1	0	0	0	0	0	0	1	1	0	0	0	0
P30049	ATP synthase subunit delta, mitochondrial	ATP5D	0	0	0	0	0	0	1	1	0	0	0	0
P45880	Voltage-dependent anion-selective channel protein 2	VDAC2	0	0	0	0	0	0	1	1	0	0	0	0
P46776	60S ribosomal protein L27a	RPL27A	0	0	0	0	0	0	1	1	0	0	0	0
P62857	40S ribosomal protein S28	RPS28	0	0	0	0	0	0	0	1	0	0	0	1
Q13561	Dynactin subunit 2	DCTN2	0	0	0	0	0	0	1	1	0	0	0	0
Q14240	Eukaryotic initiation factor 4A-II;Eukaryotic initiation factor 4A-II, N-terminally processed	EIF4A2	0	0	0	0	0	0	0	1	1	0	0	0
Q15393	Splicing factor 3B subunit 3	SF3B3	0	0	0	0	0	0	1	1	0	0	0	0
Q99798	Aconitate hydratase, mitochondrial	ACO2	0	0	0	0	0	0	1	1	0	0	0	0
Q9NP55	BPI fold-containing family A member 1	BPIFA1	0	0	0	0	0	0	1	1	0	0	0	0
Q9Y2Y8	Proteoglycan 3	PRG3	0	0	0	0	0	0	0	1	0	0	0	1

## Sheet: UIP Unique Proteins
Unique to UIP mucus (172 Proteins)
P01721	Ig lambda chain V-VI region AR	IGLV6-57
P01594;P01593	Ig kappa chain V-I region AU;Ig kappa chain V-I region AG	IGKV1-33
P01709	Ig lambda chain V-II region MGC	IGLV2-8
A0A0J9YY99	Ig-like domain-containing protein	N/A
P01601	Ig kappa chain V-I region HK101	IGKV1D-16
P49588	Alanine--tRNA ligase, cytoplasmic	AARS
O43707	Alpha-actinin-4	ACTN4
P30838	Aldehyde dehydrogenase, dimeric NADP-preferring	ALDH3A1
P43353	Aldehyde dehydrogenase family 3 member B1	ALDH3B1
O75342	Arachidonate 12-lipoxygenase, 12R-type	ALOX12B
P15144	Aminopeptidase N	ANPEP
P13798	Acylamino-acid-releasing enzyme	APEH
Q07960	Rho GTPase-activating protein 1	ARHGAP1
P52565	Rho GDP-dissociation inhibitor 1	ARHGDIA
O75915	PRA1 family protein 3	ARL6IP5
Q9NVJ2	ADP-ribosylation factor-like protein 8B	ARL8B
O15143	Actin-related protein 2/3 complex subunit 1B	ARPC1B
P05023	Sodium/potassium-transporting ATPase subunit alpha-1	ATP1A1
Q93050	V-type proton ATPase 116 kDa subunit a isoform 1	ATP6V0A1
P36543	V-type proton ATPase subunit E 1	ATP6V1E1
P49913	Cathelicidin antimicrobial peptide;Antibacterial protein FALL-39;Antibacterial protein LL-37	CAMP
Q13938	Calcyphosin	CAPS
P52907	F-actin-capping protein subunit alpha-1	CAPZA1
P47755	F-actin-capping protein subunit alpha-2	CAPZA2
P50991	T-complex protein 1 subunit delta	CCT4
P40227	T-complex protein 1 subunit zeta	CCT6A
P13987	CD59 glycoprotein	CD59
P34810	Macrosialin	CD68
P04233	HLA class II histocompatibility antigen gamma chain	CD74
Q15517	Corneodesmosin	CDSN
P09496	Clathrin light chain A	CLTA
P35606	Coatomer subunit beta	COPB2
Q9ULV4	Coronin-1C	CORO1C
P57737	Coronin-7	CORO7
P29373	Cellular retinoic acid-binding protein 2	CRABP2
P10619	Lysosomal protective protein;Lysosomal protective protein 32 kDa chain;Lysosomal protective protein 20 kDa chain	CTSA
P09668	Pro-cathepsin H;Cathepsin H mini chain;Cathepsin H;Cathepsin H heavy chain;Cathepsin H light chain	CTSH
P00387	NADH-cytochrome b5 reductase 3;NADH-cytochrome b5 reductase 3 membrane-bound form;NADH-cytochrome b5 reductase 3 soluble form	CYB5R3
Q02318	Sterol 26-hydroxylase, mitochondrial	CYP27A1
P61803	Dolichyl-diphosphooligosaccharide--protein glycosyltransferase subunit DAD1	DAD1
O00148;Q13838	ATP-dependent RNA helicase DDX39A;Spliceosome RNA helicase DDX39B	DDX39A;DDX39B
P27487	Dipeptidyl peptidase 4;Dipeptidyl peptidase 4 membrane form;Dipeptidyl peptidase 4 soluble form	DPP4
Q9UHL4	Dipeptidyl peptidase 2	DPP7
P29692	Elongation factor 1-delta	EEF1D
P05198	Eukaryotic translation initiation factor 2 subunit 1	EIF2S1
Q2VIR3;P41091	Putative eukaryotic translation initiation factor 2 subunit 3-like protein;Eukaryotic translation initiation factor 2 subunit 3	EIF2S3L;EIF2S3
P60842	Eukaryotic initiation factor 4A-I	EIF4A1
P11678	Eosinophil peroxidase;Eosinophil peroxidase light chain;Eosinophil peroxidase heavy chain	EPX
P84090	Enhancer of rudimentary homolog	ERH
Q96HE7	ERO1-like protein alpha	ERO1L
P05413	Fatty acid-binding protein, heart	FABP3
Q9Y6R7	IgGFc-binding protein	FCGBP
P10253	Lysosomal alpha-glucosidase;76 kDa lysosomal alpha-glucosidase;70 kDa lysosomal alpha-glucosidase	GAA
Q6Y7W6	PERQ amino acid-rich with GYF domain-containing protein 2	GIGYF2
Q9H4G4	Golgi-associated plant pathogenesis-related protein 1	GLIPR2
P49448;P00367	Glutamate dehydrogenase 2, mitochondrial;Glutamate dehydrogenase 1, mitochondrial	GLUD2;GLUD1
P15104	Glutamine synthetase	GLUL
P62879;Q9HAV0	Guanine nucleotide-binding protein G(I)/G(S)/G(T) subunit beta-2;Guanine nucleotide-binding protein subunit beta-4	GNB2;GNB4
P00505	Aspartate aminotransferase, mitochondrial	GOT2
P09210;P08263	Glutathione S-transferase A2;Glutathione S-transferase A1;Glutathione S-transferase A1, N-terminally processed	GSTA2;GSTA1
Q71UI9;P0C0S5	Histone H2A.V;Histone H2A.Z	H2AFV;H2AFZ
P55084	Trifunctional enzyme subunit beta, mitochondrial;3-ketoacyl-CoA thiolase	HADHB
P04439	HLA class I histocompatibility antigen, A-3 alpha chain	HLA-A
P01920	HLA class II histocompatibility antigen, DQ beta 1 chain	HLA-DQB1
A0A2R8Y4L2;Q32P51;P09651	Heterogeneous nuclear ribonucleoprotein A1-like 2;Heterogeneous nuclear ribonucleoprotein A1;Heterogeneous nuclear ribonucleoprotein A1, N-terminally processed	HNRNPA1L2;HNRNPA1
P07910	Heterogeneous nuclear ribonucleoproteins C1/C2	HNRNPC
Q14103	Heterogeneous nuclear ribonucleoprotein D0	HNRNPD
P52272	Heterogeneous nuclear ribonucleoprotein M	HNRNPM
Q00839	Heterogeneous nuclear ribonucleoprotein U	HNRNPU
P34932	Heat shock 70 kDa protein 4	HSPA4
Q92598	Heat shock protein 105 kDa	HSPH1
A0A075B7D8		IGHV3OR15-7
A0A0A0MT36;A0A0C4DH26		IGKV6D-21;IGKV6D-41
A0A075B6K5		IGLV3-9
P20702	Integrin alpha-X	ITGAX
Q8IYT4	Katanin p60 ATPase-containing subunit A-like 2	KATNAL2
P04259	Keratin, type II cytoskeletal 6B	KRT6B
P13473	Lysosome-associated membrane glycoprotein 2	LAMP2
O00182	Galectin-9	LGALS9
P20645	Cation-dependent mannose-6-phosphate receptor	M6PR
P28482	Mitogen-activated protein kinase 1	MAPK1
P29966	Myristoylated alanine-rich C-kinase substrate	MARCKS
P23368	NAD-dependent malic enzyme, mitochondrial	ME2
P22897	Macrophage mannose receptor 1	MRC1
Q8WXI7	Mucin-16	MUC16
Q02817	Mucin-2	MUC2
Q96S97	Myeloid-associated differentiation marker	MYADM
Q7Z406	Myosin-14	MYH14
Q9NZM1	Myoferlin	MYOF
E9PAV3	Nascent polypeptide-associated complex subunit alpha, muscle-specific form	NACA
Q6PIU2	Neutral cholesterol ester hydrolase 1	NCEH1
P19338	Nucleolin	NCL
P46459	Vesicle-fusing ATPase	NSF
P11940;Q13310	Polyadenylate-binding protein 1;Polyadenylate-binding protein 4	PABPC1;PABPC4
Q9UNF0	Protein kinase C and casein kinase substrate in neurons protein 2	PACSIN2
Q15366	Poly(rC)-binding protein 2	PCBP2
Q01813	ATP-dependent 6-phosphofructokinase, platelet type	PFKP
P35232	Prohibitin	PHB
Q99623	Prohibitin-2	PHB2
Q6P4A8	Phospholipase B-like 1;Phospholipase B-like 1 chain A;Phospholipase B-like 1 chain B;Phospholipase B-like 1 chain C	PLBD1
Q8TD55	Pleckstrin homology domain-containing family O member 2	PLEKHO2
P30048	Thioredoxin-dependent peroxide reductase, mitochondrial	PRDX3
P13727	Bone marrow proteoglycan;Eosinophil granule major basic protein	PRG2
P22694;P17612	cAMP-dependent protein kinase catalytic subunit beta;cAMP-dependent protein kinase catalytic subunit alpha	PRKACB;PRKACA
P10644	cAMP-dependent protein kinase type I-alpha regulatory subunit;cAMP-dependent protein kinase type I-alpha regulatory subunit, N-terminally processed	PRKAR1A
O43490	Prominin-1	PROM1
P24158	Myeloblastin	PRTN3
P49721	Proteasome subunit beta type-2	PSMB2
P35998	26S protease regulatory subunit 7	PSMC2
P29350	Tyrosine-protein phosphatase non-receptor type 6	PTPN6
P08575	Receptor-type tyrosine-protein phosphatase C	PTPRC
Q9ULZ3	Apoptosis-associated speck-like protein containing a CARD	PYCARD
P61026	Ras-related protein Rab-10	RAB10
P15153	Ras-related C3 botulinum toxin substrate 2	RAC2
P62913	60S ribosomal protein L11	RPL11
P26373	60S ribosomal protein L13	RPL13
P40429	60S ribosomal protein L13a	RPL13A
P50914	60S ribosomal protein L14	RPL14
Q07020	60S ribosomal protein L18	RPL18
P84098	60S ribosomal protein L19	RPL19
P62750	60S ribosomal protein L23a	RPL23A
P83731	60S ribosomal protein L24	RPL24
P62888	60S ribosomal protein L30	RPL30
P36578	60S ribosomal protein L4	RPL4
Q02878	60S ribosomal protein L6	RPL6
P62424	60S ribosomal protein L7a	RPL7A
P05387	60S acidic ribosomal protein P2	RPLP2
P04843	Dolichyl-diphosphooligosaccharide--protein glycosyltransferase subunit 1	RPN1
P62263	40S ribosomal protein S14	RPS14
P62249	40S ribosomal protein S16	RPS16
P39019	40S ribosomal protein S19	RPS19
P60866	40S ribosomal protein S20	RPS20
P62847	40S ribosomal protein S24	RPS24
P62701	40S ribosomal protein S4, X isoform	RPS4X
P62753	40S ribosomal protein S6	RPS6
Q9P2E9	Ribosome-binding protein 1	RRBP1
Q9Y230	RuvB-like 2	RUVBL2
Q96QR1	Secretoglobin family 3A member 1	SCGB3A1
Q96PL1	Secretoglobin family 3A member 2	SCGB3A2
P61619	Protein transport protein Sec61 subunit alpha isoform 1	SEC61A1
P48594	Serpin B4	SERPINB4
P35237	Serpin B6	SERPINB6
P50452	Serpin B8	SERPINB8
O75368	SH3 domain-binding glutamic acid-rich-like protein	SH3BGRL
Q02978	Mitochondrial 2-oxoglutarate/malate carrier protein	SLC25A11
P08195	4F2 cell-surface antigen heavy chain	SLC3A2
P02730	Band 3 anion transport protein	SLC4A1
P62318	Small nuclear ribonucleoprotein Sm D3	SNRPD3
Q13884	Beta-1-syntrophin	SNTB1
O60749	Sorting nexin-2	SNX2
P04179	Superoxide dismutase [Mn], mitochondrial	SOD2
P08294	Extracellular superoxide dismutase [Cu-Zn]	SOD3
Q9Y6N5	Sulfide:quinone oxidoreductase, mitochondrial	SQRDL
P30626	Sorcin	SRI
Q07955	Serine/arginine-rich splicing factor 1	SRSF1
O60506;O43390	Heterogeneous nuclear ribonucleoprotein Q;Heterogeneous nuclear ribonucleoprotein R	SYNCRIP;HNRNPR
Q16563	Synaptophysin-like protein 1	SYPL1
Q13488	V-type proton ATPase 116 kDa subunit a isoform 3	TCIRG1
P17987	T-complex protein 1 subunit alpha	TCP1
Q9Y490	Talin-1	TLN1
Q9H3N1	Thioredoxin-related transmembrane protein 1	TMX1
P24821	Tenascin	TNC
Q9BW30	Tubulin polymerization-promoting protein family member 3	TPPP3
P20231;Q15661	Tryptase beta-2;Tryptase alpha/beta-1	TPSB2;TPSAB1
Q15631	Translin	TSN
P31930	Cytochrome b-c1 complex subunit 1, mitochondrial	UQCRC1
P50552	Vasodilator-stimulated phosphoprotein	VASP
Q8N398	von Willebrand factor A domain-containing protein 5B2	VWA5B2
P23381	Tryptophan--tRNA ligase, cytoplasmic;T1-TrpRS;T2-TrpRS	WARS
P67809;Q9Y2T7;P16989	Nuclease-sensitive element-binding protein 1;Y-box-binding protein 2;Y-box-binding protein 3	YBX1;YBX2;YBX3
P27348	14-3-3 protein theta	YWHAQ
Q15942	Zyxin	ZYX

## Sheet: MA unique proteins
unique to mucinous adenocarcinoma (56 proteins)
P43652	Afamin	AFM
Q04828	Aldo-keto reductase family 1 member C1	AKR1C1
Q9UQB8	Brain-specific angiogenesis inhibitor 1-associated protein 2	BAIAP2
Q9UHR4	Brain-specific angiogenesis inhibitor 1-associated protein 2-like protein 1	BAIAP2L1
P02746	Complement C1q subcomponent subunit B	C1QB
P02747	Complement C1q subcomponent subunit C	C1QC
P06681	Complement C2;Complement C2b fragment;Complement C2a fragment	C2
P0C0L4	Complement C4-A;Complement C4 beta chain;Complement C4-A alpha chain;C4a anaphylatoxin;C4b-A;C4d-A;Complement C4 gamma chain	C4A
P0C0L5	Complement C4-B;Complement C4 beta chain;Complement C4-B alpha chain;C4a anaphylatoxin;C4b-B;C4d-B;Complement C4 gamma chain	C4B
P04003	C4b-binding protein alpha chain	C4BPA
P13671	Complement component C6	C6
P07360	Complement component C8 gamma chain	C8G
P08174	Complement decay-accelerating factor	CD55
P08962	CD63 antigen	CD63
P13688	Carcinoembryonic antigen-related cell adhesion molecule 1	CEACAM1
P05156	Complement factor I;Complement factor I heavy chain;Complement factor I light chain	CFI
Q9UKJ5	Cysteine-rich hydrophobic domain-containing protein 2	CHIC2
P30085	UMP-CMP kinase	CMPK1
P39060	Collagen alpha-1(XVIII) chain;Endostatin	COL18A1
P09104	Gamma-enolase	ENO2
Q12929	Epidermal growth factor receptor kinase substrate 8	EPS8
Q8TE68	Epidermal growth factor receptor kinase substrate 8-like protein 1	EPS8L1
Q9H6S3	Epidermal growth factor receptor kinase substrate 8-like protein 2	EPS8L2
P15328	Folate receptor alpha	FOLR1
Q06210	Glutamine--fructose-6-phosphate aminotransferase [isomerizing] 1	GFPT1
Q8NBJ4	Golgi membrane protein 1	GOLM1
Q9NQ84	G-protein coupled receptor family C group 5 member C	GPRC5C
Q99880;Q99879;Q99877;Q93079;Q5QNW6;P62807;P58876;P57053;O60814	Histone H2B type 1-L;Histone H2B type 1-M;Histone H2B type 1-N;Histone H2B type 1-H;Histone H2B type 2-F;Histone H2B type 1-C/E/F/G/I;Histone H2B type 1-D;Histone H2B type F-S;Histone H2B type 1-K	HIST1H2BL;HIST1H2BM;HIST1H2BN;HIST1H2BH;HIST2H2BF;HIST1H2BC;HIST1H2BD;H2BFS;HIST1H2BK
P03952	Plasma kallikrein;Plasma kallikrein heavy chain;Plasma kallikrein light chain	KLKB1
P56470	Galectin-4	LGALS4
Q86X29	Lipolysis-stimulated lipoprotein receptor	LSR
Q13421	Mesothelin;Megakaryocyte-potentiating factor;Mesothelin, cleaved form	MSLN
Q9H3R2	Mucin-13	MUC13
Q6UX06	Olfactomedin-4	OLFM4
P20142	Gastricsin	PGC
P55058	Phospholipid transfer protein	PLTP
P00491	Purine nucleoside phosphorylase	PNP
Q15181	Inorganic pyrophosphatase	PPA1
Q9NP72	Ras-related protein Rab-18	RAB18
Q9H0U4	Ras-related protein Rab-1B	RAB1B
Q9H1E1	Ribonuclease 7	RNASE7
Q9HCY8	Protein S100-A14	S100A14
O00560	Syntenin-1	SDCBP
Q9H190	Syntenin-2	SDCBP2
Q8IW75	Serpin A12	SERPINA12
P29622	Kallistatin	SERPINA4
P05546	Heparin cofactor 2	SERPIND1
Q00325	Phosphate carrier protein, mitochondrial	SLC25A3
Q92485	Acid sphingomyelinase-like phosphodiesterase 3b	SMPDL3B
P35270	Sepiapterin reductase	SPR
P01033	Metalloproteinase inhibitor 1	TIMP1
Q969X1	Protein lifeguard 3	TMBIM1
Q7Z404	Transmembrane channel-like protein 4	TMC4
Q13630	GDP-L-fucose synthase	TSTA3
O60701	UDP-glucose 6-dehydrogenase	UGDH
