# Supplementary material for: Morphologically intact airways in lung fibrosis have an abnormal proteome
Source: Respir Res. 2023 Apr 1;24:99. doi: 10.1186/s12931-023-02400-x (PMC10066954; doi:10.1186/s12931-023-02400-x)
Supplement: Supplementary file 6 — Additional file 6. A list of mucus protein intensity levels. [file 12931_2023_2400_MOESM6_ESM.xlsx]

## Sheet: UIP
Majority protein IDs	Protein names	Gene names	iBAQ UIP_1	iBAQ UIP_2	iBAQ UIP_3	iBAQ UIP_4	iBAQ UIP_5	iBAQ UIP_6	UIP
P01876	Ig alpha-1 chain C region	IGHA1	549700000	978370000	147830000	2462200000	564610000	495550000	557155000
P01834	Ig kappa chain C region	IGKC	421380000	606620000	103010000	2231900000	443030000	728350000	524825000
P68871	Hemoglobin subunit beta;LVV-hemorphin-7;Spinorphin	HBB	7661200	815350000	38935000	756070000	168620000	465420000	317020000
P01591	Immunoglobulin J chain	IGJ	278420000	248920000	28706000	568270000	157900000	99741000	203410000
Q9UL46	Proteasome activator complex subunit 2	PSME2	225330000	215340000	197490000	178920000	177860000	169880000	188205000
P60709;P63261	Actin, cytoplasmic 1;Actin, cytoplasmic 1, N-terminally processed;Actin, cytoplasmic 2;Actin, cytoplasmic 2, N-terminally processed	ACTB;ACTG1	136340000	233550000	24586000	398190000	67809000	393950000	184945000
P01857	Ig gamma-1 chain C region	IGHG1	141460000	225900000	32500000	1213100000	127760000	526850000	183680000
P69905	Hemoglobin subunit alpha	HBA1	2886300	339780000	8499500	348260000	80597000	159870000	120233500
P0DOY2;P0DOY3	Immunoglobulin lambda constant 2	IGLC2	35399000	207890000	29225000	465230000	103770000	122460000	113115000
Q8TDL5	BPI fold-containing family B member 1	BPIFB1	91107000	103120000	78729000	346690000	95289000	297680000	99204500
P59666;P59665	Neutrophil defensin 3;HP 3-56;Neutrophil defensin 2;Neutrophil defensin 1;HP 1-56;Neutrophil defensin 2	DEFA3;DEFA1	79289000	107190000	11663000	525860000	42342000	485800000	93239500
P62805	Histone H4	HIST1H4A	110060000	45668000	2508800	153400000	13537000	129290000	77864000
P01833	Polymeric immunoglobulin receptor;Secretory component	PIGR	62984000	101600000	13983000	245580000	80645000	73705000	77175000
P01624;A0A0C4DH90;A0A0C4DH55	Ig kappa chain V-III region POM	IGKV3OR2-268;IGKV3D-7	84080000	78766000	12187000	390490000	66796000	72935000	75850500
P08670	Vimentin	VIM	119320000	80784000	3351500	67894000	12880000	104740000	74339000
P01619	Ig kappa chain V-III region B6	IGKV3-20	68395000	60994000	9345400	304770000	60881000	77904000	64694500
P07988	Pulmonary surfactant-associated protein B	SFTPB	52654000	75712000	11832000	403790000	29674000	122680000	64183000
Q93077;Q7L7L0;P04908;Q96QV6;P16104	Histone H2A type 1-C;Histone H2A type 3;Histone H2A type 1-B/E;Histone H2A type 1-A;Histone H2AX	HIST1H2AC;HIST3H2A;HIST1H2AB;HIST1H2AA;H2AFX	74879000	39369000	7248100	132310000	5886800	118250000	57124000
P51553	Isocitrate dehydrogenase [NAD] subunit gamma, mitochondrial	IDH3G	3058900	6617700	121550000	5273800	92054000	121040000	49335850
P07478;Q8NHM4	Trypsin-2;Putative trypsin-6	PRSS2;PRSS3P2	11466000	43630000	23457000	52636000	48557000	79350000	46093500
Q99880;Q99879;Q99877;Q93079;Q8N257;Q5QNW6;Q16778;P62807;P58876;P57053;P33778;P23527;P06899;O60814;Q96A08	Histone H2B type 1-L;Histone H2B type 1-M;Histone H2B type 1-N;Histone H2B type 1-H;Histone H2B type 3-B;Histone H2B type 2-F;Histone H2B type 2-E;Histone H2B type 1-C/E/F/G/I;Histone H2B type 1-D;Histone H2B type F-S;Histone H2B type 1-B;Histone H2B type 1-O;Histone H2B type 1-J;Histone H2B type 1-K;Histone H2B type 1-A	HIST1H2BL;HIST1H2BM;HIST1H2BN;HIST1H2BH;HIST3H2BB;HIST2H2BF;HIST2H2BE;HIST1H2BC;HIST1H2BD;H2BFS;HIST1H2BB;HIST1H2BO;HIST1H2BJ;HIST1H2BK;HIST1H2BA	64203000	21814000	718690	89569000	6810600	75705000	43008500
P06703	Protein S100-A6	S100A6	44526000	43374000	5300600	53231000	11919000	40759000	42066500
P07355;A6NMY6	Annexin A2;Putative annexin A2-like protein	ANXA2;ANXA2P2	42130000	41797000	9626800	100750000	12725000	81849000	41963500
A0A0A0MRZ8;P04433	Ig kappa chain V-III region VG	IGKV3D-11	41151000	91200000	7481500	168970000	31450000	35967000	38559000
P02792	Ferritin light chain	FTL	39389000	72536000	3168500	81472000	7430000	37140000	38264500
Q8IWL2;Q8IWL1	Pulmonary surfactant-associated protein A1;Pulmonary surfactant-associated protein A2	SFTPA1;SFTPA2	21862000	28068000	7431300	1057700000	45269000	132520000	36668500
A0A0B4J1X5;A0A075B7E8	Immunoglobulin heavy variable 3-74	IGHV3-74;IGHV3OR16-13	38901000	38661000	7925700	160840000	27226000	34444000	36552500
P06702	Protein S100-A9	S100A9	330240	8563400	58658000	59312000	6533000	247240000	33610700
P62987;P62979;P0CG47;P0CG48;A0A2R8Y422	Ubiquitin-60S ribosomal protein L40;Ubiquitin;60S ribosomal protein L40;Ubiquitin-40S ribosomal protein S27a;Ubiquitin;40S ribosomal protein S27a;Polyubiquitin-B;Ubiquitin;Polyubiquitin-C;Ubiquitin	UBA52;RPS27A;UBB;UBC	32137000	31726000	18343000	43162000	19465000	99307000	31931500
P81605	Dermcidin;Survival-promoting peptide;DCD-1	DCD	15979000	22885000	64384000	22823000	39328000	44017000	31106500
Q71DI3;Q16695;P84243;P68431;Q6NXT2	Histone H3.2;Histone H3.1t;Histone H3.3;Histone H3.1;Histone H3.3C	HIST2H3A;HIST3H3;H3F3A;HIST1H3A;H3F3C	41137000	18939000	0	74705000	5461500	67017000	30038000
P01859	Ig gamma-2 chain C region	IGHG2	7583400	23526000	4045400	48084000	36079000	63278000	29802500
P02647	Apolipoprotein A-I;Proapolipoprotein A-I;Truncated apolipoprotein A-I	APOA1	4128200	54875000	12515000	41721000	14934000	159480000	28327500
A0A075B6P5;P01615	Ig kappa chain V-II region FR	IGKV2D-28	13365000	23719000	3036900	114640000	38199000	32075000	27897000
Q9HC84	Mucin-5B	MUC5B	14628000	29316000	13759000	66834000	26094000	66089000	27705000
P02787	Serotransferrin	TF	18099000	33618000	6187200	80599000	17875000	54760000	25858500
P08758	Annexin A5	ANXA5	26134000	21720000	755320	31643000	3785000	24970000	23345000
A0A0C4DH68;A0A075B6R9	Immunoglobulin kappa variable 2-24	IGKV2-24;IGKV2D-24	31524000	9852800	3070400	84618000	31678000	11932000	21728000
P14618	Pyruvate kinase PKM	PKM	20431000	22530000	1264400	28399000	5750900	32944000	21480500
P68363;Q9BQE3;Q71U36;P0DPH8;P0DPH7;Q9NY65;Q6PEY2	Tubulin alpha-1B chain;Tubulin alpha-1C chain;Tubulin alpha-1A chain;Tubulin alpha-8 chain;Tubulin alpha-3E chain	TUBA1B;TUBA1C;TUBA1A;TUBA8;TUBA3E	18009000	26476000	1844500	23702000	9757300	37462000	20855500
P07339	Cathepsin D;Cathepsin D light chain;Cathepsin D heavy chain	CTSD	11193000	22260000	17199000	74085000	8437600	83474000	19729500
P07737	Profilin-1	PFN1	17057000	22354000	1303800	50943000	4122900	55021000	19705500
P05109	Protein S100-A8;Protein S100-A8, N-terminally processed	S100A8	5583100	3604700	33425000	39760000	4364400	136970000	19504050
P04406	Glyceraldehyde-3-phosphate dehydrogenase	GAPDH	12432000	23736000	15059000	52382000	12769000	105110000	19397500
P62328	Thymosin beta-4;Hematopoietic system regulatory peptide	TMSB4X	28536000	7044000	8709200	49955000	12584000	26118000	19351000
P32119	Peroxiredoxin-2	PRDX2	16715000	20087000	4976600	20810000	8653100	25303000	18401000
A0A0C4DH31	Immunoglobulin heavy variable 1-18	IGHV1-18	24251000	27018000	3157300	91019000	11523000	8849700	17887000
P23528	Cofilin-1	CFL1	14263000	20728000	2263800	23473000	7052100	31719000	17495500
P01780;A0A0B4J1V1;P01763;P01762	Ig heavy chain V-III region JON;Ig heavy chain V-III region WEA;Ig heavy chain V-III region TRO	IGHV3-21	13150000	22595000	3194000	84811000	11554000	21139000	17144500
P01871	Ig mu chain C region	IGHM	2845600	11507000	700120	104300000	22145000	56932000	16826000
Q01469	Fatty acid-binding protein, epidermal	FABP5	19915000	18508000	10430000	14628000	6019900	55706000	16568000
A0A0C4DH29;P0DP01;A0A0B4J2H0	Immunoglobulin heavy variable 1-3	IGHV1-3;IGHV1-69-2	23465000	31529000	3290700	45922000	8759600	7309700	16112300
P07437;Q9BVA1;Q13885;Q13509	Tubulin beta chain;Tubulin beta-2B chain;Tubulin beta-2A chain;Tubulin beta-3 chain	TUBB;TUBB2B;TUBB2A;TUBB3	11138000	20361000	115070	22136000	4927500	31119000	15749500
P40121	Macrophage-capping protein	CAPG	13297000	25376000	1037000	16672000	2323700	26622000	14984500
P10909	Clusterin;Clusterin beta chain;Clusterin alpha chain	CLU	17010000	20583000	5620800	24600000	11117000	8564800	14063500
A0A0B4J1Y9	mmunoglobulin heavy variable 3-72	IGHV3-72	12143000	18472000	2349500	69616000	5618000	14507000	13325000
P06312	Ig kappa chain V-IV region	IGKV4-1	8453400	12497000	4885700	51852000	12215000	26050000	12356000
P04083	Annexin A1	ANXA1	13321000	9487500	527500	46731000	2177600	28067000	11404250
O14523	C2 domain-containing protein 2-like	C2CD2L	5958600	11190000	11993000	4842000	15875000	11341000	11265500
P13796	Plastin-2	LCP1	11808000	10563000	666400	16319000	2620900	15675000	11185500
Q06830	Peroxiredoxin-1	PRDX1	12030000	10299000	1866800	16325000	4760000	20448000	11164500
P31949	Protein S100-A11;Protein S100-A11, N-terminally processed	S100A11	10054000	21454000	1773700	11030000	2951400	45299000	10542000
P01860	Ig gamma-3 chain C region	IGHG3	5542200	12808000	1177000	21859000	8348300	11079000	9713650
P59998	Actin-related protein 2/3 complex subunit 4	ARPC4	9322600	9846100	0	11191000	1536700	12745000	9584350
P01009	Alpha-1-antitrypsin;Short peptide from AAT	SERPINA1	2882000	9677500	5819600	76170000	9390000	81122000	9533750
P08238	Heat shock protein HSP 90-beta	HSP90AB1	6541900	12137000	544980	15898000	3398000	17592000	9339450
P06733	Alpha-enolase	ENO1	6541200	11924000	410780	19908000	3053700	38745000	9232600
P0DP25;P0DP24;P0DP23	Calmodulin-3		8010100	12518000	53766	10148000	4361400	17012000	9079050
P10599	Thioredoxin	TXN	5494100	7712900	10194000	11205000	7334800	27979000	8953450
P01602	Ig kappa chain V-I region HK102	IGKV1-5	8366500	19275000	1068800	86713000	7428600	9479400	8922950
P62937	Peptidyl-prolyl cis-trans isomerase A;Peptidyl-prolyl cis-trans isomerase A, N-terminally processed	PPIA	6423100	10355000	356330	14426000	3867900	19283000	8389050
P09211	Glutathione S-transferase P	GSTP1	393350	8513100	160210	30947000	8207100	35869000	8360100
P80748	Ig lambda chain V-III region LOI		10474000	9529200	1231500	41330000	5350700	6475000	8002100
P0DP08;P0DP06;A0A0C4DH41;P01825;P06331;P01824;A0A0J9YWU9	Ig heavy chain V-II region NEWM;Ig heavy chain V-II region ARH-77;Ig heavy chain V-II region WAH	IGHV4-61	4401000	10692000	862450	56421000	6298800	8949100	7623950
P68104;Q5VTE0;Q05639	Elongation factor 1-alpha 1;Putative elongation factor 1-alpha-like 3;Elongation factor 1-alpha 2	EEF1A1;EEF1A1P5;EEF1A2	4931100	9456100	1427100	23218000	3453600	19875000	7193600
Q5T2N8;Q5T9A4	ATPase family AAA domain-containing protein 3C;ATPase family AAA domain-containing protein 3B	ATAD3C;ATAD3B	4178200	6876100	8193000	6587100	7873000	7387400	7131750
P61204;P84077	ADP-ribosylation factor 3;ADP-ribosylation factor 1	ARF3;ARF1	6533700	6525400	169860	18706000	2797600	17663000	6529550
P37802	Transgelin-2	TAGLN2	4658400	8258000	1099000	15622000	2744100	15633000	6458200
P17931	Galectin-3	LGALS3	4235200	7876200	918030	19984000	636730	11966000	6055700
P26038	Moesin	MSN	4752300	7182000	455080	11748000	2215400	10966000	5967150
P61626	Lysozyme C	LYZ	3211800	7644900	3305600	26489000	4174500	21093000	5909700
P11142	Heat shock cognate 71 kDa protein	HSPA8	4188400	7395300	347980	9710500	1450000	13780000	5791850
P01700	Ig lambda chain V-I region HA		5983400	11396000	1115500	33322000	3935100	5431500	5707450
P04792	Heat shock protein beta-1	HSPB1	5007100	9161200	506050	6053500	557700	12495000	5530300
A0A0C4DH67;A0A0C4DH69;A0A075B6S5	Immunoglobulin kappa variable 1-8	IGKV1-8;IGKV1-9;IGKV1-27	5961700	5729400	0	20914000	5324200	2913200	5526800
P01024	Complement C3;Complement C3 beta chain;C3-beta-c;Complement C3 alpha chain;C3a anaphylatoxin;Acylation stimulating protein;Complement C3b alpha chain;Complement C3c alpha chain fragment 1;Complement C3dg fragment;Complement C3g fragment;Complement C3d fragment;Complement C3f fragment;Complement C3c alpha chain fragment 2	C3	4179700	6818900	1378400	18132000	2666800	16417000	5499300
P26447	Protein S100-A4	S100A4	2635600	8079000	1019200	8904400	312810	11652000	5357300
A0A0B4J2B5	Immunoglobulin heavy variable 3/OR16-9 (non-functional)	IGHV3OR16-9	8030600	2429500	1008100	9747800	1170700	8343300	5230050
P05090	Apolipoprotein D	APOD	368840	4613500	5049600	17702000	5183800	26236000	5116700
P01011	Alpha-1-antichymotrypsin;Alpha-1-antichymotrypsin His-Pro-less	SERPINA3	5342900	4503400	1228400	61891000	3826700	49373000	4923150
A0A0C4DH72;A0A0C4DH73;P04432;P01611;P01597	Ig kappa chain V-I region Daudi;Ig kappa chain V-I region Wes;Ig kappa chain V-I region DEE	IGKV1-6;IGKV1-12	6148500	7290300	0	10320000	3257100	3470800	4809650
A0A075B7B8	Immunoglobulin heavy variable 3/OR16-12 (non-functional)	IGHV3OR16-12	6854800	4617700	0	18482000	0	4942900	4780300
P01040	Cystatin-A;Cystatin-A, N-terminally processed	CSTA	768360	1711400	22003000	1566900	7275100	32032000	4493250
P60660	Myosin light polypeptide 6	MYL6	3974700	4965600	0	8285900	403950	8304900	4470150
P02790	Hemopexin	HPX	3479600	5442100	1074700	18285000	2335000	9433600	4460850
P14868	Aspartate--tRNA ligase, cytoplasmic	DARS	2201700	4167600	4460000	4917400	3854500	4612900	4313800
P63104	14-3-3 protein zeta/delta	YWHAZ	4074600	4220100	802580	27084000	4310800	27106000	4265450
P02042	Hemoglobin subunit delta	HBD	111740	13019000	396420	8412100	1421800	6821900	4121850
Q96QR1	Secretoglobin family 3A member 1	SCGB3A1	2908900	6345400	1114900	26852000	3416000	4818500	4117250
P01701	Ig lambda chain V-I region NEW		3316100	10698000	455460	12407000	819720	4845000	4080550
P02763	Alpha-1-acid glycoprotein 1	ORM1	3019500	2369200	0	59924000	5075700	31657000	4047600
P02652	Apolipoprotein A-II;Proapolipoprotein A-II;Truncated apolipoprotein A-II	APOA2	0	6664700	1643900	5475900	2594000	18077000	4034950
B9A064;P0CG04	Immunoglobulin lambda-like polypeptide 5;Ig lambda-1 chain C regions	IGLL5;IGLC1	370140	5969100	380230	9775800	3396000	4574300	3985150
P00738;P00739	Haptoglobin;Haptoglobin alpha chain;Haptoglobin beta chain;Haptoglobin-related protein	HP;HPR	1726300	5887100	155120	25827000	2080300	48291000	3983700
Q08380	Galectin-3-binding protein	LGALS3BP	2866400	5079200	0	24893000	950570	12865000	3972800
P01877	Ig alpha-2 chain C region	IGHA2	4514000	9022800	1238600	3422300	9984100	3340500	3968150
Q8NHH1	Tubulin polyglutamylase TTLL11	TTLL11	2012900	3809500	5017800	0	3978000	4555500	3893750
P60842;Q14240	Eukaryotic initiation factor 4A-I;Eukaryotic initiation factor 4A-II;Eukaryotic initiation factor 4A-II, N-terminally processed	EIF4A1;EIF4A2	4112100	3529800	218030	5624800	824530	5045400	3820950
P05164	Myeloperoxidase;Myeloperoxidase;89 kDa myeloperoxidase;84 kDa myeloperoxidase;Myeloperoxidase light chain;Myeloperoxidase heavy chain	MPO	2061200	5554400	96331	20086000	1613800	29115000	3807800
A0A087WSY6	Immunoglobulin kappa variable 3D-15	IGKV3D-15	5380400	0	0	27402000	2392100	5215900	3804000
P63313	Thymosin beta-10	TMSB10	3380600	5216500	0	6801500	2292900	4194400	3787500
O95399	Urotensin-2	UTS2	4977900	3900500	391330	3635400	707940	4737100	3767950
P15153;P63000;P60763	Ras-related C3 botulinum toxin substrate 2;Ras-related C3 botulinum toxin substrate 1;Ras-related C3 botulinum toxin substrate 3	RAC2;RAC1;RAC3	3232900	4221500	51834	10778000	1323700	9265400	3727200
P67936	Tropomyosin alpha-4 chain	TPM4	5868200	3810200	614440	3629500	977690	7435700	3719850
P02679	Fibrinogen gamma chain	FGG	2033800	5390700	1612800	5727900	1125100	33138000	3712250
Q9UBR2	Cathepsin Z	CTSZ	7300500	3734300	448250	3645200	1448200	9250400	3689750
P40199	Carcinoembryonic antigen-related cell adhesion molecule 6	CEACAM6	3001100	4219400	2224700	43920000	278470	26555000	3610250
P01903	HLA class II histocompatibility antigen, DR alpha chain	HLA-DRA	1087100	6048400	0	8582200	319470	7778100	3567750
P09525	Annexin A4	ANXA4	3242700	3806100	192540	7038700	833240	6198300	3524400
P60174	Triosephosphate isomerase	TPI1	196080	4757200	582480	6777200	2240900	12215000	3499050
P00338	L-lactate dehydrogenase A chain	LDHA	2774300	4204400	615360	11451000	1813400	13423000	3489350
P02751	Fibronectin;Anastellin;Ugl-Y1;Ugl-Y2;Ugl-Y3	FN1	575520	5309100	1420400	11049000	4460900	2399900	3430400
P62857	40S ribosomal protein S28	RPS28	3623600	9446700	138140	3204400	0	7002800	3414000
P09467	Fructose-1,6-bisphosphatase 1	FBP1	10033000	6143500	27021	669420	401620	10720000	3406460
O00299	Chloride intracellular channel protein 1	CLIC1	3034200	3763400	132760	9947200	1746300	9553600	3398800
A0A0J9YY99;P0DP03;P01768;P01764	Ig heavy chain V-III region CAM;Ig heavy chain V-III region 23	IGHV3-23	2748500	5879500	700230	31160000	3021700	3730700	3376200
P00352	Retinal dehydrogenase 1	ALDH1A1	568030	5213100	84261	5362400	1485200	9326600	3349150
Q96PL1	Secretoglobin family 3A member 2	SCGB3A2	3365400	3274900	0	18467000	92219	18567000	3320150
A0A0A0MS15	Immunoglobulin heavy variable 3-49	IGHV3-49	4053100	1047400	2055600	41962000	8763000	2557900	3305500
P02649	Apolipoprotein E	APOE	2289400	4313600	666730	79273000	1370600	15145000	3301500
Q13938	Calcyphosin	CAPS	2684000	7797000	85392	2966900	3626000	6755700	3296450
A0A075B6I9;P04211	Ig lambda chain V region 4A	IGLV7-46	3019800	5936800	0	26170000	2448400	3451500	3235650
P04004	Vitronectin;Vitronectin V65 subunit;Vitronectin V10 subunit;Somatomedin-B	VTN	3398600	3100900	550270	19016000	1074600	3243600	3172250
P35268	60S ribosomal protein L22	RPL22	3263700	2915300	209830	3431500	581680	6802400	3089500
Q96P63	Serpin B12	SERPINB12	1297300	2973300	5795000	1965700	3124900	8401000	3049100
P02675	Fibrinogen beta chain;Fibrinopeptide B;Fibrinogen beta chain	FGB	657110	4604400	1257000	15124000	317650	60908000	2930700
A0A0B4J1U7	Immunoglobulin heavy variable 6-1	IGHV6-1	5151500	658010	0	45369000	5602900	0	2904755
P07900	Heat shock protein HSP 90-alpha	HSP90AA1	1388300	4234400	135640	6471200	1554900	6345700	2894650
P52565	Rho GDP-dissociation inhibitor 1	ARHGDIA	2329100	3435400	0	6520800	254130	6525100	2882250
P25311	Zinc-alpha-2-glycoprotein	AZGP1	720370	1883400	3210800	5005600	2531700	13137000	2871250
P35030	Trypsin-3	PRSS3	1429600	2703900	2783900	3096500	2897000	3468600	2840450
A0A0C4DH25	Immunoglobulin kappa variable 3D-20	IGKV3D-20	0	0	1010600	51006000	8349400	4666100	2838350
P01594;P01593	Ig kappa chain V-I region AU;Ig kappa chain V-I region AG		5654000	8353600	0	36368000	0	0	2827000
P13284	Gamma-interferon-inducible lysosomal thiol reductase	IFI30	10534000	3224500	519240	2156200	0	4970100	2690350
P08246	Neutrophil elastase	ELANE	1784800	3246500	276270	26407000	2103100	18145000	2674800
P08311	Cathepsin G	CTSG	3166700	2123000	94808	15480000	1506900	19768000	2644850
P09382	Galectin-1	LGALS1	252410	4842700	321020	10135000	282300	7788400	2581860
P02743	Serum amyloid P-component;Serum amyloid P-component(1-203)	APCS	0	2470200	1226800	7432300	2664200	4262600	2567200
P01008	Antithrombin-III	SERPINC1	1432600	3267900	1022300	7520300	1707400	4791800	2487650
P31151;Q86SG5	Protein S100-A7;Protein S100-A7A	S100A7;S100A7A	0	333370	113090000	0	4480900	171650000	2407135
P06576	ATP synthase subunit beta, mitochondrial	ATP5B	4012100	3332700	23704	2626200	144720	2160400	2393300
P19105;O14950;P24844	Myosin regulatory light chain 12A;Myosin regulatory light chain 12B;Myosin regulatory light polypeptide 9	MYL12A;MYL12B;MYL9	2314500	2397200	0	3148400	268910	4369200	2355850
P02788	Lactotransferrin;Lactoferricin-H;Kaliocin-1;Lactoferroxin-A;Lactoferroxin-B;Lactoferroxin-C	LTF	2622300	2088000	180570	17369000	1473300	20503000	2355150
P11021	78 kDa glucose-regulated protein	HSPA5	1629900	2998200	186000	3105000	499290	6162700	2314050
P30101	Protein disulfide-isomerase A3	PDIA3	2467700	3074800	108330	5060300	447570	2079300	2273500
P08865	40S ribosomal protein SA	RPSA	5560200	2545200	583980	3197600	569450	1985400	2265300
P01023	Alpha-2-macroglobulin	A2M	265440	3428100	992300	5610500	745320	10651000	2210200
P25705	ATP synthase subunit alpha, mitochondrial	ATP5A1	6009200	4329400	114970	1478200	251920	2923800	2201000
P30041	Peroxiredoxin-6	PRDX6	722860	2247900	0	6210800	2062400	5324600	2155150
P00450	Ceruloplasmin	CP	1058700	3230400	572690	7498700	556610	11027000	2144550
P16403;P10412;P16402;P22492;Q02539	Histone H1.2;Histone H1.4;Histone H1.3;Histone H1t;Histone H1.1	HIST1H1C;HIST1H1E;HIST1H1D;HIST1H1T;HIST1H1A	2932700	1707200	0	2559500	0	3672100	2133350
P02671	Fibrinogen alpha chain;Fibrinopeptide A;Fibrinogen alpha chain	FGA	165010	3057400	1156400	5841800	146710	25078000	2106900
Q5TEC6	Histone H3	HIST2H3PS2	913930	4282800	0	2947100	1243200	8842800	2095150
Q15084	Protein disulfide-isomerase A6	PDIA6	2770700	2155600	0	2000300	137450	3841500	2077950
A0A0C4DH38	Immunoglobulin heavy variable 5-51	IGHV5-51	1777500	3564600	0	21869000	1448400	2366200	2071850
P00558	Phosphoglycerate kinase 1	PGK1	2304100	1813700	0	4825600	1151700	6486100	2058900
P62258	14-3-3 protein epsilon	YWHAE	1387300	2725300	161340	4006100	1034000	5060500	2056300
P06727	Apolipoprotein A-IV	APOA4	235440	2276600	883750	4226500	1805700	3443500	2041150
P02545	Prelamin-A/C;Lamin-A/C	LMNA	1707900	3453700	149820	2354200	198000	2933800	2031050
P0DP04;P01782	Ig heavy chain V-III region DOB		2210600	1905500	0	16601000	446300	2149700	2027600
Q30154	HLA class II histocompatibility antigen, DR beta 5 chain	HLA-DRB5	6476800	4246300	515970	3527600	430080	354750	2021785
P08134;P61586;P62745	Rho-related GTP-binding protein RhoC;Transforming protein RhoA;Rho-related GTP-binding protein RhoB	RHOC;RHOA;RHOB	3461500	2099400	301510	1951500	404580	2054000	2002750
A0A0C4DH43	Immunoglobulin heavy variable 2-70D		1115700	5899800	687750	12009000	0	2805900	1960800
P30740	Leukocyte elastase inhibitor	SERPINB1	1551600	2347800	259240	7640900	963460	5000600	1949700
O96009	Napsin-A	NAPSA	1835400	2010100	322060	23211000	513000	3269200	1922750
P34810	Macrosialin	CD68	0	2659500	0	2495300	1314700	5889300	1905000
P00403	Cytochrome c oxidase subunit 2	MT-CO2	4409900	3431900	0	2030800	0	1700800	1865800
A0A075B7D0	Immunoglobulin heavy variable 1/OR15-1 (non-functional)	IGHV1OR15-1	1184200	5678600	1083500	19686000	1241400	2478200	1859800
P27105	Erythrocyte band 7 integral membrane protein	STOM	1534700	2116000	340400	6771600	535450	5265800	1825350
P01599	Ig kappa chain V-I region Gal		1787800	3437200	312890	5592500	1851300	1739400	1819550
A0A0C4DH35	Probable non-functional immunoglobulin heavy variable 3-35	IGHV3-35	2763000	1886500	405680	5559600	1245800	1736200	1811350
P01703	Ig lambda chain V-I region NEWM		1019900	3352300	0	5070000	2352700	1231500	1792100
P62942	Peptidyl-prolyl cis-trans isomerase FKBP1A	FKBP1A	1561400	2499800	0	3814900	692400	1987100	1774250
Q01082	Spectrin beta chain, non-erythrocytic 1	SPTBN1	0	1479700	907740	2059800	24504000	2262900	1769750
P06454	Prothymosin alpha;Prothymosin alpha, N-terminally processed;Thymosin alpha-1	PTMA	0	2159200	1378800	4320200	1053100	4981300	1769000
Q9UGM3	Deleted in malignant brain tumors 1 protein	DMBT1	2091600	835130	253870	23121000	1400200	3606300	1745900
P07108	Acyl-CoA-binding protein	DBI	7460800	4188500	385160	2788300	694120	0	1741210
P30086	Phosphatidylethanolamine-binding protein 1;Hippocampal cholinergic neurostimulating peptide	PEBP1	713990	1738100	457610	4006400	1743600	5458300	1740850
Q96S97	Myeloid-associated differentiation marker	MYADM	1858200	1629100	0	2323400	0	1833300	1731200
P30044	Peroxiredoxin-5, mitochondrial	PRDX5	778880	1846500	163930	2808100	1606600	2475500	1726550
P01709	Ig lambda chain V-II region MGC		0	1028400	0	14171000	2409300	3095000	1718850
P02766	Transthyretin	TTR	0	2551000	574090	7302000	873640	8191400	1712320
Q99536	Synaptic vesicle membrane protein VAT-1 homolog	VAT1	1660900	1747200	185590	3214300	649700	3894300	1704050
P98088	Mucin-5AC	MUC5AC	720510	1723600	824740	3495500	1678900	3181600	1701250
Q02413	Desmoglein-1	DSG1	857850	1409200	2383100	1124800	1982200	3447300	1695700
P07195	L-lactate dehydrogenase B chain	LDHB	739880	2464900	160890	7524500	920630	6211100	1692765
P17066;P48741	Heat shock 70 kDa protein 6;Putative heat shock 70 kDa protein 7	HSPA6;HSPA7	1514000	1941200	226770	1834100	514860	2249600	1674050
P00441	Superoxide dismutase [Cu-Zn]	SOD1	814330	1821800	944430	3660100	1519800	2943100	1670800
P31146	Coronin-1A	CORO1A	821130	2470900	107740	4313600	400440	4509200	1646015
P03973	Antileukoproteinase	SLPI	1131300	1879100	436630	5471700	1387900	2077400	1633500
Q9H0U4;P62820;Q92928	Ras-related protein Rab-1B;Ras-related protein Rab-1A;Putative Ras-related protein Rab-1C	RAB1B;RAB1A;RAB1C	850640	2338200	0	5100500	445020	4469700	1594420
P0DMV9;P0DMV8	Heat shock 70 kDa protein 1B;Heat shock 70 kDa protein 1A	HSPA1B;HSPA1A	1876200	5694200	0	1308000	634300	6081000	1592100
P35542	Serum amyloid A-4 protein	SAA4	0	2304000	731520	3355600	859960	5147800	1581980
P19971	Thymidine phosphorylase	TYMP	929640	2217300	126550	6069000	607070	5251600	1573470
P29401	Transketolase	TKT	1588800	1548400	262600	2329800	713810	4589500	1568600
Q15907;P62491	Ras-related protein Rab-11B;Ras-related protein Rab-11A	RAB11B;RAB11A	1028200	2104600	336180	2273200	106760	4530000	1566400
P01911	HLA class II histocompatibility antigen, DRB1-15 beta chain	HLA-DRB1	301890	1726400	0	6029300	1382800	1991800	1554600
P68371;P04350	Tubulin beta-4B chain;Tubulin beta-4A chain	TUBB4B;TUBB4A	1011300	2302300	0	1883200	1169700	2174300	1526450
P06753	Tropomyosin alpha-3 chain	TPM3	1535300	1504100	132600	1567500	485500	2674200	1519700
P52907	F-actin-capping protein subunit alpha-1	CAPZA1	1309700	1717000	203730	1792800	410890	3501600	1513350
Q13510	Acid ceramidase;Acid ceramidase subunit alpha;Acid ceramidase subunit beta	ASAH1	410530	1888800	164720	7575900	1118500	6748900	1503650
P31944	Caspase-14;Caspase-14 subunit p17, mature form;Caspase-14 subunit p10, mature form;Caspase-14 subunit p20, intermediate form;Caspase-14 subunit p8, intermediate form	CASP14	282220	504150	2227400	765260	2863600	11150000	1496330
P01714	Ig lambda chain V-III region SH		1834000	2899200	280350	16063000	971310	1134900	1484450
P14625	Endoplasmin	HSP90B1	743270	2212100	41517	3223200	342160	3530600	1477685
P62269	40S ribosomal protein S18	RPS18	1765300	1403400	0	1538200	164050	2644600	1470800
P04075	Fructose-bisphosphate aldolase A	ALDOA	924830	1951200	126960	5339400	467670	4872800	1438015
P11279	Lysosome-associated membrane glycoprotein 1	LAMP1	621470	1787100	923460	3574400	1068400	4749300	1427750
P62899	60S ribosomal protein L31	RPL31	1496400	1385000	0	3634200	856100	1466400	1425700
P62851	40S ribosomal protein S25	RPS25	1664300	2597500	0	1278100	304800	1570400	1424250
P22626	Heterogeneous nuclear ribonucleoproteins A2/B1	HNRNPA2B1	1482200	2024800	85961	1360800	220970	2018100	1421500
Q8TF72	Protein Shroom3	SHROOM3	635520	1099900	1402000	1715600	1423000	1603900	1412500
P02774	Vitamin D-binding protein	GC	243260	1622200	405530	6401200	1183400	5450200	1402800
P04040	Catalase	CAT	271470	1203400	975540	3851700	1579100	3487400	1391250
P50995	Annexin A11	ANXA11	1181000	1601300	0	2887600	371990	2776800	1391150
P07910	Heterogeneous nuclear ribonucleoproteins C1/C2	HNRNPC	1444500	1325300	0	1888900	0	1464700	1384900
P38606	V-type proton ATPase catalytic subunit A	ATP6V1A	1823400	2135600	61902	946390	171190	2021200	1384895
P02654	Apolipoprotein C-I;Truncated apolipoprotein C-I	APOC1	219890	1798100	701280	11884000	925620	9667700	1361860
P12273	Prolactin-inducible protein	PIP	0	0	6212200	0	2706600	4431300	1353300
Q71UI9;P0C0S5	Histone H2A.V;Histone H2A.Z	H2AFV;H2AFZ	2263500	856450	0	1843300	0	1776000	1316225
P62263	40S ribosomal protein S14	RPS14	1345700	2474100	116750	1813200	289670	1275200	1310450
P14174	Macrophage migration inhibitory factor	MIF	1245400	360950	0	6138900	1368700	6846300	1307050
P35579	Myosin-9	MYH9	1323600	1274300	163470	1691800	264190	2104000	1298950
Q01518	Adenylyl cyclase-associated protein 1	CAP1	515620	2450100	0	2076200	0	2439700	1295910
P02786	Transferrin receptor protein 1;Transferrin receptor protein 1, serum form	TFRC	1619800	1864200	35108	1073200	167860	1502600	1287900
A0A0J9YX35	Immunoglobulin heavy variable 3-64D		791750	3441600	0	12865000	1783200	192230	1287475
P04899;P63096;P08754	Guanine nucleotide-binding protein G(i) subunit alpha-2;Guanine nucleotide-binding protein G(i) subunit alpha-1;Guanine nucleotide-binding protein G(k) subunit alpha	GNAI2;GNAI1;GNAI3	660410	1853200	39714	2547900	433610	2647700	1256805
P52566	Rho GDP-dissociation inhibitor 2	ARHGDIB	456190	1947000	142630	2741300	566610	2144900	1256805
Q9HAV0;P62879	Guanine nucleotide-binding protein subunit beta-4;Guanine nucleotide-binding protein G(I)/G(S)/G(T) subunit beta-2	GNB4;GNB2	762430	1729400	109000	3178300	522460	1714300	1238365
Q96CX2	BTB/POZ domain-containing protein KCTD12	KCTD12	1356200	2550900	0	3124600	1096500	1114600	1235400
P23396	40S ribosomal protein S3	RPS3	2308000	919150	0	4966200	852610	1511900	1215525
P60866	40S ribosomal protein S20	RPS20	1778100	1718300	0	3273200	700320	0	1209310
Q9H4G4	Golgi-associated plant pathogenesis-related protein 1	GLIPR2	764970	1630000	0	3039900	387160	3007000	1197485
P14550	Alcohol dehydrogenase [NADP(+)]	AKR1A1	1000800	1364500	109570	1615900	636630	1790700	1182650
Q04917	14-3-3 protein eta	YWHAH	1080200	1444800	0	2226000	514820	1283800	1182000
P0C0L4	Complement C4-A;Complement C4 beta chain;Complement C4-A alpha chain;C4a anaphylatoxin;C4b-A;C4d-A;Complement C4 gamma chain	C4A	691860	1914900	416700	1667400	305340	3760200	1179630
P09496	Clathrin light chain A	CLTA	1203600	1153300	0	1244500	0	1867300	1178450
P15311	Ezrin	EZR	797200	1497900	181500	3076400	667530	2653300	1147550
P04080	Cystatin-B	CSTB	785920	1487800	213980	3065600	704430	4871200	1136860
O75223	Gamma-glutamylcyclotransferase	GGCT	0	135750	1094300	1176600	1166200	7494100	1130250
P13489	Ribonuclease inhibitor	RNH1	1139000	1111300	84748	1554200	394800	1812400	1125150
P21333	Filamin-A	FLNA	1549100	731180	24203	1506000	79760	2100400	1118590
P05107	Integrin beta-2	ITGB2	945210	1288200	14209	1625100	48709	2414500	1116705
P52209	6-phosphogluconate dehydrogenase, decarboxylating	PGD	872010	1344700	102750	2741400	362720	2833400	1108355
P04439	HLA class I histocompatibility antigen, A-3 alpha chain	HLA-A	308130	3751500	0	1897600	0	3380700	1102865
P00915	Carbonic anhydrase 1	CA1	0	1454900	85744	5988000	740440	5882200	1097670
P35754	Glutaredoxin-1	GLRX	973320	1996000	0	1221900	315480	1847400	1097610
P02794	Ferritin heavy chain;Ferritin heavy chain, N-terminally processed	FTH1	1554300	639960	49533	8265300	475550	2547100	1097130
O95994	Anterior gradient protein 2 homolog	AGR2	694460	1997700	0	3527100	350450	1460400	1077430
O15511	Actin-related protein 2/3 complex subunit 5	ARPC5	0	1763800	0	1651800	502010	2107800	1076905
P01766	Ig heavy chain V-III region BRO		1507400	1574800	0	6649400	641780	515150	1074590
P01717	Ig lambda chain V-IV region Hil		120820	4008700	972340	6995800	1127200	914020	1049770
P05089	Arginase-1	ARG1	489140	273490	2883100	524200	1528700	1722000	1026450
P16401	Histone H1.5	HIST1H1B	1369000	723890	0	1323000	0	1867900	1023445
Q9H299	SH3 domain-binding glutamic acid-rich-like protein 3	SH3BGRL3	0	1817500	223240	2786000	0	2806800	1020370
P04217	Alpha-1B-glycoprotein	A1BG	593610	1436400	212930	5147900	371270	3816800	1015005
A0A075B6K4;P01715	Ig lambda chain V-IV region Bau	IGLV3-10	541260	2361600	484240	6537000	1117800	896310	1007055
P61224;P62834	Ras-related protein Rap-1b;Ras-related protein Rap-1A	RAP1B;RAP1A	639860	1372500	0	3164700	565140	2543200	1006180
P61160	Actin-related protein 2	ACTR2	1609800	1116500	74955	873620	261020	1220400	995060
P46781	40S ribosomal protein S9	RPS9	2216200	940280	0	1040800	188040	1161100	990540
Q14019	Coactosin-like protein	COTL1	748680	1227400	207700	2863800	417740	2722100	988040
P07858	Cathepsin B;Cathepsin B light chain;Cathepsin B heavy chain	CTSB	112110	302180	709390	2908800	1254300	6400900	981845
P12429	Annexin A3	ANXA3	632820	1312200	170280	13637000	477160	14098000	972510
P07237	Protein disulfide-isomerase	P4HB	649780	1270500	0	1981900	188240	3344300	960140
O15144	Actin-related protein 2/3 complex subunit 2	ARPC2	1088100	805380	99791	1438800	300880	2034600	946740
Q9NZT1	Calmodulin-like protein 5	CALML5	210010	1137100	754750	1231700	505750	37115000	945925
Q13228	Selenium-binding protein 1	SELENBP1	812020	1440500	141930	1810100	433810	1057400	934710
P09960	Leukotriene A-4 hydrolase	LTA4H	830880	1019000	128890	1443500	524460	2901900	924940
P06744	Glucose-6-phosphate isomerase	GPI	1159700	679900	179050	3115600	430000	2217200	919800
P07203	Glutathione peroxidase 1	GPX1	913830	918270	147320	4418900	340270	1370400	916050
P05155	Plasma protease C1 inhibitor	SERPING1	473270	1324700	312790	4214700	393350	2518500	898985
P63244	Guanine nucleotide-binding protein subunit beta-2-like 1;Guanine nucleotide-binding protein subunit beta-2-like 1, N-terminally processed	GNB2L1	818470	956480	0	2452900	216610	2871700	887475
P61981	14-3-3 protein gamma;14-3-3 protein gamma, N-terminally processed	YWHAG	521480	1247500	73349	2385200	270220	2400500	884490
P28066	Proteasome subunit alpha type-5	PSMA5	529570	1145300	293830	1931300	614390	2218700	879845
Q08188	Protein-glutamine gamma-glutamyltransferase E;Protein-glutamine gamma-glutamyltransferase E 50 kDa catalytic chain;Protein-glutamine gamma-glutamyltransferase E 27 kDa non-catalytic chain	TGM3	1224800	446610	1019700	289200	731160	3519100	875430
P29508	Serpin B3	SERPINB3	0	292960	1582800	943510	801770	42270000	872640
P36543	V-type proton ATPase subunit E 1	ATP6V1E1	1278500	1263200	0	676420	0	1058000	867210
P51149	Ras-related protein Rab-7a	RAB7A	289860	1359500	0	3852100	370360	6446200	864930
P30043	Flavin reductase (NADPH)	BLVRB	616880	1089700	175870	2327900	563570	1467300	853290
P01861	Ig gamma-4 chain C region	IGHG4	2070000	0	0	4885100	1450700	253550	852125
P51512	Matrix metalloproteinase-16	MMP16	752160	939740	142260	4790400	665660	939480	845820
P23284	Peptidyl-prolyl cis-trans isomerase B	PPIB	1245500	444360	0	2341800	0	2972300	844930
P40429;Q6NVV1	60S ribosomal protein L13a;Putative 60S ribosomal protein L13a protein RPL13AP3	RPL13A;RPL13AP3	4358700	2180800	0	0	0	1664200	832100
P61803	Dolichyl-diphosphooligosaccharide--protein glycosyltransferase subunit DAD1	DAD1	1596700	856460	0	797490	0	1375700	826975
P51148;P61020	Ras-related protein Rab-5C;Ras-related protein Rab-5B	RAB5C;RAB5B	406150	1057500	0	3106900	588040	3110200	822770
P28676	Grancalcin	GCA	905050	718730	0	2143300	0	1890900	811890
P08133	Annexin A6	ANXA6	728490	894280	95621	2010400	222830	2128200	811385
P04259	Keratin, type II cytoskeletal 6B	KRT6B	869750	751650	5215300	0	0	11162000	810700
P14314	Glucosidase 2 subunit beta	PRKCSH	531560	1074600	0	1417800	76000	1382600	803080
P07741	Adenine phosphoribosyltransferase	APRT	668910	936980	68985	4323100	479630	1845700	802945
P61769	Beta-2-microglobulin;Beta-2-microglobulin form pI 5.3	B2M	0	4036200	484730	1119600	2072200	477760	802165
P36955	Pigment epithelium-derived factor	SERPINF1	1131700	453660	135950	9363700	412690	1938900	792680
O15145	Actin-related protein 2/3 complex subunit 3	ARPC3	1684200	3270100	0	609770	169780	973270	791520
Q86UX7	Fermitin family homolog 3	FERMT3	783570	1202600	0	799400	95717	1102600	791485
P14923	Junction plakoglobin	JUP	462070	794210	1686600	456100	781020	4265200	787615
P01721	Ig lambda chain V-VI region AR		984710	1973100	0	1086900	531640	585060	784885
P17900	Ganglioside GM2 activator;Ganglioside GM2 activator isoform short	GM2A	396040	714660	998940	846890	489640	3429100	780775
P23526	Adenosylhomocysteinase	AHCY	151890	310560	1245900	1609800	253310	1937600	778230
P62241	40S ribosomal protein S8	RPS8	2203000	983310	0	558610	106130	1369000	770960
Q9Y3Z3	Deoxynucleoside triphosphate triphosphohydrolase SAMHD1	SAMHD1	744690	942460	197980	858930	191530	787800	766245
O75874	Isocitrate dehydrogenase [NADP] cytoplasmic	IDH1	747500	779960	42144	1443300	266390	2738100	763730
P26373	60S ribosomal protein L13	RPL13	1404900	497660	0	1018900	0	1786900	758280
P01889	HLA class I histocompatibility antigen, B-7 alpha chain	HLA-B	366470	1148600	0	2975800	0	3620700	757535
P07686	Beta-hexosaminidase subunit beta;Beta-hexosaminidase subunit beta chain B;Beta-hexosaminidase subunit beta chain A	HEXB	719140	781720	233030	1289600	137170	2133200	750430
P39019	40S ribosomal protein S19	RPS19	773590	1062500	0	711830	196440	964770	742710
P47929	Galectin-7	LGALS7	642930	818040	656070	1125600	488490	24439000	737055
P29373	Cellular retinoic acid-binding protein 2	CRABP2	3178500	3893600	207980	146830	0	1255300	731640
A0A0C4DH36	Probable non-functional immunoglobulin heavy variable 3-38	IGHV3-38	744060	841700	0	3120500	0	709610	726835
P28838	Cytosol aminopeptidase	LAP3	629420	817030	0	2736400	352830	1529200	723225
Q96C19	EF-hand domain-containing protein D2	EFHD2	621290	1190500	0	1181300	110330	824100	722695
P63267;P68133;P68032;P62736	Actin, gamma-enteric smooth muscle;Actin, alpha skeletal muscle;Actin, alpha cardiac muscle 1;Actin, aortic smooth muscle	ACTG2;ACTA1;ACTC1;ACTA2	1068600	5251300	0	368070	69083	1130000	718335
P28072	Proteasome subunit beta type-6	PSMB6	0	875810	501120	1548800	559830	1565100	717820
P13987	CD59 glycoprotein	CD59	233790	1007800	352580	1009600	415410	1287400	711605
Q96PD5	N-acetylmuramoyl-L-alanine amidase	PGLYRP2	272130	582980	913610	462200	822370	1094500	702675
P21281	V-type proton ATPase subunit B, brain isoform	ATP6V1B2	1699400	1381900	30531	608810	0	792790	700800
P21980	Protein-glutamine gamma-glutamyltransferase 2	TGM2	370800	1025300	19147	1091400	208180	1069400	698050
O75915	PRA1 family protein 3	ARL6IP5	1649000	1126400	0	592520	0	770870	681695
O75368	SH3 domain-binding glutamic acid-rich-like protein	SH3BGRL	1443900	775570	144140	720370	262700	641080	680725
Q8NFJ5	Retinoic acid-induced protein 3	GPRC5A	0	0	0	8111600	1348300	1867000	674150
P20340;Q9NRW1;Q14964	Ras-related protein Rab-6A;Ras-related protein Rab-6B;Ras-related protein Rab-39A	RAB6A;RAB6B;RAB39A	231840	1111900	0	2916300	0	2605000	671870
P01042	Kininogen-1;Kininogen-1 heavy chain;T-kinin;Bradykinin;Lysyl-bradykinin;Kininogen-1 light chain;Low molecular weight growth-promoting factor	KNG1	197310	1116800	0	2504900	90968	1852500	657055
P29692	Elongation factor 1-delta	EEF1D	510860	794690	54129	2148200	163140	1060800	652775
Q4LE39	AT-rich interactive domain-containing protein 4B	ARID4B	1356800	439680	248790	2768900	755280	537240	646260
P55072	Transitional endoplasmic reticulum ATPase	VCP	622590	636930	15504	859160	114030	1691900	629760
P47756	F-actin-capping protein subunit beta	CAPZB	169650	930040	173800	1532200	316700	1954700	623370
P31946	14-3-3 protein beta/alpha;14-3-3 protein beta/alpha, N-terminally processed	YWHAB	0	957490	137830	2006700	287390	1867600	622440
P61978	Heterogeneous nuclear ribonucleoprotein K	HNRNPK	604320	1251400	0	627800	123690	772190	616060
P13639	Elongation factor 2	EEF2	463910	759500	112170	3048800	246230	3397900	611705
P50395	Rab GDP dissociation inhibitor beta	GDI2	488030	709060	34950	891360	307380	1138400	598545
Q9NVJ2	ADP-ribosylation factor-like protein 8B	ARL8B	723720	756230	0	717010	92386	477900	597455
P62318	Small nuclear ribonucleoprotein Sm D3	SNRPD3	565640	627520	0	795260	221640	1037400	596580
P20073	Annexin A7	ANXA7	587210	604830	126780	1191700	155140	1212200	596020
P40925	Malate dehydrogenase, cytoplasmic	MDH1	376020	811660	187240	2700400	346810	3935300	593840
P50914	60S ribosomal protein L14	RPL14	1173700	0	0	1984800	0	3021700	586850
P52790	Hexokinase-3	HK3	1540200	708770	4434.7	461420	40967	1230000	585095
P62753	40S ribosomal protein S6	RPS6	313800	1461400	0	1211100	0	854750	584275
Q8IZP2;P50502;Q8NFI4	Putative protein FAM10A4;Hsc70-interacting protein;Putative protein FAM10A5	ST13P4;ST13;ST13P5	0	426720	0	12009000	740770	1872200	583745
P18085	ADP-ribosylation factor 4	ARF4	0	1019200	42388	3899400	135790	2313300	577495
P46940	Ras GTPase-activating-like protein IQGAP1	IQGAP1	406380	746380	4837.8	1288000	141180	826820	576380
Q16563	Synaptophysin-like protein 1	SYPL1	0	0	916300	758100	392750	1629200	575425
P84098	60S ribosomal protein L19	RPL19	944830	820630	0	358640	0	787960	573300
Q86VB7	Scavenger receptor cysteine-rich type 1 protein M130;Soluble CD163	CD163	637180	506870	0	690020	76420	677440	572025
Q16555	Dihydropyrimidinase-related protein 2	DPYSL2	393900	738420	34290	2252900	320410	1478600	566160
P15924	Desmoplakin	DSP	375870	608220	1471000	264770	521470	4650800	564845
Q02878	60S ribosomal protein L6	RPL6	440600	832820	0	685530	0	1147600	563065
Q9HDC9	Adipocyte plasma membrane-associated protein	APMAP	690940	543130	0	576280	127480	831640	559705
Q8IV08	Phospholipase D3	PLD3	773120	346150	0	2100100	96839	2450800	559635
P62873	Guanine nucleotide-binding protein G(I)/G(S)/G(T) subunit beta-1	GNB1	563340	674420	0	948690	122140	543170	553255
P62826	GTP-binding nuclear protein Ran	RAN	0	1014500	0	1671000	89340	2949000	551920
P02748	Complement component C9;Complement component C9a;Complement component C9b	C9	526190	562150	159600	9674600	270730	2797500	544170
P30626	Sorcin	SRI	509580	1004700	0	855220	574060	0	541820
O60234;P60983	Glia maturation factor gamma;Glia maturation factor beta	GMFG;GMFB	423990	644180	0	931970	114480	942460	534085
O14818;Q8TAA3	Proteasome subunit alpha type-7;Proteasome subunit alpha type-7-like	PSMA7;PSMA8	617400	853280	126000	442520	139200	3586900	529960
P26641	Elongation factor 1-gamma	EEF1G	195260	840370	0	4585400	206560	1965500	523465
P61916	Epididymal secretory protein E1	NPC2	396940	361070	639130	1422100	208830	1602200	518035
P49913	Cathelicidin antimicrobial peptide;Antibacterial protein FALL-39;Antibacterial protein LL-37	CAMP	152670	870400	0	2938400	0	2251200	511535
Q96KP4	Cytosolic non-specific dipeptidase	CNDP2	218340	858720	0	1757700	187790	791110	504725
P31025;Q5VSP4	Lipocalin-1;Putative lipocalin 1-like protein 1	LCN1;LCN1P1	484560	464270	1795800	297290	1113700	515510	500035
P35237	Serpin B6	SERPINB6	563990	473890	57505	523270	77775	1191300	498580
P09210;P08263;Q16772;Q7RTV2	Glutathione S-transferase A2;Glutathione S-transferase A1;Glutathione S-transferase A1, N-terminally processed;Glutathione S-transferase A3;Glutathione S-transferase A5	GSTA2;GSTA1;GSTA3;GSTA5	275240	1281300	131630	531480	464580	3087000	498030
P62249	40S ribosomal protein S16	RPS16	1503100	1451000	73794	869980	102170	0	486075
Q07020	60S ribosomal protein L18	RPL18	1742200	1613200	0	0	0	959420	479710
P18124	60S ribosomal protein L7	RPL7	747260	295940	0	651040	191850	1012100	473490
P00918	Carbonic anhydrase 2	CA2	103550	731930	65852	1492000	214200	1174300	473065
Q96QA5	Gasdermin-A	GSDMA	194780	113100	1135000	85289	735180	1417000	464980
Q00610	Clathrin heavy chain 1	CLTC	544260	381180	0	753990	48755	679530	462720
P02656	Apolipoprotein C-III	APOC3	428090	1046300	418270	495960	336840	5829900	462025
P84090	Enhancer of rudimentary homolog	ERH	839160	386480	0	533430	0	550150	459955
P07602	Prosaposin;Saposin-A;Saposin-B-Val;Saposin-B;Saposin-C;Saposin-D	PSAP	240370	647470	269230	3793400	204840	3272700	458350
P02753	Retinol-binding protein 4;Plasma retinol-binding protein(1-182);Plasma retinol-binding protein(1-181);Plasma retinol-binding protein(1-179);Plasma retinol-binding protein(1-176)	RBP4	113900	1249100	0	2421300	392030	497950	444990
A0A0A0MT36;A0A0C4DH26	Immunoglobulin kappa variable 6D-21	IGKV6D-21;IGKV6D-41	317220	570530	0	3243700	0	664240	443875
A0A075B6I0	Immunoglobulin lambda variable 8-61	IGLV8-61	878850	3171400	0	3025900	0	0	439425
P02765	Alpha-2-HS-glycoprotein;Alpha-2-HS-glycoprotein chain A;Alpha-2-HS-glycoprotein chain B	AHSG	0	0	390060	2333500	473750	2659100	431905
P24158	Myeloblastin	PRTN3	413940	449080	0	8072800	0	4326100	431510
P62847	40S ribosomal protein S24	RPS24	0	1320300	0	851590	0	2536700	425795
P25788	Proteasome subunit alpha type-3	PSMA3	273630	443260	243440	1163900	404250	1869700	423755
P01742	Ig heavy chain V-I region EU		374890	469450	121180	936690	193930	505350	422170
Q15365	Poly(rC)-binding protein 1	PCBP1	419790	424010	51876	2608300	61065	2593000	421900
Q6EEV6;P61956;P55854	Small ubiquitin-related modifier 4;Small ubiquitin-related modifier 2;Small ubiquitin-related modifier 3	SUMO4;SUMO2;SUMO3	0	837740	0	1307000	0	1714400	418870
P16152	Carbonyl reductase [NADPH] 1	CBR1	261320	437480	0	1496100	383580	1113500	410530
P25815	Protein S100-P	S100P	0	396180	362160	2743300	424240	8196900	410210
P07384	Calpain-1 catalytic subunit	CAPN1	307320	425540	87645	1122600	390930	1148900	408235
P18669	Phosphoglycerate mutase 1	PGAM1	0	537390	0	2100700	266400	1422800	401895
Q13162	Peroxiredoxin-4	PRDX4	422340	372570	0	730960	0	466250	397455
Q14764	Major vault protein	MVP	447380	342970	0	530840	53195	730690	395175
Q9BV40	Vesicle-associated membrane protein 8	VAMP8	232530	1059100	304060	988080	261720	482500	393280
Q9BW30	Tubulin polymerization-promoting protein family member 3	TPPP3	0	669930	0	326500	455920	880140	391210
P02750	Leucine-rich alpha-2-glycoprotein	LRG1	161020	543220	210500	1639700	227330	1111500	385275
P60900	Proteasome subunit alpha type-6	PSMA6	308120	392400	367390	506550	209210	1603700	379895
P62424	60S ribosomal protein L7a	RPL7A	385710	371790	0	1018100	99887	902560	378750
Q9UJ70	N-acetyl-D-glucosamine kinase	NAGK	279360	461710	0	720410	66783	903780	370535
O00182;Q6DKI2;Q3B8N2	Galectin-9;Galectin-9C;Galectin-9B	LGALS9;LGALS9C;LGALS9B	647790	1294700	0	0	86628	1221200	367209
P60981	Destrin	DSTN	272110	0	221480	2089700	460300	1595400	366205
P01034	Cystatin-C	CST3	432740	424600	74986	1928000	151900	303840	364220
Q99497	Protein deglycase DJ-1	PARK7	0	0	336680	2102200	382440	920340	359560
P61158	Actin-related protein 3	ACTR3	242780	453000	0	1485600	60456	2645200	347890
P31947	14-3-3 protein sigma	SFN	110660	260790	243330	2758200	420010	5157300	340400
P80188	Neutrophil gelatinase-associated lipocalin	LCN2	0	0	223220	2314100	452360	6192100	337790
O43707	Alpha-actinin-4	ACTN4	268250	404580	45736	936000	121400	1387900	336415
O60493	Sorting nexin-3	SNX3	353100	518520	0	315810	0	479470	334455
P62913	60S ribosomal protein L11	RPL11	258510	400320	0	419090	0	1057800	329415
P21926	CD9 antigen	CD9	266690	0	0	2954700	387120	1852300	326905
P50990	T-complex protein 1 subunit theta	CCT8	305850	797870	0	1142500	0	347230	326540
P37837	Transaldolase	TALDO1	127590	383850	116210	3124100	263200	2559900	323525
P05091	Aldehyde dehydrogenase, mitochondrial	ALDH2	1028600	665260	57228	372100	137830	268240	320170
Q14697	Neutral alpha-glucosidase AB	GANAB	251180	395280	0	384720	0	581310	317950
O75083	WD repeat-containing protein 1	WDR1	131630	501570	0	1454900	56817	947220	316600
P30049	ATP synthase subunit delta, mitochondrial	ATP5D	989600	1993200	0	621450	0	0	310725
P20618	Proteasome subunit beta type-1	PSMB1	437950	0	0	2005400	182380	1775100	310165
P12814	Alpha-actinin-1	ACTN1	449270	289550	0	329870	61001	527170	309710
P05387	60S acidic ribosomal protein P2	RPLP2	0	1742200	0	707410	0	609850	304925
P51659	Peroxisomal multifunctional enzyme type 2;(3R)-hydroxyacyl-CoA dehydrogenase;Enoyl-CoA hydratase 2	HSD17B4	293360	313440	14174	346920	0	723840	303400
P13667	Protein disulfide-isomerase A4	PDIA4	150080	455000	40845	943440	69817	903310	302540
P09972	Fructose-bisphosphate aldolase C	ALDOC	0	603660	0	889130	0	985840	301830
P20231;Q15661	Tryptase beta-2;Tryptase alpha/beta-1	TPSB2;TPSAB1	286170	871340	151100	410210	308840	237770	297505
Q01995	Transgelin	TAGLN	0	934140	92719	354110	223850	745670	288980
P02760	Protein AMBP;Alpha-1-microglobulin;Inter-alpha-trypsin inhibitor light chain;Trypstatin	AMBP	0	60157	138070	2965100	451600	431860	284965
P40926	Malate dehydrogenase, mitochondrial	MDH2	0	445270	56650	420130	132480	1307100	276305
P27824	Calnexin	CANX	173350	378510	0	1145700	64076	1235900	275930
Q9H3N1	Thioredoxin-related transmembrane protein 1	TMX1	301730	383530	0	446530	73104	247580	274655
O14773	Tripeptidyl-peptidase 1	TPP1	130590	397040	151570	658220	124080	2497300	274305
O43760	Synaptogyrin-2	SYNGR2	0	0	0	2571000	546220	2977700	273110
P02745	Complement C1q subcomponent subunit A	C1QA	0	0	252440	2601700	290270	1133500	271355
P30048	Thioredoxin-dependent peroxide reductase, mitochondrial	PRDX3	1592000	2254900	0	542370	0	0	271185
P23083	Ig heavy chain V-I region V35		0	0	307600	12814000	1049100	234050	270825
Q9Y6R7	IgGFc-binding protein	FCGBP	2740300	298860	55187	3066200	240780	68312	269820
P22314	Ubiquitin-like modifier-activating enzyme 1	UBA1	231750	302260	0	1266800	112290	816110	267005
P46776	60S ribosomal protein L27a	RPL27A	1007100	826170	0	0	0	524770	262385
P00751	Complement factor B;Complement factor B Ba fragment;Complement factor B Bb fragment	CFB	70497	240830	82711	1581400	283760	1767000	262295
P09668	Pro-cathepsin H;Cathepsin H mini chain;Cathepsin H;Cathepsin H heavy chain;Cathepsin H light chain	CTSH	103370	196810	310570	619930	210160	856960	260365
Q15149	Plectin	PLEC	472820	206350	2284.3	313710	15701	435470	260030
Q6IBS0	Twinfilin-2	TWF2	131050	883960	0	822180	0	383310	257180
Q14108	Lysosome membrane protein 2	SCARB2	292110	220470	42438	647920	67325	404820	256290
P16070	CD44 antigen	CD44	157140	621600	86904	347070	0	433140	252105
P28065	Proteasome subunit beta type-9	PSMB9	219940	283490	0	528460	66344	365810	251715
P31948	Stress-induced-phosphoprotein 1	STIP1	279160	579330	0	215250	74484	673940	247205
Q13231	Chitotriosidase-1	CHIT1	1076200	267510	75914	226500	59719	1970800	247005
P51153;Q92930;P61006;P59190;P20337;O95716;P20336;Q96E17	Ras-related protein Rab-13;Ras-related protein Rab-8B;Ras-related protein Rab-8A;Ras-related protein Rab-15;Ras-related protein Rab-3B;Ras-related protein Rab-3D;Ras-related protein Rab-3A;Ras-related protein Rab-3C	RAB13;RAB8B;RAB8A;RAB15;RAB3B;RAB3D;RAB3A;RAB3C	351810	0	0	1283900	139780	736520	245795
P19823	Inter-alpha-trypsin inhibitor heavy chain H2	ITIH2	62192	365030	124220	677930	120640	1415600	244625
P05783	Keratin, type I cytoskeletal 18	KRT18	107390	380040	83681	2395800	83892	435750	243715
P11215	Integrin alpha-M	ITGAM	247830	236910	0	1170900	78986	1172800	242370
P11413	Glucose-6-phosphate 1-dehydrogenase	G6PD	441270	0	0	1392300	32599	1121000	236934
O00764	Pyridoxal kinase	PDXK	259620	207970	0	487210	74376	614620	233795
P00387	NADH-cytochrome b5 reductase 3;NADH-cytochrome b5 reductase 3 membrane-bound form;NADH-cytochrome b5 reductase 3 soluble form	CYB5R3	169960	296890	0	465290	0	433200	233425
P10809	60 kDa heat shock protein, mitochondrial	HSPD1	144690	437650	75678	652280	111230	320690	232690
P08603	Complement factor H	CFH	122070	321450	33602	1876600	139600	670830	230525
Q04941	Proteolipid protein 2	PLP2	232150	0	0	1698900	226270	1005800	229210
Q06323	Proteasome activator complex subunit 1	PSME1	0	0	0	3057500	458270	1967400	229135
P10321	HLA class I histocompatibility antigen, Cw-7 alpha chain	HLA-C	0	616400	0	763830	97888	360240	229064
P49189	4-trimethylaminobutyraldehyde dehydrogenase	ALDH9A1	48252	81633	146200	1025000	305060	524110	225630
P49721	Proteasome subunit beta type-2	PSMB2	216710	229420	0	2129500	137530	2212400	223065
Q9ULZ3	Apoptosis-associated speck-like protein containing a CARD	PYCARD	159280	284400	0	1348200	0	373030	221840
P08962	CD63 antigen	CD63	0	443470	0	1743700	0	2387300	221735
P60953	Cell division control protein 42 homolog	CDC42	0	318730	0	1035500	116390	512400	217560
P06865	Beta-hexosaminidase subunit alpha	HEXA	0	342250	223690	696820	207420	182110	215555
P17174	Aspartate aminotransferase, cytoplasmic	GOT1	217200	210960	69708	1419400	146870	838960	214080
P61026	Ras-related protein Rab-10	RAB10	106350	321070	28101	439780	0	362290	213710
Q13867	Bleomycin hydrolase	BLMH	349140	621980	0	0	73911	2798700	211526
P02749	Beta-2-glycoprotein 1	APOH	0	309780	89206	7973000	110670	1123700	210225
P20160	Azurocidin	AZU1	126340	0	0	11401000	292330	10963000	209335
Q9ULV4	Coronin-1C	CORO1C	202360	693530	0	210870	0	504030	206615
P23246	Splicing factor, proline- and glutamine-rich	SFPQ	572420	46918	0	691550	0	364520	205719
O75396	Vesicle-trafficking protein SEC22b	SEC22B	171950	246380	0	181940	21884000	229040	205490
P04233	HLA class II histocompatibility antigen gamma chain	CD74	0	227960	0	346030	183020	370470	205490
P04920	Anion exchange protein 2	SLC4A2	43236	467200	92543	507280	198310	202040	200175
P04179	Superoxide dismutase [Mn], mitochondrial	SOD2	0	538400	0	398900	0	567130	199450
P13473	Lysosome-associated membrane glycoprotein 2	LAMP2	398710	0	0	0	765470	2744200	199355
Q6ZVX7	F-box only protein 50	NCCRP1	101670	131820	454860	171690	223900	1820500	197795
P01601	Ig kappa chain V-I region HK101		0	392360	0	999070	0	440830	196180
P00734	Prothrombin;Activation peptide fragment 1;Activation peptide fragment 2;Thrombin light chain;Thrombin heavy chain	F2	0	347160	0	2374700	44380	1383300	195770
P33241	Lymphocyte-specific protein 1	LSP1	149980	339570	38343	235470	0	302390	192725
P01920	HLA class II histocompatibility antigen, DQ beta 1 chain	HLA-DQB1	0	216710	0	260910	167280	1217000	191995
P19827	Inter-alpha-trypsin inhibitor heavy chain H1	ITIH1	102530	277580	44740	1028000	64877	1567300	190055
O15143	Actin-related protein 2/3 complex subunit 1B	ARPC1B	137500	237380	0	258030	0	292080	187440
P55084	Trifunctional enzyme subunit beta, mitochondrial;3-ketoacyl-CoA thiolase	HADHB	101200	475760	0	272500	0	1006600	186850
P28062	Proteasome subunit beta type-8	PSMB8	0	253040	102760	551510	118490	427670	185765
Q9H4A4	Aminopeptidase B	RNPEP	195820	170910	0	464180	62237	277330	183365
P20645	Cation-dependent mannose-6-phosphate receptor	M6PR	91287	310720	0	310960	0	272040	181664
Q07812	Apoptosis regulator BAX	BAX	218750	0	0	1255500	141640	446140	180195
P61619;Q9H9S3	Protein transport protein Sec61 subunit alpha isoform 1;Protein transport protein Sec61 subunit alpha isoform 2	SEC61A1;SEC61A2	162220	203440	27339	195760	87854	405980	178990
P05388;Q8NHW5	60S acidic ribosomal protein P0;60S acidic ribosomal protein P0-like	RPLP0;RPLP0P6	0	357610	0	1010600	0	1280700	178805
Q08554	Desmocollin-1	DSC1	33239	42849	243520	103460	291100	538900	173490
P15586	N-acetylglucosamine-6-sulfatase	GNS	131200	89191	94659	214750	214550	417190	172875
Q9Y490	Talin-1	TLN1	208370	133810	0	243430	0	421250	171090
P28482	Mitogen-activated protein kinase 1	MAPK1	389540	340500	0	507820	0	0	170250
Q00325	Phosphate carrier protein, mitochondrial	SLC25A3	173840	165330	0	313870	0	620300	169585
P31930	Cytochrome b-c1 complex subunit 1, mitochondrial	UQCRC1	170920	277650	0	165350	0	172230	168135
Q14624	Inter-alpha-trypsin inhibitor heavy chain H4;70 kDa inter-alpha-trypsin inhibitor heavy chain H4;35 kDa inter-alpha-trypsin inhibitor heavy chain H4	ITIH4	26761	264920	69456	1113000	0	686750	167188
Q6UWP8	Suprabasin	SBSN	76437	121540	209520	84422	239460	260420	165530
P01880	Ig delta chain C region	IGHD	509610	85250	0	194350	184840	145660	165250
Q03591	Complement factor H-related protein 1	CFHR1	209990	153600	0	1550600	0	173130	163365
Q9NQC3	Reticulon-4	RTN4	153090	400980	0	166320	0	201280	159705
P50552	Vasodilator-stimulated phosphoprotein	VASP	145640	172090	0	204980	0	421250	158865
P27169	Serum paraoxonase/arylesterase 1	PON1	0	0	166910	373440	150300	434810	158605
P05362	Intercellular adhesion molecule 1	ICAM1	0	110820	58933	4788900	205400	287870	158110
Q16851	UTP--glucose-1-phosphate uridylyltransferase	UGP2	154400	159280	0	653720	61884	585960	156840
P67809;Q9Y2T7;P16989	Nuclease-sensitive element-binding protein 1;Y-box-binding protein 2;Y-box-binding protein 3	YBX1;YBX2;YBX3	316410	0	0	515150	0	313370	156685
P08236	Beta-glucuronidase	GUSB	212820	223160	0	155710	0	155020	155365
P15531;P22392;O60361	Nucleoside diphosphate kinase A;Nucleoside diphosphate kinase B;Putative nucleoside diphosphate kinase	NME1;NME2;NME2P1	0	928720	0	310550	0	880080	155275
Q15181	Inorganic pyrophosphatase	PPA1	0	172320	0	377560	137230	682900	154775
Q09666	Neuroblast differentiation-associated protein AHNAK	AHNAK	156760	152770	8422.5	207090	42908	383180	154765
P00747	Plasminogen;Plasmin heavy chain A;Activation peptide;Angiostatin;Plasmin heavy chain A, short form;Plasmin light chain B	PLG	37508	153110	0	1682500	150960	574310	152035
Q9HB40	Retinoid-inducible serine carboxypeptidase	SCPEP1	86037	199480	0	714960	104190	649270	151835
P23381	Tryptophan--tRNA ligase, cytoplasmic;T1-TrpRS;T2-TrpRS	WARS	0	207880	0	222200	81775	313320	144828
P47755	F-actin-capping protein subunit alpha-2	CAPZA2	0	198280	0	213730	81950	236230	140115
O00391	Sulfhydryl oxidase 1	QSOX1	131720	76975	11687	1656500	171820	142630	137175
Q9H223	EH domain-containing protein 4	EHD4	63198	208680	0	410840	39750	242630	135939
P27797	Calreticulin	CALR	0	138010	0	1593600	133860	1469000	135935
P78417	Glutathione S-transferase omega-1	GSTO1	0	106320	0	3580900	163970	3381300	135145
Q15366	Poly(rC)-binding protein 2	PCBP2	158620	161380	0	140540	0	126840	133690
Q14103	Heterogeneous nuclear ribonucleoprotein D0	HNRNPD	0	267310	0	318080	0	388550	133655
O75131;Q96FN4;Q8IYJ1;Q96A23;O95741;Q86YQ8;Q9HCH3;Q9UBL6	Copine-3;Copine-2;Copine-9;Copine-4;Copine-6;Copine-8;Copine-5;Copine-7	CPNE3;CPNE2;CPNE9;CPNE4;CPNE6;CPNE8;CPNE5;CPNE7	151880	114160	0	712620	0	410170	133020
P25774	Cathepsin S	CTSS	265860	0	0	490460	0	528470	132930
P49368	T-complex protein 1 subunit gamma	CCT3	112430	152250	0	230010	0	705600	132340
P21796	Voltage-dependent anion-selective channel protein 1	VDAC1	0	211360	0	696620	48726	897050	130043
Q9NUQ9	Protein FAM49B	FAM49B	110590	149160	0	263170	70961	283510	129875
Q9UJU6	Drebrin-like protein	DBNL	96183	154200	0	336910	0	184890	125192
P50991	T-complex protein 1 subunit delta	CCT4	95328	155030	0	351470	0	326930	125179
P08294	Extracellular superoxide dismutase [Cu-Zn]	SOD3	0	249300	0	1266000	365260	0	124650
O00757	Fructose-1,6-bisphosphatase isozyme 2	FBP2	0	176300	0	148260	92708	405120	120484
Q9UHL4	Dipeptidyl peptidase 2	DPP7	0	168830	45339	183000	68589	680290	118710
Q99832	T-complex protein 1 subunit eta	CCT7	100960	134920	0	430460	0	324850	117940
Q13488	V-type proton ATPase 116 kDa subunit a isoform 3	TCIRG1	0	233750	0	346100	0	424190	116875
Q8NBS9	Thioredoxin domain-containing protein 5	TXNDC5	41802	198130	0	390750	0	190930	116366
P05413	Fatty acid-binding protein, heart	FABP3	230880	260590	0	325260	0	0	115440
P36578	60S ribosomal protein L4	RPL4	1415700	190950	0	85798	0	144830	115314
P38646	Stress-70 protein, mitochondrial	HSPA9	115590	113160	0	196950	0	441280	114375
Q9UI42	Carboxypeptidase A4	CPA4	0	0	197200	99483	127420	397880	113452
Q14847	LIM and SH3 domain protein 1	LASP1	0	430530	49852	174860	0	440260	112356
P55774	C-C motif chemokine 18;CCL18(1-68);CCL18(3-69);CCL18(4-69)	CCL18	0	0	0	4231800	223470	584300	111735
P00505	Aspartate aminotransferase, mitochondrial	GOT2	0	211390	0	195760	24552	253720	110156
P30838	Aldehyde dehydrogenase, dimeric NADP-preferring	ALDH3A1	44833	206290	0	243500	79334	140530	109932
A0A2R8Y4L2;Q32P51;P09651	Heterogeneous nuclear ribonucleoprotein A1-like 2;Heterogeneous nuclear ribonucleoprotein A1;Heterogeneous nuclear ribonucleoprotein A1, N-terminally processed	HNRNPA1L2;HNRNPA1	231060	219690	0	382680	0	0	109845
P28161;P46439;Q03013;P09488;P21266	Glutathione S-transferase Mu 2;Glutathione S-transferase Mu 5;Glutathione S-transferase Mu 4;Glutathione S-transferase Mu 1;Glutathione S-transferase Mu 3	GSTM2;GSTM5;GSTM4;GSTM1;GSTM3	0	120510	0	240510	98627	216720	109568
Q9Y230	RuvB-like 2	RUVBL2	51578	317020	0	167250	43167	181070	109414
Q07960	Rho GTPase-activating protein 1	ARHGAP1	192240	107230	0	110080	0	123190	108655
Q15517	Corneodesmosin	CDSN	0	215700	462990	0	324090	0	107850
P35232	Prohibitin	PHB	1526400	308160	0	214710	0	0	107355
Q6PIU2	Neutral cholesterol ester hydrolase 1	NCEH1	0	224580	0	214320	0	228900	107160
P53634	Dipeptidyl peptidase 1;Dipeptidyl peptidase 1 exclusion domain chain;Dipeptidyl peptidase 1 heavy chain;Dipeptidyl peptidase 1 light chain	CTSC	0	0	0	283400	224520	211850	105925
P35247	Pulmonary surfactant-associated protein D	SFTPD	0	0	0	4547000	207780	323250	103890
P00568	Adenylate kinase isoenzyme 1	AK1	0	265060	74526	578650	132680	0	103603
O60664	Perilipin-3	PLIN3	29454	124670	20961	398030	82028	624640	103349
P29350	Tyrosine-protein phosphatase non-receptor type 6	PTPN6	158240	126040	0	79725	0	348240	102882
P62701	40S ribosomal protein S4, X isoform	RPS4X	634190	375610	0	92218	0	110850	101534
P31153	S-adenosylmethionine synthase isoform type-2	MAT2A	0	149870	0	336240	52714	271950	101292
Q9UL25	Ras-related protein Rab-21	RAB21	0	201600	0	402130	0	382830	100800
Q96QK1	Vacuolar protein sorting-associated protein 35	VPS35	93984	105190	0	502310	36603	763900	99587
Q6P4A8	Phospholipase B-like 1;Phospholipase B-like 1 chain A;Phospholipase B-like 1 chain B;Phospholipase B-like 1 chain C	PLBD1	291460	0	0	198080	0	499280	99040
P30153	Serine/threonine-protein phosphatase 2A 65 kDa regulatory subunit A alpha isoform	PPP2R1A	97808	99933	0	183410	41811	192130	98870.5
P48637	Glutathione synthetase	GSS	102310	93790	0	458160	74680	277520	98050
Q7Z406	Myosin-14	MYH14	132270	98713	0	93830	24584	102070	96271.5
P40227;Q92526	T-complex protein 1 subunit zeta;T-complex protein 1 subunit zeta-2	CCT6A;CCT6B	87949	103550	0	220560	52865	250220	95749.5
P17987	T-complex protein 1 subunit alpha	TCP1	0	120270	0	258830	69969	322710	95119.5
Q7Z4W1	L-xylulose reductase	DCXR	188210	0	0	360700	0	284380	94105
P22735	Protein-glutamine gamma-glutamyltransferase K	TGM1	46823	0	139070	30373	270720	362670	92946.5
P52272	Heterogeneous nuclear ribonucleoprotein M	HNRNPM	93094	91700	0	145570	0	132500	92397
Q12931	Heat shock protein 75 kDa, mitochondrial	TRAP1	0	184030	0	158870	24017	159820	91443.5
Q9NQ84	G-protein coupled receptor family C group 5 member C	GPRC5C	0	281160	221450	0	177860	0	88930
P43353	Aldehyde dehydrogenase family 3 member B1	ALDH3B1	0	362630	0	78223	237320	99493	88858
Q9C026	E3 ubiquitin-protein ligase TRIM9	TRIM9	12014	117930	34742	515620	152470	59477	88703.5
P11678	Eosinophil peroxidase;Eosinophil peroxidase light chain;Eosinophil peroxidase heavy chain	EPX	0	244040	0	140840	35604	3826300	88222
Q07955	Serine/arginine-rich splicing factor 1	SRSF1	0	207270	0	435040	0	175280	87640
Q96FW1	Ubiquitin thioesterase OTUB1	OTUB1	172920	0	0	486300	0	641940	86460
Q96G03	Phosphoglucomutase-2	PGM2	103200	120580	14214	68932	0	188800	86066
Q13835	Plakophilin-1	PKP1	68266	53560	129690	102440	54587	306640	85353
O95436	Sodium-dependent phosphate transport protein 2B	SLC34A2	0	104300	0	950020	64893	279580	84596.5
P57737	Coronin-7	CORO7	72826	94716	0	246210	0	231150	83771
P06731	Carcinoembryonic antigen-related cell adhesion molecule 5	CEACAM5	0	0	28996	1198200	136190	475920	82593
Q5T749	Keratinocyte proline-rich protein	KPRP	0	0	233510	0	165120	242110	82560
A0A075B6K5	Immunoglobulin lambda variable 3-9	IGLV3-9	0	164120	0	1525900	404390	0	82060
P18206	Vinculin	VCL	68669	33722	44401	637710	93192	781110	80930.5
Q9UNF0	Protein kinase C and casein kinase substrate in neurons protein 2	PACSIN2	0	163250	0	159430	0	198300	79715
O60749	Sorting nexin-2	SNX2	0	88183	0	352850	69516	623760	78849.5
P05198	Eukaryotic translation initiation factor 2 subunit 1	EIF2S1	0	157250	0	231900	0	167910	78625
P36871	Phosphoglucomutase-1	PGM1	26686	63845	22654	545570	91861	481830	77853
P29966	Myristoylated alanine-rich C-kinase substrate	MARCKS	0	118800	0	106730	42493	171280	74611.5
P00326	Alcohol dehydrogenase 1C	ADH1C	0	0	0	147670	314670	188580	73835
O43399	Tumor protein D54	TPD52L2	412230	157350	0	0	0	146750	73375
P55795;P31943	Heterogeneous nuclear ribonucleoprotein H2;Heterogeneous nuclear ribonucleoprotein H;Heterogeneous nuclear ribonucleoprotein H, N-terminally processed	HNRNPH2;HNRNPH1	271990	0	0	146720	0	338480	73360
P25786	Proteasome subunit alpha type-1	PSMA1	0	73769	37838	848890	72318	209660	73043.5
Q9Y6N5	Sulfide:quinone oxidoreductase, mitochondrial	SQRDL	82348	60699	0	85313	0	108750	71523.5
Q9HAT2	Sialate O-acetylesterase	SIAE	61688	81335	38158	166070	43630	192940	71511.5
P55786	Puromycin-sensitive aminopeptidase	NPEPPS	0	46067	0	492320	95589	597830	70828
Q8WUM4	Programmed cell death 6-interacting protein	PDCD6IP	47833	92108	0	332710	0	426690	69970.5
Q8TD55	Pleckstrin homology domain-containing family O member 2	PLEKHO2	104590	94939	0	0	33568	267740	64253.5
O60506;O43390	Heterogeneous nuclear ribonucleoprotein Q;Heterogeneous nuclear ribonucleoprotein R	SYNCRIP;HNRNPR	128940	127990	0	0	0	138210	63995
P42357	Histidine ammonia-lyase	HAL	0	52994	72296	0	149440	1235900	62645
P14384	Carboxypeptidase M	CPM	0	91764	55187	953010	33730	68474	61830.5
P01019	Angiotensinogen;Angiotensin-1;Angiotensin-2;Angiotensin-3;Angiotensin-4;Angiotensin 1-9;Angiotensin 1-7;Angiotensin 1-5;Angiotensin 1-4	AGT	0	0	0	2377900	122470	1933000	61235
P23368	NAD-dependent malic enzyme, mitochondrial	ME2	0	120870	0	128010	0	200660	60435
O43490	Prominin-1	PROM1	103120	75818	0	0	43190	107580	59504
P11216	Glycogen phosphorylase, brain form	PYGB	56211	28597	0	369710	62478	481390	59344.5
Q15582	Transforming growth factor-beta-induced protein ig-h3	TGFBI	72859	0	44044	4833900	0	1388300	58451.5
P01031	Complement C5;Complement C5 beta chain;Complement C5 alpha chain;C5a anaphylatoxin;Complement C5 alpha chain	C5	38173	75483	0	542250	0	157490	56828
O75436	Vacuolar protein sorting-associated protein 26A	VPS26A	120370	110940	0	171790	0	0	55470
Q96C23	Aldose 1-epimerase	GALM	0	0	0	236530	109050	352820	54525
P05023	Sodium/potassium-transporting ATPase subunit alpha-1	ATP1A1	63884	55413	0	74902	0	51174	53293.5
P19652	Alpha-1-acid glycoprotein 2	ORM2	0	0	0	1386300	105590	887310	52795
P08195	4F2 cell-surface antigen heavy chain	SLC3A2	32823	71675	0	105860	0	119030	52249
Q99623	Prohibitin-2	PHB2	0	104100	0	173940	0	180920	52050
Q93050	V-type proton ATPase 116 kDa subunit a isoform 1	ATP6V0A1	56427	47278	0	90922	0	79601	51852.5
P20702;Q13349	Integrin alpha-X;Integrin alpha-D	ITGAX;ITGAD	70582	0	0	361210	32927	418410	51754.5
Q99828	Calcium and integrin-binding protein 1	CIB1	138470	99801	0	184960	0	0	49900.5
Q16610	Extracellular matrix protein 1	ECM1	27374	50477	47063	0	62567	176700	48770
P35606	Coatomer subunit beta	COPB2	0	96595	0	136350	0	179000	48297.5
Q6ZV73	FYVE, RhoGEF and PH domain-containing protein 6	FGD6	0	0	48684	47168	121340	123870	47926
Q14974	Importin subunit beta-1	KPNB1	0	65619	0	151360	29139	104450	47379
Q15942	Zyxin	ZYX	265040	329520	0	0	0	91294	45647
P35998	26S protease regulatory subunit 7	PSMC2	0	82105	0	119370	30484	59908	45196
P19338	Nucleolin	NCL	34389	55069	0	139540	0	90055	44729
P78371	T-complex protein 1 subunit beta	CCT2	88518	0	0	311600	0	216670	44259
O75342	Arachidonate 12-lipoxygenase, 12R-type	ALOX12B	0	0	52169	35754	155300	136680	43961.5
P04843	Dolichyl-diphosphooligosaccharide--protein glycosyltransferase subunit 1	RPN1	0	62061	0	135930	24812	251130	43436.5
Q02978	Mitochondrial 2-oxoglutarate/malate carrier protein	SLC25A11	0	96466	0	86816	0	100420	43408
P11940;Q13310	Polyadenylate-binding protein 1;Polyadenylate-binding protein 4	PABPC1;PABPC4	0	74284	0	296870	12023	256120	43153.5
Q12805	EGF-containing fibulin-like extracellular matrix protein 1	EFEMP1	194360	43391	0	1018000	33349	41996	42693.5
P49448;P00367	Glutamate dehydrogenase 2, mitochondrial;Glutamate dehydrogenase 1, mitochondrial	GLUD2;GLUD1	160300	109720	0	84873	0	0	42436.5
P10619	Lysosomal protective protein;Lysosomal protective protein 32 kDa chain;Lysosomal protective protein 20 kDa chain	CTSA	0	101380	83353	0	0	547890	41676.5
Q9P2E9	Ribosome-binding protein 1	RRBP1	104770	67407	0	14060	0	63961	39010.5
P54920	Alpha-soluble NSF attachment protein	NAPA	77994	0	0	197610	0	272240	38997
Q14204	Cytoplasmic dynein 1 heavy chain 1	DYNC1H1	34093	36520	4198.1	82540	7211.6	43129	35306.5
P07358	Complement component C8 beta chain	C8B	78924	0	0	660500	0	69834	34917
P34932	Heat shock 70 kDa protein 4	HSPA4	0	52534	0	219370	16434	206220	34484
P55058	Phospholipid transfer protein	PLTP	228190	68792	0	2933800	0	0	34396
P00390	Glutathione reductase, mitochondrial	GSR	0	0	0	265450	66436	313120	33218
P23141	Liver carboxylesterase 1	CES1	0	321960	0	418740	66301	0	33150.5
Q02318	Sterol 26-hydroxylase, mitochondrial	CYP27A1	0	267970	0	66181	0	73887	33090.5
P07357	Complement component C8 alpha chain	C8A	0	36028	0	482150	29844	75528	32936
Q2VIR3;P41091	Putative eukaryotic translation initiation factor 2 subunit 3-like protein;Eukaryotic translation initiation factor 2 subunit 3	EIF2S3L;EIF2S3	0	64926	0	118800	0	178870	32463
P22897	Macrophage mannose receptor 1	MRC1	37702	0	0	375810	25771	253850	31736.5
P16615;O14983	Sarcoplasmic/endoplasmic reticulum calcium ATPase 2;Sarcoplasmic/endoplasmic reticulum calcium ATPase 1	ATP2A2;ATP2A1	0	66011	0	63137	0	76601	31568.5
P15941	Mucin-1;Mucin-1 subunit alpha;Mucin-1 subunit beta	MUC1	0	0	0	1481600	62691	423550	31345.5
P15144	Aminopeptidase N	ANPEP	0	59603	0	98228	0	123900	29801.5
P17655	Calpain-2 catalytic subunit	CAPN2	0	59428	0	681000	0	542710	29714
Q92598	Heat shock protein 105 kDa	HSPH1	0	128010	0	46016	13234	48349	29625
Q00839	Heterogeneous nuclear ribonucleoprotein U	HNRNPU	0	58215	0	70768	0	74059	29107.5
P00748	Coagulation factor XII;Coagulation factor XIIa heavy chain;Beta-factor XIIa part 1;Coagulation factor XIIa light chain	F12	0	0	0	169230	55232	153380	27616
P24821	Tenascin	TNC	45021	0	8871	74290	0	128920	26946
Q15819;Q13404	Ubiquitin-conjugating enzyme E2 variant 2;Ubiquitin-conjugating enzyme E2 variant 1	UBE2V2;UBE2V1	0	280390	53561	0	0	492320	26780.5
Q13884	Beta-1-syntrophin	SNTB1	91159	52607	0	62271	0	0	26303.5
P27348	14-3-3 protein theta	YWHAQ	0	0	0	656180	52095	459940	26047.5
P00491	Purine nucleoside phosphorylase	PNP	0	0	51425	330850	0	1798300	25712.5
P08575	Receptor-type tyrosine-protein phosphatase C	PTPRC	40194	51933	0	74381	10664	0	25429
Q9NZM1	Myoferlin	MYOF	36090	41952	0	68042	0	12175	24132.5
P02730	Band 3 anion transport protein	SLC4A1	0	212230	0	417790	23046	24554	23800
Q8WVV4	Protein POF1B	POF1B	0	0	112880	0	47141	1471800	23570.5
P10253	Lysosomal alpha-glucosidase;76 kDa lysosomal alpha-glucosidase;70 kDa lysosomal alpha-glucosidase	GAA	42908	68199	0	237910	0	0	21454
P50452	Serpin B8	SERPINB8	0	0	40853	0	48782	163270	20426.5
O75955	Flotillin-1	FLOT1	0	40190	0	95123	0	57455	20095
P48594	Serpin B4	SERPINB4	0	0	289950	0	39448	3232200	19724
Q01105;P0DME0	Protein SET;Protein SETSIP	SET;SETSIP	37821	0	0	770730	0	1009500	18910.5
P13797	Plastin-3	PLS3	0	0	0	116490	31691	171070	15845.5
P10643	Complement component C7	C7	0	18610	18055	1058000	12836	0	15445.5
E9PAV3	Nascent polypeptide-associated complex subunit alpha, muscle-specific form	NACA	0	30655	0	48907	0	113250	15327.5
P04003	C4b-binding protein alpha chain	C4BPA	0	29580	0	1232300	0	1662100	14790
P04114	Apolipoprotein B-100;Apolipoprotein B-48	APOB	0	26040	2041.9	175810	2865.5	236800	14452.8
P49327	Fatty acid synthase;[Acyl-carrier-protein] S-acetyltransferase;[Acyl-carrier-protein] S-malonyltransferase;3-oxoacyl-[acyl-carrier-protein] synthase;3-oxoacyl-[acyl-carrier-protein] reductase;3-hydroxyacyl-[acyl-carrier-protein] dehydratase;Enoyl-[acyl-carrier-protein] reductase;Oleoyl-[acyl-carrier-protein] hydrolase	FASN	0	17579	3389.5	186330	10682	89434	14130.5
Q99102	Mucin-4;Mucin-4 alpha chain;Mucin-4 beta chain	MUC4	0	0	0	62811	27058	114680	13529
Q8TDY2	RB1-inducible coiled-coil protein 1	RB1CC1	0	0	49762	10795	18164	15568	13181.5
P49588	Alanine--tRNA ligase, cytoplasmic	AARS	25583	0	0	52712	0	48982	12791.5
Q8NDH2	Coiled-coil domain-containing protein 168	CCDC168	0	0	0	59454	18416	21610	9208
Q8WXI7	Mucin-16	MUC16	0	0	3768	10961	3384.8	0	1692.4

## Sheet: MA
Majority protein IDs	Protein names	Gene names	iBAQ MA_1	iBAQ MA_2	iBAQ MA_3	iBAQ MA_4	iBAQ MA_5	iBAQ MA_6	MA
Q9UL46	Proteasome activator complex subunit 2	PSME2	169070000	228280000	262200000	252980000	170750000	250080000	239180000
P68871	Hemoglobin subunit beta;LVV-hemorphin-7;Spinorphin	HBB	72077000	204090000	76104000	166290000	7266900000	174390000	170340000
P01834	Ig kappa chain C region	IGKC	84409000	90777000	81291000	93045000	2110100000	197730000	91911000
P60709;P63261	Actin, cytoplasmic 1;Actin, cytoplasmic 1, N-terminally processed;Actin, cytoplasmic 2;Actin, cytoplasmic 2, N-terminally processed	ACTB;ACTG1	9269300	46815000	65571000	118150000	215750000	96645000	81108000
P01857	Ig gamma-1 chain C region	IGHG1	47487000	51222000	86039000	72962000	1857700000	111340000	79500500
P01876	Ig alpha-1 chain C region	IGHA1	42570000	79628000	5959900	54427000	1789800000	157460000	67027500
P07478;Q8NHM4	Trypsin-2;Putative trypsin-6	PRSS2;PRSS3P2	32976000	69296000	56688000	73543000	160560000	49264000	62992000
P69905	Hemoglobin subunit alpha	HBA1	12327000	67862000	23303000	53079000	2110000000	61795000	57437000
P51553	Isocitrate dehydrogenase [NAD] subunit gamma, mitochondrial	IDH3G	63587000	26914000	55901000	314450	72660000	0	41407500
Q8IWL2;Q8IWL1	Pulmonary surfactant-associated protein A1;Pulmonary surfactant-associated protein A2	SFTPA1;SFTPA2	9829700	99909000	6080200	68149000	288770	86533000	38989350
P98088	Mucin-5AC	MUC5AC	55776000	10192000	188840000	22167000	367870000	1748700	38971500
O75396	Vesicle-trafficking protein SEC22b	SEC22B	11867000	20290000	25086000	61209	21795000	25122000	21042500
P02647	Apolipoprotein A-I;Proapolipoprotein A-I;Truncated apolipoprotein A-I	APOA1	5603800	27820000	11700000	2924900	120410000	88703000	19760000
P81605	Dermcidin;Survival-promoting peptide;DCD-1	DCD	18486000	13656000	20189000	19189000	23611000	18736000	18962500
P62987;P62979;P0CG47;P0CG48;A0A2R8Y422	Ubiquitin-60S ribosomal protein L40;Ubiquitin;60S ribosomal protein L40;Ubiquitin-40S ribosomal protein S27a;Ubiquitin;40S ribosomal protein S27a;Polyubiquitin-B;Ubiquitin;Polyubiquitin-C;Ubiquitin	UBA52;RPS27A;UBB;UBC	7569600	10279000	22560000	21017000	77498000	15765000	18391000
P02787	Serotransferrin	TF	9631600	16149000	30573000	4737500	134000000	18468000	17308500
P59666;P59665	Neutrophil defensin 3;HP 3-56;Neutrophil defensin 2;Neutrophil defensin 1;HP 1-56;Neutrophil defensin 2	DEFA3;DEFA1	1754600	32958000	345880	33536000	25134000	8781100	16957550
P01624;A0A0C4DH90;A0A0C4DH55	Ig kappa chain V-III region POM	IGKV3OR2-268;IGKV3D-7	10745000	16349000	11440000	15649000	258660000	37957000	15999000
P0DOY2;P0DOY3	Immunoglobulin lambda constant 2	IGLC2	10965000	16214000	15717000	16171000	1063200000	7014200	15944000
P04406	Glyceraldehyde-3-phosphate dehydrogenase	GAPDH	2637000	4768200	34872000	22542000	58289000	9208200	15875100
O14523	C2 domain-containing protein 2-like	C2CD2L	6589400	16664000	13195000	14781000	19198000	21117000	15722500
P01619	Ig kappa chain V-III region B6	IGKV3-20	9025400	13663000	10285000	16868000	506140000	27382000	15265500
P09211	Glutathione S-transferase P	GSTP1	2173200	3766000	50269000	26547000	72640000	936980	15156500
P02792	Ferritin light chain	FTL	0	5168100	9506800	20793000	264520000	19600000	14553400
P06703	Protein S100-A6	S100A6	1575000	13432000	65122000	15388000	21279000	5561200	14410000
P62805	Histone H4	HIST1H4A	1400200	17493000	954720	28299000	18775000	10178000	13835500
P01009	Alpha-1-antitrypsin;Short peptide from AAT	SERPINA1	4575000	9941900	20577000	3548400	109850000	16073000	13007450
P07988	Pulmonary surfactant-associated protein B	SFTPB	2529500	20202000	14892000	5084800	80156000	11028000	12960000
Q93077;Q7L7L0;P04908;Q96QV6;P16104	Histone H2A type 1-C;Histone H2A type 3;Histone H2A type 1-B/E;Histone H2A type 1-A;Histone H2AX	HIST1H2AC;HIST3H2A;HIST1H2AB;HIST1H2AA;H2AFX	5419000	12622000	10927000	22986000	19119000	6947600	11774500
A0A0B4J1X5;A0A075B7E8	Immunoglobulin heavy variable 3-74	IGHV3-74;IGHV3OR16-13	6164800	7141300	14049000	9072800	282440000	23454000	11560900
P62328	Thymosin beta-4;Hematopoietic system regulatory peptide	TMSB4X	3250300	5599100	17075000	8174600	28993000	14540000	11357300
A0A0A0MRZ8;P04433	Ig kappa chain V-III region VG	IGKV3D-11	7599000	7897700	10295000	10694000	154930000	16905000	10494500
Q9HC84	Mucin-5B	MUC5B	526860	328680	122010000	17504000	168540000	362810	9015430
P01591	Immunoglobulin J chain	IGJ	5940400	7250500	409190	10107000	510580000	35825000	8678750
Q01469	Fatty acid-binding protein, epidermal	FABP5	5959600	4695900	5198500	10737000	14781000	28139000	8348300
P01859	Ig gamma-2 chain C region	IGHG2	5534000	7212000	2120800	9296900	149630000	14710000	8254450
Q99880;Q99879;Q99877;Q93079;Q8N257;Q5QNW6;Q16778;P62807;P58876;P57053;P33778;P23527;P06899;O60814;Q96A08	Histone H2B type 1-L;Histone H2B type 1-M;Histone H2B type 1-N;Histone H2B type 1-H;Histone H2B type 3-B;Histone H2B type 2-F;Histone H2B type 2-E;Histone H2B type 1-C/E/F/G/I;Histone H2B type 1-D;Histone H2B type F-S;Histone H2B type 1-B;Histone H2B type 1-O;Histone H2B type 1-J;Histone H2B type 1-K;Histone H2B type 1-A	HIST1H2BL;HIST1H2BM;HIST1H2BN;HIST1H2BH;HIST3H2BB;HIST2H2BF;HIST2H2BE;HIST1H2BC;HIST1H2BD;H2BFS;HIST1H2BB;HIST1H2BO;HIST1H2BJ;HIST1H2BK;HIST1H2BA	468040	11414000	3503600	13123000	16263000	4806400	8110200
Q5T2N8;Q5T9A4	ATPase family AAA domain-containing protein 3C;ATPase family AAA domain-containing protein 3B	ATAD3C;ATAD3B	4441800	8148300	8074200	6665700	10286000	8087800	8081000
P23528	Cofilin-1	CFL1	1809800	4546500	15843000	11225000	17953000	4362800	7885750
P32119	Peroxiredoxin-2	PRDX2	2100400	3741500	10023000	20587000	73241000	5084500	7553750
Q8NFJ5	Retinoic acid-induced protein 3	GPRC5A	1188100	1301500	8948100	12553000	76393000	5744400	7346250
P01011	Alpha-1-antichymotrypsin;Alpha-1-antichymotrypsin His-Pro-less	SERPINA3	1032100	4395600	10296000	3013100	63631000	8192500	6294050
P02790	Hemopexin	HPX	960870	5081800	9309800	1206200	8597600	7411200	6246500
P61626	Lysozyme C	LYZ	13487000	6774100	2699600	5651300	19750000	4357600	6212700
P07355;A6NMY6	Annexin A2;Putative annexin A2-like protein	ANXA2;ANXA2P2	1144700	6668400	3472800	18930000	23255000	5570100	6119250
P01780;A0A0B4J1V1;P01763;P01762	Ig heavy chain V-III region JON;Ig heavy chain V-III region WEA;Ig heavy chain V-III region TRO	IGHV3-21	2203400	1924000	7526200	4605900	238460000	11573000	6066050
P01024	Complement C3;Complement C3 beta chain;C3-beta-c;Complement C3 alpha chain;C3a anaphylatoxin;Acylation stimulating protein;Complement C3b alpha chain;Complement C3c alpha chain fragment 1;Complement C3dg fragment;Complement C3g fragment;Complement C3d fragment;Complement C3f fragment;Complement C3c alpha chain fragment 2	C3	3534700	6397400	5567300	4819700	40934000	7556900	5982350
P01861	Ig gamma-4 chain C region	IGHG4	0	4182500	0	8522000	26292000	7471400	5826950
P06733	Alpha-enolase	ENO1	149310	822090	20459000	9483400	17990000	1954400	5718900
P25815	Protein S100-P	S100P	946030	3528900	7350400	13354000	26798000	0	5439650
P01871	Ig mu chain C region	IGHM	8450800	1578100	0	2151300	121810000	14567000	5301050
P00338	L-lactate dehydrogenase A chain	LDHA	297720	1136100	17600000	9229500	12065000	1371900	5300700
P63104	14-3-3 protein zeta/delta	YWHAZ	1241500	2217600	7234000	6104200	12015000	4411200	5257700
P14618	Pyruvate kinase PKM	PKM	175150	915630	9355100	13272000	13956000	1157900	5256500
A0A0C4DH68;A0A075B6R9	Immunoglobulin kappa variable 2-24	IGKV2-24;IGKV2D-24	5423900	2264000	3462100	4860000	63154000	14244000	5141950
A0A075B6P5;P01615	Ig kappa chain V-II region FR	IGKV2D-28	4907000	3592900	4951100	4478000	148980000	11960000	4929050
P06312	Ig kappa chain V-IV region	IGKV4-1	113350	2377600	5391700	4310800	97259000	9616900	4851250
P08670	Vimentin	VIM	22695	3768900	459000	24624000	24734000	5767300	4768100
P01860	Ig gamma-3 chain C region	IGHG3	2887700	4807100	1905400	4650000	50648000	12622000	4728550
P40121	Macrophage-capping protein	CAPG	94068	3100100	5372000	4938900	17586000	3768900	4353900
P02675	Fibrinogen beta chain;Fibrinopeptide B;Fibrinogen beta chain	FGB	4810200	11374000	455110	3824300	68830000	1998500	4317250
P06702	Protein S100-A9	S100A9	1787800	9089900	1528400	3744600	4880200	13334000	4312400
P10599	Thioredoxin	TXN	2474500	2219700	6162000	3485100	16310000	4046400	3765750
P07737	Profilin-1	PFN1	266840	1303700	21493000	5870700	31526000	1601800	3736250
Q06830	Peroxiredoxin-1	PRDX1	681560	1285600	5617500	14170000	20831000	1414700	3516100
Q8NHH1	Tubulin polyglutamylase TTLL11	TTLL11	2954500	5108000	4047600	0	0	5526000	3501050
P62937	Peptidyl-prolyl cis-trans isomerase A;Peptidyl-prolyl cis-trans isomerase A, N-terminally processed	PPIA	207000	1101100	9193200	5760100	25427000	1163500	3461800
P07339	Cathepsin D;Cathepsin D light chain;Cathepsin D heavy chain	CTSD	674900	1788500	2221800	10679000	63404000	4591100	3406450
P35030	Trypsin-3	PRSS3	1933800	2956800	3353600	3629000	3138800	3660900	3246200
P02763	Alpha-1-acid glycoprotein 1	ORM1	1300100	2509200	4831900	781850	11484000	3929900	3219550
P31949	Protein S100-A11;Protein S100-A11, N-terminally processed	S100A11	2097400	1282600	4313100	11637000	7154000	645010	3205250
P01833	Polymeric immunoglobulin receptor;Secretory component	PIGR	969560	542950	1419300	4806700	380200000	11694000	3113000
P61204;P84077	ADP-ribosylation factor 3;ADP-ribosylation factor 1	ARF3;ARF1	252760	339140	6549700	4885800	5414600	1318800	3102300
A0A0C4DH31	Immunoglobulin heavy variable 1-18	IGHV1-18	1542300	2005800	3643600	2491900	78365000	11491000	3067750
P37802	Transgelin-2	TAGLN2	347210	1062200	11363000	4079400	18037000	2021600	3050500
P02679	Fibrinogen gamma chain	FGG	2137300	6281600	653830	3817700	41986000	2150000	2983850
P00738;P00739	Haptoglobin;Haptoglobin alpha chain;Haptoglobin beta chain;Haptoglobin-related protein	HP;HPR	7723700	13137000	257720	2820600	0	3038200	2929400
P59998	Actin-related protein 2/3 complex subunit 4	ARPC4	0	2497700	794670	5622700	5862400	3340700	2919200
P80748	Ig lambda chain V-III region LOI		0	2569500	3027700	2742800	73211000	4520100	2885250
A0A0B4J1Y9	mmunoglobulin heavy variable 3-72	IGHV3-72	1639000	2728300	2455800	2930400	96700000	5547000	2829350
Q71DI3;Q16695;P84243;P68431;Q6NXT2	Histone H3.2;Histone H3.1t;Histone H3.3;Histone H3.1;Histone H3.3C	HIST2H3A;HIST3H3;H3F3A;HIST1H3A;H3F3C	0	4173900	0	5482700	13467000	1386300	2780100
P68104;Q5VTE0;Q05639	Elongation factor 1-alpha 1;Putative elongation factor 1-alpha-like 3;Elongation factor 1-alpha 2	EEF1A1;EEF1A1P5;EEF1A2	578800	1451700	3094700	7370100	10980000	2363700	2729200
A0A0B4J1U7	Immunoglobulin heavy variable 6-1	IGHV6-1	770210	3830800	149880	1596900	113930000	4156300	2713850
P06731	Carcinoembryonic antigen-related cell adhesion molecule 5	CEACAM5	15910	265300	53655000	239810	5608800	5099500	2682400
P14868	Aspartate--tRNA ligase, cytoplasmic	DARS	101520	5270200	0	24158	6031800	5089500	2595510
A0A0C4DH29;P0DP01;A0A0B4J2H0	Immunoglobulin heavy variable 1-3	IGHV1-3;IGHV1-69-2	0	2320300	2852500	1564700	81832000	4897100	2586400
A0A0C4DH25	Immunoglobulin kappa variable 3D-20	IGKV3D-20	1012800	1480900	2122900	3041600	24288000	3345200	2582250
P0DP08;P0DP06;A0A0C4DH41;P01825;P06331;P01824;A0A0J9YWU9	Ig heavy chain V-II region NEWM;Ig heavy chain V-II region ARH-77;Ig heavy chain V-II region WAH	IGHV4-61	1207100	1237900	2992800	2138100	78827000	6509800	2565450
P08758	Annexin A5	ANXA5	261450	3157700	943420	7961200	14671000	1904500	2531100
P02743	Serum amyloid P-component;Serum amyloid P-component(1-203)	APCS	658980	4329800	115020	1983300	3016900	4052000	2500100
P01602	Ig kappa chain V-I region HK102	IGKV1-5	1367900	1739500	3033400	1580500	37612000	23626000	2386450
P17931	Galectin-3	LGALS3	558850	257340	4466400	3634600	8269900	1124100	2379350
P20142	Gastricsin	PGC	43379000	4741600	0	0	62436000	0	2370800
P01040	Cystatin-A;Cystatin-A, N-terminally processed	CSTA	2451200	1929500	2617700	1444000	3196100	2258100	2354650
Q08380	Galectin-3-binding protein	LGALS3BP	594780	573850	84705000	4099000	26871000	119890	2346890
P07437;Q9BVA1;Q13885;Q13509	Tubulin beta chain;Tubulin beta-2B chain;Tubulin beta-2A chain;Tubulin beta-3 chain	TUBB;TUBB2B;TUBB2A;TUBB3	104870	1472300	1386000	7177700	15552000	3173200	2322750
Q96D46	60S ribosomal export protein NMD3	NMD3	2598000	2609400	1755300	2336100	0	2139600	2237850
P05109	Protein S100-A8;Protein S100-A8, N-terminally processed	S100A8	935620	3835700	320850	2062700	2240500	10172000	2151600
P68363;Q9BQE3;Q71U36;P0DPH8;P0DPH7;Q9NY65;Q6PEY2	Tubulin alpha-1B chain;Tubulin alpha-1C chain;Tubulin alpha-1A chain;Tubulin alpha-8 chain;Tubulin alpha-3E chain	TUBA1B;TUBA1C;TUBA1A;TUBA8;TUBA3E	81755	1457000	1224100	10216000	15707000	2832400	2144700
P01008	Antithrombin-III	SERPINC1	450830	2264300	2666100	579890	14695000	2016400	2140350
P0DMV9;P0DMV8	Heat shock 70 kDa protein 1B;Heat shock 70 kDa protein 1A	HSPA1B;HSPA1A	0	1105000	3123200	3954000	5426100	175700	2114100
P02671	Fibrinogen alpha chain;Fibrinopeptide A;Fibrinogen alpha chain	FGA	1838600	4159100	190040	2290100	26132000	1491700	2064350
P14174	Macrophage migration inhibitory factor	MIF	0	349980	7944900	3454200	4971700	610880	2032540
P04075	Fructose-bisphosphate aldolase A	ALDOA	90754	189560	5903900	3730400	6521300	270250	2000325
Q8TF72	Protein Shroom3	SHROOM3	1289100	1950200	1982800	1961300	2023600	2435000	1972050
O95994	Anterior gradient protein 2 homolog	AGR2	1890700	5908200	1315800	2035900	36203000	0	1963300
P02652	Apolipoprotein A-II;Proapolipoprotein A-II;Truncated apolipoprotein A-II	APOA2	1034500	3656700	2448200	856870	27453000	1437000	1942600
Q01082	Spectrin beta chain, non-erythrocytic 1	SPTBN1	603960	1660900	2147200	2150200	5584700	1559000	1904050
P63313	Thymosin beta-10	TMSB10	514900	0	4631700	1599000	7956700	2174500	1886750
P11142	Heat shock cognate 71 kDa protein	HSPA8	167860	772240	2605400	5103500	10531000	1055100	1830250
P01023	Alpha-2-macroglobulin	A2M	3801800	2591000	216110	647670	58776000	1064000	1827500
A0A0A0MS15	Immunoglobulin heavy variable 3-49	IGHV3-49	2233500	1291500	530160	774260	27502000	3100100	1762500
P07195	L-lactate dehydrogenase B chain	LDHB	0	84651	5546100	4280200	3347700	171620	1759660
P30041	Peroxiredoxin-6	PRDX6	136130	288390	3252000	2684800	11550000	725350	1705075
Q5TEC6	Histone H3	HIST2H3PS2	0	2017500	137860	3585200	3602400	1241600	1629550
P04004	Vitronectin;Vitronectin V65 subunit;Vitronectin V10 subunit;Somatomedin-B	VTN	522770	1611000	1437400	1185200	9194800	17537000	1524200
P08865	40S ribosomal protein SA	RPSA	560590	1326400	1737300	1916200	1698100	1179800	1512250
P10909	Clusterin;Clusterin beta chain;Clusterin alpha chain	CLU	989030	1414100	1594500	40013	40231000	39718000	1504300
P01700	Ig lambda chain V-I region HA		1081400	1614500	1337600	1190600	51629000	5135400	1476050
A0A075B7D0	Immunoglobulin heavy variable 1/OR15-1 (non-functional)	IGHV1OR15-1	422490	1537000	1254500	1376800	8941800	6348000	1456900
P02654	Apolipoprotein C-I;Truncated apolipoprotein C-I	APOC1	1042700	1849900	0	0	10356000	2488100	1446300
P08238	Heat shock protein HSP 90-beta	HSP90AB1	213420	1026400	1580000	7812800	9712000	1305300	1442650
P02766	Transthyretin	TTR	318590	1891900	1718300	0	14903000	1154700	1436500
Q96P63	Serpin B12	SERPINB12	1363200	327910	976600	1453900	2043600	2197300	1408550
O00299	Chloride intracellular channel protein 1	CLIC1	0	188060	2414900	1277800	6494400	1438400	1358100
P31151;Q86SG5	Protein S100-A7;Protein S100-A7A	S100A7;S100A7A	2325900	0	332290	2730400	0	15137000	1329095
P04217	Alpha-1B-glycoprotein	A1BG	304180	1733600	1845900	64519	15958000	920590	1327095
A0A0J9YY99;P0DP03;P01768;P01764	Ig heavy chain V-III region CAM;Ig heavy chain V-III region 23	IGHV3-23	623850	891420	1618000	1009700	30147000	2542000	1313850
P26038	Moesin	MSN	342650	753960	1457800	3724200	14204000	1167000	1312400
P01034	Cystatin-C	CST3	1923900	680180	2979200	581710	9479700	426950	1302040
P00352	Retinal dehydrogenase 1	ALDH1A1	167040	449200	2151000	2434500	8161900	226050	1300100
P04792	Heat shock protein beta-1	HSPB1	94774	239180	704030	1880000	2275700	2200200	1292015
P06727	Apolipoprotein A-IV	APOA4	542870	1125800	1448000	522870	6793500	2674500	1286900
P05090	Apolipoprotein D	APOD	612900	821790	224750	3449200	20606000	1739100	1280445
P15153;P63000;P60763	Ras-related C3 botulinum toxin substrate 2;Ras-related C3 botulinum toxin substrate 1;Ras-related C3 botulinum toxin substrate 3	RAC2;RAC1;RAC3	0	800230	1317600	2125700	5939100	1166900	1242250
P02042	Hemoglobin subunit delta	HBD	589880	2791400	731090	1151700	204280000	1322900	1237300
Q9NZT1	Calmodulin-like protein 5	CALML5	1006900	246540	1496600	1140000	4047200	1302700	1221350
Q15907;P62491	Ras-related protein Rab-11B;Ras-related protein Rab-11A	RAB11B;RAB11A	0	249230	2624400	982000	1994300	1428600	1205300
P04083	Annexin A1	ANXA1	42508	1568300	368800	2902900	3213600	831830	1200065
P26447	Protein S100-A4	S100A4	179740	905480	784900	2299000	3363400	1442300	1173890
P25311	Zinc-alpha-2-glycoprotein	AZGP1	1185600	859720	1138900	930090	12865000	2399300	1162250
P0C0L4	Complement C4-A;Complement C4 beta chain;Complement C4-A alpha chain;C4a anaphylatoxin;C4b-A;C4d-A;Complement C4 gamma chain	C4A	756550	1138900	1182300	403440	13234000	1279400	1160600
A0A0B4J2B5	Immunoglobulin heavy variable 3/OR16-9 (non-functional)	IGHV3OR16-9	186840	516580	1389800	928340	46650000	1647900	1159070
P08962	CD63 antigen	CD63	0	0	1824500	1597900	3959400	718920	1158410
P13796	Plastin-2	LCP1	32207	395350	467600	1814700	9514100	2394700	1141150
P02649	Apolipoprotein E	APOE	716840	951750	721670	1278400	86405000	27034000	1115075
P01903	HLA class II histocompatibility antigen, DR alpha chain	HLA-DRA	0	91771	0	2137700	3042800	2698300	1.11474e+06
A0A087WSY6	Immunoglobulin kappa variable 3D-15	IGKV3D-15	581850	907660	1295800	1435900	0	2429800	1101730
P60174	Triosephosphate isomerase	TPI1	182400	493030	10959000	1220800	12332000	916680	1068740
P67936	Tropomyosin alpha-4 chain	TPM4	208750	1089400	313060	3248400	3344600	1041200	1065300
Q02413	Desmoglein-1	DSG1	1363500	638100	929890	1676300	1147500	837140	1038695
Q13421	Mesothelin;Megakaryocyte-potentiating factor;Mesothelin, cleaved form	MSLN	607980	140090	4250700	1338500	12457000	50575	973240
P05155	Plasma protease C1 inhibitor	SERPING1	455630	1110000	1358800	287030	12050000	758770	934385
Q9UBR2	Cathepsin Z	CTSZ	0	556340	697410	2371600	7812400	1147400	922405
A0A0C4DH72;A0A0C4DH73;P04432;P01611;P01597	Ig kappa chain V-I region Daudi;Ig kappa chain V-I region Wes;Ig kappa chain V-I region DEE	IGKV1-6;IGKV1-12	0	601900	1634300	1078500	26478000	708130	893315
P27105	Erythrocyte band 7 integral membrane protein	STOM	227600	877810	531540	1221700	11221000	847300	862555
P02774	Vitamin D-binding protein	GC	446010	738070	1850000	405680	13984000	983230	860650
P01877	Ig alpha-2 chain C region	IGHA2	182320	1033700	0	667210	27308000	2873200	850455
P07900	Heat shock protein HSP 90-alpha	HSP90AA1	87576	537270	1022400	2306900	1833100	670860	846630
P02753	Retinol-binding protein 4;Plasma retinol-binding protein(1-182);Plasma retinol-binding protein(1-181);Plasma retinol-binding protein(1-179);Plasma retinol-binding protein(1-176)	RBP4	0	1001800	867830	119210	5844300	803640	835735
P52209	6-phosphogluconate dehydrogenase, decarboxylating	PGD	0	320410	1333700	1600100	4096000	178200	827055
P30740	Leukocyte elastase inhibitor	SERPINB1	0	611430	2962400	1005800	2004900	188040	808615
P00918	Carbonic anhydrase 2	CA2	1991600	1369000	239800	239070	7609100	106100	804400
P19971	Thymidine phosphorylase	TYMP	0	232090	888750	717180	1789500	1165400	802965
P62942	Peptidyl-prolyl cis-trans isomerase FKBP1A	FKBP1A	0	478260	1126200	1495000	3705600	0	802230
P62258	14-3-3 protein epsilon	YWHAE	239440	645980	848550	1318900	2845100	728420	788485
P15941	Mucin-1;Mucin-1 subunit alpha;Mucin-1 subunit beta	MUC1	232360	68672	6183800	1336500	20621000	52857	784430
O96009	Napsin-A	NAPSA	0	197410	408190	1158300	35231000	4094000	783245
P80188	Neutrophil gelatinase-associated lipocalin	LCN2	434630	1120700	0	10402000	212260000	168970	777665
P47929	Galectin-7	LGALS7	911620	438090	796130	754270	0	3379100	775200
P00450	Ceruloplasmin	CP	321320	708840	5069900	529710	16276000	793040	750940
P01042	Kininogen-1;Kininogen-1 heavy chain;T-kinin;Bradykinin;Lysyl-bradykinin;Kininogen-1 light chain;Low molecular weight growth-promoting factor	KNG1	433180	282220	1330500	140100	9027000	1051500	742340
P02751	Fibronectin;Anastellin;Ugl-Y1;Ugl-Y2;Ugl-Y3	FN1	538250	783990	265000	671590	14434000	2642700	727790
Q13228	Selenium-binding protein 1	SELENBP1	131580	484830	1946700	944560	6135000	112410	714695
P60981	Destrin	DSTN	0	0	1187500	1281200	3379700	216340	701920
P00441	Superoxide dismutase [Cu-Zn]	SOD1	447290	754860	1327100	244010	2038800	640880	697870
P30086	Phosphatidylethanolamine-binding protein 1;Hippocampal cholinergic neurostimulating peptide	PEBP1	89833	186340	3178600	719350	4222100	654810	687080
P04040	Catalase	CAT	314560	725810	197810	1347900	13990000	632060	678935
P00558	Phosphoglycerate kinase 1	PGK1	0	464230	4645300	847240	6020000	502390	674815
P01599	Ig kappa chain V-I region Gal		514360	311030	815350	353130	8837700	1357500	664855
P02765	Alpha-2-HS-glycoprotein;Alpha-2-HS-glycoprotein chain A;Alpha-2-HS-glycoprotein chain B	AHSG	260620	624680	2014900	0	9006400	701940	663310
P02794	Ferritin heavy chain;Ferritin heavy chain, N-terminally processed	FTH1	0	339960	459970	1181100	11475000	855970	657970
P02760	Protein AMBP;Alpha-1-microglobulin;Inter-alpha-trypsin inhibitor light chain;Trypstatin	AMBP	376210	790950	511250	84383	5841600	3923400	651100
P09525	Annexin A4	ANXA4	28337	893420	257610	2667200	1136000	368090	630755
P61769	Beta-2-microglobulin;Beta-2-microglobulin form pI 5.3	B2M	388890	870990	3890500	91222	11798000	103590	629940
P18085	ADP-ribosylation factor 4	ARF4	0	203210	833410	1105500	1385600	425020	629215
P07741	Adenine phosphoribosyltransferase	APRT	56493	122690	717690	560180	2536700	677000	618590
A0A0C4DH38	Immunoglobulin heavy variable 5-51	IGHV5-51	204320	228800	1667100	287120	32163000	945450	616285
P06744	Glucose-6-phosphate isomerase	GPI	34079	269080	1628800	938130	2849500	153200	603605
P19105;O14950;P24844	Myosin regulatory light chain 12A;Myosin regulatory light chain 12B;Myosin regulatory light polypeptide 9	MYL12A;MYL12B;MYL9	0	674800	0	1879200	1414700	526820	600810
P08134;P61586;P62745	Rho-related GTP-binding protein RhoC;Transforming protein RhoA;Rho-related GTP-binding protein RhoB	RHOC;RHOA;RHOB	74763	344490	739600	757490	1626600	458280	598940
A0A0J9YX35	Immunoglobulin heavy variable 3-64D		600980	539730	596120	414330	13219000	682450	598550
O95399	Urotensin-2	UTS2	0	576660	0	1225300	1791900	607250	591955
P14923	Junction plakoglobin	JUP	1200500	271230	688120	514680	232980	650380	582530
Q9NP72	Ras-related protein Rab-18	RAB18	973840	187150	1574500	154860	3501400	0	580495
P15924	Desmoplakin	DSP	616180	180290	554530	603900	667870	386500	579215
Q9H0U4;P62820;Q92928	Ras-related protein Rab-1B;Ras-related protein Rab-1A;Putative Ras-related protein Rab-1C	RAB1B;RAB1A;RAB1C	45769	210140	650720	1345000	3653700	500940	575830
P14550	Alcohol dehydrogenase [NADP(+)]	AKR1A1	0	52870	904820	876070	1011900	275490	575780
P07858	Cathepsin B;Cathepsin B light chain;Cathepsin B heavy chain	CTSB	26834	0	660890	1257000	5979300	466880	563885
P01717	Ig lambda chain V-IV region Hil		0	353460	262220	759340	15630000	915370	556400
P30101	Protein disulfide-isomerase A3	PDIA3	41463	768690	112790	1228800	3196400	331630	550160
O75874	Isocitrate dehydrogenase [NADP] cytoplasmic	IDH1	0	47790	899180	1076100	2341300	176790	537985
P04080	Cystatin-B	CSTB	145160	415570	1486300	497200	4961700	575010	536105
P15311	Ezrin	EZR	238570	210640	1160700	821680	4376400	173000	530125
P12273	Prolactin-inducible protein	PIP	1256000	520650	535650	626050	0	413820	528150
Q13231	Chitotriosidase-1	CHIT1	1727700	870960	175440	0	13437000	18220	523200
P23526	Adenosylhomocysteinase	AHCY	20841	138650	867030	1194000	1169400	175760	521395
P52566	Rho GDP-dissociation inhibitor 2	ARHGDIB	123310	283650	881490	405700	1439000	607580	506640
P20340;Q9NRW1;Q14964	Ras-related protein Rab-6A;Ras-related protein Rab-6B;Ras-related protein Rab-39A	RAB6A;RAB6B;RAB39A	89863	324560	613210	843500	1955600	396870	505040
P23083	Ig heavy chain V-I region V35		214650	0	786730	0	8099600	800400	500690
A0A0C4DH35	Probable non-functional immunoglobulin heavy variable 3-35	IGHV3-35	172590	359530	0	641820	27841000	1744400	500675
P36955	Pigment epithelium-derived factor	SERPINF1	0	101300	770080	229270	5717900	2076900	499675
P00751	Complement factor B;Complement factor B Ba fragment;Complement factor B Bb fragment	CFB	231940	534140	771190	55274	8777900	459970	497055
P06454	Prothymosin alpha;Prothymosin alpha, N-terminally processed;Thymosin alpha-1	PTMA	516160	0	954130	470050	0	2165400	493105
Q04917	14-3-3 protein eta	YWHAH	113380	523610	254580	448250	2633400	975230	485930
O75223	Gamma-glutamylcyclotransferase	GGCT	332230	91955	330350	1048100	625690	1216400	478960
Q13510	Acid ceramidase;Acid ceramidase subunit alpha;Acid ceramidase subunit beta	ASAH1	0	243260	347880	1186700	3015700	596400	472140
P31947	14-3-3 protein sigma	SFN	125440	558570	782760	352070	672980	384180	471375
P50395	Rab GDP dissociation inhibitor beta	GDI2	0	166070	890460	744810	1167400	178790	461800
P05089	Arginase-1	ARG1	541900	269390	338770	699870	358610	732720	450255
P31025;Q5VSP4	Lipocalin-1;Putative lipocalin 1-like protein 1	LCN1;LCN1P1	309900	185350	249390	713950	732480	580860	445380
Q14019	Coactosin-like protein	COTL1	137890	385330	0	505150	1759900	1029700	445240
P31946	14-3-3 protein beta/alpha;14-3-3 protein beta/alpha, N-terminally processed	YWHAB	83358	201510	441870	640060	1055200	442000	441935
P02788	Lactotransferrin;Lactoferricin-H;Kaliocin-1;Lactoferroxin-A;Lactoferroxin-B;Lactoferroxin-C	LTF	58307	730870	296920	1147800	511590	365540	438565
P12429	Annexin A3	ANXA3	64148	1451800	245280	961030	201300	597690	421485
P02745	Complement C1q subcomponent subunit A	C1QA	408380	391840	212660	432500	3945300	1390400	420440
P17066;P48741	Heat shock 70 kDa protein 6;Putative heat shock 70 kDa protein 7	HSPA6;HSPA7	93831	286300	532810	977430	1379800	305040	418925
P11216	Glycogen phosphorylase, brain form	PYGB	6851.2	44064	1178800	1059500	788940	31399	416502
A0A075B6K4;P01715	Ig lambda chain V-IV region Bau	IGLV3-10	204650	325660	249800	500010	15340000	751830	412835
Q9HAV0;P62879	Guanine nucleotide-binding protein subunit beta-4;Guanine nucleotide-binding protein G(I)/G(S)/G(T) subunit beta-2	GNB4;GNB2	0	163420	335080	490280	1748800	636450	412680
Q8TDL5	BPI fold-containing family B member 1	BPIFB1	195940	81911	1242900	112460	919760	619950	407945
A0A0C4DH43	Immunoglobulin heavy variable 2-70D		471620	332950	0	0	8430400	1602700	402285
P21926	CD9 antigen	CD9	0	0	0	803060	1394800	2133900	401530
P30043	Flavin reductase (NADPH)	BLVRB	64006	332400	496450	465710	30595000	165930	399055
P04899;P63096;P08754	Guanine nucleotide-binding protein G(i) subunit alpha-2;Guanine nucleotide-binding protein G(i) subunit alpha-1;Guanine nucleotide-binding protein G(k) subunit alpha	GNAI2;GNAI1;GNAI3	42203	287780	252100	1100100	1556800	501010	394395
P78417	Glutathione S-transferase omega-1	GSTO1	0	172050	462790	525290	4585000	321420	392105
Q99497	Protein deglycase DJ-1	PARK7	0	264850	2447300	461020	2407700	298460	379740
P52907	F-actin-capping protein subunit alpha-1	CAPZA1	66538	261650	346490	954990	1601600	404610	375550
P62899	60S ribosomal protein L31	RPL31	0	384830	0	355620	3189400	654740	370225
O00560	Syntenin-1	SDCBP	154540	0	370060	516420	2594700	368890	369475
P60842;Q14240	Eukaryotic initiation factor 4A-I;Eukaryotic initiation factor 4A-II;Eukaryotic initiation factor 4A-II, N-terminally processed	EIF4A1;EIF4A2	0	251410	181310	1256800	1549600	487140	369275
P09382	Galectin-1	LGALS1	0	218420	270470	463730	8477400	3653200	367100
P25705	ATP synthase subunit alpha, mitochondrial	ATP5A1	52034	510320	33899	1377400	795670	217860	364090
P04003	C4b-binding protein alpha chain	C4BPA	170380	541150	3352900	71064	4042900	112410	355765
Q06323	Proteasome activator complex subunit 1	PSME1	0	150730	777430	470270	702430	240390	355330
P01714	Ig lambda chain V-III region SH		319380	0	0	378000	7668800	803450	348690
P06753	Tropomyosin alpha-3 chain	TPM3	0	338480	0	1515100	1574500	348520	343500
P05783	Keratin, type I cytoskeletal 18	KRT18	0	573580	0	1446700	2345700	111470	342525
P11021	78 kDa glucose-regulated protein	HSPA5	37790	373220	91260	1208200	1711000	303540	338380
P35542	Serum amyloid A-4 protein	SAA4	423200	1159900	0	0	3581900	251510	337355
P01701	Ig lambda chain V-I region NEW		0	172640	352340	321990	31614000	878340	337165
P30044	Peroxiredoxin-5, mitochondrial	PRDX5	121840	63062	2510200	430320	2136200	235330	332825
P16152	Carbonyl reductase [NADPH] 1	CBR1	0	53294	1307000	294060	9284700	364920	329490
P40925	Malate dehydrogenase, cytoplasmic	MDH1	0	164670	1930400	404030	3171300	251390	327710
P02656	Apolipoprotein C-III	APOC3	245120	473480	0	85500	2331000	409850	327485
P56470	Galectin-4	LGALS4	0	78443	1312300	572590	2718900	0	325516
P51148;P61020	Ras-related protein Rab-5C;Ras-related protein Rab-5B	RAB5C;RAB5B	97480	76813	487250	1078200	1676500	160980	324115
P31944	Caspase-14;Caspase-14 subunit p17, mature form;Caspase-14 subunit p10, mature form;Caspase-14 subunit p20, intermediate form;Caspase-14 subunit p8, intermediate form	CASP14	289350	194100	356730	419310	0	371690	323040
P02748	Complement component C9;Complement component C9a;Complement component C9b	C9	117070	348390	288850	152360	7150000	5965000	318620
P13489	Ribonuclease inhibitor	RNH1	0	205280	418260	816990	1517400	210480	314370
P08603	Complement factor H	CFH	213760	288210	334110	130270	9037300	962510	311160
Q08188	Protein-glutamine gamma-glutamyltransferase E;Protein-glutamine gamma-glutamyltransferase E 50 kDa catalytic chain;Protein-glutamine gamma-glutamyltransferase E 27 kDa non-catalytic chain	TGM3	209470	116270	296420	646340	324310	463110	310365
P11279	Lysosome-associated membrane glycoprotein 1	LAMP1	65531	129720	378050	1978300	3461900	226130	302090
P61981	14-3-3 protein gamma;14-3-3 protein gamma, N-terminally processed	YWHAG	0	169860	407290	421720	2028800	196410	301850
Q9H190	Syntenin-2	SDCBP2	152990	0	616100	447260	5997600	0	300125
P0DP25;P0DP24;P0DP23	Calmodulin-3		0	51518	3169600	336510	257940	2187600	297225
P19823	Inter-alpha-trypsin inhibitor heavy chain H2	ITIH2	224880	493450	255800	123080	5876500	331810	293805
P28838	Cytosol aminopeptidase	LAP3	0	79159	268200	319120	564310	354750	293660
P15531;P22392;O60361	Nucleoside diphosphate kinase A;Nucleoside diphosphate kinase B;Putative nucleoside diphosphate kinase	NME1;NME2;NME2P1	0	212930	692180	468140	370830	0	291880
P01703	Ig lambda chain V-I region NEWM		0	0	1242200	0	13192000	582740	291370
P35268	60S ribosomal protein L22	RPL22	0	208390	0	1218800	891400	371940	290165
P00915	Carbonic anhydrase 1	CA1	50957	301150	194100	273810	41976000	716200	287480
P03973	Antileukoproteinase	SLPI	210710	0	378720	363890	972300	168140	287300
P29508	Serpin B3	SERPINB3	292320	241310	279230	449530	88441	4200700	285775
P13284	Gamma-interferon-inducible lysosomal thiol reductase	IFI30	0	187600	0	647340	637920	383850	285725
P63244	Guanine nucleotide-binding protein subunit beta-2-like 1;Guanine nucleotide-binding protein subunit beta-2-like 1, N-terminally processed	GNB2L1	0	89065	0	481220	520380	528560	285142
P07384	Calpain-1 catalytic subunit	CAPN1	36689	121450	396040	657730	959890	172760	284400
P02749	Beta-2-glycoprotein 1	APOH	101790	196990	354570	188140	12201000	418530	275780
P19652	Alpha-1-acid glycoprotein 2	ORM2	122300	334590	562500	0	1485600	216870	275730
P68371;P04350	Tubulin beta-4B chain;Tubulin beta-4A chain	TUBB4B;TUBB4A	49112	371450	179760	856810	1755800	164580	275605
O00391	Sulfhydryl oxidase 1	QSOX1	304230	21113	629760	109150	2435000	240690	272460
Q9BV40	Vesicle-associated membrane protein 8	VAMP8	0	86999	371190	320470	905160	222260	271365
P05164	Myeloperoxidase;Myeloperoxidase;89 kDa myeloperoxidase;84 kDa myeloperoxidase;Myeloperoxidase light chain;Myeloperoxidase heavy chain	MPO	0	814360	107060	1877400	147790	394180	270985
P14625	Endoplasmin	HSP90B1	17227	345630	17371	918230	1257800	190700	268165
P51153;Q92930;P61006;P59190;P20337;O95716;P20336;Q96E17	Ras-related protein Rab-13;Ras-related protein Rab-8B;Ras-related protein Rab-8A;Ras-related protein Rab-15;Ras-related protein Rab-3B;Ras-related protein Rab-3D;Ras-related protein Rab-3A;Ras-related protein Rab-3C	RAB13;RAB8B;RAB8A;RAB15;RAB3B;RAB3D;RAB3A;RAB3C	57815	166600	322460	328020	865940	211110	266785
P51512	Matrix metalloproteinase-16	MMP16	212040	299680	61105	230640	3783200	379270	265160
P19827	Inter-alpha-trypsin inhibitor heavy chain H1	ITIH1	103700	647960	147550	38159	4222400	381790	264670
P00734	Prothrombin;Activation peptide fragment 1;Activation peptide fragment 2;Thrombin light chain;Thrombin heavy chain	F2	71404	273990	245680	35859	1483400	583550	259835
P61224;P62834	Ras-related protein Rap-1b;Ras-related protein Rap-1A	RAP1B;RAP1A	76797	274880	235970	899020	1929900	235850	255425
P02750	Leucine-rich alpha-2-glycoprotein	LRG1	171530	180350	345860	154750	1675400	329370	254860
A0A075B6I9;P04211	Ig lambda chain V region 4A	IGLV7-46	0	0	508500	649660	16308000	0	254250
P01911	HLA class II histocompatibility antigen, DRB1-15 beta chain	HLA-DRB1	0	30136	187370	320980	692700	1377100	254175
P07602	Prosaposin;Saposin-A;Saposin-B-Val;Saposin-B;Saposin-C;Saposin-D	PSAP	0	144840	162430	886510	4679000	343020	252725
P08311	Cathepsin G	CTSG	81465	1381300	0	1099800	192630	305690	249160
P61160	Actin-related protein 2	ACTR2	0	212130	96598	606990	385140	283890	248010
O43760	Synaptogyrin-2	SYNGR2	0	232090	130400	2015800	708130	256200	244145
P01019	Angiotensinogen;Angiotensin-1;Angiotensin-2;Angiotensin-3;Angiotensin-4;Angiotensin 1-9;Angiotensin 1-7;Angiotensin 1-5;Angiotensin 1-4	AGT	69191	199180	390160	70043	3387700	286090	242635
P37837	Transaldolase	TALDO1	36915	231390	98490	387120	5558700	248960	240175
P35270	Sepiapterin reductase	SPR	0	0	576040	477330	634630	0	238665
P07237	Protein disulfide-isomerase	P4HB	24848	224290	44617	265330	2817000	249850	237070
P29401	Transketolase	TKT	0	297130	173410	898030	5958900	83460	235270
P01880	Ig delta chain C region	IGHD	108270	3732100	0	0	491180	340450	224360
Q01995	Transgelin	TAGLN	43419	64901	630670	194030	382730	254550	224290
P08246	Neutrophil elastase	ELANE	339140	86170	0	108110	2501300	335680	221895
P36871	Phosphoglucomutase-1	PGM1	0	44103	680850	318440	346230	124080	221260
Q9HCY8	Protein S100-A14	S100A14	0	215380	0	266480	413520	226550	220965
Q9NQ84	G-protein coupled receptor family C group 5 member C	GPRC5C	125550	64315	582610	315820	8541700	0	220685
P63267;P68133;P68032;P62736	Actin, gamma-enteric smooth muscle;Actin, alpha skeletal muscle;Actin, alpha cardiac muscle 1;Actin, aortic smooth muscle	ACTG2;ACTA1;ACTC1;ACTA2	228080	143350	2209800	103120	9403600	209280	218680
P51149	Ras-related protein Rab-7a	RAB7A	0	207920	96649	1154700	16140000	226250	217085
P07203	Glutathione peroxidase 1	GPX1	0	101150	284320	747570	2150700	149670	216995
Q04828	Aldo-keto reductase family 1 member C1	AKR1C1	0	220970	212890	364440	14757000	82020	216930
P49189	4-trimethylaminobutyraldehyde dehydrogenase	ALDH9A1	0	0	358630	248090	883400	179810	213950
O15511	Actin-related protein 2/3 complex subunit 5	ARPC5	0	0	0	932360	1328200	426100	213050
Q99828	Calcium and integrin-binding protein 1	CIB1	0	0	1316500	299280	2755300	125180	212230
P31146	Coronin-1A	CORO1A	0	211970	0	1475100	914580	208670	210320
Q96KP4	Cytosolic non-specific dipeptidase	CNDP2	20009	64853	307830	335800	2022700	110870	209350
P47756	F-actin-capping protein subunit beta	CAPZB	39170	190820	94634	594600	1013000	222920	206870
P16403;P10412;P16402;P22492;Q02539	Histone H1.2;Histone H1.4;Histone H1.3;Histone H1t;Histone H1.1	HIST1H1C;HIST1H1E;HIST1H1D;HIST1H1T;HIST1H1A	0	411860	0	525080	0	497160	205930
P09960	Leukotriene A-4 hydrolase	LTA4H	0	17849	399780	317120	2066400	88825	202972
P28072	Proteasome subunit beta type-6	PSMB6	27787	185070	0	647580	1172200	219790	202430
P01033	Metalloproteinase inhibitor 1	TIMP1	278740	0	4684900	78924	798750	122550	200645
P23396	40S ribosomal protein S3	RPS3	233700	69177	0	393170	2391900	167010	200355
P00747	Plasminogen;Plasmin heavy chain A;Activation peptide;Angiostatin;Plasmin heavy chain A, short form;Plasmin light chain B	PLG	144120	588940	62295	16584	2090800	251370	197745
Q08554	Desmocollin-1	DSC1	89877	288520	43788	147940	432130	244480	196210
O15144	Actin-related protein 2/3 complex subunit 2	ARPC2	0	191290	64856	855400	683850	193320	192305
P0DP04;P01782	Ig heavy chain V-III region DOB		0	124320	558110	113720	20418000	256110	190215
P25788	Proteasome subunit alpha type-3	PSMA3	42778	53585	138900	321740	233220	229800	184350
P35247	Pulmonary surfactant-associated protein D	SFTPD	0	359500	0	482880	0	1627100	179750
Q04941	Proteolipid protein 2	PLP2	0	191860	0	365120	888330	166090	178975
P55058	Phospholipid transfer protein	PLTP	0	0	357600	0	10349000	361020	178800
P17174	Aspartate aminotransferase, cytoplasmic	GOT1	0	0	1163700	236090	619800	108370	172230
P02545	Prelamin-A/C;Lamin-A/C	LMNA	10872	259460	24142	84506	19170000	296090	171983
P28066	Proteasome subunit alpha type-5	PSMA5	0	116290	191800	491180	621270	147760	169780
P22314	Ubiquitin-like modifier-activating enzyme 1	UBA1	14983	34616	392980	201180	1273500	135210	168195
P55786	Puromycin-sensitive aminopeptidase	NPEPPS	0	28430	386390	244350	239790	96279	168034
P18124	60S ribosomal protein L7	RPL7	0	114410	519440	215650	285370	118850	167250
P13639	Elongation factor 2	EEF2	30032	91614	93319	621320	1524800	239110	166214
O14818;Q8TAA3	Proteasome subunit alpha type-7;Proteasome subunit alpha type-7-like	PSMA7;PSMA8	0	0	170350	394890	1424700	159360	164855
Q15819;Q13404	Ubiquitin-conjugating enzyme E2 variant 2;Ubiquitin-conjugating enzyme E2 variant 1	UBE2V2;UBE2V1	0	0	457660	329600	760120	0	164800
P30626	Sorcin	SRI	0	0	794580	200210	382680	116910	158560
Q9C026	E3 ubiquitin-protein ligase TRIM9	TRIM9	64192	153170	240860	22873	379770	163510	158340
Q9UGM3	Deleted in malignant brain tumors 1 protein	DMBT1	51881	1018900	42754	941780	18272	253220	152550
P07108	Acyl-CoA-binding protein	DBI	910850	0	0	0	1339100	302960	151480
Q96FW1	Ubiquitin thioesterase OTUB1	OTUB1	0	0	301260	312190	299810	0	149905
P27797	Calreticulin	CALR	0	158490	86238	182340	603350	140350	149420
Q96QA5	Gasdermin-A	GSDMA	73077	96770	177250	289780	119390	300250	148320
P23284	Peptidyl-prolyl cis-trans isomerase B	PPIB	0	69048	0	226450	778150	447850	147749
O60664	Perilipin-3	PLIN3	0	52896	122890	323160	306710	169540	146215
P08174	Complement decay-accelerating factor	CD55	0	0	3759100	287120	1093500	0	143560
P00748	Coagulation factor XII;Coagulation factor XIIa heavy chain;Beta-factor XIIa part 1;Coagulation factor XIIa light chain	F12	40774	92733	265710	29285	1198600	185900	139316
Q99536	Synaptic vesicle membrane protein VAT-1 homolog	VAT1	0	77077	118980	794590	1361700	157750	138365
P20160	Azurocidin	AZU1	56724	187160	0	282440	160870	115070	137970
Q14764	Major vault protein	MVP	22128	159040	26997	430220	293490	115980	137510
P35579	Myosin-9	MYH9	12362	168050	0	511630	630440	103210	135630
P21796	Voltage-dependent anion-selective channel protein 1	VDAC1	0	80332	0	187050	321420	286230	133691
P18669	Phosphoglycerate mutase 1	PGAM1	0	82204	268310	93486	999200	170120	131803
P01889	HLA class I histocompatibility antigen, B-7 alpha chain	HLA-B	0	83042	0	487570	4425800	179810	131426
P15586	N-acetylglucosamine-6-sulfatase	GNS	73942	159920	102510	177760	81438	216530	131215
P06310	Ig kappa chain V-II region RPMI 6410		0	0	257330	0	4908200	634340	128665
P55072	Transitional endoplasmic reticulum ATPase	VCP	0	128620	11845	377340	711340	128230	128425
Q4LE39	AT-rich interactive domain-containing protein 4B	ARID4B	51776	140890	31899	113070	8044700	247740	126980
P21980	Protein-glutamine gamma-glutamyltransferase 2	TGM2	33799	0	33248	813190	900070	218020	125910
Q96C19	EF-hand domain-containing protein D2	EFHD2	0	73431	251300	178300	345710	0	125866
P31948	Stress-induced-phosphoprotein 1	STIP1	0	25840	193580	434540	368690	58050	125815
P06865	Beta-hexosaminidase subunit alpha	HEXA	0	0	141270	375880	314690	105310	123290
P60660	Myosin light polypeptide 6	MYL6	0	113830	0	3657600	3452000	132240	123035
P06576	ATP synthase subunit beta, mitochondrial	ATP5B	0	212910	0	1147000	374020	27301	120106
P62269	40S ribosomal protein S18	RPS18	0	91403	0	851390	611980	147310	119356
Q15365	Poly(rC)-binding protein 1	PCBP1	0	40347	195850	1074700	208430	39175	118098
P17655	Calpain-2 catalytic subunit	CAPN2	18376	0	183490	191460	524130	50828	117159
P07358	Complement component C8 beta chain	C8B	28379	106210	126130	0	1309400	223380	116170
P15559	NAD(P)H dehydrogenase [quinone] 1	NQO1	0	0	283500	229640	2923000	0	114820
P09972	Fructose-bisphosphate aldolase C	ALDOC	0	0	367750	226220	292920	0	113110
P62873	Guanine nucleotide-binding protein G(I)/G(S)/G(T) subunit beta-1	GNB1	0	73215	82947	249330	649730	141340	112144
Q969X1	Protein lifeguard 3	TMBIM1	0	0	434420	221990	1667500	0	110995
O43707	Alpha-actinin-4	ACTN4	18385	104580	0	563120	580150	116720	110650
Q9H1E1	Ribonuclease 7	RNASE7	0	0	217110	557570	0	258530	108555
Q12929	Epidermal growth factor receptor kinase substrate 8	EPS8	0	0	777860	192630	7095000	22765	107698
Q9H4A4	Aminopeptidase B	RNPEP	0	0	243710	186660	314750	28362	107511
P62851	40S ribosomal protein S25	RPS25	0	213920	0	617790	261760	0	106960
Q14624	Inter-alpha-trypsin inhibitor heavy chain H4;70 kDa inter-alpha-trypsin inhibitor heavy chain H4;35 kDa inter-alpha-trypsin inhibitor heavy chain H4	ITIH4	116970	134660	19646	23053	1654400	96350	106660
P62826	GTP-binding nuclear protein Ran	RAN	0	0	973930	212880	3136300	0	106440
P02747	Complement C1q subcomponent subunit C	C1QC	119420	90259	0	74918	1846600	735140	104840
O15145	Actin-related protein 2/3 complex subunit 3	ARPC3	0	0	0	517870	478320	204980	102490
Q9H3R2	Mucin-13	MUC13	0	0	112200	92741	7554600	145650	102470
P10809	60 kDa heat shock protein, mitochondrial	HSPD1	0	56730	140150	284680	367450	64319	102234
P27169	Serum paraoxonase/arylesterase 1	PON1	93572	190790	80004	57048	2346900	108330	100951
P62241	40S ribosomal protein S8	RPS8	0	72144	0	462880	1351000	128390	100267
Q6UWP8	Suprabasin	SBSN	102250	60344	89317	108010	179640	97719	99984.5
Q6EEV6;P61956;P55854	Small ubiquitin-related modifier 4;Small ubiquitin-related modifier 2;Small ubiquitin-related modifier 3	SUMO4;SUMO2;SUMO3	0	0	571960	348330	0	198640	99320
Q8NBJ4	Golgi membrane protein 1	GOLM1	193840	27390	62825	134230	5297900	0	98527.5
Q15084	Protein disulfide-isomerase A6	PDIA6	0	99632	0	432690	432580	96365	97998.5
P02746	Complement C1q subcomponent subunit B	C1QB	0	64104	0	130090	1989800	843000	97097
P48637	Glutathione synthetase	GSS	13006	0	222210	140170	358440	53026	96598
P04920	Anion exchange protein 2	SLC4A2	105220	251270	87190	51932	1111900	39095	96205
Q14847	LIM and SH3 domain protein 1	LASP1	0	84337	107010	179050	243770	64926	95673.5
P46781	40S ribosomal protein S9	RPS9	0	0	0	467860	512920	188990	94495
Q03591	Complement factor H-related protein 1	CFHR1	0	69099	102400	86239	5594800	571270	94319.5
P00403	Cytochrome c oxidase subunit 2	MT-CO2	0	0	0	1229600	807130	188110	94055
P07360	Complement component C8 gamma chain	C8G	0	187180	0	0	4431700	1944100	93590
P60900	Proteasome subunit alpha type-6	PSMA6	0	0	184960	375440	354370	0	92480
P50995	Annexin A11	ANXA11	0	120380	80590	1054200	0	100480	90535
P20073	Annexin A7	ANXA7	0	83037	0	360460	609810	96529	89783
Q15181	Inorganic pyrophosphatase	PPA1	53941	69410	336770	109580	325830	0	89495
Q99102	Mucin-4;Mucin-4 alpha chain;Mucin-4 beta chain	MUC4	0	0	2430500	149140	695110	29685	89412.5
P08133	Annexin A6	ANXA6	0	32865	18186	896510	254350	143680	88272.5
Q6ZVX7	F-box only protein 50	NCCRP1	111630	0	133470	63911	0	499480	87770.5
P10643	Complement component C7	C7	0	43183	132010	0	1334800	253560	87596.5
A0A0C4DH36	Probable non-functional immunoglobulin heavy variable 3-38	IGHV3-38	0	174990	0	0	1839700	475730	87495
Q13835	Plakophilin-1	PKP1	98898	43123	107600	65615	188450	75672	87285
P13667	Protein disulfide-isomerase A4	PDIA4	0	123200	0	196590	5426000	50812	87006
P00491	Purine nucleoside phosphorylase	PNP	0	44416	223190	74936	1011700	94631	84783.5
P09467	Fructose-1,6-bisphosphatase 1	FBP1	49010	81809	85807	39997	4638100	583870	83808
P01742	Ig heavy chain V-I region EU		0	166330	0	0	2377400	623370	83165
P14314	Glucosidase 2 subunit beta	PRKCSH	0	0	0	284950	912140	163590	81795
P20618	Proteasome subunit beta type-1	PSMB1	0	58098	0	671030	382250	103670	80884
Q8IV08	Phospholipase D3	PLD3	0	0	0	157830	1488000	184670	78915
Q8WUM4	Programmed cell death 6-interacting protein	PDCD6IP	30016	46338	109740	311210	559360	44372	78039
P61978	Heterogeneous nuclear ribonucleoprotein K	HNRNPK	0	78359	0	415500	100320	74035	76197
O14773	Tripeptidyl-peptidase 1	TPP1	21029	51102	0	552850	654190	100670	75886
Q30154	HLA class II histocompatibility antigen, DR beta 5 chain	HLA-DRB5	0	511370	0	150760	0	1488800	75380
Q96CX2	BTB/POZ domain-containing protein KCTD12	KCTD12	0	92219	51521	389520	0	251920	71870
P30085	UMP-CMP kinase	CMPK1	0	0	492460	143090	357720	0	71545
B9A064;P0CG04	Immunoglobulin lambda-like polypeptide 5;Ig lambda-1 chain C regions	IGLL5;IGLC1	141940	0	0	0	13313000	1019800	70970
Q00610	Clathrin heavy chain 1	CLTC	0	63974	0	355930	137080	75217	69595.5
P11413	Glucose-6-phosphate 1-dehydrogenase	G6PD	0	65145	65584	189270	877450	72917	69250.5
Q16555	Dihydropyrimidinase-related protein 2	DPYSL2	0	70268	40274	376570	155810	67957	69112.5
P00390	Glutathione reductase, mitochondrial	GSR	0	35749	119130	102250	384360	0	68999.5
Q07812	Apoptosis regulator BAX	BAX	0	0	145880	137060	212720	0	68530
P14384	Carboxypeptidase M	CPM	0	0	67892	154910	2850000	67331	67611.5
Q96PD5	N-acetylmuramoyl-L-alanine amidase	PGLYRP2	284780	0	0	0	134750	317860	67375
P05362	Intercellular adhesion molecule 1	ICAM1	0	29591	192160	0	736850	104980	67285.5
P55774	C-C motif chemokine 18;CCL18(1-68);CCL18(3-69);CCL18(4-69)	CCL18	0	0	133450	0	2010600	269200	66725
Q9UJ70	N-acetyl-D-glucosamine kinase	NAGK	0	0	25834	265980	551480	107190	66512
Q16851	UTP--glucose-1-phosphate uridylyltransferase	UGP2	0	0	170850	131920	369720	0	65960
Q01518	Adenylyl cyclase-associated protein 1	CAP1	0	0	50244	372310	398720	81346	65795
Q86UX7	Fermitin family homolog 3	FERMT3	0	53216	0	211530	443550	78155	65685.5
P28062	Proteasome subunit beta type-8	PSMB8	0	58786	52180	138980	263230	65865	62325.5
Q01105;P0DME0	Protein SET;Protein SETSIP	SET;SETSIP	0	123260	0	301510	0	227370	61630
P06681	Complement C2;Complement C2b fragment;Complement C2a fragment	C2	0	25578	589430	36709	2951400	85658	61183.5
P00568	Adenylate kinase isoenzyme 1	AK1	0	122120	0	337400	984580	0	61060
P18206	Vinculin	VCL	8642.1	50160	14383	180340	94606	70463	60311.5
Q06210	Glutamine--fructose-6-phosphate aminotransferase [isomerizing] 1	GFPT1	0	0	118700	350960	220110	0	59350
P25774	Cathepsin S	CTSS	0	0	83727	81112	964690	35126	58119
P60953	Cell division control protein 42 homolog	CDC42	0	0	0	118160	535600	114100	57050
P13797	Plastin-3	PLS3	0	0	89028	78533	123900	31610	55071.5
Q5T749	Keratinocyte proline-rich protein	KPRP	105020	62443	84067	47609	0	0	55026
P21281	V-type proton ATPase subunit B, brain isoform	ATP6V1B2	0	68233	0	276730	341800	41258	54745.5
Q6UX06	Olfactomedin-4	OLFM4	0	0	35461	72382	131130	20935000	53921.5
Q9H223	EH domain-containing protein 4	EHD4	0	0	34167	202420	89392	73526	53846.5
P53634	Dipeptidyl peptidase 1;Dipeptidyl peptidase 1 exclusion domain chain;Dipeptidyl peptidase 1 heavy chain;Dipeptidyl peptidase 1 light chain	CTSC	0	0	107060	128960	279300	0	53530
P04114	Apolipoprotein B-100;Apolipoprotein B-48	APOB	99570	111990	0	0	321580	5426.1	52498
Q9UL25	Ras-related protein Rab-21	RAB21	0	31717	73135	92350	132720	0	52426
P22626	Heterogeneous nuclear ribonucleoproteins A2/B1	HNRNPA2B1	0	102850	0	808540	236900	0	51425
P61158	Actin-related protein 3	ACTR3	0	102230	0	438790	523180	0	51115
P13688	Carcinoembryonic antigen-related cell adhesion molecule 1	CEACAM1	0	0	91097	55852	208730	45012	50432
P07357	Complement component C8 alpha chain	C8A	0	40508	60153	0	1712700	149170	50330.5
Q8IZP2;P50502;Q8NFI4	Putative protein FAM10A4;Hsc70-interacting protein;Putative protein FAM10A5	ST13P4;ST13;ST13P5	0	0	100040	704700	1889600	0	50020
P07686	Beta-hexosaminidase subunit beta;Beta-hexosaminidase subunit beta chain B;Beta-hexosaminidase subunit beta chain A	HEXB	0	52023	44346	596440	1931700	0	48184.5
P40199	Carcinoembryonic antigen-related cell adhesion molecule 6	CEACAM6	0	0	24870000	95939	37333000	0	47969.5
Q9HDC9	Adipocyte plasma membrane-associated protein	APMAP	0	49199	0	254840	321180	46036	47617.5
P33241	Lymphocyte-specific protein 1	LSP1	0	121100	0	166140	0	94592	47296
Q7Z404	Transmembrane channel-like protein 4	TMC4	0	0	326020	91891	671940	0	45945.5
P01031	Complement C5;Complement C5 beta chain;Complement C5 alpha chain;C5a anaphylatoxin;Complement C5 alpha chain	C5	8315.6	74314	16551	5899.9	1803800	179810	45432.5
Q9NUQ9	Protein FAM49B	FAM49B	0	0	49918	57710	505310	39197	44557.5
P05091	Aldehyde dehydrogenase, mitochondrial	ALDH2	0	88222	0	169680	0	133260	44111
P31153	S-adenosylmethionine synthase isoform type-2	MAT2A	0	0	92904	87821	230670	0	43910.5
P38646	Stress-70 protein, mitochondrial	HSPA9	0	61139	0	210610	64176	26554	43846.5
Q8IW75	Serpin A12	SERPINA12	38914	38979	47627	94844	0	47507	43243
P46940	Ras GTPase-activating-like protein IQGAP1	IQGAP1	0	34047	0	340590	354990	52335	43191
Q96G03	Phosphoglucomutase-2	PGM2	0	0	41192	47167	151090	44412	42802
P05107	Integrin beta-2	ITGB2	0	23471	0	321270	837790	60196	41833.5
O75083	WD repeat-containing protein 1	WDR1	0	34085	0	93157	469360	49576	41830.5
P20702;Q13349	Integrin alpha-X;Integrin alpha-D	ITGAX;ITGAD	0	0	0	82963	531600	1899600	41481.5
P40926	Malate dehydrogenase, mitochondrial	MDH2	0	145030	38258	309590	0	44384	41321
Q8WVV4	Protein POF1B	POF1B	31573	0	0	74396	50075	85347	40824
P22735	Protein-glutamine gamma-glutamyltransferase K	TGM1	76502	0	42321	38833	53635	27123	40577
Q14697	Neutral alpha-glucosidase AB	GANAB	0	46521	0	90151	402810	33053	39787
Q13162	Peroxiredoxin-4	PRDX4	0	0	0	218140	403470	78746	39373
P12814	Alpha-actinin-1	ACTN1	0	40876	0	54886	146660	37587	39231.5
P26641	Elongation factor 1-gamma	EEF1G	0	30188	48184	771580	84819	30085	39186
P23141	Liver carboxylesterase 1	CES1	0	15440	0	62269	121080	79412	38854.5
P23246	Splicing factor, proline- and glutamine-rich	SFPQ	0	28826	0	63241	130880	46794	37810
P30153	Serine/threonine-protein phosphatase 2A 65 kDa regulatory subunit A alpha isoform	PPP2R1A	0	0	81253	75429	136690	0	37714.5
P17900	Ganglioside GM2 activator;Ganglioside GM2 activator isoform short	GM2A	74798	0	103950	279070	0	0	37399
Q9UHR4	Brain-specific angiogenesis inhibitor 1-associated protein 2-like protein 1	BAIAP2L1	0	0	146650	74658	1192200	0	37329
Q9HAT2	Sialate O-acetylesterase	SIAE	12027	0	32493	172540	147160	39388	35940.5
P16401	Histone H1.5	HIST1H1B	0	124040	0	216850	0	70040	35020
Q13630	GDP-L-fucose synthase	TSTA3	0	0	1936200	67636	337090	0	33818
Q12805	EGF-containing fibulin-like extracellular matrix protein 1	EFEMP1	0	0	67271	0	814930	240120	33635.5
P16070	CD44 antigen	CD44	0	0	36318	233010	359430	29518	32918
P21333	Filamin-A	FLNA	0	44650	0	204490	21051	70889	32850.5
Q6IBS0	Twinfilin-2	TWF2	0	0	0	116180	483330	63560	31780
Q96QK1	Vacuolar protein sorting-associated protein 35	VPS35	0	31450	0	159550	148220	31820	31635
O00764	Pyridoxal kinase	PDXK	0	0	0	62576	507270	131980	31288
O00757	Fructose-1,6-bisphosphatase isozyme 2	FBP2	0	0	77038	62034	503990	0	31017
Q9UI42	Carboxypeptidase A4	CPA4	0	0	0	85515	61862	64053	30931
Q14974	Importin subunit beta-1	KPNB1	0	0	36544	47669	190620	23200	29872
O60701	UDP-glucose 6-dehydrogenase	UGDH	0	0	119240	59708	652400	0	29854
Q13867	Bleomycin hydrolase	BLMH	0	0	59004	115490	0	462370	29502
Q92485	Acid sphingomyelinase-like phosphodiesterase 3b	SMPDL3B	0	0	272980	57182	1500500	0	28591
P08185	Corticosteroid-binding globulin	SERPINA6	0	57126	105310	0	775800	0	28563
P28676	Grancalcin	GCA	0	192190	0	56052	147430	0	28026
P05156	Complement factor I;Complement factor I heavy chain;Complement factor I light chain	CFI	0	0	307240	0	4909200	54761	27380.5
Q96C23	Aldose 1-epimerase	GALM	0	0	69241	50683	764470	0	25341.5
Q6ZV73	FYVE, RhoGEF and PH domain-containing protein 6	FGD6	27906	0	22210	42387	0	30919	25058
P13671	Complement component C6	C6	0	49788	0	0	342120	79174	24894
P03952	Plasma kallikrein;Plasma kallikrein heavy chain;Plasma kallikrein light chain	KLKB1	26708	22917	32743	0	385700	0	24812.5
P28065	Proteasome subunit beta type-9	PSMB9	0	49305	0	95500	0	58481	24652.5
O43399	Tumor protein D54	TPD52L2	0	0	0	546610	645720	47664	23832
P09104	Gamma-enolase	ENO2	0	0	436340	0	140830	46360	23180
P51659	Peroxisomal multifunctional enzyme type 2;(3R)-hydroxyacyl-CoA dehydrogenase;Enoyl-CoA hydratase 2	HSD17B4	0	28456	16963	343010	81045	13775	22709.5
P29622	Kallistatin	SERPINA4	0	0	72081	0	1175000	44698	22349
Q00325	Phosphate carrier protein, mitochondrial	SLC25A3	0	44356	0	116640	188210	0	22178
Q9UJU6	Drebrin-like protein	DBNL	0	43326	0	172220	0	62857	21663
P50990	T-complex protein 1 subunit theta	CCT8	0	0	0	170970	102100	41761	20880.5
P61916	Epididymal secretory protein E1	NPC2	0	41300	0	237820	2114500	0	20650
Q8NBS9	Thioredoxin domain-containing protein 5	TXNDC5	0	40528	0	125510	0	66915	20264
O00182;Q6DKI2;Q3B8N2	Galectin-9;Galectin-9C;Galectin-9B	LGALS9;LGALS9C;LGALS9B	0	0	0	267610	537600	39888	19944
P11215	Integrin alpha-M	ITGAM	0	20437	0	156760	177440	19281	19859
P61619;Q9H9S3	Protein transport protein Sec61 subunit alpha isoform 1;Protein transport protein Sec61 subunit alpha isoform 2	SEC61A1;SEC61A2	0	0	0	137420	98965	38322	19161
P08236	Beta-glucuronidase	GUSB	0	0	0	82343	120120	37561	18780.5
Q12931	Heat shock protein 75 kDa, mitochondrial	TRAP1	0	0	0	113220	109400	35139	17569.5
Q8TDY2	RB1-inducible coiled-coil protein 1	RB1CC1	17029	55238	17912	11047	253640	0	17470.5
P38606	V-type proton ATPase catalytic subunit A	ATP6V1A	0	31347	0	875310	1184200	0	15673.5
P78371	T-complex protein 1 subunit beta	CCT2	0	30879	0	149590	206090	0	15439.5
P42357	Histidine ammonia-lyase	HAL	0	0	0	29745	179810	195970	14872.5
Q9NQC3	Reticulon-4	RTN4	0	29367	0	85285	127350	0	14683.5
P52790	Hexokinase-3	HK3	0	14135	0	72746	585220	13105	13620
Q86VB7	Scavenger receptor cysteine-rich type 1 protein M130;Soluble CD163	CD163	0	0	18547	166310	93731	7390.6	12968.8
P17987	T-complex protein 1 subunit alpha	TCP1	0	24520	0	245690	141820	0	12260
Q86SF2	N-acetylgalactosaminyltransferase 7	GALNT7	24174	0	101030	0	56829	0	12087
Q16610	Extracellular matrix protein 1	ECM1	23001	0	31213	0	91714	0	11500.5
Q9Y3Z3	Deoxynucleoside triphosphate triphosphohydrolase SAMHD1	SAMHD1	0	20985	0	149770	0	64949	10492.5
O75955	Flotillin-1	FLOT1	0	0	0	33239	235240	20300	10150
Q86X29	Lipolysis-stimulated lipoprotein receptor	LSR	0	0	184150	19259	833990	0	9629.5
Q8TE68	Epidermal growth factor receptor kinase substrate 8-like protein 1	EPS8L1	0	0	41394	18918	706490	0	9459
Q9UQB8	Brain-specific angiogenesis inhibitor 1-associated protein 2	BAIAP2	0	0	210490	17019	679910	0	8509.5
Q15149	Plectin	PLEC	0	9243.7	0	57708	7550.6	10749	8397.15
Q7Z406	Myosin-14	MYH14	0	14109	0	45002	54896	0	7054.5
Q9Y4E1;Q641Q2	WASH complex subunit FAM21C;WASH complex subunit FAM21A	FAM21C;FAM21A	0	14007	0	0	183240	22499	7003.5
P0C0L5	Complement C4-B;Complement C4 beta chain;Complement C4-B alpha chain;C4a anaphylatoxin;C4b-B;C4d-B;Complement C4 gamma chain	C4B	0	13943	0	0	203590	60046	6971.5
Q99832	T-complex protein 1 subunit eta	CCT7	0	0	0	145000	151770	12186	6093
Q8NDH2	Coiled-coil domain-containing protein 168	CCDC168	3122.8	5547.6	3711.6	16625	1198000	5693.2	5620.4
A8K2U0	Alpha-2-macroglobulin-like protein 1	A2ML1	9399.7	0	0	24784	0	33092	4699.85
P49327	Fatty acid synthase;[Acyl-carrier-protein] S-acetyltransferase;[Acyl-carrier-protein] S-malonyltransferase;3-oxoacyl-[acyl-carrier-protein] synthase;3-oxoacyl-[acyl-carrier-protein] reductase;3-hydroxyacyl-[acyl-carrier-protein] dehydratase;Enoyl-[acyl-carrier-protein] reductase;Oleoyl-[acyl-carrier-protein] hydrolase	FASN	0	0	6943.2	165130	19006	0	3471.6
Q09666	Neuroblast differentiation-associated protein AHNAK	AHNAK	0	1187.5	0	11881	10146	1468.4	1327.95
A0A0C4DH67;A0A0C4DH69;A0A075B6S5	Immunoglobulin kappa variable 1-8	IGKV1-8;IGKV1-9;IGKV1-27	0	0	0	0	21930000	3851800	0
A0A075B7B8	Immunoglobulin heavy variable 3/OR16-12 (non-functional)	IGHV3OR16-12	0	0	0	0	27353000	0	0
Q96QR1	Secretoglobin family 3A member 1	SCGB3A1	0	0	0	0	0	0	0
P62857	40S ribosomal protein S28	RPS28	0	0	0	988630	0	0	0
Q96PL1	Secretoglobin family 3A member 2	SCGB3A2	0	0	0	0	0	0	0
Q13938	Calcyphosin	CAPS	0	0	403750	1000100	0	0	0
P52565	Rho GDP-dissociation inhibitor 1	ARHGDIA	0	0	570780	0	6415100	0	0
P01594;P01593	Ig kappa chain V-I region AU;Ig kappa chain V-I region AG		0	0	0	0	24719000	0	0
P34810	Macrosialin	CD68	0	0	0	720980	0	0	0
Q96S97	Myeloid-associated differentiation marker	MYADM	0	0	0	382710	0	266630	0
P01709	Ig lambda chain V-II region MGC		0	0	0	0	26878000	1555500	0
P07910	Heterogeneous nuclear ribonucleoproteins C1/C2	HNRNPC	0	0	0	284630	0	0	0
Q71UI9;P0C0S5	Histone H2A.V;Histone H2A.Z	H2AFV;H2AFZ	0	253090	0	0	0	0	0
P62263	40S ribosomal protein S14	RPS14	0	0	0	852450	0	103200	0
P02786	Transferrin receptor protein 1;Transferrin receptor protein 1, serum form	TFRC	0	27491	0	152270	0	0	0
P60866	40S ribosomal protein S20	RPS20	0	0	0	0	0	0	0
Q9H4G4	Golgi-associated plant pathogenesis-related protein 1	GLIPR2	0	0	0	0	392100	0	0
P09496	Clathrin light chain A	CLTA	0	0	0	743890	331970	0	0
P04439	HLA class I histocompatibility antigen, A-3 alpha chain	HLA-A	0	0	0	1211700	1386700	0	0
P35754	Glutaredoxin-1	GLRX	0	0	0	0	1843700	287280	0
P01766	Ig heavy chain V-III region BRO		0	0	0	0	4299300	738770	0
Q9H299	SH3 domain-binding glutamic acid-rich-like protein 3	SH3BGRL3	0	0	434660	0	0	635700	0
P36543	V-type proton ATPase subunit E 1	ATP6V1E1	0	0	0	237270	351560	0	0
P40429;Q6NVV1	60S ribosomal protein L13a;Putative 60S ribosomal protein L13a protein RPL13AP3	RPL13A;RPL13AP3	0	0	0	0	0	0	0
P61803	Dolichyl-diphosphooligosaccharide--protein glycosyltransferase subunit DAD1	DAD1	0	0	0	0	885220	0	0
P04259	Keratin, type II cytoskeletal 6B	KRT6B	607300	0	0	0	0	798120	0
P01721	Ig lambda chain V-VI region AR		0	0	0	0	5812500	0	0
P26373	60S ribosomal protein L13	RPL13	0	0	0	0	0	0	0
P39019	40S ribosomal protein S19	RPS19	0	0	0	310550	0	0	0
P29373	Cellular retinoic acid-binding protein 2	CRABP2	0	0	95523	0	0	0	0
P13987	CD59 glycoprotein	CD59	0	0	559170	0	1535000	0	0
O75915	PRA1 family protein 3	ARL6IP5	0	144070	0	583400	0	0	0
O75368	SH3 domain-binding glutamic acid-rich-like protein	SH3BGRL	0	0	195030	0	0	0	0
P29692	Elongation factor 1-delta	EEF1D	0	71232	0	162190	0	0	0
Q9NVJ2	ADP-ribosylation factor-like protein 8B	ARL8B	0	0	0	168270	212300	0	0
P62318	Small nuclear ribonucleoprotein Sm D3	SNRPD3	0	0	0	438700	0	208410	0
P50914	60S ribosomal protein L14	RPL14	0	0	0	0	0	0	0
P62753	40S ribosomal protein S6	RPS6	0	0	0	171180	0	0	0
Q16563	Synaptophysin-like protein 1	SYPL1	0	0	0	325630	0	0	0
P84098	60S ribosomal protein L19	RPL19	0	0	0	0	0	0	0
Q02878	60S ribosomal protein L6	RPL6	0	0	0	123060	102040	0	0
O60234;P60983	Glia maturation factor gamma;Glia maturation factor beta	GMFG;GMFB	0	0	0	0	0	0	0
P49913	Cathelicidin antimicrobial peptide;Antibacterial protein FALL-39;Antibacterial protein LL-37	CAMP	0	931840	0	144770	0	0	0
P35237	Serpin B6	SERPINB6	0	0	223800	0	210320	0	0
P09210;P08263;Q16772;Q7RTV2	Glutathione S-transferase A2;Glutathione S-transferase A1;Glutathione S-transferase A1, N-terminally processed;Glutathione S-transferase A3;Glutathione S-transferase A5	GSTA2;GSTA1;GSTA3;GSTA5	0	0	0	0	1541800	0	0
P62249	40S ribosomal protein S16	RPS16	0	0	0	0	0	0	0
Q07020	60S ribosomal protein L18	RPL18	0	0	0	0	0	0	0
P84090	Enhancer of rudimentary homolog	ERH	0	0	0	0	0	0	0
A0A0A0MT36;A0A0C4DH26	Immunoglobulin kappa variable 6D-21	IGKV6D-21;IGKV6D-41	0	0	0	0	2008200	665740	0
A0A075B6I0	Immunoglobulin lambda variable 8-61	IGLV8-61	0	0	0	0	0	0	0
P24158	Myeloblastin	PRTN3	0	682150	0	67694	0	0	0
P62847	40S ribosomal protein S24	RPS24	0	0	0	0	0	0	0
Q9BW30	Tubulin polymerization-promoting protein family member 3	TPPP3	0	0	0	0	0	0	0
P62424	60S ribosomal protein L7a	RPL7A	0	72462	0	436720	0	0	0
O60493	Sorting nexin-3	SNX3	0	0	0	252350	0	30448	0
P62913	60S ribosomal protein L11	RPL11	0	0	0	0	0	0	0
P30049	ATP synthase subunit delta, mitochondrial	ATP5D	0	0	0	0	0	0	0
P05387	60S acidic ribosomal protein P2	RPLP2	0	0	0	334830	1865800	0	0
P20231;Q15661	Tryptase beta-2;Tryptase alpha/beta-1	TPSB2;TPSAB1	0	230650	0	0	0	271000	0
P27824	Calnexin	CANX	0	45451	0	406880	0	0	0
Q9H3N1	Thioredoxin-related transmembrane protein 1	TMX1	0	0	0	99535	0	0	0
P30048	Thioredoxin-dependent peroxide reductase, mitochondrial	PRDX3	0	0	0	0	0	0	0
Q9Y6R7	IgGFc-binding protein	FCGBP	0	55264	0	0	0	400190	0
P46776	60S ribosomal protein L27a	RPL27A	0	0	0	0	0	0	0
P09668	Pro-cathepsin H;Cathepsin H mini chain;Cathepsin H;Cathepsin H heavy chain;Cathepsin H light chain	CTSH	0	0	0	275480	0	162430	0
Q14108	Lysosome membrane protein 2	SCARB2	0	0	0	266400	343190	0	0
P00387	NADH-cytochrome b5 reductase 3;NADH-cytochrome b5 reductase 3 membrane-bound form;NADH-cytochrome b5 reductase 3 soluble form	CYB5R3	0	0	0	130240	206560	0	0
P10321	HLA class I histocompatibility antigen, Cw-7 alpha chain	HLA-C	0	0	0	187570	250950	0	0
P49721	Proteasome subunit beta type-2	PSMB2	0	0	0	259820	468910	0	0
Q9ULZ3	Apoptosis-associated speck-like protein containing a CARD	PYCARD	0	0	164870	0	0	89381	0
P61026	Ras-related protein Rab-10	RAB10	0	0	0	146810	0	0	0
Q9ULV4	Coronin-1C	CORO1C	0	0	0	42284	0	49052	0
P04233	HLA class II histocompatibility antigen gamma chain	CD74	0	0	0	170720	0	219590	0
P04179	Superoxide dismutase [Mn], mitochondrial	SOD2	0	0	0	202880	664870	0	0
P13473	Lysosome-associated membrane glycoprotein 2	LAMP2	0	0	0	581280	900190	0	0
P01601	Ig kappa chain V-I region HK101		0	0	0	0	0	0	0
P01920	HLA class II histocompatibility antigen, DQ beta 1 chain	HLA-DQB1	0	218170	0	331550	0	0	0
O15143	Actin-related protein 2/3 complex subunit 1B	ARPC1B	0	0	0	75592	168650	0	0
P55084	Trifunctional enzyme subunit beta, mitochondrial;3-ketoacyl-CoA thiolase	HADHB	0	0	0	319420	0	0	0
P20645	Cation-dependent mannose-6-phosphate receptor	M6PR	0	0	0	176060	141370	0	0
P05388;Q8NHW5	60S acidic ribosomal protein P0;60S acidic ribosomal protein P0-like	RPLP0;RPLP0P6	0	0	0	113800	0	51123	0
Q9Y490	Talin-1	TLN1	0	9689.7	0	135330	0	0	0
P28482	Mitogen-activated protein kinase 1	MAPK1	0	0	0	0	0	0	0
P31930	Cytochrome b-c1 complex subunit 1, mitochondrial	UQCRC1	0	0	0	104110	0	0	0
P50552	Vasodilator-stimulated phosphoprotein	VASP	0	0	0	227100	0	0	0
P67809;Q9Y2T7;P16989	Nuclease-sensitive element-binding protein 1;Y-box-binding protein 2;Y-box-binding protein 3	YBX1;YBX2;YBX3	0	0	0	84456	0	0	0
Q9HB40	Retinoid-inducible serine carboxypeptidase	SCPEP1	0	0	0	0	1029100	68110	0
P23381	Tryptophan--tRNA ligase, cytoplasmic;T1-TrpRS;T2-TrpRS	WARS	0	0	0	0	0	0	0
P47755	F-actin-capping protein subunit alpha-2	CAPZA2	0	0	108360	203770	0	0	0
Q15366	Poly(rC)-binding protein 2	PCBP2	0	0	93576	76870	0	0	0
Q14103	Heterogeneous nuclear ribonucleoprotein D0	HNRNPD	0	63878	0	156100	0	0	0
O75131;Q96FN4;Q8IYJ1;Q96A23;O95741;Q86YQ8;Q9HCH3;Q9UBL6	Copine-3;Copine-2;Copine-9;Copine-4;Copine-6;Copine-8;Copine-5;Copine-7	CPNE3;CPNE2;CPNE9;CPNE4;CPNE6;CPNE8;CPNE5;CPNE7	0	0	0	0	0	0	0
P49368	T-complex protein 1 subunit gamma	CCT3	0	0	0	255600	123700	0	0
P50991	T-complex protein 1 subunit delta	CCT4	0	0	0	179580	0	0	0
P08294	Extracellular superoxide dismutase [Cu-Zn]	SOD3	0	424930	0	0	0	0	0
Q9UHL4	Dipeptidyl peptidase 2	DPP7	0	0	0	0	0	63106	0
Q13488	V-type proton ATPase 116 kDa subunit a isoform 3	TCIRG1	0	0	0	162590	0	0	0
P05413	Fatty acid-binding protein, heart	FABP3	0	191780	0	0	414380	0	0
P36578	60S ribosomal protein L4	RPL4	0	0	0	0	104210	0	0
P00505	Aspartate aminotransferase, mitochondrial	GOT2	0	0	0	64889	0	0	0
P30838	Aldehyde dehydrogenase, dimeric NADP-preferring	ALDH3A1	36258	0	0	0	0	0	0
A0A2R8Y4L2;Q32P51;P09651	Heterogeneous nuclear ribonucleoprotein A1-like 2;Heterogeneous nuclear ribonucleoprotein A1;Heterogeneous nuclear ribonucleoprotein A1, N-terminally processed	HNRNPA1L2;HNRNPA1	0	56619	0	140770	0	0	0
P28161;P46439;Q03013;P09488;P21266	Glutathione S-transferase Mu 2;Glutathione S-transferase Mu 5;Glutathione S-transferase Mu 4;Glutathione S-transferase Mu 1;Glutathione S-transferase Mu 3	GSTM2;GSTM5;GSTM4;GSTM1;GSTM3	0	0	0	0	1154400	0	0
Q9Y230	RuvB-like 2	RUVBL2	0	0	0	0	0	0	0
Q07960	Rho GTPase-activating protein 1	ARHGAP1	0	0	0	47321	0	0	0
Q15517	Corneodesmosin	CDSN	0	0	168650	0	0	170020	0
P35232	Prohibitin	PHB	0	0	0	162870	0	0	0
Q6PIU2	Neutral cholesterol ester hydrolase 1	NCEH1	0	0	0	70427	0	0	0
P29350	Tyrosine-protein phosphatase non-receptor type 6	PTPN6	0	0	0	22872	0	0	0
P62701	40S ribosomal protein S4, X isoform	RPS4X	0	0	0	0	0	0	0
Q6P4A8	Phospholipase B-like 1;Phospholipase B-like 1 chain A;Phospholipase B-like 1 chain B;Phospholipase B-like 1 chain C	PLBD1	0	0	0	0	0	0	0
P40227;Q92526	T-complex protein 1 subunit zeta;T-complex protein 1 subunit zeta-2	CCT6A;CCT6B	0	0	0	0	188510	0	0
Q7Z4W1	L-xylulose reductase	DCXR	0	0	0	0	486090	0	0
P52272	Heterogeneous nuclear ribonucleoprotein M	HNRNPM	0	0	0	77037	0	0	0
P43353	Aldehyde dehydrogenase family 3 member B1	ALDH3B1	0	46793	0	602760	0	0	0
P11678	Eosinophil peroxidase;Eosinophil peroxidase light chain;Eosinophil peroxidase heavy chain	EPX	0	0	0	29759	0	0	0
Q07955	Serine/arginine-rich splicing factor 1	SRSF1	0	0	0	138290	0	0	0
O95436	Sodium-dependent phosphate transport protein 2B	SLC34A2	0	0	0	124260	87367	0	0
P57737	Coronin-7	CORO7	0	0	0	0	49655	0	0
A0A075B6K5	Immunoglobulin lambda variable 3-9	IGLV3-9	0	0	0	0	2511200	0	0
Q9UNF0	Protein kinase C and casein kinase substrate in neurons protein 2	PACSIN2	0	0	34563	43252	0	0	0
O60749	Sorting nexin-2	SNX2	0	0	0	289680	178530	0	0
P05198	Eukaryotic translation initiation factor 2 subunit 1	EIF2S1	0	32770	0	72170	0	0	0
P29966	Myristoylated alanine-rich C-kinase substrate	MARCKS	0	0	0	103290	304110	0	0
P00326	Alcohol dehydrogenase 1C	ADH1C	0	0	0	854180	0	50790	0
P55795;P31943	Heterogeneous nuclear ribonucleoprotein H2;Heterogeneous nuclear ribonucleoprotein H;Heterogeneous nuclear ribonucleoprotein H, N-terminally processed	HNRNPH2;HNRNPH1	0	0	0	0	0	0	0
P25786	Proteasome subunit alpha type-1	PSMA1	0	47223	0	0	133610	0	0
Q9Y6N5	Sulfide:quinone oxidoreductase, mitochondrial	SQRDL	0	24105	0	45276	0	0	0
Q8TD55	Pleckstrin homology domain-containing family O member 2	PLEKHO2	0	0	0	47310	926800	0	0
O60506;O43390	Heterogeneous nuclear ribonucleoprotein Q;Heterogeneous nuclear ribonucleoprotein R	SYNCRIP;HNRNPR	0	19454	0	73405	0	0	0
P23368	NAD-dependent malic enzyme, mitochondrial	ME2	0	0	0	37143	0	0	0
O43490	Prominin-1	PROM1	0	0	0	0	206900	24244	0
Q15582	Transforming growth factor-beta-induced protein ig-h3	TGFBI	0	0	0	0	2491900	1581100	0
O75436	Vacuolar protein sorting-associated protein 26A	VPS26A	0	0	0	0	0	0	0
P05023	Sodium/potassium-transporting ATPase subunit alpha-1	ATP1A1	0	0	0	28802	0	0	0
P08195	4F2 cell-surface antigen heavy chain	SLC3A2	0	0	0	26980	358490	0	0
Q99623	Prohibitin-2	PHB2	0	0	0	112590	79036	0	0
Q93050	V-type proton ATPase 116 kDa subunit a isoform 1	ATP6V0A1	0	0	0	43674	0	0	0
P35606	Coatomer subunit beta	COPB2	0	0	0	36674	0	0	0
Q15942	Zyxin	ZYX	0	0	0	0	0	0	0
P35998	26S protease regulatory subunit 7	PSMC2	0	0	0	54609	0	0	0
P19338	Nucleolin	NCL	0	0	0	0	0	0	0
O75342	Arachidonate 12-lipoxygenase, 12R-type	ALOX12B	0	24534	0	0	0	0	0
P04843	Dolichyl-diphosphooligosaccharide--protein glycosyltransferase subunit 1	RPN1	0	0	0	90742	0	0	0
Q02978	Mitochondrial 2-oxoglutarate/malate carrier protein	SLC25A11	0	0	0	0	0	0	0
P11940;Q13310	Polyadenylate-binding protein 1;Polyadenylate-binding protein 4	PABPC1;PABPC4	0	0	0	67856	0	0	0
P49448;P00367	Glutamate dehydrogenase 2, mitochondrial;Glutamate dehydrogenase 1, mitochondrial	GLUD2;GLUD1	0	0	0	0	0	0	0
P10619	Lysosomal protective protein;Lysosomal protective protein 32 kDa chain;Lysosomal protective protein 20 kDa chain	CTSA	0	0	0	210260	399350	0	0
Q9P2E9	Ribosome-binding protein 1	RRBP1	0	0	0	62434	0	0	0
P54920	Alpha-soluble NSF attachment protein	NAPA	0	0	0	69800	0	0	0
Q14204	Cytoplasmic dynein 1 heavy chain 1	DYNC1H1	0	0	0	13890	0	1494.4	0
P34932	Heat shock 70 kDa protein 4	HSPA4	0	0	0	74301	77987	0	0
Q02318	Sterol 26-hydroxylase, mitochondrial	CYP27A1	0	0	0	0	0	0	0
Q2VIR3;P41091	Putative eukaryotic translation initiation factor 2 subunit 3-like protein;Eukaryotic translation initiation factor 2 subunit 3	EIF2S3L;EIF2S3	0	0	0	30262	0	0	0
P22897	Macrophage mannose receptor 1	MRC1	0	0	0	57327	0	6501400	0
P16615;O14983	Sarcoplasmic/endoplasmic reticulum calcium ATPase 2;Sarcoplasmic/endoplasmic reticulum calcium ATPase 1	ATP2A2;ATP2A1	0	0	0	25740	0	0	0
P15144	Aminopeptidase N	ANPEP	0	0	0	0	0	45164	0
Q92598	Heat shock protein 105 kDa	HSPH1	0	0	0	16875	0	0	0
Q00839	Heterogeneous nuclear ribonucleoprotein U	HNRNPU	0	0	0	0	0	0	0
P24821	Tenascin	TNC	0	0	11589	0	0	0	0
Q13884	Beta-1-syntrophin	SNTB1	0	0	0	0	0	0	0
P27348	14-3-3 protein theta	YWHAQ	0	0	0	0	212370	0	0
P08575	Receptor-type tyrosine-protein phosphatase C	PTPRC	0	0	0	29792	0	13128	0
Q9NZM1	Myoferlin	MYOF	0	6054.6	0	0	0	0	0
P02730	Band 3 anion transport protein	SLC4A1	0	12072	0	0	17663000	0	0
P10253	Lysosomal alpha-glucosidase;76 kDa lysosomal alpha-glucosidase;70 kDa lysosomal alpha-glucosidase	GAA	0	0	0	28596	112430	0	0
P50452	Serpin B8	SERPINB8	0	0	0	55338	0	0	0
P48594	Serpin B4	SERPINB4	0	39812	0	0	0	157520	0
E9PAV3	Nascent polypeptide-associated complex subunit alpha, muscle-specific form	NACA	0	0	0	0	0	0	0
P49588	Alanine--tRNA ligase, cytoplasmic	AARS	0	0	0	72077	0	0	0
Q8WXI7	Mucin-16	MUC16	0	0	22656	0	0	0	0
Q9BR76	Coronin-1B	CORO1B	0	0	0	569410	199670	0	0
P19440;P36268;A6NGU5	Gamma-glutamyltranspeptidase 1;Gamma-glutamyltranspeptidase 1 heavy chain;Gamma-glutamyltranspeptidase 1 light chain;Inactive gamma-glutamyltranspeptidase 2;Putative gamma-glutamyltranspeptidase 3;Putative gamma-glutamyltranspeptidase 3 heavy chain;Putative gamma-glutamyltranspeptidase 3 light chain	GGT1;GGT2;GGT3P	0	0	146390	0	923880	0	0
P22234	Multifunctional protein ADE2;Phosphoribosylaminoimidazole-succinocarboxamide synthase;Phosphoribosylaminoimidazole carboxylase	PAICS	0	0	65312	92924	0	0	0
P0DSN7;A0A075B6S9	Probable non-functional immunoglobulinn kappa variable 1-37	IGKV1D-37	0	0	0	0	3934300	0	0
P0DN26;A0A075B759;F5H284	Peptidyl-prolyl cis-trans isomerase;Peptidyl-prolyl cis-trans isomerase A-like 4D	PPIAL4E;PPIAL4D	0	0	0	0	10807000	0	0
A0A0B4J1U3	Immunoglobulin lambda variable 1-36	IGLV1-36	0	0	0	0	0	0	0
A0A0B4J1V0	Immunoglobulin heavy variable 3-15	IGHV3-15	0	0	0	0	1989900	0	0
A0A0B4J1X8	Immunoglobulin heavy variable 3-43	IGHV3-43	0	0	0	0	0	0	0
A0A0B4J1Y8	Immunoglobulin lambda variable 9-49	IGLV9-49	0	0	0	0	0	0	0
A0A0C4DH24	mmunoglobulin kappa variable 6-21	IGKV6-21	0	0	0	0	2585600	0	0
A0A0C4DH34	Immunoglobulin heavy variable 4-28	IGHV4-28	0	0	0	0	7740000	0	0
A8K7I4	Calcium-activated chloride channel regulator 1	CLCA1	0	0	0	0	0	1706400	0
O00148;Q13838	ATP-dependent RNA helicase DDX39A;Spliceosome RNA helicase DDX39B	DDX39A;DDX39B	0	0	0	642160	0	0	0
O00204	Sulfotransferase family cytosolic 2B member 1	SULT2B1	0	0	0	0	0	44816	0
O00231	26S proteasome non-ATPase regulatory subunit 11	PSMD11	0	0	0	177510	0	0	0
O00754	Lysosomal alpha-mannosidase;Lysosomal alpha-mannosidase A peptide;Lysosomal alpha-mannosidase B peptide;Lysosomal alpha-mannosidase C peptide;Lysosomal alpha-mannosidase D peptide;Lysosomal alpha-mannosidase E peptide	MAN2B1	0	0	0	0	87209	0	0
O14732	Inositol monophosphatase 2	IMPA2	0	0	0	160440	279870	0	0
O14745	Na(+)/H(+) exchange regulatory cofactor NHE-RF1	SLC9A3R1	0	0	65132	0	0	0	0
O43598	2-deoxynucleoside 5-phosphate N-hydrolase 1	DNPH1	0	0	126970	0	0	0	0
O43776	Asparagine--tRNA ligase, cytoplasmic	NARS	0	0	0	164640	0	0	0
O60635	Tetraspanin-1	TSPAN1	0	0	5810400	0	0	0	0
O60911	Cathepsin L2	CTSV	0	0	0	0	0	0	0
O75347	Tubulin-specific chaperone A	TBCA	0	0	489500	216730	0	0	0
O75390	Citrate synthase, mitochondrial	CS	0	0	0	0	0	0	0
O75635	Serpin B7	SERPINB7	0	0	0	72346	0	0	0
O75636	Ficolin-3	FCN3	0	0	0	0	865480	0	0
O75828	Carbonyl reductase [NADPH] 3	CBR3	0	0	0	0	4505100	0	0
O75882	Attractin	ATRN	0	0	21407	0	213080	0	0
O75923	Dysferlin	DYSF	0	0	0	0	0	0	0
O95834	Echinoderm microtubule-associated protein-like 2	EML2	0	0	0	0	0	0	0
P01704	Ig lambda chain V-II region TOG		0	0	0	0	19315000	0	0
P01743	Ig heavy chain V-I region HG3		0	0	0	0	10506000	0	0
P02008	Hemoglobin subunit zeta	HBZ	0	0	0	0	1040400	0	0
P02549	Spectrin alpha chain, erythrocytic 1	SPTA1	0	0	0	0	98292	0	0
P02741	C-reactive protein;C-reactive protein(1-205)	CRP	0	0	0	0	0	189220	0
P04196	Histidine-rich glycoprotein	HRG	0	0	0	0	3675400	0	0
P04424	Argininosuccinate lyase	ASL	0	0	0	0	216630	0	0
P04632	Calpain small subunit 1	CAPNS1	0	0	0	0	396590	0	0
P04844	Dolichyl-diphosphooligosaccharide--protein glycosyltransferase subunit 2	RPN2	0	0	0	130530	0	27949	0
P05546	Heparin cofactor 2	SERPIND1	0	0	0	0	2594000	0	0
P08493	Matrix Gla protein	MGP	0	0	0	0	0	281560	0
P08697	Alpha-2-antiplasmin	SERPINF2	0	0	0	0	1387300	0	0
P09417	Dihydropteridine reductase	QDPR	0	0	0	0	0	0	0
P10153	Non-secretory ribonuclease	RNASE2	0	0	0	0	0	0	0
P10451	Osteopontin	SPP1	0	0	0	0	4415200	0	0
P10644	cAMP-dependent protein kinase type I-alpha regulatory subunit;cAMP-dependent protein kinase type I-alpha regulatory subunit, N-terminally processed	PRKAR1A	0	0	0	56088	0	0	0
P11117	Lysosomal acid phosphatase	ACP2	0	0	0	0	0	0	0
P11166	Solute carrier family 2, facilitated glucose transporter member 1	SLC2A1	0	0	0	0	3801200	0	0
P11277	Spectrin beta chain, erythrocytic	SPTB	0	0	0	0	442530	0	0
P11586	C-1-tetrahydrofolate synthase, cytoplasmic;Methylenetetrahydrofolate dehydrogenase;Methenyltetrahydrofolate cyclohydrolase;Formyltetrahydrofolate synthetase;C-1-tetrahydrofolate synthase, cytoplasmic, N-terminally processed	MTHFD1	0	0	0	0	0	0	0
P11717	Cation-independent mannose-6-phosphate receptor	IGF2R	0	0	0	0	0	0	0
P11766	Alcohol dehydrogenase class-3	ADH5	0	0	754220	0	0	0	0
P12111	Collagen alpha-3(VI) chain	COL6A3	0	0	0	0	0	0	0
P12314;Q92637	High affinity immunoglobulin gamma Fc receptor I;High affinity immunoglobulin gamma Fc receptor IB	FCGR1A;FCGR1B	0	0	0	57337	0	0	0
P12724	Eosinophil cationic protein	RNASE3	0	141620	0	0	0	0	0
P12830	Cadherin-1;E-Cad/CTF1;E-Cad/CTF2;E-Cad/CTF3	CDH1	0	0	0	0	245640	0	0
P13727	Bone marrow proteoglycan;Eosinophil granule major basic protein	PRG2	0	489990	0	0	0	102280	0
P14324	Farnesyl pyrophosphate synthase	FDPS	0	0	48765	0	0	0	0
P14735	Insulin-degrading enzyme	IDE	0	0	0	0	0	77732	0
P15104	Glutamine synthetase	GLUL	0	0	0	0	0	0	0
P15328	Folate receptor alpha	FOLR1	0	0	441810	0	23280000	0	0
P15814	Immunoglobulin lambda-like polypeptide 1	IGLL1	0	0	0	0	0	0	0
P16050	Arachidonate 15-lipoxygenase	ALOX15	0	0	0	0	0	0	0
P16157	Ankyrin-1	ANK1	0	0	0	0	89753	0	0
P16452	Erythrocyte membrane protein band 4.2	EPB42	0	0	0	0	661190	0	0
P16870	Carboxypeptidase E	CPE	0	0	499570	0	0	0	0
P16930	Fumarylacetoacetase	FAH	0	0	0	0	0	0	0
P17858;P08237	ATP-dependent 6-phosphofructokinase, liver type;ATP-dependent 6-phosphofructokinase, muscle type	PFKL;PFKM	0	0	33638	129420	0	0	0
P18031	Tyrosine-protein phosphatase non-receptor type 1	PTPN1	0	0	0	0	0	0	0
P18065	Insulin-like growth factor-binding protein 2	IGFBP2	0	0	0	0	0	0	0
P18428	Lipopolysaccharide-binding protein	LBP	0	0	0	0	494890	0	0
P20061	Transcobalamin-1	TCN1	0	0	0	0	805170	0	0
P20700	Lamin-B1	LMNB1	0	0	0	0	0	0	0
P21589	5-nucleotidase	NT5E	0	0	0	0	238560	0	0
P22695	Cytochrome b-c1 complex subunit 2, mitochondrial	UQCRC2	0	0	0	0	0	0	0
P27482	Calmodulin-like protein 3	CALML3	0	0	0	0	6315900	101570	0
P27487	Dipeptidyl peptidase 4;Dipeptidyl peptidase 4 membrane form;Dipeptidyl peptidase 4 soluble form	DPP4	0	0	307210	0	267530	0	0
P29218	Inositol monophosphatase 1	IMPA1	0	0	196020	0	0	0	0
P29972	Aquaporin-1	AQP1	0	0	0	0	0	0	0
P30038	Delta-1-pyrroline-5-carboxylate dehydrogenase, mitochondrial	ALDH4A1	0	0	0	0	0	0	0
P30039	Phenazine biosynthesis-like domain-containing protein	PBLD	0	0	0	0	0	0	0
P31997	Carcinoembryonic antigen-related cell adhesion molecule 8	CEACAM8	0	0	0	0	0	0	0
P36222	Chitinase-3-like protein 1	CHI3L1	0	0	0	0	751910	0	0
P36952	Serpin B5	SERPINB5	0	0	0	0	0	75413	0
P36957	Dihydrolipoyllysine-residue succinyltransferase component of 2-oxoglutarate dehydrogenase complex, mitochondrial	DLST	0	0	0	0	0	0	0
P36980	Complement factor H-related protein 2	CFHR2	0	0	0	0	1515500	226580	0
P39060	Collagen alpha-1(XVIII) chain;Endostatin	COL18A1	0	0	0	0	187090	24595	0
P41222	Prostaglandin-H2 D-isomerase	PTGDS	0	0	0	0	0	599230	0
P41252	Isoleucine--tRNA ligase, cytoplasmic	IARS	0	0	0	87599	0	0	0
P48147	Prolyl endopeptidase	PREP	0	0	0	0	0	0	0
P49247	Ribose-5-phosphate isomerase	RPIA	0	0	0	0	215190	0	0
P51571	Translocon-associated protein subunit delta	SSR4	0	0	0	0	0	0	0
P51648	Fatty aldehyde dehydrogenase	ALDH3A2	0	0	0	0	0	0	0
P51857	3-oxo-5-beta-steroid 4-dehydrogenase	AKR1D1	0	0	0	0	3118000	0	0
P51991	Heterogeneous nuclear ribonucleoprotein A3	HNRNPA3	0	0	0	0	0	0	0
P52895	Aldo-keto reductase family 1 member C2	AKR1C2	0	0	0	0	951760	0	0
P53999	Activated RNA polymerase II transcriptional coactivator p15	SUB1	0	203510	0	438700	0	0	0
P54793	Arylsulfatase F	ARSF	0	0	0	0	0	0	0
P60903	Protein S100-A10	S100A10	0	0	0	0	0	0	0
P61019;Q8WUD1	Ras-related protein Rab-2A;Ras-related protein Rab-2B	RAB2A;RAB2B	0	0	0	0	1209200	0	0
P61106	Ras-related protein Rab-14	RAB14	0	0	0	0	0	0	0
P61221	ATP-binding cassette sub-family E member 1	ABCE1	0	0	0	0	58040	0	0
P62917	60S ribosomal protein L8	RPL8	0	0	0	0	0	0	0
P62993	Growth factor receptor-bound protein 2	GRB2	0	0	0	92204	0	0	0
P69891	Hemoglobin subunit gamma-1	HBG1	0	0	0	0	1602300	0	0
P69892	Hemoglobin subunit gamma-2	HBG2	149810	0	0	0	19720000	0	0
P98160	Basement membrane-specific heparan sulfate proteoglycan core protein;Endorepellin;LG3 peptide	HSPG2	0	0	0	8157.4	0	4232.7	0
Q02817	Mucin-2	MUC2	0	0	0	3195200	0	34860000	0
Q03403	Trefoil factor 2	TFF2	5390400	0	0	0	0	0	0
Q06033	Inter-alpha-trypsin inhibitor heavy chain H3	ITIH3	0	0	0	0	157820	0	0
Q08209;P16298	Serine/threonine-protein phosphatase 2B catalytic subunit alpha isoform;Serine/threonine-protein phosphatase 2B catalytic subunit beta isoform	PPP3CA;PPP3CB	0	0	0	0	0	0	0
Q12906	Interleukin enhancer-binding factor 3	ILF3	0	0	0	23447	0	0	0
Q13561	Dynactin subunit 2	DCTN2	0	0	0	0	0	0	0
Q15019	Septin-2	SEPT2	0	0	0	0	0	0	0
Q15393	Splicing factor 3B subunit 3	SF3B3	0	0	0	0	0	0	0
Q16651	Prostasin;Prostasin light chain;Prostasin heavy chain	PRSS8	0	0	0	0	2227800	0	0
Q16658	Fascin	FSCN1	0	0	0	0	0	0	0
Q16881	Thioredoxin reductase 1, cytoplasmic	TXNRD1	0	0	0	0	332030	0	0
Q53RT3	Retroviral-like aspartic protease 1	ASPRV1	0	0	0	0	0	0	0
Q5XKE5	Keratin, type II cytoskeletal 79	KRT79	0	0	0	0	0	0	0
Q6W4X9	Mucin-6	MUC6	1041600	94347	0	0	0	0	0
Q6XQN6	Nicotinate phosphoribosyltransferase	NAPRT	0	0	843500	0	630260	0	0
Q7KZF4	Staphylococcal nuclease domain-containing protein 1	SND1	0	0	0	0	0	0	0
Q86U42	Polyadenylate-binding protein 2	PABPN1	0	0	0	0	0	0	0
Q8IVV2	Lipoxygenase homology domain-containing protein 1	LOXHD1	0	0	0	0	0	0	0
Q92817	Envoplakin	EVPL	0	0	0	4667.1	0	0	0
Q96IY4	Carboxypeptidase B2	CPB2	0	0	0	0	1366800	1953300	0
Q96MW5	Conserved oligomeric Golgi complex subunit 8	COG8	0	0	0	0	0	0	0
Q96TA1	Niban-like protein 1	FAM129B	0	0	0	34413	82307	0	0
Q99541	Perilipin-2	PLIN2	0	0	0	0	0	0	0
Q99798	Aconitate hydratase, mitochondrial	ACO2	0	0	0	0	0	0	0
Q99829	Copine-1	CPNE1	0	0	0	0	0	0	0
Q9BRA2	Thioredoxin domain-containing protein 17	TXNDC17	0	0	751140	0	0	0	0
Q9BRF8	Serine/threonine-protein phosphatase CPPED1	CPPED1	0	0	0	0	0	0	0
Q9BSJ8	Extended synaptotagmin-1	ESYT1	0	7192.4	0	17587	0	0	0
Q9BVJ7	Dual specificity protein phosphatase 23	DUSP23	0	0	0	89857	0	0	0
Q9BVK6	Transmembrane emp24 domain-containing protein 9	TMED9	0	0	0	141060	220020	0	0
Q9BWM7	Sideroflexin-3	SFXN3	0	0	0	0	0	0	0
Q9BYE9	Cadherin-related family member 2	CDHR2	0	0	0	11559	284770	0	0
Q9H3K6	BolA-like protein 2	BOLA2	0	0	345370	382890	0	0	0
Q9H3U5	Major facilitator superfamily domain-containing protein 1	MFSD1	0	0	0	0	0	0	0
Q9HD89	Resistin	RETN	0	0	0	0	0	0	0
Q9NP55	BPI fold-containing family A member 1	BPIFA1	0	0	0	0	0	0	0
Q9NR28	Diablo homolog, mitochondrial	DIABLO	0	0	0	0	0	0	0
Q9NY33	Dipeptidyl peptidase 3	DPP3	0	0	126110	0	0	51352	0
Q9UEW3	Macrophage receptor MARCO	MARCO	0	0	0	0	192100	132100	0
Q9UGT4	Sushi domain-containing protein 2	SUSD2	0	0	0	0	0	0	0
Q9UKN1	Mucin-12	MUC12	0	0	0	0	0	49469	0
Q9Y2Y8	Proteoglycan 3	PRG3	0	0	0	0	0	0	0
Q9Y2Z0	Suppressor of G2 allele of SKP1 homolog	SUGT1	0	23466	0	0	0	0	0
Q9Y365	PCTP-like protein	STARD10	0	0	542910	297530	0	0	0
Q9Y4E8	Ubiquitin carboxyl-terminal hydrolase 15	USP15	0	0	0	0	0	0	0
Q9Y646	Carboxypeptidase Q	CPQ	0	0	0	0	3086000	0	0
Q9Y6Y9	Lymphocyte antigen 96	LY96	0	0	0	0	1809800	0	0
