# Supplementary material for: Morphologically intact airways in lung fibrosis have an abnormal proteome
Source: Respir Res. 2023 Apr 1;24:99. doi: 10.1186/s12931-023-02400-x (PMC10066954; doi:10.1186/s12931-023-02400-x)
Supplement: Supplementary file 7 — Additional file 7. A list of mucus secretome associated proteins. [file 12931_2023_2400_MOESM7_ESM.xlsx]

## Sheet: secretome iBAQ UIP
Majority protein IDs	Protein names	Gene names	iBAQ UIP_1	iBAQ UIP_2	iBAQ UIP_3	iBAQ UIP_4	iBAQ UIP_5	iBAQ UIP_6	Median			iBAQ UIP_1	iBAQ UIP_2	iBAQ UIP_3	iBAQ UIP_4	iBAQ UIP_5	iBAQ UIP_6	Median
Q8TDL5	BPI fold-containing family B member 1	BPIFB1	91107000	103120000	78729000	346690000	95289000	297680000	99204500	26.5639		9110.7	10312	7872.9	34669	9528.9	29768	9920.45	99204500
P59666;P59665	Neutrophil defensin 3;HP 3-56;Neutrophil defensin 2;Neutrophil defensin 1;HP 1-56;Neutrophil defensin 2	DEFA3;DEFA1	79289000	107190000	11663000	525860000	42342000	485800000	93239500	26.4744		7928.9	10719	1166.3	52586	4234.2	48580	9323.95
P01833	Polymeric immunoglobulin receptor;Secretory component	PIGR	62984000	101600000	13983000	245580000	80645000	73705000	77175000	26.2016		6298.4	10160	1398.3	24558	8064.5	7370.5	7717.5
P07988	Pulmonary surfactant-associated protein B	SFTPB	52654000	75712000	11832000	403790000	29674000	122680000	64183000	25.9357		5265.4	7571.2	1183.2	40379	2967.4	12268	6418.3
Q8IWL2;Q8IWL1	Pulmonary surfactant-associated protein A1;Pulmonary surfactant-associated protein A2	SFTPA1;SFTPA2	21862000	28068000	7431300	1057700000	45269000	132520000	36668500	25.128		2186.2	2806.8	743.13	105770	4526.9	13252	3666.85
P06702	Protein S100-A9	S100A9	330240	8563400	58658000	59312000	6533000	247240000	33610700	25.0024		33.024	856.34	5865.8	5931.2	653.3	24724	3361.07
P81605	Dermcidin;Survival-promoting peptide;DCD-1	DCD	15979000	22885000	64384000	22823000	39328000	44017000	31106500	24.8907		1597.9	2288.5	6438.4	2282.3	3932.8	4401.7	3110.65
P02647	Apolipoprotein A-I;Proapolipoprotein A-I;Truncated apolipoprotein A-I	APOA1	4128200	54875000	12515000	41721000	14934000	159480000	28327500	24.7557		412.82	5487.5	1251.5	4172.1	1493.4	15948	2832.75
Q9HC84	Mucin-5B	MUC5B	14628000	29316000	13759000	66834000	26094000	66089000	27705000	24.7236		1462.8	2931.6	1375.9	6683.4	2609.4	6608.9	2770.5
P02787	Serotransferrin	TF	18099000	33618000	6187200	80599000	17875000	54760000	25858500	24.6241		1809.9	3361.8	618.72	8059.9	1787.5	5476	2585.85
P07339	Cathepsin D;Cathepsin D light chain;Cathepsin D heavy chain	CTSD	11193000	22260000	17199000	74085000	8437600	83474000	19729500	24.2339		1119.3	2226	1719.9	7408.5	843.76	8347.4	1972.95
P05109	Protein S100-A8;Protein S100-A8, N-terminally processed	S100A8	5583100	3604700	33425000	39760000	4364400	136970000	19504050	24.2173		558.31	360.47	3342.5	3976	436.44	13697	1950.4
Q01469	Fatty acid-binding protein, epidermal	FABP5	19915000	18508000	10430000	14628000	6019900	55706000	16568000	23.9819		1991.5	1850.8	1043	1462.8	601.99	5570.6	1656.8
P40121	Macrophage-capping protein	CAPG	13297000	25376000	1037000	16672000	2323700	26622000	14984500	23.837		1329.7	2537.6	103.7	1667.2	232.37	2662.2	1498.45
P10909	Clusterin;Clusterin beta chain;Clusterin alpha chain	CLU	17010000	20583000	5620800	24600000	11117000	8564800	14063500	23.7455		1701	2058.3	562.08	2460	1111.7	856.48	1406.35
P04083	Annexin A1	ANXA1	13321000	9487500	527500	46731000	2177600	28067000	11404250	23.4431		1332.1	948.75	52.75	4673.1	217.76	2806.7	1140.42
P01009	Alpha-1-antitrypsin;Short peptide from AAT	SERPINA1	2882000	9677500	5819600	76170000	9390000	81122000	9533750	23.1846		288.2	967.75	581.96	7617	939	8112.2	953.375
P08238	Heat shock protein HSP 90-beta	HSP90AB1	6541900	12137000	544980	15898000	3398000	17592000	9339450	23.1549		654.19	1213.7	54.498	1589.8	339.8	1759.2	933.945
P10599	Thioredoxin	TXN	5494100	7712900	10194000	11205000	7334800	27979000	8953450	23.094		549.41	771.29	1019.4	1120.5	733.48	2797.9	895.345
P62937	Peptidyl-prolyl cis-trans isomerase A;Peptidyl-prolyl cis-trans isomerase A, N-terminally processed	PPIA	6423100	10355000	356330	14426000	3867900	19283000	8389050	23.0001		642.31	1035.5	35.633	1442.6	386.79	1928.3	838.905
P37802	Transgelin-2	TAGLN2	4658400	8258000	1099000	15622000	2744100	15633000	6458200	22.6227		465.84	825.8	109.9	1562.2	274.41	1563.3	645.82
P17931	Galectin-3	LGALS3	4235200	7876200	918030	19984000	636730	11966000	6055700	22.5299		423.52	787.62	91.803	1998.4	63.673	1196.6	605.57
P61626	Lysozyme C	LYZ	3211800	7644900	3305600	26489000	4174500	21093000	5909700	22.4947		321.18	764.49	330.56	2648.9	417.45	2109.3	590.97
P01024	Complement C3;Complement C3 beta chain;C3-beta-c;Complement C3 alpha chain;C3a anaphylatoxin;Acylation stimulating protein;Complement C3b alpha chain;Complement C3c alpha chain fragment 1;Complement C3dg fragment;Complement C3g fragment;Complement C3d fragment;Complement C3f fragment;Complement C3c alpha chain fragment 2	C3	4179700	6818900	1378400	18132000	2666800	16417000	5499300	22.3908		417.97	681.89	137.84	1813.2	266.68	1641.7	549.93
P05090	Apolipoprotein D	APOD	368840	4613500	5049600	17702000	5183800	26236000	5116700	22.2868		36.884	461.35	504.96	1770.2	518.38	2623.6	511.67
P01011	Alpha-1-antichymotrypsin;Alpha-1-antichymotrypsin His-Pro-less	SERPINA3	5342900	4503400	1228400	61891000	3826700	49373000	4923150	22.2312		534.29	450.34	122.84	6189.1	382.67	4937.3	492.315
P02790	Hemopexin	HPX	3479600	5442100	1074700	18285000	2335000	9433600	4460850	22.0889		347.96	544.21	107.47	1828.5	233.5	943.36	446.085
Q96QR1	Secretoglobin family 3A member 1	SCGB3A1	2908900	6345400	1114900	26852000	3416000	4818500	4117250	21.9732		290.89	634.54	111.49	2685.2	341.6	481.85	411.725
P02763	Alpha-1-acid glycoprotein 1	ORM1	3019500	2369200	0	59924000	5075700	31657000	4047600	21.9486		301.95	236.92	0	5992.4	507.57	3165.7	404.76
P02652	Apolipoprotein A-II;Proapolipoprotein A-II;Truncated apolipoprotein A-II	APOA2	0	6664700	1643900	5475900	2594000	18077000	4034950	21.9441		0	666.47	164.39	547.59	259.4	1807.7	403.495
Q08380	Galectin-3-binding protein	LGALS3BP	2866400	5079200	0	24893000	950570	12865000	3972800	21.9217		286.64	507.92	0	2489.3	95.057	1286.5	397.28
P05164	Myeloperoxidase;Myeloperoxidase;89 kDa myeloperoxidase;84 kDa myeloperoxidase;Myeloperoxidase light chain;Myeloperoxidase heavy chain	MPO	2061200	5554400	96331	20086000	1613800	29115000	3807800	21.8605		206.12	555.44	9.6331	2008.6	161.38	2911.5	380.78
O95399	Urotensin-2	UTS2	4977900	3900500	391330	3635400	707940	4737100	3767950	21.8453		497.79	390.05	39.133	363.54	70.794	473.71	376.795
P02679	Fibrinogen gamma chain	FGG	2033800	5390700	1612800	5727900	1125100	33138000	3712250	21.8239		203.38	539.07	161.28	572.79	112.51	3313.8	371.225
Q9UBR2	Cathepsin Z	CTSZ	7300500	3734300	448250	3645200	1448200	9250400	3689750	21.8151		730.05	373.43	44.825	364.52	144.82	925.04	368.975
P02751	Fibronectin;Anastellin;Ugl-Y1;Ugl-Y2;Ugl-Y3	FN1	575520	5309100	1420400	11049000	4460900	2399900	3430400	21.7099		57.552	530.91	142.04	1104.9	446.09	239.99	343.04
Q96PL1	Secretoglobin family 3A member 2	SCGB3A2	3365400	3274900	0	18467000	92219	18567000	3320150	21.6628		336.54	327.49	0	1846.7	9.2219	1856.7	332.015
P02649	Apolipoprotein E	APOE	2289400	4313600	666730	79273000	1370600	15145000	3301500	21.6547		228.94	431.36	66.673	7927.3	137.06	1514.5	330.15
P04004	Vitronectin;Vitronectin V65 subunit;Vitronectin V10 subunit;Somatomedin-B	VTN	3398600	3100900	550270	19016000	1074600	3243600	3172250	21.5971		339.86	310.09	55.027	1901.6	107.46	324.36	317.225
P02675	Fibrinogen beta chain;Fibrinopeptide B;Fibrinogen beta chain	FGB	657110	4604400	1257000	15124000	317650	60908000	2930700	21.4828		65.711	460.44	125.7	1512.4	31.765	6090.8	293.07
P25311	Zinc-alpha-2-glycoprotein	AZGP1	720370	1883400	3210800	5005600	2531700	13137000	2871250	21.4532		72.037	188.34	321.08	500.56	253.17	1313.7	287.125
P35030	Trypsin-3	PRSS3	1429600	2703900	2783900	3096500	2897000	3468600	2840450	21.4377		142.96	270.39	278.39	309.65	289.7	346.86	284.045
P13284	Gamma-interferon-inducible lysosomal thiol reductase	IFI30	10534000	3224500	519240	2156200	0	4970100	2690350	21.3594		1053.4	322.45	51.924	215.62	0	497.01	269.035
P08246	Neutrophil elastase	ELANE	1784800	3246500	276270	26407000	2103100	18145000	2674800	21.351		178.48	324.65	27.627	2640.7	210.31	1814.5	267.48
P08311	Cathepsin G	CTSG	3166700	2123000	94808	15480000	1506900	19768000	2644850	21.3348		316.67	212.3	9.4808	1548	150.69	1976.8	264.485
P09382	Galectin-1	LGALS1	252410	4842700	321020	10135000	282300	7788400	2581860	21.3		25.241	484.27	32.102	1013.5	28.23	778.84	258.186
P02743	Serum amyloid P-component;Serum amyloid P-component(1-203)	APCS	0	2470200	1226800	7432300	2664200	4262600	2567200	21.2918		0	247.02	122.68	743.23	266.42	426.26	256.72
P01008	Antithrombin-III	SERPINC1	1432600	3267900	1022300	7520300	1707400	4791800	2487650	21.2464		143.26	326.79	102.23	752.03	170.74	479.18	248.765
P02788	Lactotransferrin;Lactoferricin-H;Kaliocin-1;Lactoferroxin-A;Lactoferroxin-B;Lactoferroxin-C	LTF	2622300	2088000	180570	17369000	1473300	20503000	2355150	21.1674		262.23	208.8	18.057	1736.9	147.33	2050.3	235.515
P11021	78 kDa glucose-regulated protein	HSPA5	1629900	2998200	186000	3105000	499290	6162700	2314050	21.142		162.99	299.82	18.6	310.5	49.929	616.27	231.405
P30101	Protein disulfide-isomerase A3	PDIA3	2467700	3074800	108330	5060300	447570	2079300	2273500	21.1165		246.77	307.48	10.833	506.03	44.757	207.93	227.35
P01023	Alpha-2-macroglobulin	A2M	265440	3428100	992300	5610500	745320	10651000	2210200	21.0757		26.544	342.81	99.23	561.05	74.532	1065.1	221.02
P00450	Ceruloplasmin	CP	1058700	3230400	572690	7498700	556610	11027000	2144550	21.0322		105.87	323.04	57.269	749.87	55.661	1102.7	214.455
P02671	Fibrinogen alpha chain;Fibrinopeptide A;Fibrinogen alpha chain	FGA	165010	3057400	1156400	5841800	146710	25078000	2106900	21.0067		16.501	305.74	115.64	584.18	14.671	2507.8	210.69
Q15084	Protein disulfide-isomerase A6	PDIA6	2770700	2155600	0	2000300	137450	3841500	2077950	20.9867		277.07	215.56	0	200.03	13.745	384.15	207.795
P06727	Apolipoprotein A-IV	APOA4	235440	2276600	883750	4226500	1805700	3443500	2041150	20.961		23.544	227.66	88.375	422.65	180.57	344.35	204.115
O96009	Napsin-A	NAPSA	1835400	2010100	322060	23211000	513000	3269200	1922750	20.8747		183.54	201.01	32.206	2321.1	51.3	326.92	192.275
Q9UGM3	Deleted in malignant brain tumors 1 protein	DMBT1	2091600	835130	253870	23121000	1400200	3606300	1745900	20.7355		209.16	83.513	25.387	2312.1	140.02	360.63	174.59
P02766	Transthyretin	TTR	0	2551000	574090	7302000	873640	8191400	1712320	20.7075		0	255.1	57.409	730.2	87.364	819.14	171.232
P98088	Mucin-5AC	MUC5AC	720510	1723600	824740	3495500	1678900	3181600	1701250	20.6982		72.051	172.36	82.474	349.55	167.89	318.16	170.125
P03973	Antileukoproteinase	SLPI	1131300	1879100	436630	5471700	1387900	2077400	1633500	20.6395		113.13	187.91	43.663	547.17	138.79	207.74	163.35
P35542	Serum amyloid A-4 protein	SAA4	0	2304000	731520	3355600	859960	5147800	1581980	20.5933		0	230.4	73.152	335.56	85.996	514.78	158.198
Q13510	Acid ceramidase;Acid ceramidase subunit alpha;Acid ceramidase subunit beta	ASAH1	410530	1888800	164720	7575900	1118500	6748900	1503650	20.52		41.053	188.88	16.472	757.59	111.85	674.89	150.365
P14625	Endoplasmin	HSP90B1	743270	2212100	41517	3223200	342160	3530600	1477685	20.4949		74.327	221.21	4.1517	322.32	34.216	353.06	147.769
P22626	Heterogeneous nuclear ribonucleoproteins A2/B1	HNRNPA2B1	1482200	2024800	85961	1360800	220970	2018100	1421500	20.439		148.22	202.48	8.5961	136.08	22.097	201.81	142.15
P02774	Vitamin D-binding protein	GC	243260	1622200	405530	6401200	1183400	5450200	1402800	20.4199		24.326	162.22	40.553	640.12	118.34	545.02	140.28
P02654	Apolipoprotein C-I;Truncated apolipoprotein C-I	APOC1	219890	1798100	701280	11884000	925620	9667700	1361860	20.3771		21.989	179.81	70.128	1188.4	92.562	966.77	136.186
P12273	Prolactin-inducible protein	PIP	0	0	6212200	0	2706600	4431300	1353300	20.3681		0	0	621.22	0	270.66	443.13	135.33
P14174	Macrophage migration inhibitory factor	MIF	1245400	360950	0	6138900	1368700	6846300	1307050	20.3179		124.54	36.095	0	613.89	136.87	684.63	130.705
P02786	Transferrin receptor protein 1;Transferrin receptor protein 1, serum form	TFRC	1619800	1864200	35108	1073200	167860	1502600	1287900	20.2966		161.98	186.42	3.5108	107.32	16.786	150.26	128.79
P0C0L4	Complement C4-A;Complement C4 beta chain;Complement C4-A alpha chain;C4a anaphylatoxin;C4b-A;C4d-A;Complement C4 gamma chain	C4A	691860	1914900	416700	1667400	305340	3760200	1179630	20.1699		69.186	191.49	41.67	166.74	30.534	376.02	117.963
O95994	Anterior gradient protein 2 homolog	AGR2	694460	1997700	0	3527100	350450	1460400	1077430	20.0392		69.446	199.77	0	352.71	35.045	146.04	107.743
P04217	Alpha-1B-glycoprotein	A1BG	593610	1436400	212930	5147900	371270	3816800	1015005	19.9531		59.361	143.64	21.293	514.79	37.127	381.68	101.5
P07858	Cathepsin B;Cathepsin B light chain;Cathepsin B heavy chain	CTSB	112110	302180	709390	2908800	1254300	6400900	981845	19.9051		11.211	30.218	70.939	290.88	125.43	640.09	98.1845
P07237	Protein disulfide-isomerase	P4HB	649780	1270500	0	1981900	188240	3344300	960140	19.8729		64.978	127.05	0	198.19	18.824	334.43	96.014
P06744	Glucose-6-phosphate isomerase	GPI	1159700	679900	179050	3115600	430000	2217200	919800	19.811		115.97	67.99	17.905	311.56	43	221.72	91.98
P05155	Plasma protease C1 inhibitor	SERPING1	473270	1324700	312790	4214700	393350	2518500	898985	19.7779		47.327	132.47	31.279	421.47	39.335	251.85	89.8985
P51512	Matrix metalloproteinase-16	MMP16	752160	939740	142260	4790400	665660	939480	845820	19.69		75.216	93.974	14.226	479.04	66.566	93.948	84.582
P23284	Peptidyl-prolyl cis-trans isomerase B	PPIB	1245500	444360	0	2341800	0	2972300	844930	19.6885		124.55	44.436	0	234.18	0	297.23	84.493
P14314	Glucosidase 2 subunit beta	PRKCSH	531560	1074600	0	1417800	76000	1382600	803080	19.6152		53.156	107.46	0	141.78	7.6	138.26	80.308
P61769	Beta-2-microglobulin;Beta-2-microglobulin form pI 5.3	B2M	0	4036200	484730	1119600	2072200	477760	802165	19.6135		0	403.62	48.473	111.96	207.22	47.776	80.2165
P36955	Pigment epithelium-derived factor	SERPINF1	1131700	453660	135950	9363700	412690	1938900	792680	19.5964		113.17	45.366	13.595	936.37	41.269	193.89	79.268
P17900	Ganglioside GM2 activator;Ganglioside GM2 activator isoform short	GM2A	396040	714660	998940	846890	489640	3429100	780775	19.5745		39.604	71.466	99.894	84.689	48.964	342.91	78.0775
P07686	Beta-hexosaminidase subunit beta;Beta-hexosaminidase subunit beta chain B;Beta-hexosaminidase subunit beta chain A	HEXB	719140	781720	233030	1289600	137170	2133200	750430	19.5174		71.914	78.172	23.303	128.96	13.717	213.32	75.043
P47929	Galectin-7	LGALS7	642930	818040	656070	1125600	488490	24439000	737055	19.4914		64.293	81.804	65.607	112.56	48.849	2443.9	73.7055
P13987	CD59 glycoprotein	CD59	233790	1007800	352580	1009600	415410	1287400	711605	19.4407		23.379	100.78	35.258	100.96	41.541	128.74	71.1605
Q96PD5	N-acetylmuramoyl-L-alanine amidase	PGLYRP2	272130	582980	913610	462200	822370	1094500	702675	19.4225		27.213	58.298	91.361	46.22	82.237	109.45	70.2675
P01042	Kininogen-1;Kininogen-1 heavy chain;T-kinin;Bradykinin;Lysyl-bradykinin;Kininogen-1 light chain;Low molecular weight growth-promoting factor	KNG1	197310	1116800	0	2504900	90968	1852500	657055	19.3257		19.731	111.68	0	250.49	9.0968	185.25	65.7055
Q86VB7	Scavenger receptor cysteine-rich type 1 protein M130;Soluble CD163	CD163	637180	506870	0	690020	76420	677440	572025	19.1257		63.718	50.687	0	69.002	7.642	67.744	57.2025
P02748	Complement component C9;Complement component C9a;Complement component C9b	C9	526190	562150	159600	9674600	270730	2797500	544170	19.0537		52.619	56.215	15.96	967.46	27.073	279.75	54.417
P61916	Epididymal secretory protein E1	NPC2	396940	361070	639130	1422100	208830	1602200	518035	18.9827		39.694	36.107	63.913	142.21	20.883	160.22	51.8035
P49913	Cathelicidin antimicrobial peptide;Antibacterial protein FALL-39;Antibacterial protein LL-37	CAMP	152670	870400	0	2938400	0	2251200	511535	18.9645		15.267	87.04	0	293.84	0	225.12	51.1535
P02656	Apolipoprotein C-III	APOC3	428090	1046300	418270	495960	336840	5829900	462025	18.8176		42.809	104.63	41.827	49.596	33.684	582.99	46.2025
P07602	Prosaposin;Saposin-A;Saposin-B-Val;Saposin-B;Saposin-C;Saposin-D	PSAP	240370	647470	269230	3793400	204840	3272700	458350	18.8061		24.037	64.747	26.923	379.34	20.484	327.27	45.835
P02753	Retinol-binding protein 4;Plasma retinol-binding protein(1-182);Plasma retinol-binding protein(1-181);Plasma retinol-binding protein(1-179);Plasma retinol-binding protein(1-176)	RBP4	113900	1249100	0	2421300	392030	497950	444990	18.7634		11.39	124.91	0	242.13	39.203	49.795	44.499
P02765	Alpha-2-HS-glycoprotein;Alpha-2-HS-glycoprotein chain A;Alpha-2-HS-glycoprotein chain B	AHSG	0	0	390060	2333500	473750	2659100	431905	18.7204		0	0	39.006	233.35	47.375	265.91	43.1905
P24158	Myeloblastin	PRTN3	413940	449080	0	8072800	0	4326100	431510	18.719		41.394	44.908	0	807.28	0	432.61	43.151
Q13162	Peroxiredoxin-4	PRDX4	422340	372570	0	730960	0	466250	397455	18.6004		42.234	37.257	0	73.096	0	46.625	39.7455
P02750	Leucine-rich alpha-2-glycoprotein	LRG1	161020	543220	210500	1639700	227330	1111500	385275	18.5555		16.102	54.322	21.05	163.97	22.733	111.15	38.5275
P01034	Cystatin-C	CST3	432740	424600	74986	1928000	151900	303840	364220	18.4745		43.274	42.46	7.4986	192.8	15.19	30.384	36.422
P31947	14-3-3 protein sigma	SFN	110660	260790	243330	2758200	420010	5157300	340400	18.3769		11.066	26.079	24.333	275.82	42.001	515.73	34.04
P80188	Neutrophil gelatinase-associated lipocalin	LCN2	0	0	223220	2314100	452360	6192100	337790	18.3658		0	0	22.322	231.41	45.236	619.21	33.779
Q14697	Neutral alpha-glucosidase AB	GANAB	251180	395280	0	384720	0	581310	317950	18.2784		25.118	39.528	0	38.472	0	58.131	31.795
P05387	60S acidic ribosomal protein P2	RPLP2	0	1742200	0	707410	0	609850	304925	18.2181		0	174.22	0	70.741	0	60.985	30.4925
P13667	Protein disulfide-isomerase A4	PDIA4	150080	455000	40845	943440	69817	903310	302540	18.2068		15.008	45.5	4.0845	94.344	6.9817	90.331	30.254
P20231;Q15661	Tryptase beta-2;Tryptase alpha/beta-1	TPSB2;TPSAB1	286170	871340	151100	410210	308840	237770	297505	18.1826		28.617	87.134	15.11	41.021	30.884	23.777	29.7505
P02760	Protein AMBP;Alpha-1-microglobulin;Inter-alpha-trypsin inhibitor light chain;Trypstatin	AMBP	0	60157	138070	2965100	451600	431860	284965	18.1204		0	6.0157	13.807	296.51	45.16	43.186	28.4965
O14773	Tripeptidyl-peptidase 1	TPP1	130590	397040	151570	658220	124080	2497300	274305	18.0654		13.059	39.704	15.157	65.822	12.408	249.73	27.4305
P02745	Complement C1q subcomponent subunit A	C1QA	0	0	252440	2601700	290270	1133500	271355	18.0498		0	0	25.244	260.17	29.027	113.35	27.1355
P00751	Complement factor B;Complement factor B Ba fragment;Complement factor B Bb fragment	CFB	70497	240830	82711	1581400	283760	1767000	262295	18.0008		7.0497	24.083	8.2711	158.14	28.376	176.7	26.2295
P09668	Pro-cathepsin H;Cathepsin H mini chain;Cathepsin H;Cathepsin H heavy chain;Cathepsin H light chain	CTSH	103370	196810	310570	619930	210160	856960	260365	17.9902		10.337	19.681	31.057	61.993	21.016	85.696	26.0365
P16070	CD44 antigen	CD44	157140	621600	86904	347070	0	433140	252105	17.9437		15.714	62.16	8.6904	34.707	0	43.314	25.2105
Q13231	Chitotriosidase-1	CHIT1	1076200	267510	75914	226500	59719	1970800	247005	17.9142		107.62	26.751	7.5914	22.65	5.9719	197.08	24.7005
P19823	Inter-alpha-trypsin inhibitor heavy chain H2	ITIH2	62192	365030	124220	677930	120640	1415600	244625	17.9002		6.2192	36.503	12.422	67.793	12.064	141.56	24.4625
P08603	Complement factor H	CFH	122070	321450	33602	1876600	139600	670830	230525	17.8146		12.207	32.145	3.3602	187.66	13.96	67.083	23.0525
P10321	HLA class I histocompatibility antigen, Cw-7 alpha chain	HLA-C	0	616400	0	763830	97888	360240	229064	17.8054		0	61.64	0	76.383	9.7888	36.024	22.9064
P49189	4-trimethylaminobutyraldehyde dehydrogenase	ALDH9A1	48252	81633	146200	1025000	305060	524110	225630	17.7836		4.8252	8.1633	14.62	102.5	30.506	52.411	22.563
P08962	CD63 antigen	CD63	0	443470	0	1743700	0	2387300	221735	17.7585		0	44.347	0	174.37	0	238.73	22.1735
P06865	Beta-hexosaminidase subunit alpha	HEXA	0	342250	223690	696820	207420	182110	215555	17.7177		0	34.225	22.369	69.682	20.742	18.211	21.5555
P02749	Beta-2-glycoprotein 1	APOH	0	309780	89206	7973000	110670	1123700	210225	17.6816		0	30.978	8.9206	797.3	11.067	112.37	21.0225
P20160	Azurocidin	AZU1	126340	0	0	11401000	292330	10963000	209335	17.6755		12.634	0	0	1140.1	29.233	1096.3	20.9335
P00734	Prothrombin;Activation peptide fragment 1;Activation peptide fragment 2;Thrombin light chain;Thrombin heavy chain	F2	0	347160	0	2374700	44380	1383300	195770	17.5788		0	34.716	0	237.47	4.438	138.33	19.577
P19827	Inter-alpha-trypsin inhibitor heavy chain H1	ITIH1	102530	277580	44740	1028000	64877	1567300	190055	17.5361		10.253	27.758	4.474	102.8	6.4877	156.73	19.0055
Q9H4A4	Aminopeptidase B	RNPEP	195820	170910	0	464180	62237	277330	183365	17.4844		19.582	17.091	0	46.418	6.2237	27.733	18.3365
P15586	N-acetylglucosamine-6-sulfatase	GNS	131200	89191	94659	214750	214550	417190	172875	17.3994		13.12	8.9191	9.4659	21.475	21.455	41.719	17.2875
Q14624	Inter-alpha-trypsin inhibitor heavy chain H4;70 kDa inter-alpha-trypsin inhibitor heavy chain H4;35 kDa inter-alpha-trypsin inhibitor heavy chain H4	ITIH4	26761	264920	69456	1113000	0	686750	167188	17.3511		2.6761	26.492	6.9456	111.3	0	68.675	16.7188
Q6UWP8	Suprabasin	SBSN	76437	121540	209520	84422	239460	260420	165530	17.3367		7.6437	12.154	20.952	8.4422	23.946	26.042	16.553
Q03591	Complement factor H-related protein 1	CFHR1	209990	153600	0	1550600	0	173130	163365	17.3177		20.999	15.36	0	155.06	0	17.313	16.3365
P27169	Serum paraoxonase/arylesterase 1	PON1	0	0	166910	373440	150300	434810	158605	17.2751		0	0	16.691	37.344	15.03	43.481	15.8605
P67809;Q9Y2T7;P16989	Nuclease-sensitive element-binding protein 1;Y-box-binding protein 2;Y-box-binding protein 3	YBX1;YBX2;YBX3	316410	0	0	515150	0	313370	156685	17.2575		31.641	0	0	51.515	0	31.337	15.6685
P08236	Beta-glucuronidase	GUSB	212820	223160	0	155710	0	155020	155365	17.2453		21.282	22.316	0	15.571	0	15.502	15.5365
P00747	Plasminogen;Plasmin heavy chain A;Activation peptide;Angiostatin;Plasmin heavy chain A, short form;Plasmin light chain B	PLG	37508	153110	0	1682500	150960	574310	152035	17.214		3.7508	15.311	0	168.25	15.096	57.431	15.2035
Q9HB40	Retinoid-inducible serine carboxypeptidase	SCPEP1	86037	199480	0	714960	104190	649270	151835	17.2121		8.6037	19.948	0	71.496	10.419	64.927	15.1835
O00391	Sulfhydryl oxidase 1	QSOX1	131720	76975	11687	1656500	171820	142630	137175	17.0657		13.172	7.6975	1.1687	165.65	17.182	14.263	13.7175
P27797	Calreticulin	CALR	0	138010	0	1593600	133860	1469000	135935	17.0526		0	13.801	0	159.36	13.386	146.9	13.5935
P25774	Cathepsin S	CTSS	265860	0	0	490460	0	528470	132930	17.0203		26.586	0	0	49.046	0	52.847	13.293
P08294	Extracellular superoxide dismutase [Cu-Zn]	SOD3	0	249300	0	1266000	365260	0	124650	16.9275		0	24.93	0	126.6	36.526	0	12.465
Q9UHL4	Dipeptidyl peptidase 2	DPP7	0	168830	45339	183000	68589	680290	118710	16.8571		0	16.883	4.5339	18.3	6.8589	68.029	11.871
Q8NBS9	Thioredoxin domain-containing protein 5	TXNDC5	41802	198130	0	390750	0	190930	116366	16.8283		4.1802	19.813	0	39.075	0	19.093	11.6366
Q9UI42	Carboxypeptidase A4	CPA4	0	0	197200	99483	127420	397880	113452	16.7917		0	0	19.72	9.9483	12.742	39.788	11.3452
P55774	C-C motif chemokine 18;CCL18(1-68);CCL18(3-69);CCL18(4-69)	CCL18	0	0	0	4231800	223470	584300	111735	16.7697		0	0	0	423.18	22.347	58.43	11.1735
P00505	Aspartate aminotransferase, mitochondrial	GOT2	0	211390	0	195760	24552	253720	110156	16.7492		0	21.139	0	19.576	2.4552	25.372	11.0156
Q15517	Corneodesmosin	CDSN	0	215700	462990	0	324090	0	107850	16.7187		0	21.57	46.299	0	32.409	0	10.785
P35232	Prohibitin	PHB	1526400	308160	0	214710	0	0	107355	16.712		152.64	30.816	0	21.471	0	0	10.7355
P53634	Dipeptidyl peptidase 1;Dipeptidyl peptidase 1 exclusion domain chain;Dipeptidyl peptidase 1 heavy chain;Dipeptidyl peptidase 1 light chain	CTSC	0	0	0	283400	224520	211850	105925	16.6927		0	0	0	28.34	22.452	21.185	10.5925
P35247	Pulmonary surfactant-associated protein D	SFTPD	0	0	0	4547000	207780	323250	103890	16.6647		0	0	0	454.7	20.778	32.325	10.389
Q6P4A8	Phospholipase B-like 1;Phospholipase B-like 1 chain A;Phospholipase B-like 1 chain B;Phospholipase B-like 1 chain C	PLBD1	291460	0	0	198080	0	499280	99040	16.5957		29.146	0	0	19.808	0	49.928	9.904
P06731	Carcinoembryonic antigen-related cell adhesion molecule 5	CEACAM5	0	0	28996	1198200	136190	475920	82593	16.3337		0	0	2.8996	119.82	13.619	47.592	8.2593
Q9HAT2	Sialate O-acetylesterase	SIAE	61688	81335	38158	166070	43630	192940	71511.5	16.1259		6.1688	8.1335	3.8158	16.607	4.363	19.294	7.15115
Q8WUM4	Programmed cell death 6-interacting protein	PDCD6IP	47833	92108	0	332710	0	426690	69970.5	16.0945		4.7833	9.2108	0	33.271	0	42.669	6.99705
P01019	Angiotensinogen;Angiotensin-1;Angiotensin-2;Angiotensin-3;Angiotensin-4;Angiotensin 1-9;Angiotensin 1-7;Angiotensin 1-5;Angiotensin 1-4	AGT	0	0	0	2377900	122470	1933000	61235	15.9021		0	0	0	237.79	12.247	193.3	6.1235
Q15582	Transforming growth factor-beta-induced protein ig-h3	TGFBI	72859	0	44044	4833900	0	1388300	58451.5	15.835		7.2859	0	4.4044	483.39	0	138.83	5.84515
P01031	Complement C5;Complement C5 beta chain;Complement C5 alpha chain;C5a anaphylatoxin;Complement C5 alpha chain	C5	38173	75483	0	542250	0	157490	56828	15.7943		3.8173	7.5483	0	54.225	0	15.749	5.6828
P19652	Alpha-1-acid glycoprotein 2	ORM2	0	0	0	1386300	105590	887310	52795	15.6881		0	0	0	138.63	10.559	88.731	5.2795
Q16610	Extracellular matrix protein 1	ECM1	27374	50477	47063	0	62567	176700	48770	15.5737		2.7374	5.0477	4.7063	0	6.2567	17.67	4.877
Q12805	EGF-containing fibulin-like extracellular matrix protein 1	EFEMP1	194360	43391	0	1018000	33349	41996	42693.5	15.3817		19.436	4.3391	0	101.8	3.3349	4.1996	4.26935
P49448;P00367	Glutamate dehydrogenase 2, mitochondrial;Glutamate dehydrogenase 1, mitochondrial	GLUD2;GLUD1	160300	109720	0	84873	0	0	42436.5	15.373		16.03	10.972	0	8.4873	0	0	4.24365
P10619	Lysosomal protective protein;Lysosomal protective protein 32 kDa chain;Lysosomal protective protein 20 kDa chain	CTSA	0	101380	83353	0	0	547890	41676.5	15.3469		0	10.138	8.3353	0	0	54.789	4.16765
P07358	Complement component C8 beta chain	C8B	78924	0	0	660500	0	69834	34917	15.0916		7.8924	0	0	66.05	0	6.9834	3.4917
P55058	Phospholipid transfer protein	PLTP	228190	68792	0	2933800	0	0	34396	15.07		22.819	6.8792	0	293.38	0	0	3.4396
P23141	Liver carboxylesterase 1	CES1	0	321960	0	418740	66301	0	33150.5	15.0167		0	32.196	0	41.874	6.6301	0	3.31505
P07357	Complement component C8 alpha chain	C8A	0	36028	0	482150	29844	75528	32936	15.0074		0	3.6028	0	48.215	2.9844	7.5528	3.2936
P15941	Mucin-1;Mucin-1 subunit alpha;Mucin-1 subunit beta	MUC1	0	0	0	1481600	62691	423550	31345.5	14.936		0	0	0	148.16	6.2691	42.355	3.13455
P00748	Coagulation factor XII;Coagulation factor XIIa heavy chain;Beta-factor XIIa part 1;Coagulation factor XIIa light chain	F12	0	0	0	169230	55232	153380	27616	14.7532		0	0	0	16.923	5.5232	15.338	2.7616
P24821	Tenascin	TNC	45021	0	8871	74290	0	128920	26946	14.7178		4.5021	0	0.8871	7.429	0	12.892	2.6946
Q13884	Beta-1-syntrophin	SNTB1	91159	52607	0	62271	0	0	26303.5	14.683		9.1159	5.2607	0	6.2271	0	0	2.63035
P08575	Receptor-type tyrosine-protein phosphatase C	PTPRC	40194	51933	0	74381	10664	0	25429	14.6342		4.0194	5.1933	0	7.4381	1.0664	0	2.5429
P10643	Complement component C7	C7	0	18610	18055	1058000	12836	0	15445.5	13.9149		0	1.861	1.8055	105.8	1.2836	0	1.54455
P04003	C4b-binding protein alpha chain	C4BPA	0	29580	0	1232300	0	1662100	14790	13.8523		0	2.958	0	123.23	0	166.21	1.479
P04114	Apolipoprotein B-100;Apolipoprotein B-48	APOB	0	26040	2041.9	175810	2865.5	236800	14452.8	13.8191		0	2.604	0.20419	17.581	0.28655	23.68	1.44528
Q99102	Mucin-4;Mucin-4 alpha chain;Mucin-4 beta chain	MUC4	0	0	0	62811	27058	114680	13529	13.7238		0	0	0	6.2811	2.7058	11.468	1.3529
Q8WXI7	Mucin-16	MUC16	0	0	3768	10961	3384.8	0	1692.4	10.7249		0	0	0.3768	1.0961	0.33848	0	0.16924

## Sheet: secretome iBAQ MA
Majority protein IDs	Protein names	Gene names	iBAQ MA_1	iBAQ MA_2	iBAQ MA_3	iBAQ MA_4	iBAQ MA_5	iBAQ MA_6	Median
Q8IWL2;Q8IWL1	Pulmonary surfactant-associated protein A1;Pulmonary surfactant-associated protein A2	SFTPA1;SFTPA2	9829700	99909000	6080200	68149000	288770	86533000	38989350	3898.93
P98088	Mucin-5AC	MUC5AC	55776000	10192000	188840000	22167000	367870000	1748700	38971500	3897.15
P02647	Apolipoprotein A-I;Proapolipoprotein A-I;Truncated apolipoprotein A-I	APOA1	5603800	27820000	11700000	2924900	120410000	88703000	19760000	1976
P81605	Dermcidin;Survival-promoting peptide;DCD-1	DCD	18486000	13656000	20189000	19189000	23611000	18736000	18962500	1896.25
P02787	Serotransferrin	TF	9631600	16149000	30573000	4737500	134000000	18468000	17308500	1730.85
P59666;P59665	Neutrophil defensin 3;HP 3-56;Neutrophil defensin 2;Neutrophil defensin 1;HP 1-56;Neutrophil defensin 2	DEFA3;DEFA1	1754600	32958000	345880	33536000	25134000	8781100	16957550	1695.76
P01009	Alpha-1-antitrypsin;Short peptide from AAT	SERPINA1	4575000	9941900	20577000	3548400	109850000	16073000	13007450	1300.74
P07988	Pulmonary surfactant-associated protein B	SFTPB	2529500	20202000	14892000	5084800	80156000	11028000	12960000	1296
Q9HC84	Mucin-5B	MUC5B	526860	328680	122010000	17504000	168540000	362810	9015430	901.543
Q01469	Fatty acid-binding protein, epidermal	FABP5	5959600	4695900	5198500	10737000	14781000	28139000	8348300	834.83
P01011	Alpha-1-antichymotrypsin;Alpha-1-antichymotrypsin His-Pro-less	SERPINA3	1032100	4395600	10296000	3013100	63631000	8192500	6294050	629.405
P02790	Hemopexin	HPX	960870	5081800	9309800	1206200	8597600	7411200	6246500	624.65
P61626	Lysozyme C	LYZ	13487000	6774100	2699600	5651300	19750000	4357600	6212700	621.27
P01024	Complement C3;Complement C3 beta chain;C3-beta-c;Complement C3 alpha chain;C3a anaphylatoxin;Acylation stimulating protein;Complement C3b alpha chain;Complement C3c alpha chain fragment 1;Complement C3dg fragment;Complement C3g fragment;Complement C3d fragment;Complement C3f fragment;Complement C3c alpha chain fragment 2	C3	3534700	6397400	5567300	4819700	40934000	7556900	5982350	598.235
P40121	Macrophage-capping protein	CAPG	94068	3100100	5372000	4938900	17586000	3768900	4353900	435.39
P02675	Fibrinogen beta chain;Fibrinopeptide B;Fibrinogen beta chain	FGB	4810200	11374000	455110	3824300	68830000	1998500	4317250	431.725
P06702	Protein S100-A9	S100A9	1787800	9089900	1528400	3744600	4880200	13334000	4312400	431.24
P10599	Thioredoxin	TXN	2474500	2219700	6162000	3485100	16310000	4046400	3765750	376.575
P62937	Peptidyl-prolyl cis-trans isomerase A;Peptidyl-prolyl cis-trans isomerase A, N-terminally processed	PPIA	207000	1101100	9193200	5760100	25427000	1163500	3461800	346.18
P07339	Cathepsin D;Cathepsin D light chain;Cathepsin D heavy chain	CTSD	674900	1788500	2221800	10679000	63404000	4591100	3406450	340.645
P35030	Trypsin-3	PRSS3	1933800	2956800	3353600	3629000	3138800	3660900	3246200	324.62
P02763	Alpha-1-acid glycoprotein 1	ORM1	1300100	2509200	4831900	781850	11484000	3929900	3219550	321.955
P01833	Polymeric immunoglobulin receptor;Secretory component	PIGR	969560	542950	1419300	4806700	380200000	11694000	3113000	311.3
P37802	Transgelin-2	TAGLN2	347210	1062200	11363000	4079400	18037000	2021600	3050500	305.05
P02679	Fibrinogen gamma chain	FGG	2137300	6281600	653830	3817700	41986000	2150000	2983850	298.385
P06731	Carcinoembryonic antigen-related cell adhesion molecule 5	CEACAM5	15910	265300	53655000	239810	5608800	5099500	2682400	268.24
P02743	Serum amyloid P-component;Serum amyloid P-component(1-203)	APCS	658980	4329800	115020	1983300	3016900	4052000	2500100	250.01
P17931	Galectin-3	LGALS3	558850	257340	4466400	3634600	8269900	1124100	2379350	237.935
P20142	Gastricsin	PGC	43379000	4741600	0	0	62436000	0	2370800	237.08
Q08380	Galectin-3-binding protein	LGALS3BP	594780	573850	84705000	4099000	26871000	119890	2346890	234.689
P05109	Protein S100-A8;Protein S100-A8, N-terminally processed	S100A8	935620	3835700	320850	2062700	2240500	10172000	2151600	215.16
P01008	Antithrombin-III	SERPINC1	450830	2264300	2666100	579890	14695000	2016400	2140350	214.035
P02671	Fibrinogen alpha chain;Fibrinopeptide A;Fibrinogen alpha chain	FGA	1838600	4159100	190040	2290100	26132000	1491700	2064350	206.435
P14174	Macrophage migration inhibitory factor	MIF	0	349980	7944900	3454200	4971700	610880	2032540	203.254
O95994	Anterior gradient protein 2 homolog	AGR2	1890700	5908200	1315800	2035900	36203000	0	1963300	196.33
P02652	Apolipoprotein A-II;Proapolipoprotein A-II;Truncated apolipoprotein A-II	APOA2	1034500	3656700	2448200	856870	27453000	1437000	1942600	194.26
P01023	Alpha-2-macroglobulin	A2M	3801800	2591000	216110	647670	58776000	1064000	1827500	182.75
P04004	Vitronectin;Vitronectin V65 subunit;Vitronectin V10 subunit;Somatomedin-B	VTN	522770	1611000	1437400	1185200	9194800	17537000	1524200	152.42
P10909	Clusterin;Clusterin beta chain;Clusterin alpha chain	CLU	989030	1414100	1594500	40013	40231000	39718000	1504300	150.43
P02654	Apolipoprotein C-I;Truncated apolipoprotein C-I	APOC1	1042700	1849900	0	0	10356000	2488100	1446300	144.63
P08238	Heat shock protein HSP 90-beta	HSP90AB1	213420	1026400	1580000	7812800	9712000	1305300	1442650	144.265
P02766	Transthyretin	TTR	318590	1891900	1718300	0	14903000	1154700	1436500	143.65
P04217	Alpha-1B-glycoprotein	A1BG	304180	1733600	1845900	64519	15958000	920590	1327095	132.709
P01034	Cystatin-C	CST3	1923900	680180	2979200	581710	9479700	426950	1302040	130.204
P06727	Apolipoprotein A-IV	APOA4	542870	1125800	1448000	522870	6793500	2674500	1286900	128.69
P05090	Apolipoprotein D	APOD	612900	821790	224750	3449200	20606000	1739100	1280445	128.044
P04083	Annexin A1	ANXA1	42508	1568300	368800	2902900	3213600	831830	1200065	120.007
P25311	Zinc-alpha-2-glycoprotein	AZGP1	1185600	859720	1138900	930090	12865000	2399300	1162250	116.225
P0C0L4	Complement C4-A;Complement C4 beta chain;Complement C4-A alpha chain;C4a anaphylatoxin;C4b-A;C4d-A;Complement C4 gamma chain	C4A	756550	1138900	1182300	403440	13234000	1279400	1160600	116.06
P08962	CD63 antigen	CD63	0	0	1824500	1597900	3959400	718920	1158410	115.841
P02649	Apolipoprotein E	APOE	716840	951750	721670	1278400	86405000	27034000	1115075	111.507
Q13421	Mesothelin;Megakaryocyte-potentiating factor;Mesothelin, cleaved form	MSLN	607980	140090	4250700	1338500	12457000	50575	973240	97.324
P05155	Plasma protease C1 inhibitor	SERPING1	455630	1110000	1358800	287030	12050000	758770	934385	93.4385
Q9UBR2	Cathepsin Z	CTSZ	0	556340	697410	2371600	7812400	1147400	922405	92.2405
P02774	Vitamin D-binding protein	GC	446010	738070	1850000	405680	13984000	983230	860650	86.065
P02753	Retinol-binding protein 4;Plasma retinol-binding protein(1-182);Plasma retinol-binding protein(1-181);Plasma retinol-binding protein(1-179);Plasma retinol-binding protein(1-176)	RBP4	0	1001800	867830	119210	5844300	803640	835735	83.5735
P15941	Mucin-1;Mucin-1 subunit alpha;Mucin-1 subunit beta	MUC1	232360	68672	6183800	1336500	20621000	52857	784430	78.443
O96009	Napsin-A	NAPSA	0	197410	408190	1158300	35231000	4094000	783245	78.3245
P80188	Neutrophil gelatinase-associated lipocalin	LCN2	434630	1120700	0	10402000	212260000	168970	777665	77.7665
P47929	Galectin-7	LGALS7	911620	438090	796130	754270	0	3379100	775200	77.52
P00450	Ceruloplasmin	CP	321320	708840	5069900	529710	16276000	793040	750940	75.094
P01042	Kininogen-1;Kininogen-1 heavy chain;T-kinin;Bradykinin;Lysyl-bradykinin;Kininogen-1 light chain;Low molecular weight growth-promoting factor	KNG1	433180	282220	1330500	140100	9027000	1051500	742340	74.234
P02751	Fibronectin;Anastellin;Ugl-Y1;Ugl-Y2;Ugl-Y3	FN1	538250	783990	265000	671590	14434000	2642700	727790	72.779
P02765	Alpha-2-HS-glycoprotein;Alpha-2-HS-glycoprotein chain A;Alpha-2-HS-glycoprotein chain B	AHSG	260620	624680	2014900	0	9006400	701940	663310	66.331
P02760	Protein AMBP;Alpha-1-microglobulin;Inter-alpha-trypsin inhibitor light chain;Trypstatin	AMBP	376210	790950	511250	84383	5841600	3923400	651100	65.11
P61769	Beta-2-microglobulin;Beta-2-microglobulin form pI 5.3	B2M	388890	870990	3890500	91222	11798000	103590	629940	62.994
P06744	Glucose-6-phosphate isomerase	GPI	34079	269080	1628800	938130	2849500	153200	603605	60.3605
O95399	Urotensin-2	UTS2	0	576660	0	1225300	1791900	607250	591955	59.1955
P07858	Cathepsin B;Cathepsin B light chain;Cathepsin B heavy chain	CTSB	26834	0	660890	1257000	5979300	466880	563885	56.3885
P30101	Protein disulfide-isomerase A3	PDIA3	41463	768690	112790	1228800	3196400	331630	550160	55.016
P12273	Prolactin-inducible protein	PIP	1256000	520650	535650	626050	0	413820	528150	52.815
Q13231	Chitotriosidase-1	CHIT1	1727700	870960	175440	0	13437000	18220	523200	52.32
P36955	Pigment epithelium-derived factor	SERPINF1	0	101300	770080	229270	5717900	2076900	499675	49.9675
P00751	Complement factor B;Complement factor B Ba fragment;Complement factor B Bb fragment	CFB	231940	534140	771190	55274	8777900	459970	497055	49.7055
Q13510	Acid ceramidase;Acid ceramidase subunit alpha;Acid ceramidase subunit beta	ASAH1	0	243260	347880	1186700	3015700	596400	472140	47.214
P31947	14-3-3 protein sigma	SFN	125440	558570	782760	352070	672980	384180	471375	47.1375
P02788	Lactotransferrin;Lactoferricin-H;Kaliocin-1;Lactoferroxin-A;Lactoferroxin-B;Lactoferroxin-C	LTF	58307	730870	296920	1147800	511590	365540	438565	43.8565
P02745	Complement C1q subcomponent subunit A	C1QA	408380	391840	212660	432500	3945300	1390400	420440	42.044
Q8TDL5	BPI fold-containing family B member 1	BPIFB1	195940	81911	1242900	112460	919760	619950	407945	40.7945
O00560	Syntenin-1	SDCBP	154540	0	370060	516420	2594700	368890	369475	36.9475
P09382	Galectin-1	LGALS1	0	218420	270470	463730	8477400	3653200	367100	36.71
P04003	C4b-binding protein alpha chain	C4BPA	170380	541150	3352900	71064	4042900	112410	355765	35.5765
P11021	78 kDa glucose-regulated protein	HSPA5	37790	373220	91260	1208200	1711000	303540	338380	33.838
P35542	Serum amyloid A-4 protein	SAA4	423200	1159900	0	0	3581900	251510	337355	33.7355
P02656	Apolipoprotein C-III	APOC3	245120	473480	0	85500	2331000	409850	327485	32.7485
P02748	Complement component C9;Complement component C9a;Complement component C9b	C9	117070	348390	288850	152360	7150000	5965000	318620	31.862
P08603	Complement factor H	CFH	213760	288210	334110	130270	9037300	962510	311160	31.116
P19823	Inter-alpha-trypsin inhibitor heavy chain H2	ITIH2	224880	493450	255800	123080	5876500	331810	293805	29.3805
P03973	Antileukoproteinase	SLPI	210710	0	378720	363890	972300	168140	287300	28.73
P13284	Gamma-interferon-inducible lysosomal thiol reductase	IFI30	0	187600	0	647340	637920	383850	285725	28.5725
P02749	Beta-2-glycoprotein 1	APOH	101790	196990	354570	188140	12201000	418530	275780	27.578
P19652	Alpha-1-acid glycoprotein 2	ORM2	122300	334590	562500	0	1485600	216870	275730	27.573
O00391	Sulfhydryl oxidase 1	QSOX1	304230	21113	629760	109150	2435000	240690	272460	27.246
P05164	Myeloperoxidase;Myeloperoxidase;89 kDa myeloperoxidase;84 kDa myeloperoxidase;Myeloperoxidase light chain;Myeloperoxidase heavy chain	MPO	0	814360	107060	1877400	147790	394180	270985	27.0985
P14625	Endoplasmin	HSP90B1	17227	345630	17371	918230	1257800	190700	268165	26.8165
P51512	Matrix metalloproteinase-16	MMP16	212040	299680	61105	230640	3783200	379270	265160	26.516
P19827	Inter-alpha-trypsin inhibitor heavy chain H1	ITIH1	103700	647960	147550	38159	4222400	381790	264670	26.467
P00734	Prothrombin;Activation peptide fragment 1;Activation peptide fragment 2;Thrombin light chain;Thrombin heavy chain	F2	71404	273990	245680	35859	1483400	583550	259835	25.9835
P02750	Leucine-rich alpha-2-glycoprotein	LRG1	171530	180350	345860	154750	1675400	329370	254860	25.486
P07602	Prosaposin;Saposin-A;Saposin-B-Val;Saposin-B;Saposin-C;Saposin-D	PSAP	0	144840	162430	886510	4679000	343020	252725	25.2725
P08311	Cathepsin G	CTSG	81465	1381300	0	1099800	192630	305690	249160	24.916
P01019	Angiotensinogen;Angiotensin-1;Angiotensin-2;Angiotensin-3;Angiotensin-4;Angiotensin 1-9;Angiotensin 1-7;Angiotensin 1-5;Angiotensin 1-4	AGT	69191	199180	390160	70043	3387700	286090	242635	24.2635
P07237	Protein disulfide-isomerase	P4HB	24848	224290	44617	265330	2817000	249850	237070	23.707
P08246	Neutrophil elastase	ELANE	339140	86170	0	108110	2501300	335680	221895	22.1895
P49189	4-trimethylaminobutyraldehyde dehydrogenase	ALDH9A1	0	0	358630	248090	883400	179810	213950	21.395
P01033	Metalloproteinase inhibitor 1	TIMP1	278740	0	4684900	78924	798750	122550	200645	20.0645
P00747	Plasminogen;Plasmin heavy chain A;Activation peptide;Angiostatin;Plasmin heavy chain A, short form;Plasmin light chain B	PLG	144120	588940	62295	16584	2090800	251370	197745	19.7745
P35247	Pulmonary surfactant-associated protein D	SFTPD	0	359500	0	482880	0	1627100	179750	17.975
P55058	Phospholipid transfer protein	PLTP	0	0	357600	0	10349000	361020	178800	17.88
Q9UGM3	Deleted in malignant brain tumors 1 protein	DMBT1	51881	1018900	42754	941780	18272	253220	152550	15.2551
P27797	Calreticulin	CALR	0	158490	86238	182340	603350	140350	149420	14.942
P23284	Peptidyl-prolyl cis-trans isomerase B	PPIB	0	69048	0	226450	778150	447850	147749	14.7749
P08174	Complement decay-accelerating factor	CD55	0	0	3759100	287120	1093500	0	143560	14.356
P00748	Coagulation factor XII;Coagulation factor XIIa heavy chain;Beta-factor XIIa part 1;Coagulation factor XIIa light chain	F12	40774	92733	265710	29285	1198600	185900	139316	13.9316
P20160	Azurocidin	AZU1	56724	187160	0	282440	160870	115070	137970	13.797
P15586	N-acetylglucosamine-6-sulfatase	GNS	73942	159920	102510	177760	81438	216530	131215	13.1215
P06865	Beta-hexosaminidase subunit alpha	HEXA	0	0	141270	375880	314690	105310	123290	12.329
P07358	Complement component C8 beta chain	C8B	28379	106210	126130	0	1309400	223380	116170	11.617
Q9H1E1	Ribonuclease 7	RNASE7	0	0	217110	557570	0	258530	108555	10.8555
Q9H4A4	Aminopeptidase B	RNPEP	0	0	243710	186660	314750	28362	107511	10.7511
Q14624	Inter-alpha-trypsin inhibitor heavy chain H4;70 kDa inter-alpha-trypsin inhibitor heavy chain H4;35 kDa inter-alpha-trypsin inhibitor heavy chain H4	ITIH4	116970	134660	19646	23053	1654400	96350	106660	10.666
P02747	Complement C1q subcomponent subunit C	C1QC	119420	90259	0	74918	1846600	735140	104840	10.484
Q9H3R2	Mucin-13	MUC13	0	0	112200	92741	7554600	145650	102470	10.247
P27169	Serum paraoxonase/arylesterase 1	PON1	93572	190790	80004	57048	2346900	108330	100951	10.0951
Q6UWP8	Suprabasin	SBSN	102250	60344	89317	108010	179640	97719	99984.5	9.99845
Q8NBJ4	Golgi membrane protein 1	GOLM1	193840	27390	62825	134230	5297900	0	98527.5	9.85275
Q15084	Protein disulfide-isomerase A6	PDIA6	0	99632	0	432690	432580	96365	97998.5	9.79985
P02746	Complement C1q subcomponent subunit B	C1QB	0	64104	0	130090	1989800	843000	97097	9.7097
Q03591	Complement factor H-related protein 1	CFHR1	0	69099	102400	86239	5594800	571270	94319.5	9.43195
P07360	Complement component C8 gamma chain	C8G	0	187180	0	0	4431700	1944100	93590	9.359
Q99102	Mucin-4;Mucin-4 alpha chain;Mucin-4 beta chain	MUC4	0	0	2430500	149140	695110	29685	89412.5	8.94125
P10643	Complement component C7	C7	0	43183	132010	0	1334800	253560	87596.5	8.75965
P13667	Protein disulfide-isomerase A4	PDIA4	0	123200	0	196590	5426000	50812	87006	8.7006
P14314	Glucosidase 2 subunit beta	PRKCSH	0	0	0	284950	912140	163590	81795	8.1795
Q8WUM4	Programmed cell death 6-interacting protein	PDCD6IP	30016	46338	109740	311210	559360	44372	78039	7.8039
O14773	Tripeptidyl-peptidase 1	TPP1	21029	51102	0	552850	654190	100670	75886	7.5886
P30085	UMP-CMP kinase	CMPK1	0	0	492460	143090	357720	0	71545	7.1545
Q96PD5	N-acetylmuramoyl-L-alanine amidase	PGLYRP2	284780	0	0	0	134750	317860	67375	6.7375
P55774	C-C motif chemokine 18;CCL18(1-68);CCL18(3-69);CCL18(4-69)	CCL18	0	0	133450	0	2010600	269200	66725	6.6725
P06681	Complement C2;Complement C2b fragment;Complement C2a fragment	C2	0	25578	589430	36709	2951400	85658	61183.5	6.11835
P25774	Cathepsin S	CTSS	0	0	83727	81112	964690	35126	58119	5.8119
Q6UX06	Olfactomedin-4	OLFM4	0	0	35461	72382	131130	20935000	53921.5	5.39215
P53634	Dipeptidyl peptidase 1;Dipeptidyl peptidase 1 exclusion domain chain;Dipeptidyl peptidase 1 heavy chain;Dipeptidyl peptidase 1 light chain	CTSC	0	0	107060	128960	279300	0	53530	5.353
P04114	Apolipoprotein B-100;Apolipoprotein B-48	APOB	99570	111990	0	0	321580	5426.1	52498	5.2498
P22626	Heterogeneous nuclear ribonucleoproteins A2/B1	HNRNPA2B1	0	102850	0	808540	236900	0	51425	5.1425
P13688	Carcinoembryonic antigen-related cell adhesion molecule 1	CEACAM1	0	0	91097	55852	208730	45012	50432	5.0432
P07357	Complement component C8 alpha chain	C8A	0	40508	60153	0	1712700	149170	50330.5	5.03305
P07686	Beta-hexosaminidase subunit beta;Beta-hexosaminidase subunit beta chain B;Beta-hexosaminidase subunit beta chain A	HEXB	0	52023	44346	596440	1931700	0	48184.5	4.81845
P01031	Complement C5;Complement C5 beta chain;Complement C5 alpha chain;C5a anaphylatoxin;Complement C5 alpha chain	C5	8315.6	74314	16551	5899.9	1803800	179810	45432.5	4.54325
Q8IW75	Serpin A12	SERPINA12	38914	38979	47627	94844	0	47507	43243	4.3243
Q14697	Neutral alpha-glucosidase AB	GANAB	0	46521	0	90151	402810	33053	39787	3.9787
Q13162	Peroxiredoxin-4	PRDX4	0	0	0	218140	403470	78746	39373	3.9373
P23141	Liver carboxylesterase 1	CES1	0	15440	0	62269	121080	79412	38854.5	3.88545
P17900	Ganglioside GM2 activator;Ganglioside GM2 activator isoform short	GM2A	74798	0	103950	279070	0	0	37399	3.7399
Q9HAT2	Sialate O-acetylesterase	SIAE	12027	0	32493	172540	147160	39388	35940.5	3.59405
Q12805	EGF-containing fibulin-like extracellular matrix protein 1	EFEMP1	0	0	67271	0	814930	240120	33635.5	3.36355
P16070	CD44 antigen	CD44	0	0	36318	233010	359430	29518	32918	3.2918
Q9UI42	Carboxypeptidase A4	CPA4	0	0	0	85515	61862	64053	30931	3.0931
Q92485	Acid sphingomyelinase-like phosphodiesterase 3b	SMPDL3B	0	0	272980	57182	1500500	0	28591	2.8591
P08185	Corticosteroid-binding globulin	SERPINA6	0	57126	105310	0	775800	0	28563	2.8563
P05156	Complement factor I;Complement factor I heavy chain;Complement factor I light chain	CFI	0	0	307240	0	4909200	54761	27380.5	2.73805
P13671	Complement component C6	C6	0	49788	0	0	342120	79174	24894	2.4894
P03952	Plasma kallikrein;Plasma kallikrein heavy chain;Plasma kallikrein light chain	KLKB1	26708	22917	32743	0	385700	0	24812.5	2.48125
P29622	Kallistatin	SERPINA4	0	0	72081	0	1175000	44698	22349	2.2349
P61916	Epididymal secretory protein E1	NPC2	0	41300	0	237820	2114500	0	20650	2.065
Q8NBS9	Thioredoxin domain-containing protein 5	TXNDC5	0	40528	0	125510	0	66915	20264	2.0264
P08236	Beta-glucuronidase	GUSB	0	0	0	82343	120120	37561	18780.5	1.87805
Q86VB7	Scavenger receptor cysteine-rich type 1 protein M130;Soluble CD163	CD163	0	0	18547	166310	93731	7390.6	12968.8	1.29688
Q16610	Extracellular matrix protein 1	ECM1	23001	0	31213	0	91714	0	11500.5	1.15005
P0C0L5	Complement C4-B;Complement C4 beta chain;Complement C4-B alpha chain;C4a anaphylatoxin;C4b-B;C4d-B;Complement C4 gamma chain	C4B	0	13943	0	0	203590	60046	6971.5	0.69715
A8K2U0	Alpha-2-macroglobulin-like protein 1	A2ML1	9399.7	0	0	24784	0	33092	4699.85	0.469985
