# Supplementary material for: Morphologically intact airways in lung fibrosis have an abnormal proteome
Source: Respir Res. 2023 Apr 1;24:99. doi: 10.1186/s12931-023-02400-x (PMC10066954; doi:10.1186/s12931-023-02400-x)
Supplement: Supplementary file 8 — Additional file 8. Differentially expression mucus proteins in UIP versus Mucinous Adenocarcinoma. [file 12931_2023_2400_MOESM8_ESM.xlsx]

## Sheet: UIP vs MA
	Protein.names	Gene.names	Log2	se	df	Tval	pval	FDR	signif
Q8TDL5	BPI fold-containing family B member 1	BPIFB1	5.2748	0.485475	131.876	10.8652	4.92652e-20	3.59143e-17	TRUE
Q9H1E1	Ribonuclease 7	RNASE7	2.97378	0.698064	4.00266	4.26004	0.0130346	0.271493	FALSE
P20160	Azurocidin	AZU1	2.84941	30503.7	5.01308	9.3412e-05	0.999929	1	FALSE
P01591	Immunoglobulin J chain	IGJ	2.43341	1.10767	67.1833	2.19687	0.0314833	0.405567	FALSE
Q9H4G4	Golgi-associated plant pathogenesis-related protein 1	GLIPR2	2.26302	25605.3	3.99983	8.83811e-05	0.999934	1	FALSE
Q99880;Q99879;Q99877;Q93079;Q5QNW6;P62807;P58876;P57053;O60814	Histone H2B type 1-L;Histone H2B type 1-M;Histone H2B type 1-N;Histone H2B type 1-H;Histone H2B type 2-F;Histone H2B type 1-C/E/F/G/I;Histone H2B type 1-D;Histone H2B type F-S;Histone H2B type 1-K	HIST1H2BL;HIST1H2BM;HIST1H2BN;HIST1H2BH;HIST2H2BF;HIST1H2BC;HIST1H2BD;H2BFS;HIST1H2BK	2.20904	0.328775	5.94319	6.719	0.000549864	0.036441	TRUE
P59666;P59665	Neutrophil defensin 3;HP 3-56;Neutrophil defensin 2;Neutrophil defensin 1;HP 1-56;Neutrophil defensin 2	DEFA3;DEFA1	2.18858	1.11732	22.0771	1.95877	0.062891	0.543256	FALSE
P31151	Protein S100-A7	S100A7	2.15343	0.984837	8.39804	2.18659	0.0586689	0.515297	FALSE
P01833	Polymeric immunoglobulin receptor;Secretory component	PIGR	2.08133	0.917106	263.508	2.26945	0.0240492	0.365247	FALSE
Q6Y7W6	PERQ amino acid-rich with GYF domain-containing protein 2	GIGYF2	1.96871	0.796975	3.80696	2.47023	0.0721185	0.577741	FALSE
Q00839	Heterogeneous nuclear ribonucleoprotein U	HNRNPU	1.9201	0.27413	6.01576	7.00434	0.000417231	0.0304161	TRUE
P01876	Ig alpha-1 chain C region	IGHA1	1.87632	1.01121	84.0878	1.85552	0.0670263	0.561634	FALSE
P03973	Antileukoproteinase	SLPI	1.72311	0.343224	10.9626	5.02037	0.000393888	0.0304161	TRUE
Q86UX7	Fermitin family homolog 3	FERMT3	1.62995	0.278978	28.1514	5.84258	2.74182e-06	0.000666262	TRUE
Q01518	Adenylyl cyclase-associated protein 1	CAP1	1.61919	0.522765	15.9922	3.09736	0.00692118	0.186872	FALSE
P09467	Fructose-1,6-bisphosphatase 1	FBP1	1.58858	0.257815	21.0555	6.16173	4.05716e-06	0.000739417	TRUE
P17900	Ganglioside GM2 activator;Ganglioside GM2 activator isoform short	GM2A	1.58301	0.658419	9.4593	2.40427	0.0383646	0.430508	FALSE
P08133	Annexin A6	ANXA6	1.5779	0.576931	36.8171	2.73498	0.00953768	0.224289	FALSE
P26447	Protein S100-A4	S100A4	1.56851	0.55309	19.1415	2.83591	0.0105104	0.239441	FALSE
P62805	Histone H4	HIST1H4A	1.56456	0.871267	49.1938	1.79573	0.0786804	0.610191	FALSE
P05109	Protein S100-A8;Protein S100-A8, N-terminally processed	S100A8	1.55329	0.809525	31.5932	1.91876	0.0640878	0.543256	FALSE
P57737	Coronin-7	CORO7	1.53574	0.430634	5.08816	3.56623	0.0156388	0.285016	FALSE
P00441	Superoxide dismutase [Cu-Zn]	SOD1	1.53063	0.266191	9.95149	5.75009	0.000188618	0.0229171	TRUE
P13796	Plastin-2	LCP1	1.48282	0.628533	78.388	2.35917	0.0208057	0.329725	FALSE
P07339	Cathepsin D;Cathepsin D light chain;Cathepsin D heavy chain	CTSD	1.46708	0.666551	100.305	2.201	0.0300293	0.405567	FALSE
P60842	Eukaryotic initiation factor 4A-I	EIF4A1	1.45776	1.03358	10.517	1.41039	0.187309	0.837719	FALSE
Q9HCY8	Protein S100-A14	S100A14	1.44902	0.329352	6.0159	4.39961	0.00454154	0.143183	FALSE
Q86VB7	Scavenger receptor cysteine-rich type 1 protein M130;Soluble CD163	CD163	1.44515	0.500737	23.957	2.88605	0.00813073	0.202816	FALSE
P13284	Gamma-interferon-inducible lysosomal thiol reductase	IFI30	1.42078	0.554236	5.31676	2.5635	0.0476422	0.463082	FALSE
Q9Y2Z0	Suppressor of G2 allele of SKP1 homolog	SUGT1	1.37531	0.347641	2.98945	3.95613	0.0290144	0.405567	FALSE
P52790	Hexokinase-3	HK3	1.36481	0.613011	18.8492	2.22641	0.0383855	0.430508	FALSE
Q96S97	Myeloid-associated differentiation marker	MYADM	1.3519	0.291401	5.8932	4.63931	0.00371094	0.138447	FALSE
Q9UGM3	Deleted in malignant brain tumors 1 protein	DMBT1	1.32317	0.896218	62.6622	1.47639	0.144847	0.74889	FALSE
Q93077;Q7L7L0;P04908	Histone H2A type 1-C;Histone H2A type 3;Histone H2A type 1-B/E	HIST1H2AC;HIST3H2A;HIST1H2AB	1.31791	0.416574	12.0228	3.16369	0.00814739	0.202816	FALSE
Q09666	Neuroblast differentiation-associated protein AHNAK	AHNAK	1.31756	0.396182	45.0387	3.32564	0.00176152	0.0917249	FALSE
A0A0B4J1Y9		IGHV3-72	1.31061	0.702728	6.55526	1.86503	0.107294	0.668521	FALSE
P12814	Alpha-actinin-1	ACTN1	1.28925	0.309715	23.0635	4.16271	0.000373547	0.0304161	TRUE
P25786	Proteasome subunit alpha type-1	PSMA1	1.289	35.1874	2.00623	0.0366325	0.974096	1	FALSE
P18428	Lipopolysaccharide-binding protein	LBP	1.27187	0.674116	2.46231	1.88672	0.175407	0.812105	FALSE
P16401	Histone H1.5	HIST1H1B	1.27129	0.832009	4.2567	1.52798	0.197005	0.86516	FALSE
Q9Y3Z3	Deoxynucleoside triphosphate triphosphohydrolase SAMHD1	SAMHD1	1.26968	0.417821	20.7634	3.03882	0.00629639	0.176541	FALSE
P02763	Alpha-1-acid glycoprotein 1	ORM1	1.26564	0.559841	23.4851	2.26071	0.0333369	0.405567	FALSE
A0A075B6I9;P04211	Ig lambda chain V region 4A	IGLV7-46	1.25722	0.518603	11.0868	2.42425	0.0335929	0.405567	FALSE
P08311	Cathepsin G	CTSG	1.25625	0.753009	21.3191	1.6683	0.109878	0.67882	FALSE
P07355	Annexin A2	ANXA2	1.21541	0.677741	45.3244	1.79332	0.079595	0.610787	FALSE
P05164	Myeloperoxidase;Myeloperoxidase;89 kDa myeloperoxidase;84 kDa myeloperoxidase;Myeloperoxidase light chain;Myeloperoxidase heavy chain	MPO	1.21454	0.815161	74.3986	1.48994	0.140467	0.731523	FALSE
P61224;P62834	Ras-related protein Rap-1b;Ras-related protein Rap-1A	RAP1B;RAP1A	1.203	0.403556	11.0991	2.98098	0.0123851	0.265552	FALSE
Q9UL25	Ras-related protein Rab-21	RAB21	1.1897	0.361358	6.87612	3.29231	0.0136032	0.271848	FALSE
A0A0C4DH72;A0A0C4DH73;P04432;P01611;P01597	Ig kappa chain V-I region Daudi;Ig kappa chain V-I region Wes;Ig kappa chain V-I region DEE	IGKV1-6;IGKV1-12	1.17726	0.516397	10.1359	2.27976	0.0454714	0.447955	FALSE
P62249	40S ribosomal protein S16	RPS16	1.1762	0.637818	5.00421	1.8441	0.12444	0.708725	FALSE
Q9NQC3	Reticulon-4	RTN4	1.16077	0.317922	11.0272	3.6511	0.00379826	0.138447	FALSE
Q9ULV4	Coronin-1C	CORO1C	1.14543	0.313832	5.73928	3.64983	0.0115772	0.25575	FALSE
P07988	Pulmonary surfactant-associated protein B	SFTPB	1.13066	0.623839	89.5842	1.81242	0.0732707	0.580591	FALSE
P00403	Cytochrome c oxidase subunit 2	MT-CO2	1.07475	0.658974	4.60329	1.63094	0.16884	0.797599	FALSE
P21333	Filamin-A	FLNA	1.07093	0.521799	98.9742	2.05238	0.0427728	0.440572	FALSE
P04083	Annexin A1	ANXA1	1.05839	0.606989	81.924	1.74367	0.0849675	0.626157	FALSE
P67936	Tropomyosin alpha-4 chain	TPM4	1.05034	0.570334	11.3801	1.84162	0.0917265	0.641507	FALSE
Q8WVV4	Protein POF1B	POF1B	1.03293	24174.1	4.00659	4.2729e-05	0.999968	1	FALSE
P01889	HLA class I histocompatibility antigen, B-7 alpha chain	HLA-B	1.03189	0.512176	6.5236	2.01472	0.0867515	0.626157	FALSE
Q9UNF0	Protein kinase C and casein kinase substrate in neurons protein 2	PACSIN2	1.01366	0.286557	4.73452	3.53739	0.0181907	0.30774	FALSE
P51149	Ras-related protein Rab-7a	RAB7A	1.00557	0.435707	22.0982	2.3079	0.030744	0.405567	FALSE
P23141	Liver carboxylesterase 1	CES1	1.00472	0.638076	8.25067	1.57461	0.15285	0.770316	FALSE
Q14697	Neutral alpha-glucosidase AB	GANAB	1.00318	0.248699	26.7721	4.03373	0.000409859	0.0304161	TRUE
A0A075B7B8		IGHV3OR16-12	0.992667	0.685812	9.29143	1.44743	0.18066	0.812968	FALSE
O43598	2-deoxynucleoside 5-phosphate N-hydrolase 1	DNPH1	0.964964	0.382827	3.00556	2.52062	0.0859745	0.626157	FALSE
O00182	Galectin-9	LGALS9	0.947836	0.306718	4.05649	3.09025	0.035885	0.421938	FALSE
A0A087WSY6		IGKV3D-15	0.936904	0.452518	9.13977	2.07043	0.0678453	0.562036	FALSE
P02788	Lactotransferrin;Lactoferricin-H;Kaliocin-1;Lactoferroxin-A;Lactoferroxin-B;Lactoferroxin-C	LTF	0.933448	0.56323	118.23	1.65731	0.100107	0.646193	FALSE
P25774	Cathepsin S	CTSS	0.927318	0.446613	7.1464	2.07633	0.0756814	0.593245	FALSE
P01911	HLA class II histocompatibility antigen, DRB1-15 beta chain	HLA-DRB1	0.920954	0.58416	9.28341	1.57654	0.148326	0.761476	FALSE
P23284	Peptidyl-prolyl cis-trans isomerase B	PPIB	0.908557	0.27166	14.2526	3.34446	0.00471384	0.143183	FALSE
P05388	60S acidic ribosomal protein P0	RPLP0	0.907425	0.419504	4.14708	2.16309	0.0941269	0.641507	FALSE
P11413	Glucose-6-phosphate 1-dehydrogenase	G6PD	0.906611	0.261066	24.6726	3.47273	0.00191575	0.0931056	FALSE
P05090	Apolipoprotein D	APOD	0.889015	0.527927	35.1424	1.68397	0.101051	0.646193	FALSE
P24158	Myeloblastin	PRTN3	0.88289	31019.1	6.00697	2.84628e-05	0.999978	1	FALSE
P0DOY2;P0DOY3			0.882726	0.529982	13.8971	1.66558	0.11817	0.696717	FALSE
P12273	Prolactin-inducible protein	PIP	0.881714	0.347639	6.79893	2.53629	0.0398256	0.439892	FALSE
P06702	Protein S100-A9	S100A9	0.851089	0.731109	52.3303	1.16411	0.24966	0.938157	FALSE
P14324	Farnesyl pyrophosphate synthase	FDPS	0.821341	0.47869	2.49353	1.71581	0.202929	0.880569	FALSE
P28062	Proteasome subunit beta type-8	PSMB8	0.817439	0.197751	13.2811	4.13367	0.00112664	0.0631783	FALSE
P53634	Dipeptidyl peptidase 1;Dipeptidyl peptidase 1 exclusion domain chain;Dipeptidyl peptidase 1 heavy chain;Dipeptidyl peptidase 1 light chain	CTSC	0.796718	0.471359	6.2385	1.69026	0.140039	0.731523	FALSE
P61916	Epididymal secretory protein E1	NPC2	0.776798	0.459765	11.3566	1.68955	0.118349	0.696717	FALSE
P04792	Heat shock protein beta-1	HSPB1	0.772663	0.451245	27.6329	1.71229	0.0980451	0.646193	FALSE
P61978	Heterogeneous nuclear ribonucleoprotein K	HNRNPK	0.761342	0.466472	8.17561	1.63213	0.140485	0.731523	FALSE
P28065	Proteasome subunit beta type-9	PSMB9	0.757271	0.330591	8.10161	2.29066	0.0508164	0.474938	FALSE
P40121	Macrophage-capping protein	CAPG	0.756141	0.542454	49.3439	1.39393	0.169585	0.797599	FALSE
P01834	Ig kappa chain C region	IGKC	0.753048	0.605784	82.2735	1.2431	0.217363	0.910712	FALSE
P08246	Neutrophil elastase	ELANE	0.74011	0.677026	14.647	1.09318	0.291969	1	FALSE
P0DP04;P01782	Ig heavy chain V-III region DOB		0.735784	0.557666	7.61308	1.3194	0.225332	0.910712	FALSE
Q9HDC9	Adipocyte plasma membrane-associated protein	APMAP	0.733433	0.388115	10.6161	1.88973	0.0863905	0.626157	FALSE
P01599	Ig kappa chain V-I region Gal		0.732231	0.402288	6.65725	1.82016	0.113725	0.685168	FALSE
O14732	Inositol monophosphatase 2	IMPA2	0.727998	0.214715	4.28893	3.39053	0.0246926	0.367365	FALSE
P14625	Endoplasmin	HSP90B1	0.721153	0.58201	46.473	1.23907	0.22154	0.910712	FALSE
P60900	Proteasome subunit alpha type-6	PSMA6	0.717761	0.288213	10.1039	2.49039	0.0317464	0.405567	FALSE
Q9UJ70	N-acetyl-D-glucosamine kinase	NAGK	0.709516	0.388989	12.1624	1.824	0.0928047	0.641507	FALSE
P67809;Q9Y2T7;P16989	Nuclease-sensitive element-binding protein 1;Y-box-binding protein 2;Y-box-binding protein 3	YBX1;YBX2;YBX3	0.707192	0.460515	3.00754	1.53565	0.221975	0.910712	FALSE
P07237	Protein disulfide-isomerase	P4HB	0.703883	0.352731	42.449	1.99552	0.0524292	0.477761	FALSE
P11215	Integrin alpha-M	ITGAM	0.696435	0.485928	20.4775	1.43321	0.166891	0.797599	FALSE
Q71DI3;Q16695;P84243;P68431	Histone H3.2;Histone H3.1t;Histone H3.3;Histone H3.1	HIST2H3A;HIST3H3;H3F3A;HIST1H3A	0.695299	0.533983	8.45418	1.3021	0.227237	0.910712	FALSE
P07108	Acyl-CoA-binding protein	DBI	0.691896	0.413723	11.9477	1.67236	0.120413	0.699859	FALSE
Q92736	Ryanodine receptor 2	RYR2	0.690846	0.625833	11.4139	1.10388	0.292373	1	FALSE
P11021	78 kDa glucose-regulated protein	HSPA5	0.68034	0.502141	68.6991	1.35488	0.179895	0.812968	FALSE
Q96CX2	BTB/POZ domain-containing protein KCTD12	KCTD12	0.675363	0.475476	13.4613	1.42039	0.17824	0.812105	FALSE
P61019;Q8WUD1	Ras-related protein Rab-2A;Ras-related protein Rab-2B	RAB2A;RAB2B	0.659572	0.505462	3.16198	1.30489	0.278776	1	FALSE
P18206	Vinculin	VCL	0.657949	0.305667	37.5787	2.1525	0.0378453	0.430508	FALSE
Q71UI9;P0C0S5	Histone H2A.V;Histone H2A.Z	H2AFV;H2AFZ	0.656958	0.470226	5.32879	1.39711	0.217777	0.910712	FALSE
Q5TZA2	Rootletin	CROCC	0.644591	0.382189	8.21898	1.68658	0.129162	0.719137	FALSE
O15143	Actin-related protein 2/3 complex subunit 1B	ARPC1B	0.641194	0.40139	5.66468	1.59744	0.164194	0.797599	FALSE
O14818	Proteasome subunit alpha type-7	PSMA7	0.63371	0.219608	10.0285	2.88564	0.0161833	0.287747	FALSE
P25788	Proteasome subunit alpha type-3	PSMA3	0.627725	0.224988	13.189	2.79004	0.0151454	0.283102	FALSE
P29350	Tyrosine-protein phosphatase non-receptor type 6	PTPN6	0.623011	64220	3.00815	9.70121e-06	0.999993	1	FALSE
P62888	60S ribosomal protein L30	RPL30	0.618113	0.355138	4.18849	1.74049	0.153516	0.770316	FALSE
P02786	Transferrin receptor protein 1;Transferrin receptor protein 1, serum form	TFRC	0.613488	0.475142	21.3479	1.29117	0.210452	0.902469	FALSE
Q16851	UTP--glucose-1-phosphate uridylyltransferase	UGP2	0.610424	0.312991	14.6896	1.95029	0.0704889	0.57096	FALSE
Q9HC84	Mucin-5B	MUC5B	0.606674	0.835457	552.591	0.726159	0.468049	1	FALSE
Q16555	Dihydropyrimidinase-related protein 2	DPYSL2	0.602346	0.391783	25.2021	1.53745	0.136645	0.731523	FALSE
P36952	Serpin B5	SERPINB5	0.591183	0.481899	2.28632	1.22678	0.331179	1	FALSE
P30101	Protein disulfide-isomerase A3	PDIA3	0.589949	0.473402	56.6777	1.24619	0.217821	0.910712	FALSE
P61803	Dolichyl-diphosphooligosaccharide--protein glycosyltransferase subunit DAD1	DAD1	0.589107	0.436572	5.50007	1.34939	0.2301	0.910712	FALSE
Q4LE39	AT-rich interactive domain-containing protein 4B	ARID4B	0.58678	0.559324	16.6065	1.04909	0.309167	1	FALSE
P78417	Glutathione S-transferase omega-1	GSTO1	0.583927	0.449709	7.81951	1.29846	0.231114	0.910712	FALSE
O75635	Serpin B7	SERPINB7	0.58325	0.299905	4.15988	1.94478	0.120963	0.699859	FALSE
P14314	Glucosidase 2 subunit beta	PRKCSH	0.578299	0.279174	19.3085	2.07147	0.0519468	0.477761	FALSE
O14773	Tripeptidyl-peptidase 1	TPP1	0.572718	0.425151	17.6588	1.34709	0.194984	0.861474	FALSE
P10599	Thioredoxin	TXN	0.565882	0.266437	29.2016	2.12389	0.0422709	0.440572	FALSE
O75368	SH3 domain-binding glutamic acid-rich-like protein	SH3BGRL	0.56587	0.338403	7.19508	1.67218	0.137246	0.731523	FALSE
P59998	Actin-related protein 2/3 complex subunit 4	ARPC4	0.557813	0.451995	29.2308	1.23411	0.226991	0.910712	FALSE
P04632	Calpain small subunit 1	CAPNS1	0.549725	0.175489	8.07599	3.13253	0.0137975	0.271848	FALSE
Q6EEV6;P61956;P55854	Small ubiquitin-related modifier 4;Small ubiquitin-related modifier 2;Small ubiquitin-related modifier 3	SUMO4;SUMO2;SUMO3	0.548058	0.256796	7.10976	2.13421	0.069629	0.570332	FALSE
Q9H299	SH3 domain-binding glutamic acid-rich-like protein 3	SH3BGRL3	0.547827	18490.5	3.11174	2.96275e-05	0.999978	1	FALSE
O00764	Pyridoxal kinase	PDXK	0.541305	0.234356	9.61815	2.30975	0.0444974	0.444364	FALSE
P50995	Annexin A11	ANXA11	0.540015	0.439538	17.5995	1.2286	0.235399	0.915477	FALSE
O95336	6-phosphogluconolactonase	PGLS	0.530038	0.338549	6.25727	1.56562	0.166454	0.797599	FALSE
P12429	Annexin A3	ANXA3	0.528339	0.52906	41.3397	0.998637	0.32378	1	FALSE
Q99832	T-complex protein 1 subunit eta	CCT7	0.527743	1.28471	5.0683	0.410788	0.69802	1	FALSE
P02545	Prelamin-A/C;Lamin-A/C	LMNA	0.516448	0.306258	63.5218	1.68631	0.0966414	0.646193	FALSE
P09525	Annexin A4	ANXA4	0.497966	0.468132	42.7652	1.06373	0.293421	1	FALSE
P16070	CD44 antigen	CD44	0.481295	0.398873	15.6159	1.20664	0.245534	0.927431	FALSE
P12724	Eosinophil cationic protein	RNASE3	0.481201	0.704281	3.1749	0.683251	0.540993	1	FALSE
Q13162	Peroxiredoxin-4	PRDX4	0.473207	0.32844	7.29027	1.44077	0.191183	0.849831	FALSE
P25705	ATP synthase subunit alpha, mitochondrial	ATP5A1	0.471318	0.47637	35.7816	0.989395	0.329114	1	FALSE
Q7Z406	Myosin-14	MYH14	0.470328	0.365608	7.34707	1.28643	0.237346	0.915477	FALSE
P01624;A0A0C4DH90;A0A0C4DH55;A0A075B6H7	Ig kappa chain V-III region POM	IGKV3OR2-268;IGKV3D-7;IGKV3-7	0.443856	0.435487	12.4482	1.01922	0.3275	1	FALSE
P13639	Elongation factor 2	EEF2	0.4423	0.346123	47.8211	1.27787	0.207464	0.894917	FALSE
P62851	40S ribosomal protein S25	RPS25	0.440121	0.447177	8.48328	0.984221	0.352242	1	FALSE
P22735	Protein-glutamine gamma-glutamyltransferase K	TGM1	0.435107	0.496385	13.2826	0.87655	0.396307	1	FALSE
P35754	Glutaredoxin-1	GLRX	0.432394	0.275959	6.20202	1.56688	0.166584	0.797599	FALSE
P17066;P48741	Heat shock 70 kDa protein 6;Putative heat shock 70 kDa protein 7	HSPA6;HSPA7	0.429519	0.426524	12.4541	1.00702	0.33309	1	FALSE
P13667	Protein disulfide-isomerase A4	PDIA4	0.41921	0.200736	18.5733	2.08836	0.0507863	0.474938	FALSE
P07910	Heterogeneous nuclear ribonucleoproteins C1/C2	HNRNPC	0.417479	0.338502	6.54231	1.23331	0.259925	0.961856	FALSE
A8K2U0	Alpha-2-macroglobulin-like protein 1	A2ML1	0.411183	0.37638	7.5965	1.09247	0.308059	1	FALSE
Q9BVK6	Transmembrane emp24 domain-containing protein 9	TMED9	0.411032	0.30379	4.26377	1.35302	0.243349	0.923966	FALSE
P28838	Cytosol aminopeptidase	LAP3	0.397948	0.229342	26.6197	1.73517	0.0942762	0.641507	FALSE
P12314	High affinity immunoglobulin gamma Fc receptor I	FCGR1A	0.396612	0.332359	3.12428	1.19333	0.315425	1	FALSE
Q96C19	EF-hand domain-containing protein D2	EFHD2	0.396342	0.238111	13.8183	1.66453	0.118509	0.696717	FALSE
Q14019	Coactosin-like protein	COTL1	0.396293	0.224119	16.9293	1.76823	0.0950381	0.641507	FALSE
P09960	Leukotriene A-4 hydrolase	LTA4H	0.387637	0.246968	45.0481	1.56959	0.12351	0.708725	FALSE
P60660	Myosin light polypeptide 6	MYL6	0.384448	0.482527	11.2622	0.796738	0.442076	1	FALSE
P11279	Lysosome-associated membrane glycoprotein 1	LAMP1	0.382807	0.420995	14.0457	0.90929	0.378536	1	FALSE
P62873	Guanine nucleotide-binding protein G(I)/G(S)/G(T) subunit beta-1	GNB1	0.378807	0.255021	12.5739	1.48539	0.162075	0.797599	FALSE
P06865	Beta-hexosaminidase subunit alpha	HEXA	0.378715	1611.54	4.11443	0.000235002	0.999823	1	FALSE
O00204	Sulfotransferase family cytosolic 2B member 1	SULT2B1	0.378491	0.401187	2.24559	0.943427	0.43555	1	FALSE
P18124	60S ribosomal protein L7	RPL7	0.367538	0.316771	6.04779	1.16026	0.289685	1	FALSE
P62328	Thymosin beta-4;Hematopoietic system regulatory peptide	TMSB4X	0.367011	0.240188	24.8045	1.52801	0.139162	0.731523	FALSE
P20618	Proteasome subunit beta type-1	PSMB1	0.35993	0.366172	7.06357	0.982952	0.358093	1	FALSE
P35579	Myosin-9	MYH9	0.35954	0.364587	112.785	0.986157	0.326167	1	FALSE
Q6ZV73	FYVE, RhoGEF and PH domain-containing protein 6	FGD6	0.358003	0.377382	5.69496	0.948649	0.381296	1	FALSE
P14618	Pyruvate kinase PKM	PKM	0.357301	0.458432	141.709	0.779399	0.437044	1	FALSE
P07900	Heat shock protein HSP 90-alpha	HSP90AA1	0.344343	0.4566	37.151	0.754146	0.455515	1	FALSE
P20073	Annexin A7	ANXA7	0.323222	0.37371	10.5205	0.8649	0.406383	1	FALSE
P10321	HLA class I histocompatibility antigen, Cw-7 alpha chain	HLA-C	0.321733	0.3063	3.40081	1.05038	0.362377	1	FALSE
P28066	Proteasome subunit alpha type-5	PSMA5	0.310553	0.240862	15.9337	1.28934	0.215682	0.910712	FALSE
Q9NVJ2	ADP-ribosylation factor-like protein 8B	ARL8B	0.309837	4346.9	3.00581	7.12778e-05	0.999948	1	FALSE
Q06323	Proteasome activator complex subunit 1	PSME1	0.307698	0.177824	20.3615	1.73035	0.0986967	0.646193	FALSE
P0DP08;P0DP06;A0A0C4DH41;P01825;P06331;P01824	Ig heavy chain V-II region NEWM;Ig heavy chain V-II region ARH-77;Ig heavy chain V-II region WAH	IGHV4-61	0.29667	0.41958	11.6225	0.707064	0.49346	1	FALSE
P28072	Proteasome subunit beta type-6	PSMB6	0.294547	0.26639	10.7998	1.1057	0.29288	1	FALSE
P34810	Macrosialin	CD68	0.290405	0.297422	5.46607	0.976408	0.370073	1	FALSE
P01766	Ig heavy chain V-III region BRO		0.289968	0.403446	11.6155	0.718729	0.486515	1	FALSE
Q02878	60S ribosomal protein L6	RPL6	0.286738	0.293713	6.46126	0.976251	0.364063	1	FALSE
P68363;Q9BQE3;Q71U36	Tubulin alpha-1B chain;Tubulin alpha-1C chain;Tubulin alpha-1A chain	TUBA1B;TUBA1C;TUBA1A	0.284768	0.484206	9.34001	0.588114	0.570401	1	FALSE
Q04917	14-3-3 protein eta	YWHAH	0.273853	0.261538	17.0445	1.04709	0.309682	1	FALSE
P52565	Rho GDP-dissociation inhibitor 1	ARHGDIA	0.271803	27.8198	2.00678	0.00977013	0.993089	1	FALSE
P31944	Caspase-14;Caspase-14 subunit p17, mature form;Caspase-14 subunit p10, mature form;Caspase-14 subunit p20, intermediate form;Caspase-14 subunit p8, intermediate form	CASP14	0.270494	0.34972	28.4592	0.773458	0.445629	1	FALSE
P0DP25;P0DP24;P0DP23			0.267513	0.261621	26.3653	1.02252	0.315825	1	FALSE
Q8IW75	Serpin A12	SERPINA12	0.267052	0.243434	7.3984	1.09702	0.30705	1	FALSE
P46781	40S ribosomal protein S9	RPS9	0.259741	1.20846	6.06331	0.214936	0.836864	1	FALSE
P13798	Acylamino-acid-releasing enzyme	APEH	0.248978	87556.2	2.99705	2.84364e-06	0.999998	1	FALSE
Q2VIR3;P41091	Putative eukaryotic translation initiation factor 2 subunit 3-like protein;Eukaryotic translation initiation factor 2 subunit 3	EIF2S3L;EIF2S3	0.245276	0.293169	4.56546	0.836636	0.444366	1	FALSE
P40926	Malate dehydrogenase, mitochondrial	MDH2	0.238976	0.286148	7.94296	0.835146	0.428039	1	FALSE
Q08188	Protein-glutamine gamma-glutamyltransferase E;Protein-glutamine gamma-glutamyltransferase E 50 kDa catalytic chain;Protein-glutamine gamma-glutamyltransferase E 27 kDa non-catalytic chain	TGM3	0.231848	0.294693	63.9018	0.786746	0.434339	1	FALSE
P17655	Calpain-2 catalytic subunit	CAPN2	0.229363	0.242311	11.1397	0.946564	0.363942	1	FALSE
P29373	Cellular retinoic acid-binding protein 2	CRABP2	0.223947	0.552392	4.22615	0.405414	0.704864	1	FALSE
P04080	Cystatin-B	CSTB	0.220564	0.292721	22.0815	0.753496	0.459111	1	FALSE
P62899	60S ribosomal protein L31	RPL31	0.217673	0.204604	9.40625	1.06388	0.313933	1	FALSE
P11142	Heat shock cognate 71 kDa protein	HSPA8	0.211784	0.318993	63.6374	0.663916	0.509142	1	FALSE
P62987;P62979;P0CG47;P0CG48	Ubiquitin-60S ribosomal protein L40;Ubiquitin;60S ribosomal protein L40;Ubiquitin-40S ribosomal protein S27a;Ubiquitin;40S ribosomal protein S27a;Polyubiquitin-B;Ubiquitin;Polyubiquitin-C;Ubiquitin	UBA52;RPS27A;UBB;UBC	0.210271	0.251967	12.5397	0.83452	0.419603	1	FALSE
Q92817	Envoplakin	EVPL	0.206208	0.313681	2.45049	0.657382	0.56735	1	FALSE
O95399	Urotensin-2	UTS2	0.199154	0.29755	5.85224	0.669313	0.528801	1	FALSE
P49368	T-complex protein 1 subunit gamma	CCT3	0.198919	0.34168	6.13552	0.582179	0.581193	1	FALSE
Q96KP4	Cytosolic non-specific dipeptidase	CNDP2	0.198077	0.206633	19.2823	0.958589	0.349632	1	FALSE
Q12906	Interleukin enhancer-binding factor 3	ILF3	0.194715	0.259364	4.02762	0.75074	0.494291	1	FALSE
P08238	Heat shock protein HSP 90-beta	HSP90AB1	0.193543	0.37232	26.7485	0.519829	0.607458	1	FALSE
Q15365	Poly(rC)-binding protein 1	PCBP1	0.174917	0.217795	12.5551	0.803125	0.436843	1	FALSE
P07858	Cathepsin B;Cathepsin B light chain;Cathepsin B heavy chain	CTSB	0.168118	0.262334	18.0172	0.640852	0.529686	1	FALSE
P21281	V-type proton ATPase subunit B, brain isoform	ATP6V1B2	0.1669	0.272817	15.6687	0.611766	0.549467	1	FALSE
Q15084	Protein disulfide-isomerase A6	PDIA6	0.164786	0.233391	13.3283	0.706049	0.492315	1	FALSE
P47756	F-actin-capping protein subunit beta	CAPZB	0.149389	0.227501	17.6467	0.656652	0.519877	1	FALSE
P07737	Profilin-1	PFN1	0.148917	0.318214	23.4586	0.467977	0.64412	1	FALSE
Q13938	Calcyphosin	CAPS	0.148907	0.354403	33.491	0.420163	0.67705	1	FALSE
Q00325	Phosphate carrier protein, mitochondrial	SLC25A3	0.146445	0.24177	6.69809	0.605723	0.564649	1	FALSE
Q6PIU2	Neutral cholesterol ester hydrolase 1	NCEH1	0.145507	0.215759	4.51486	0.674395	0.53303	1	FALSE
P19105;O14950	Myosin regulatory light chain 12A;Myosin regulatory light chain 12B	MYL12A;MYL12B	0.140793	0.257924	5.90443	0.545869	0.60515	1	FALSE
P61204;P84077	ADP-ribosylation factor 3;ADP-ribosylation factor 1	ARF3;ARF1	0.136023	0.293912	12.1177	0.462802	0.651707	1	FALSE
O15144	Actin-related protein 2/3 complex subunit 2	ARPC2	0.13254	0.239057	14.4307	0.55443	0.587775	1	FALSE
P31946	14-3-3 protein beta/alpha;14-3-3 protein beta/alpha, N-terminally processed	YWHAB	0.131648	0.249043	16.4565	0.528617	0.604128	1	FALSE
Q5T749	Keratinocyte proline-rich protein	KPRP	0.130693	0.183139	9.77024	0.713627	0.492153	1	FALSE
P26038	Moesin	MSN	0.126129	0.281695	64.2211	0.44775	0.65584	1	FALSE
P62269	40S ribosomal protein S18	RPS18	0.117991	0.209603	14.6996	0.562925	0.581971	1	FALSE
P35268	60S ribosomal protein L22	RPL22	0.115832	4420.6	6.00872	2.62027e-05	0.99998	1	FALSE
P01704	Ig lambda chain V-II region TOG		0.115023	0.390302	2.30946	0.294703	0.792644	1	FALSE
P63244	Guanine nucleotide-binding protein subunit beta-2-like 1;Guanine nucleotide-binding protein subunit beta-2-like 1, N-terminally processed	GNB2L1	0.114862	0.214075	19.7175	0.536551	0.59758	1	FALSE
A0A075B6P5;P01615	Ig kappa chain V-II region FR	IGKV2D-28	0.111463	0.252166	14.6562	0.442023	0.664925	1	FALSE
P29401	Transketolase	TKT	0.110048	0.229881	57.5666	0.478717	0.633954	1	FALSE
P18085	ADP-ribosylation factor 4	ARF4	0.0993328	0.236276	6.87842	0.42041	0.687008	1	FALSE
P26373	60S ribosomal protein L13	RPL13	0.0973408	16.9718	2.00632	0.00573545	0.995943	1	FALSE
P07203	Glutathione peroxidase 1	GPX1	0.0952577	0.180596	21.9413	0.527464	0.603165	1	FALSE
Q16610	Extracellular matrix protein 1	ECM1	0.0842357	0.177891	8.76179	0.473525	0.647414	1	FALSE
P01877	Ig alpha-2 chain C region	IGHA2	0.0762318	0.242701	14.7216	0.314097	0.757854	1	FALSE
A0A0A0MRZ8;P04433	Ig kappa chain V-III region VG	IGKV3D-11	0.0756035	12238.8	5.00272	6.17735e-06	0.999995	1	FALSE
P06454	Prothymosin alpha;Prothymosin alpha, N-terminally processed;Thymosin alpha-1	PTMA	0.0733244	0.165637	4.76018	0.44268	0.677385	1	FALSE
Q9UBR2	Cathepsin Z	CTSZ	0.0671737	0.210495	20.5745	0.319123	0.752851	1	FALSE
P51148	Ras-related protein Rab-5C	RAB5C	0.0636319	0.197703	7.50995	0.321856	0.756337	1	FALSE
P26641	Elongation factor 1-gamma	EEF1G	0.0624216	0.199731	15.3995	0.312529	0.758831	1	FALSE
P31146	Coronin-1A	CORO1A	0.0623832	0.202688	25.616	0.307779	0.760739	1	FALSE
P37837	Transaldolase	TALDO1	0.0616078	0.26577	13.1113	0.231809	0.820265	1	FALSE
P07360	Complement component C8 gamma chain	C8G	0.0458532	0.161867	5.63576	0.283277	0.78708	1	FALSE
P09382	Galectin-1	LGALS1	0.0402147	0.146926	36.5528	0.273707	0.785851	1	FALSE
Q6IBS0	Twinfilin-2	TWF2	0.039303	0.101881	6.83643	0.385774	0.711387	1	FALSE
P07602	Prosaposin;Saposin-A;Saposin-B-Val;Saposin-B;Saposin-C;Saposin-D	PSAP	0.0328815	0.141573	21.3083	0.232259	0.818553	1	FALSE
P05198	Eukaryotic translation initiation factor 2 subunit 1	EIF2S1	0.0294354	0.101041	5.85051	0.291323	0.780856	1	FALSE
P17931	Galectin-3	LGALS3	0.0237603	0.12116	43.4992	0.196106	0.845441	1	FALSE
P08134;P61586	Rho-related GTP-binding protein RhoC;Transforming protein RhoA	RHOC;RHOA	0.015358	0.0861755	12.8926	0.178218	0.861322	1	FALSE
P07741	Adenine phosphoribosyltransferase	APRT	0.0150208	0.0834598	21.355	0.179977	0.858868	1	FALSE
P52566	Rho GDP-dissociation inhibitor 2	ARHGDIB	0.012265	0.0815409	15.5255	0.150415	0.882374	1	FALSE
P60953	Cell division control protein 42 homolog	CDC42	0.0118201	0.0637023	7.89064	0.185552	0.857477	1	FALSE
P62263	40S ribosomal protein S14	RPS14	0.010735	0.0887538	5.81491	0.120953	0.907799	1	FALSE
P61221	ATP-binding cassette sub-family E member 1	ABCE1	0.00641365	0.400487	2.20354	0.0160146	0.988556	1	FALSE
P00387	NADH-cytochrome b5 reductase 3;NADH-cytochrome b5 reductase 3 membrane-bound form;NADH-cytochrome b5 reductase 3 soluble form	CYB5R3	0.00285212	0.0341788	6.91367	0.0834469	0.935861	1	FALSE
Q8IV08	Phospholipase D3	PLD3	0.00169616	0.0334006	7.53917	0.0507824	0.960818	1	FALSE
P35542	Serum amyloid A-4 protein	SAA4	0.000491268	0.0145509	10.8932	0.0337621	0.973678	1	FALSE
P10909	Clusterin;Clusterin beta chain;Clusterin alpha chain	CLU	5.52098e-05	0.00631303	73.3793	0.00874538	0.993046	1	FALSE
A0A0C4DH24		IGKV6-21	3.97782e-05	0.00904344	2.30495	0.00439857	0.996842	1	FALSE
P08670	Vimentin	VIM	1.35042e-05	0.0030206	239.631	0.00447069	0.996437	1	FALSE
Q96QA5	Gasdermin-A	GSDMA	2.37978e-06	0.00152719	11.3234	0.00155828	0.998784	1	FALSE
P01701	Ig lambda chain V-I region NEW		2.16142e-06	0.00119442	9.03322	0.0018096	0.998595	1	FALSE
P08758	Annexin A5	ANXA5	5.55568e-07	0.000614077	68.2866	0.00090472	0.999281	1	FALSE
Q13510	Acid ceramidase;Acid ceramidase subunit alpha;Acid ceramidase subunit beta	ASAH1	5.37617e-07	0.000584361	25.3378	0.000920009	0.999273	1	FALSE
P15104	Glutamine synthetase	GLUL	3.72006e-07	0.0024818	4.74916	0.000149894	0.999886	1	FALSE
P06703	Protein S100-A6	S100A6	2.59059e-07	0.000500038	13.3756	0.000518078	0.999594	1	FALSE
P15311	Ezrin	EZR	2.45521e-07	0.00034759	27.7575	0.000706352	0.999441	1	FALSE
P30041	Peroxiredoxin-6	PRDX6	2.43134e-07	0.000567718	44.2436	0.000428265	0.99966	1	FALSE
Q8IWL2;Q8IWL1	Pulmonary surfactant-associated protein A1;Pulmonary surfactant-associated protein A2	SFTPA1;SFTPA2	1.84812e-07	0.000762567	80.1454	0.000242354	0.999807	1	FALSE
P07686	Beta-hexosaminidase subunit beta;Beta-hexosaminidase subunit beta chain B;Beta-hexosaminidase subunit beta chain A	HEXB	1.34699e-07	0.000228153	20.6148	0.00059039	0.999535	1	FALSE
P09496	Clathrin light chain A	CLTA	1.17234e-07	0.000349247	7.37519	0.000335678	0.999741	1	FALSE
P46940	Ras GTPase-activating-like protein IQGAP1	IQGAP1	5.23452e-08	0.000186691	46.0564	0.000280384	0.999777	1	FALSE
P38646	Stress-70 protein, mitochondrial	HSPA9	1.57967e-08	0.000118645	6.91925	0.000133143	0.999898	1	FALSE
P30044	Peroxiredoxin-5, mitochondrial	PRDX5	2.21582e-09	3.54963e-05	17.1813	6.24238e-05	0.999951	1	FALSE
P06576	ATP synthase subunit beta, mitochondrial	ATP5B	2.00151e-09	4.47327e-05	37.2028	4.47437e-05	0.999965	1	FALSE
P02743	Serum amyloid P-component;Serum amyloid P-component(1-203)	APCS	1.87518e-09	5.18556e-05	29.1708	3.61616e-05	0.999971	1	FALSE
P23528	Cofilin-1	CFL1	1.66586e-09	3.78617e-05	26.5412	4.39986e-05	0.999965	1	FALSE
P04040	Catalase	CAT	1.46284e-09	3.37585e-05	69.672	4.33324e-05	0.999966	1	FALSE
P01717	Ig lambda chain V-IV region Hil		1.32666e-09	3.90138e-05	9.89536	3.40049e-05	0.999974	1	FALSE
P55774	C-C motif chemokine 18;CCL18(1-68);CCL18(3-69);CCL18(4-69)	CCL18	3.60221e-10	1.50599e-05	6.25478	2.39192e-05	0.999982	1	FALSE
P61981	14-3-3 protein gamma;14-3-3 protein gamma, N-terminally processed	YWHAG	3.4908e-10	1.094e-05	19.8973	3.19086e-05	0.999975	1	FALSE
P62241	40S ribosomal protein S8	RPS8	3.21125e-10	9.36523	2.67339	3.4289e-11	1	1	FALSE
Q99536	Synaptic vesicle membrane protein VAT-1 homolog	VAT1	3.14253e-10	1.18788e-05	29.5376	2.6455e-05	0.999979	1	FALSE
Q06830	Peroxiredoxin-1	PRDX1	3.08345e-10	1.58601e-05	46.309	1.94416e-05	0.999985	1	FALSE
Q14847	LIM and SH3 domain protein 1	LASP1	8.53561e-11	1.11159e-05	4.67184	7.67878e-06	0.999994	1	FALSE
P07384	Calpain-1 catalytic subunit	CAPN1	8.32758e-11	5.57221e-06	31.9438	1.49448e-05	0.999988	1	FALSE
P22694;P17612	cAMP-dependent protein kinase catalytic subunit beta;cAMP-dependent protein kinase catalytic subunit alpha	PRKACB;PRKACA	7.78797e-11	0.000106792	4.40574	7.29263e-07	0.999999	1	FALSE
P00734	Prothrombin;Activation peptide fragment 1;Activation peptide fragment 2;Thrombin light chain;Thrombin heavy chain	F2	7.59218e-11	1.58952e-05	14.5374	4.77639e-06	0.999996	1	FALSE
O95436	Sodium-dependent phosphate transport protein 2B	SLC34A2	7.07386e-11	1.2459e-05	8.62502	5.6777e-06	0.999996	1	FALSE
A0A0C4DH68;A0A075B6R9		IGKV2-24;IGKV2D-24	5.98924e-11	7.39361e-06	12.2734	8.10057e-06	0.999994	1	FALSE
P19971	Thymidine phosphorylase	TYMP	4.82368e-11	1.14018e-05	47.9011	4.23064e-06	0.999997	1	FALSE
Q9HB40	Retinoid-inducible serine carboxypeptidase	SCPEP1	4.0768e-11	1.23505e-05	5.6841	3.30091e-06	0.999997	1	FALSE
O96009	Napsin-A	NAPSA	3.68536e-11	1.18758e-05	27.3994	3.10326e-06	0.999998	1	FALSE
P01857	Ig gamma-1 chain C region	IGHG1	3.27951e-11	7.94692e-06	53.7024	4.12677e-06	0.999997	1	FALSE
P61160	Actin-related protein 2	ACTR2	2.37944e-11	4.07083e-06	19.2545	5.84509e-06	0.999995	1	FALSE
A0A0A0MS15		IGHV3-49	2.26371e-11	4.16871e-06	14.0778	5.43025e-06	0.999996	1	FALSE
P37802	Transgelin-2	TAGLN2	2.0801e-11	4.11645e-06	55.8032	5.05313e-06	0.999996	1	FALSE
Q6UWP8	Suprabasin	SBSN	1.48524e-11	7.56919e-06	14.9195	1.96222e-06	0.999998	1	FALSE
P00491	Purine nucleoside phosphorylase	PNP	1.23182e-11	3.36384e-06	4.22827	3.66194e-06	0.999997	1	FALSE
P61769	Beta-2-microglobulin;Beta-2-microglobulin form pI 5.3	B2M	9.41366e-12	3.89476e-06	13.0351	2.417e-06	0.999998	1	FALSE
P01040	Cystatin-A;Cystatin-A, N-terminally processed	CSTA	9.22238e-12	2.50118e-06	35.1436	3.68721e-06	0.999997	1	FALSE
P63104	14-3-3 protein zeta/delta	YWHAZ	7.10617e-12	2.5483e-06	48.5582	2.78859e-06	0.999998	1	FALSE
P06733	Alpha-enolase	ENO1	7.05915e-12	2.98989e-06	83.3536	2.361e-06	0.999998	1	FALSE
P40199	Carcinoembryonic antigen-related cell adhesion molecule 6	CEACAM6	3.78328e-12	2.33547e-06	20.1786	1.61992e-06	0.999999	1	FALSE
P01031	Complement C5;Complement C5 beta chain;Complement C5 alpha chain;C5a anaphylatoxin;Complement C5 alpha chain	C5	3.13464e-12	2.77393e-06	23.3495	1.13004e-06	0.999999	1	FALSE
P31947	14-3-3 protein sigma	SFN	2.46226e-12	1.52982e-06	23.6374	1.60951e-06	0.999999	1	FALSE
Q00610	Clathrin heavy chain 1	CLTC	1.75515e-12	1.16446e-06	32.9731	1.50726e-06	0.999999	1	FALSE
P21980	Protein-glutamine gamma-glutamyltransferase 2	TGM2	1.40877e-12	3.3524e-06	26.5127	4.20228e-07	1	1	FALSE
Q9Y490	Talin-1	TLN1	7.0881e-13	1.72218e-06	27.9329	4.11578e-07	1	1	FALSE
P62993	Growth factor receptor-bound protein 2	GRB2	4.46879e-13	2.08074e-05	4.05191	2.1477e-08	1	1	FALSE
P04406	Glyceraldehyde-3-phosphate dehydrogenase	GAPDH	7.68023e-16	2.53529e-08	98.4711	3.02933e-08	1	1	FALSE
P04899	Guanine nucleotide-binding protein G(i) subunit alpha-2	GNAI2	4.82984e-16	2.06904e-08	7.46966	2.33433e-08	1	1	FALSE
Q96C23	Aldose 1-epimerase	GALM	2.87834e-16	5.37462e-06	2.00601	5.35542e-11	1	1	FALSE
P30086	Phosphatidylethanolamine-binding protein 1;Hippocampal cholinergic neurostimulating peptide	PEBP1	2.13398e-16	9.07022e-09	26.0316	2.35274e-08	1	1	FALSE
Q9BYE9	Cadherin-related family member 2	CDHR2	1.45634e-16	1.7927e-05	2.00606	8.12374e-12	1	1	FALSE
P06312	Ig kappa chain V-IV region	IGKV4-1	8.37778e-17	8.00589e-09	11.011	1.04645e-08	1	1	FALSE
O75083	WD repeat-containing protein 1	WDR1	4.51469e-17	4.93002e-09	21.3643	9.15755e-09	1	1	FALSE
O43399	Tumor protein D54	TPD52L2	3.49121e-17	1.74584e-06	2.00649	1.99973e-11	1	1	FALSE
P01903	HLA class II histocompatibility antigen, DR alpha chain	HLA-DRA	3.36185e-17	4.78489e-09	19.9725	7.02597e-09	1	1	FALSE
Q9UL46	Proteasome activator complex subunit 2	PSME2	3.29002e-17	4.43922e-09	20.9273	7.41126e-09	1	1	FALSE
P00558	Phosphoglycerate kinase 1	PGK1	2.46305e-17	6.07166e-09	47.0222	4.05663e-09	1	1	FALSE
P14550	Alcohol dehydrogenase [NADP(+)]	AKR1A1	1.96147e-17	3.52276e-09	18.376	5.568e-09	1	1	FALSE
P06744	Glucose-6-phosphate isomerase	GPI	1.39526e-17	4.40946e-09	13.1971	3.16424e-09	1	1	FALSE
P39060	Collagen alpha-1(XVIII) chain;Endostatin	COL18A1	1.0687e-17	1.05068e-08	4.06477	1.01715e-09	1	1	FALSE
P02656	Apolipoprotein C-III	APOC3	8.18899e-18	3.93293e-09	6.79475	2.08216e-09	1	1	FALSE
P07437	Tubulin beta chain	TUBB	6.7772e-18	2.46061e-09	6.7251	2.75427e-09	1	1	FALSE
P50395	Rab GDP dissociation inhibitor beta	GDI2	5.04395e-18	6.10719e-09	12.9307	8.25904e-10	1	1	FALSE
P01871	Ig mu chain C region	IGHM	3.51039e-18	3.81222e-09	112.159	9.20823e-10	1	1	FALSE
P81605	Dermcidin;Survival-promoting peptide;DCD-1	DCD	2.60232e-18	1.28156e-09	26.9282	2.03059e-09	1	1	FALSE
P02741	C-reactive protein;C-reactive protein(1-205)	CRP	1.64901e-18	1.30315e-09	3.91948	1.2654e-09	1	1	FALSE
Q9NZT1	Calmodulin-like protein 5	CALML5	1.33301e-18	1.38313e-09	9.51128	9.63763e-10	1	1	FALSE
P27824	Calnexin	CANX	1.20995e-18	1.04876e-09	8.50432	1.1537e-09	1	1	FALSE
Q5TEC6	Histone H3	HIST2H3PS2	1.08869e-18	1.02804e-09	9.91948	1.059e-09	1	1	FALSE
A0A0B4J2B5		IGHV3OR16-9	1.03142e-18	1.00405e-09	12.9195	1.02726e-09	1	1	FALSE
P15153	Ras-related C3 botulinum toxin substrate 2	RAC2	7.48732e-19	1.18789e-09	5.91948	6.30303e-10	1	1	FALSE
P42357	Histidine ammonia-lyase	HAL	7.13249e-19	6.97302e-10	10.7108	1.02287e-09	1	1	FALSE
Q9UI42	Carboxypeptidase A4	CPA4	7.05477e-19	7.56974e-10	6.91948	9.31969e-10	1	1	FALSE
P01602	Ig kappa chain V-I region HK102	IGKV1-5	6.84026e-19	8.79207e-10	12.9195	7.78003e-10	1	1	FALSE
A0A0C4DH31		IGHV1-18	6.7658e-19	8.02282e-10	13.9195	8.43319e-10	1	1	FALSE
P01700	Ig lambda chain V-I region HA		6.36608e-19	7.6069e-10	12.9195	8.36881e-10	1	1	FALSE
P04259	Keratin, type II cytoskeletal 6B	KRT6B	6.09374e-19	7.7959e-10	6.91948	7.81659e-10	1	1	FALSE
Q8NFC6	Biorientation of chromosomes in cell division protein 1-like 1	BOD1L1	5.87068e-19	1.01096e-09	6.91948	5.80701e-10	1	1	FALSE
B9A064	Immunoglobulin lambda-like polypeptide 5	IGLL5	5.56243e-19	8.75606e-10	8.91948	6.35266e-10	1	1	FALSE
P62753	40S ribosomal protein S6	RPS6	5.4264e-19	5.15677e-10	7.91948	1.05229e-09	1	1	FALSE
Q15517	Corneodesmosin	CDSN	5.34605e-19	5.66522e-10	5.34838	9.43661e-10	1	1	FALSE
A0A0B4J1U7		IGHV6-1	4.41617e-19	6.6471e-10	12.97	6.64376e-10	1	1	FALSE
P51512	Matrix metalloproteinase-16	MMP16	4.02048e-19	4.42017e-10	12.9195	9.09576e-10	1	1	FALSE
P13473	Lysosome-associated membrane glycoprotein 2	LAMP2	4.00629e-19	7.97856e-10	5.59611	5.02132e-10	1	1	FALSE
P17213	Bactericidal permeability-increasing protein	BPI	3.4784e-19	4.11635e-10	6.19532	8.45022e-10	1	1	FALSE
Q9H3N1	Thioredoxin-related transmembrane protein 1	TMX1	3.39613e-19	5.80132e-10	6.18517	5.85407e-10	1	1	FALSE
Q07020	60S ribosomal protein L18	RPL18	3.27954e-19	4.18345e-10	9.91948	7.83932e-10	1	1	FALSE
A0A0C4DH35		IGHV3-35	3.24062e-19	7.50926e-10	11.9195	4.3155e-10	1	1	FALSE
Q16563	Synaptophysin-like protein 1	SYPL1	3.11914e-19	4.93651e-10	5.91948	6.31851e-10	1	1	FALSE
A0A0C4DH25		IGKV3D-20	3.01292e-19	6.3523e-10	12.9195	4.74304e-10	1	1	FALSE
P23396	40S ribosomal protein S3	RPS3	2.99522e-19	3.31933e-09	23.0837	9.02357e-11	1	1	FALSE
P31948	Stress-induced-phosphoprotein 1	STIP1	2.91987e-19	4.98416e-10	8.91948	5.8583e-10	1	1	FALSE
Q14974	Importin subunit beta-1	KPNB1	2.8904e-19	3.35452e-10	8.91948	8.61644e-10	1	1	FALSE
A0A0J9YX35			2.8863e-19	7.88653e-10	11.9195	3.65978e-10	1	1	FALSE
P04439	HLA class I histocompatibility antigen, A-3 alpha chain	HLA-A	2.73168e-19	1.09508e-09	6.91948	2.4945e-10	1	1	FALSE
Q9ULZ3	Apoptosis-associated speck-like protein containing a CARD	PYCARD	2.67261e-19	6.06705e-05	3.00846	4.40512e-15	1	1	FALSE
P46379	Large proline-rich protein BAG6	BAG6	2.66865e-19	3.9653e-10	8.91948	6.73001e-10	1	1	FALSE
A0A2R8Y4L2;Q32P51;P09651	Heterogeneous nuclear ribonucleoprotein A1-like 2;Heterogeneous nuclear ribonucleoprotein A1;Heterogeneous nuclear ribonucleoprotein A1, N-terminally processed	HNRNPA1L2;HNRNPA1	2.62211e-19	2.9454e-10	7.91948	8.90239e-10	1	1	FALSE
P13716	Delta-aminolevulinic acid dehydratase	ALAD	2.51943e-19	3.56753e-10	8.91948	7.06212e-10	1	1	FALSE
Q01105;P0DME0	Protein SET;Protein SETSIP	SET;SETSIP	2.2718e-19	5.02164e-10	10.9195	4.52402e-10	1	1	FALSE
P04844	Dolichyl-diphosphooligosaccharide--protein glycosyltransferase subunit 2	RPN2	2.18995e-19	6.04457e-10	4.91948	3.62301e-10	1	1	FALSE
P27169	Serum paraoxonase/arylesterase 1	PON1	2.17814e-19	4.35307e-10	9.91948	5.00368e-10	1	1	FALSE
P48637	Glutathione synthetase	GSS	2.12841e-19	2.00225e-05	7.02395	1.06301e-14	1	1	FALSE
P31025	Lipocalin-1	LCN1	2.06014e-19	5.72067e-10	7.91948	3.60122e-10	1	1	FALSE
P26639	Threonine--tRNA ligase, cytoplasmic	TARS	1.94405e-19	5.73864e-10	4.91948	3.38764e-10	1	1	FALSE
P23368	NAD-dependent malic enzyme, mitochondrial	ME2	1.94403e-19	3.43517e-10	4.57288	5.6592e-10	1	1	FALSE
P22626	Heterogeneous nuclear ribonucleoproteins A2/B1	HNRNPA2B1	1.79922e-19	4.51143e-10	16.3118	3.98814e-10	1	1	FALSE
P83731	60S ribosomal protein L24	RPL24	1.78715e-19	7.08159e-10	5.91948	2.52366e-10	1	1	FALSE
O60506;O43390	Heterogeneous nuclear ribonucleoprotein Q;Heterogeneous nuclear ribonucleoprotein R	SYNCRIP;HNRNPR	1.76817e-19	4.3674e-10	6.91948	4.04857e-10	1	1	FALSE
P61158	Actin-related protein 3	ACTR3	1.72243e-19	3.46784e-10	8.5253	4.96686e-10	1	1	FALSE
Q15631	Translin	TSN	1.66471e-19	3.45194e-10	5.91948	4.82255e-10	1	1	FALSE
A0A0C4DH43			1.61124e-19	5.04237e-10	4.83709	3.19541e-10	1	1	FALSE
P04843	Dolichyl-diphosphooligosaccharide--protein glycosyltransferase subunit 1	RPN1	1.6047e-19	2.04647e-10	10.9195	7.8413e-10	1	1	FALSE
P01859	Ig gamma-2 chain C region	IGHG2	1.60324e-19	3.90097e-10	28.9195	4.10985e-10	1	1	FALSE
Q04941	Proteolipid protein 2	PLP2	1.56342e-19	4.51178e-10	8.91948	3.46521e-10	1	1	FALSE
Q9UEW3	Macrophage receptor MARCO	MARCO	1.55565e-19	3.85431e-10	7.91948	4.03613e-10	1	1	FALSE
P40227	T-complex protein 1 subunit zeta	CCT6A	1.53807e-19	3.63669e-10	2.91254	4.22931e-10	1	1	FALSE
P31153	S-adenosylmethionine synthase isoform type-2	MAT2A	1.39259e-19	3.29952e-10	7.91948	4.22058e-10	1	1	FALSE
P27348	14-3-3 protein theta	YWHAQ	1.38779e-19	3.96843e-10	4.84978	3.49708e-10	1	1	FALSE
A0A0C4DH38		IGHV5-51	1.37079e-19	3.32578e-10	5.1162	4.12172e-10	1	1	FALSE
P61619	Protein transport protein Sec61 subunit alpha isoform 1	SEC61A1	1.30578e-19	3.86885e-10	7.91948	3.37512e-10	1	1	FALSE
P08575	Receptor-type tyrosine-protein phosphatase C	PTPRC	1.2882e-19	4.6579e-10	6.91948	2.76561e-10	1	1	FALSE
P03952	Plasma kallikrein;Plasma kallikrein heavy chain;Plasma kallikrein light chain	KLKB1	1.26925e-19	3.64629e-10	5.95591	3.48095e-10	1	1	FALSE
P01780	Ig heavy chain V-III region JON		1.26068e-19	3.47006e-10	7.13532	3.63302e-10	1	1	FALSE
P63313	Thymosin beta-10	TMSB10	1.23485e-19	2.96902e-10	10.9195	4.15911e-10	1	1	FALSE
O75915	PRA1 family protein 3	ARL6IP5	1.17757e-19	3.63716e-10	3.27911	3.23761e-10	1	1	FALSE
P01619	Ig kappa chain V-III region B6		1.15708e-19	3.29707e-10	9.55663	3.5094e-10	1	1	FALSE
Q07960	Rho GTPase-activating protein 1	ARHGAP1	1.04339e-19	3.70635e-10	5.91948	2.81515e-10	1	1	FALSE
P10253	Lysosomal alpha-glucosidase;76 kDa lysosomal alpha-glucosidase;70 kDa lysosomal alpha-glucosidase	GAA	9.88484e-20	3.13855e-10	5.91948	3.1495e-10	1	1	FALSE
O15145	Actin-related protein 2/3 complex subunit 3	ARPC3	9.80527e-20	2.70192e-10	2.94398	3.62899e-10	1	1	FALSE
Q9HAT2	Sialate O-acetylesterase	SIAE	9.38862e-20	2.34314e-10	11.9195	4.00686e-10	1	1	FALSE
P50990	T-complex protein 1 subunit theta	CCT8	9.31038e-20	1.83205e-10	16.0721	5.08194e-10	1	1	FALSE
P52907	F-actin-capping protein subunit alpha-1	CAPZA1	8.85329e-20	2.46725e-10	6.24278	3.58832e-10	1	1	FALSE
Q13835	Plakophilin-1	PKP1	8.84844e-20	1.8939e-10	16.9278	4.67208e-10	1	1	FALSE
P34932	Heat shock 70 kDa protein 4	HSPA4	8.04391e-20	2.40426e-10	11.6253	3.34569e-10	1	1	FALSE
P14923	Junction plakoglobin	JUP	7.97627e-20	2.90184e-10	69.6318	2.74869e-10	1	1	FALSE
P05387	60S acidic ribosomal protein P2	RPLP2	7.87556e-20	2.94805e-10	2.64586	2.67145e-10	1	1	FALSE
Q92598	Heat shock protein 105 kDa	HSPH1	7.27257e-20	2.82363e-10	6.00598	2.57561e-10	1	1	FALSE
O00757	Fructose-1,6-bisphosphatase isozyme 2	FBP2	7.05376e-20	2.67401e-10	4.4256	2.63789e-10	1	1	FALSE
P38919	Eukaryotic initiation factor 4A-III;Eukaryotic initiation factor 4A-III, N-terminally processed	EIF4A3	6.82616e-20	3.83481e-10	2.84143	1.78005e-10	1	1	FALSE
P08236	Beta-glucuronidase	GUSB	6.60553e-20	1.91854e-10	7.0407	3.44301e-10	1	1	FALSE
P18669	Phosphoglycerate mutase 1	PGAM1	6.58201e-20	2.03696e-10	5.95817	3.23128e-10	1	1	FALSE
P62750	60S ribosomal protein L23a	RPL23A	6.48594e-20	3.63564e-10	3.268	1.78399e-10	1	1	FALSE
P55072	Transitional endoplasmic reticulum ATPase	VCP	6.45932e-20	1.58272e-10	36.4786	4.08115e-10	1	1	FALSE
P20645	Cation-dependent mannose-6-phosphate receptor	M6PR	6.13389e-20	3.54008e-10	3.55656	1.7327e-10	1	1	FALSE
P01714	Ig lambda chain V-III region SH		5.52425e-20	7.02346e-10	16.0915	7.86542e-11	1	1	FALSE
P36543	V-type proton ATPase subunit E 1	ATP6V1E1	5.06693e-20	2.17771e-10	6.29328	2.32672e-10	1	1	FALSE
P05413	Fatty acid-binding protein, heart	FABP3	4.78286e-20	4.57338e-10	7.61632	1.04581e-10	1	1	FALSE
P62826	GTP-binding nuclear protein Ran	RAN	4.76018e-20	2.05643e-10	17.3521	2.31478e-10	1	1	FALSE
Q13867	Bleomycin hydrolase	BLMH	4.2694e-20	2.05106e-10	6.69209	2.08156e-10	1	1	FALSE
P02747	Complement C1q subcomponent subunit C	C1QC	4.18997e-20	1.68755e-10	9.21121	2.48288e-10	1	1	FALSE
Q14103	Heterogeneous nuclear ribonucleoprotein D0	HNRNPD	3.88689e-20	2.98571e-10	6.91948	1.30183e-10	1	1	FALSE
O15511	Actin-related protein 2/3 complex subunit 5	ARPC5	3.86831e-20	2.3569e-10	2.6586	1.64127e-10	1	1	FALSE
Q01995	Transgelin	TAGLN	3.85276e-20	1.49178e-10	11.6976	2.58266e-10	1	1	FALSE
P10809	60 kDa heat shock protein, mitochondrial	HSPD1	3.80107e-20	1.55176e-10	21.686	2.44952e-10	1	1	FALSE
P04179	Superoxide dismutase [Mn], mitochondrial	SOD2	3.62258e-20	2.58172e-10	3.35881	1.40316e-10	1	1	FALSE
P27105	Erythrocyte band 7 integral membrane protein	STOM	3.47211e-20	1.57972e-10	33.0795	2.19793e-10	1	1	FALSE
P29508	Serpin B3	SERPINB3	3.34281e-20	2.20861e-10	20.124	1.51354e-10	1	1	FALSE
P02652	Apolipoprotein A-II;Proapolipoprotein A-II;Truncated apolipoprotein A-II	APOA2	2.71843e-20	1.38255e-10	22.6332	1.96625e-10	1	1	FALSE
P05362	Intercellular adhesion molecule 1	ICAM1	2.71382e-20	1.58544e-10	12.0283	1.71171e-10	1	1	FALSE
P05546	Heparin cofactor 2	SERPIND1	2.70208e-20	1.78004e-10	4.70602	1.51799e-10	1	1	FALSE
P01594;P01593	Ig kappa chain V-I region AU;Ig kappa chain V-I region AG		2.62744e-20	8.44265e-10	4.91948	3.1121e-11	1	1	FALSE
O75342	Arachidonate 12-lipoxygenase, 12R-type	ALOX12B	2.31e-20	2.25434e-10	6.07619	1.02469e-10	1	1	FALSE
Q9NZM1	Myoferlin	MYOF	2.16171e-20	3.74968e-10	7.02434	5.76506e-11	1	1	FALSE
P22234	Multifunctional protein ADE2;Phosphoribosylaminoimidazole-succinocarboxamide synthase;Phosphoribosylaminoimidazole carboxylase	PAICS	2.09778e-20	3.53498e-10	4.91948	5.93435e-11	1	1	FALSE
P23526	Adenosylhomocysteinase	AHCY	2.02457e-20	1.27464e-10	18.6155	1.58835e-10	1	1	FALSE
Q9H223	EH domain-containing protein 4	EHD4	1.98247e-20	1.11584e-10	10.8332	1.77667e-10	1	1	FALSE
P62258	14-3-3 protein epsilon	YWHAE	1.964e-20	8.92172e-11	46.0166	2.20137e-10	1	1	FALSE
O75223	Gamma-glutamylcyclotransferase	GGCT	1.86285e-20	1.15383e-10	17.7543	1.61449e-10	1	1	FALSE
P25311	Zinc-alpha-2-glycoprotein	AZGP1	1.80446e-20	1.21961e-10	52.8144	1.47953e-10	1	1	FALSE
P68371	Tubulin beta-4B chain	TUBB4B	1.78711e-20	2.26457e-10	2.33484	7.89161e-11	1	1	FALSE
P49913	Cathelicidin antimicrobial peptide;Antibacterial protein FALL-39;Antibacterial protein LL-37	CAMP	1.73601e-20	1.48198e-10	10.2814	1.17141e-10	1	1	FALSE
A0A0C4DH36		IGHV3-38	1.72629e-20	3.53833e-10	7.91948	4.87884e-11	1	1	FALSE
P38606	V-type proton ATPase catalytic subunit A	ATP6V1A	1.68073e-20	1.11912e-10	35.5649	1.50183e-10	1	1	FALSE
P13489	Ribonuclease inhibitor	RNH1	1.61768e-20	1.08317e-10	30.8803	1.49347e-10	1	1	FALSE
Q9UHL4	Dipeptidyl peptidase 2	DPP7	1.55856e-20	3.21005e-10	6.91948	4.85525e-11	1	1	FALSE
P62937	Peptidyl-prolyl cis-trans isomerase A;Peptidyl-prolyl cis-trans isomerase A, N-terminally processed	PPIA	1.54864e-20	1.8394e-10	33.6473	8.41928e-11	1	1	FALSE
O43760	Synaptogyrin-2	SYNGR2	1.4128e-20	1.29381e-10	8.23266	1.09197e-10	1	1	FALSE
Q14764	Major vault protein	MVP	1.32352e-20	8.61868e-11	22.984	1.53564e-10	1	1	FALSE
Q01469	Fatty acid-binding protein, epidermal	FABP5	1.28611e-20	1.50413e-10	48.2206	8.55052e-11	1	1	FALSE
P24821	Tenascin	TNC	1.24845e-20	2.57312e-10	4.09024	4.85189e-11	1	1	FALSE
P02794	Ferritin heavy chain;Ferritin heavy chain, N-terminally processed	FTH1	1.10096e-20	2.87539e-10	19.5308	3.82889e-11	1	1	FALSE
P51659	Peroxisomal multifunctional enzyme type 2;(3R)-hydroxyacyl-CoA dehydrogenase;Enoyl-CoA hydratase 2	HSD17B4	1.00965e-20	9.68827e-11	17.5961	1.04213e-10	1	1	FALSE
P02766	Transthyretin	TTR	1.00516e-20	1.96958e-10	16.4401	5.10343e-11	1	1	FALSE
Q9Y6N5	Sulfide:quinone oxidoreductase, mitochondrial	SQRDL	9.63969e-21	2.37609e-10	4.14255	4.05695e-11	1	1	FALSE
Q02413	Desmoglein-1	DSG1	9.62855e-21	8.14731e-11	115.774	1.18181e-10	1	1	FALSE
P00915	Carbonic anhydrase 1	CA1	9.52557e-21	1.084e-10	21.56	8.78741e-11	1	1	FALSE
Q8WUM4	Programmed cell death 6-interacting protein	PDCD6IP	8.75637e-21	9.9952e-11	17.3146	8.76057e-11	1	1	FALSE
P01019	Angiotensinogen;Angiotensin-1;Angiotensin-2;Angiotensin-3;Angiotensin-4;Angiotensin 1-9;Angiotensin 1-7;Angiotensin 1-5;Angiotensin 1-4	AGT	7.9443e-21	1.61158e-10	11.3243	4.92952e-11	1	1	FALSE
Q96P63	Serpin B12	SERPINB12	7.65054e-21	7.25161e-11	51.325	1.05501e-10	1	1	FALSE
P05107	Integrin beta-2	ITGB2	7.1643e-21	1.3647e-10	36.086	5.24972e-11	1	1	FALSE
P22314	Ubiquitin-like modifier-activating enzyme 1	UBA1	6.94993e-21	8.5913e-11	32.9863	8.0895e-11	1	1	FALSE
P51153;Q92930;P61006;P20337;O95716;P20336;Q96E17	Ras-related protein Rab-13;Ras-related protein Rab-8B;Ras-related protein Rab-8A;Ras-related protein Rab-3B;Ras-related protein Rab-3D;Ras-related protein Rab-3A;Ras-related protein Rab-3C	RAB13;RAB8B;RAB8A;RAB3B;RAB3D;RAB3A;RAB3C	6.79075e-21	2.81683e-10	10.9195	2.41078e-11	1	1	FALSE
P00352	Retinal dehydrogenase 1	ALDH1A1	6.71314e-21	8.81736e-11	51.7543	7.61355e-11	1	1	FALSE
P55786	Puromycin-sensitive aminopeptidase	NPEPPS	6.60501e-21	1.28626e-10	22.6793	5.13507e-11	1	1	FALSE
P01011	Alpha-1-antichymotrypsin;Alpha-1-antichymotrypsin His-Pro-less	SERPINA3	5.39971e-21	7.56747e-11	98.4009	7.13542e-11	1	1	FALSE
P04003	C4b-binding protein alpha chain	C4BPA	4.61682e-21	1.67007e-10	20.7275	2.76445e-11	1	1	FALSE
P39019	40S ribosomal protein S19	RPS19	4.53081e-21	4.93373e-10	6.91948	9.18333e-12	1	1	FALSE
P09668	Pro-cathepsin H;Cathepsin H mini chain;Cathepsin H;Cathepsin H heavy chain;Cathepsin H light chain	CTSH	4.39176e-21	5.13356e-10	10.9195	8.555e-12	1	1	FALSE
P52209	6-phosphogluconate dehydrogenase, decarboxylating	PGD	3.69439e-21	6.96652e-11	36.4024	5.30306e-11	1	1	FALSE
P31949	Protein S100-A11;Protein S100-A11, N-terminally processed	S100A11	3.3912e-21	2.25631e-10	37.4893	1.50298e-11	1	1	FALSE
P0DMV9;P0DMV8	Heat shock 70 kDa protein 1B;Heat shock 70 kDa protein 1A	HSPA1B;HSPA1A	3.38474e-21	1.05585e-10	38.5045	3.2057e-11	1	1	FALSE
Q9BSJ8	Extended synaptotagmin-1	ESYT1	2.44452e-21	2.91479e-10	4.00598	8.38662e-12	1	1	FALSE
Q9P2E9	Ribosome-binding protein 1	RRBP1	2.32462e-21	1.18926e-10	8.11251	1.95468e-11	1	1	FALSE
Q9H6S3	Epidermal growth factor receptor kinase substrate 8-like protein 2	EPS8L2	2.20414e-21	1.39373e-06	3.00715	1.58147e-15	1	1	FALSE
Q14108	Lysosome membrane protein 2	SCARB2	1.99272e-21	2.37967e-10	7.8862	8.37395e-12	1	1	FALSE
P27487	Dipeptidyl peptidase 4;Dipeptidyl peptidase 4 membrane form;Dipeptidyl peptidase 4 soluble form	DPP4	9.2161e-22	1.45957e-10	5.13868	6.31424e-12	1	1	FALSE
P15924	Desmoplakin	DSP	8.26537e-22	4.58808e-11	233.258	1.80149e-11	1	1	FALSE
P80748	Ig lambda chain V-III region LOI		1.53254e-22	8.73795e-06	2.84577	1.75389e-17	1	1	FALSE
P13727	Bone marrow proteoglycan;Eosinophil granule major basic protein	PRG2	2.26104e-25	1.57172e-09	2.02031	1.43858e-16	1	1	FALSE
Q6ZVX7	F-box only protein 50	NCCRP1	2.13958e-30	3.97831e-10	3.1106	5.3781e-21	1	1	FALSE
P55058	Phospholipid transfer protein	PLTP	-3.06072e-23	9.74112e-11	10.0937	-3.14206e-13	1	1	FALSE
Q13630	GDP-L-fucose synthase	TSTA3	-3.59906e-23	5.3922e-07	4.01787	-6.67457e-17	1	1	FALSE
P02790	Hemopexin	HPX	-5.53717e-22	9.96805e-11	72.7213	-5.55491e-12	1	1	FALSE
P02748	Complement component C9;Complement component C9a;Complement component C9b	C9	-9.05761e-22	1.486e-10	18.0181	-6.09528e-12	1	1	FALSE
P06753	Tropomyosin alpha-3 chain	TPM3	-1.2574e-21	1.20774e-10	17.5189	-1.04112e-11	1	1	FALSE
P02654	Apolipoprotein C-I;Truncated apolipoprotein C-I	APOC1	-1.92582e-21	9.58943e-11	7.09248	-2.00828e-11	1	1	FALSE
P02647	Apolipoprotein A-I;Proapolipoprotein A-I;Truncated apolipoprotein A-I	APOA1	-2.26055e-21	7.87984e-11	152.38	-2.86877e-11	1	1	FALSE
Q08380	Galectin-3-binding protein	LGALS3BP	-2.43108e-21	1.10932e-10	76.4483	-2.19151e-11	1	1	FALSE
Q08554	Desmocollin-1	DSC1	-3.10621e-21	8.24235e-11	45.2824	-3.7686e-11	1	1	FALSE
P20702	Integrin alpha-X	ITGAX	-3.84492e-21	1.76402e-10	4.22989	-2.17964e-11	1	1	FALSE
P05089	Arginase-1	ARG1	-3.85149e-21	7.73651e-11	23.2752	-4.97833e-11	1	1	FALSE
P07195	L-lactate dehydrogenase B chain	LDHB	-4.26142e-21	1.01494e-10	28.4893	-4.19868e-11	1	1	FALSE
P47929	Galectin-7	LGALS7	-4.2724e-21	1.27961e-10	17.4148	-3.33883e-11	1	1	FALSE
Q9Y6R7	IgGFc-binding protein	FCGBP	-4.76731e-21	1.20703e-10	42.3452	-3.94963e-11	1	1	FALSE
Q96TA1	Niban-like protein 1	FAM129B	-5.25976e-21	2.83484e-10	3.72397	-1.8554e-11	1	1	FALSE
P06727	Apolipoprotein A-IV	APOA4	-5.2936e-21	5.82316e-11	88.7371	-9.0906e-11	1	1	FALSE
P06681	Complement C2;Complement C2b fragment;Complement C2a fragment	C2	-5.46995e-21	9.60119e-11	10.1724	-5.69715e-11	1	1	FALSE
P35232	Prohibitin	PHB	-5.84193e-21	3.05872e-10	3.00685	-1.90993e-11	1	1	FALSE
O00299	Chloride intracellular channel protein 1	CLIC1	-6.33024e-21	1.51562e-10	30.4358	-4.17667e-11	1	1	FALSE
P80188	Neutrophil gelatinase-associated lipocalin	LCN2	-6.3981e-21	1.28824e-10	16.3534	-4.96656e-11	1	1	FALSE
Q15582	Transforming growth factor-beta-induced protein ig-h3	TGFBI	-6.45921e-21	2.2514e-10	12.3385	-2.86897e-11	1	1	FALSE
P32119	Peroxiredoxin-2	PRDX2	-7.00812e-21	8.10083e-11	50.2559	-8.65111e-11	1	1	FALSE
P02671	Fibrinogen alpha chain;Fibrinopeptide A;Fibrinogen alpha chain	FGA	-7.57762e-21	1.07476e-10	117.889	-7.05055e-11	1	1	FALSE
P30740	Leukocyte elastase inhibitor	SERPINB1	-7.86933e-21	1.74978e-10	47.0094	-4.49732e-11	1	1	FALSE
P60174	Triosephosphate isomerase	TPI1	-7.91441e-21	1.29798e-10	43.9986	-6.09748e-11	1	1	FALSE
P11678	Eosinophil peroxidase;Eosinophil peroxidase light chain;Eosinophil peroxidase heavy chain	EPX	-9.22524e-21	2.31064e-10	6.11502	-3.9925e-11	1	1	FALSE
P01042	Kininogen-1;Kininogen-1 heavy chain;T-kinin;Bradykinin;Lysyl-bradykinin;Kininogen-1 light chain;Low molecular weight growth-promoting factor	KNG1	-9.63522e-21	9.49547e-11	28.4299	-1.01472e-10	1	1	FALSE
P00390	Glutathione reductase, mitochondrial	GSR	-1.00317e-20	2.87911e-10	8.91948	-3.48432e-11	1	1	FALSE
P02042	Hemoglobin subunit delta	HBD	-1.00557e-20	1.34019e-10	16.2579	-7.50319e-11	1	1	FALSE
P30043	Flavin reductase (NADPH)	BLVRB	-1.05058e-20	1.45918e-10	17.9815	-7.19979e-11	1	1	FALSE
P04075	Fructose-bisphosphate aldolase A	ALDOA	-1.10456e-20	9.76598e-11	70.5547	-1.13103e-10	1	1	FALSE
P04217	Alpha-1B-glycoprotein	A1BG	-1.12089e-20	1.21662e-10	35.3295	-9.21315e-11	1	1	FALSE
Q6UX06	Olfactomedin-4	OLFM4	-1.21398e-20	2.97809e-10	5.19894	-4.07636e-11	1	1	FALSE
P02774	Vitamin D-binding protein	GC	-1.22524e-20	4.36898e-10	66.5812	-2.8044e-11	1	1	FALSE
P02792	Ferritin light chain	FTL	-1.5073e-20	1.45382e-10	26.3377	-1.03678e-10	1	1	FALSE
P05091	Aldehyde dehydrogenase, mitochondrial	ALDH2	-1.53262e-20	1.46296e-10	18.7202	-1.04762e-10	1	1	FALSE
P02749	Beta-2-glycoprotein 1	APOH	-1.66084e-20	1.23616e-10	13.3087	-1.34355e-10	1	1	FALSE
P13987	CD59 glycoprotein	CD59	-1.91666e-20	2.46857e-10	8.91948	-7.76425e-11	1	1	FALSE
P30153	Serine/threonine-protein phosphatase 2A 65 kDa regulatory subunit A alpha isoform	PPP2R1A	-2.16831e-20	3.00541e-10	8.91948	-7.21468e-11	1	1	FALSE
P14174	Macrophage migration inhibitory factor	MIF	-2.21216e-20	3.13518e-10	9.96845	-7.05592e-11	1	1	FALSE
P13688	Carcinoembryonic antigen-related cell adhesion molecule 1	CEACAM1	-2.22509e-20	4.61051e-10	3.27942	-4.82613e-11	1	1	FALSE
P78371	T-complex protein 1 subunit beta	CCT2	-2.37827e-20	3.06132e-10	3.26049	-7.76878e-11	1	1	FALSE
P21796	Voltage-dependent anion-selective channel protein 1	VDAC1	-2.43258e-20	2.03803e-10	3.42359	-1.19359e-10	1	1	FALSE
P02745	Complement C1q subcomponent subunit A	C1QA	-2.48301e-20	2.01737e-10	7.14736	-1.23082e-10	1	1	FALSE
P49327	Fatty acid synthase;[Acyl-carrier-protein] S-acetyltransferase;[Acyl-carrier-protein] S-malonyltransferase;3-oxoacyl-[acyl-carrier-protein] synthase;3-oxoacyl-[acyl-carrier-protein] reductase;3-hydroxyacyl-[acyl-carrier-protein] dehydratase;Enoyl-[acyl-carrier-protein] reductase;Oleoyl-[acyl-carrier-protein] hydrolase	FASN	-2.54147e-20	1.65379e-10	8.75636	-1.53676e-10	1	1	FALSE
Q7Z4W1	L-xylulose reductase	DCXR	-2.61555e-20	3.54166e-10	2.8687	-7.38511e-11	1	1	FALSE
P01709	Ig lambda chain V-II region MGC		-2.75762e-20	3.73476e-10	2.17619	-7.38365e-11	1	1	FALSE
P00738	Haptoglobin;Haptoglobin alpha chain;Haptoglobin beta chain	HP	-2.92908e-20	1.70651e-10	39.0498	-1.71641e-10	1	1	FALSE
P01703	Ig lambda chain V-I region NEWM		-2.96092e-20	5.01327e-10	5.81948	-5.90617e-11	1	1	FALSE
P19652	Alpha-1-acid glycoprotein 2	ORM2	-3.49764e-20	5.55344e-10	8.91948	-6.29816e-11	1	1	FALSE
Q13421	Mesothelin;Megakaryocyte-potentiating factor;Mesothelin, cleaved form	MSLN	-3.52282e-20	2.19738e-10	33.7072	-1.60319e-10	1	1	FALSE
Q8NBS9	Thioredoxin domain-containing protein 5	TXNDC5	-3.9029e-20	1.96311e-10	4.43439	-1.98812e-10	1	1	FALSE
P68104;Q5VTE0	Elongation factor 1-alpha 1;Putative elongation factor 1-alpha-like 3	EEF1A1;EEF1A1P5	-4.01659e-20	1.86139e-10	10.2589	-2.15785e-10	1	1	FALSE
Q14204	Cytoplasmic dynein 1 heavy chain 1	DYNC1H1	-4.03577e-20	1.91991e-10	21.7611	-2.10206e-10	1	1	FALSE
A0A0C4DH29		IGHV1-3	-4.19533e-20	3.98707e-10	2.51186	-1.05223e-10	1	1	FALSE
P62318	Small nuclear ribonucleoprotein Sm D3	SNRPD3	-4.65593e-20	3.23921e-10	7.91948	-1.43737e-10	1	1	FALSE
Q99623	Prohibitin-2	PHB2	-4.82451e-20	4.13792e-10	9.03113	-1.16593e-10	1	1	FALSE
Q96QK1	Vacuolar protein sorting-associated protein 35	VPS35	-5.37166e-20	3.10444e-10	15.791	-1.73031e-10	1	1	FALSE
P52272	Heterogeneous nuclear ribonucleoprotein M	HNRNPM	-5.91512e-20	1.84248e-10	10.5336	-3.21041e-10	1	1	FALSE
P02730	Band 3 anion transport protein	SLC4A1	-6.02906e-20	3.0549e-10	8.50371	-1.97357e-10	1	1	FALSE
P15144	Aminopeptidase N	ANPEP	-6.35739e-20	2.23548e-10	6.04235	-2.84386e-10	1	1	FALSE
P62424	60S ribosomal protein L7a	RPL7A	-6.61547e-20	3.30439e-10	5.91948	-2.00202e-10	1	1	FALSE
P15586	N-acetylglucosamine-6-sulfatase	GNS	-7.24068e-20	2.82303e-10	7.8324	-2.56486e-10	1	1	FALSE
Q9UJU6	Drebrin-like protein	DBNL	-7.52708e-20	1.80143e-10	7.7112	-4.1784e-10	1	1	FALSE
P10644	cAMP-dependent protein kinase type I-alpha regulatory subunit;cAMP-dependent protein kinase type I-alpha regulatory subunit, N-terminally processed	PRKAR1A	-8.12885e-20	2.78052e-10	5.09831	-2.9235e-10	1	1	FALSE
P04920	Anion exchange protein 2	SLC4A2	-8.33011e-20	2.4015e-10	11.1808	-3.46872e-10	1	1	FALSE
Q6XQN6	Nicotinate phosphoribosyltransferase	NAPRT	-8.46315e-20	3.93561e-10	5.03624	-2.1504e-10	1	1	FALSE
P10619	Lysosomal protective protein;Lysosomal protective protein 32 kDa chain;Lysosomal protective protein 20 kDa chain	CTSA	-9.01929e-20	5.67152e-10	6.91948	-1.59028e-10	1	1	FALSE
P46459	Vesicle-fusing ATPase	NSF	-9.19721e-20	3.57856e-10	5.91948	-2.57008e-10	1	1	FALSE
P49721	Proteasome subunit beta type-2	PSMB2	-9.25143e-20	2.27975e-10	6.22053	-4.05809e-10	1	1	FALSE
P62942	Peptidyl-prolyl cis-trans isomerase FKBP1A	FKBP1A	-1.12363e-19	2.69548e-10	9.91948	-4.16855e-10	1	1	FALSE
O00560	Syntenin-1	SDCBP	-1.14262e-19	2.75726e-10	9.06717	-4.14402e-10	1	1	FALSE
P31930	Cytochrome b-c1 complex subunit 1, mitochondrial	UQCRC1	-1.15271e-19	3.52191e-10	3.12466	-3.27295e-10	1	1	FALSE
P17987	T-complex protein 1 subunit alpha	TCP1	-1.16704e-19	3.63469e-10	9.91948	-3.21083e-10	1	1	FALSE
P54920	Alpha-soluble NSF attachment protein	NAPA	-1.24383e-19	3.83884e-10	3.91948	-3.24012e-10	1	1	FALSE
P50552	Vasodilator-stimulated phosphoprotein	VASP	-1.24749e-19	2.24354e-10	7.97847	-5.56037e-10	1	1	FALSE
P20231;Q15661	Tryptase beta-2;Tryptase alpha/beta-1	TPSB2;TPSAB1	-1.27326e-19	4.86734e-10	10.9195	-2.61593e-10	1	1	FALSE
Q04828	Aldo-keto reductase family 1 member C1	AKR1C1	-1.29383e-19	5.76369e-10	5.91948	-2.24479e-10	1	1	FALSE
Q13488	V-type proton ATPase 116 kDa subunit a isoform 3	TCIRG1	-1.31511e-19	3.49723e-10	9.04654	-3.76044e-10	1	1	FALSE
P27797	Calreticulin	CALR	-1.45367e-19	3.99243e-10	15.9195	-3.64107e-10	1	1	FALSE
P11940;Q13310	Polyadenylate-binding protein 1;Polyadenylate-binding protein 4	PABPC1;PABPC4	-1.4564e-19	2.96755e-10	5.00598	-4.90776e-10	1	1	FALSE
O75347	Tubulin-specific chaperone A	TBCA	-1.46731e-19	4.20979e-10	3.91948	-3.48547e-10	1	1	FALSE
P30838	Aldehyde dehydrogenase, dimeric NADP-preferring	ALDH3A1	-1.56695e-19	5.28077e-10	7.91948	-2.96727e-10	1	1	FALSE
O75882	Attractin	ATRN	-1.63624e-19	3.99459e-10	3.91948	-4.09613e-10	1	1	FALSE
Q15366	Poly(rC)-binding protein 2	PCBP2	-1.65664e-19	2.7529e-10	6.91948	-6.0178e-10	1	1	FALSE
P02746	Complement C1q subcomponent subunit B	C1QB	-1.6803e-19	3.1842e-10	11.7789	-5.277e-10	1	1	FALSE
P36578	60S ribosomal protein L4	RPL4	-1.75516e-19	5.02253e-10	4.89731	-3.49457e-10	1	1	FALSE
A0A0C4DH34		IGHV4-28	-1.9277e-19	5.61834e-10	3.91948	-3.43108e-10	1	1	FALSE
Q96D46	60S ribosomal export protein NMD3	NMD3	-1.95326e-19	4.82873e-10	3.91948	-4.04508e-10	1	1	FALSE
P13797	Plastin-3	PLS3	-1.99427e-19	2.40209e-10	6.3137	-8.30222e-10	1	1	FALSE
P33241	Lymphocyte-specific protein 1	LSP1	-2.26214e-19	3.01871e-10	14.1599	-7.49373e-10	1	1	FALSE
O75828	Carbonyl reductase [NADPH] 3	CBR3	-2.29474e-19	5.57995e-10	6.91948	-4.11247e-10	1	1	FALSE
P48594	Serpin B4	SERPINB4	-2.40092e-19	1.31495e-09	5.91948	-1.82586e-10	1	1	FALSE
P11940;Q9H361	Polyadenylate-binding protein 1;Polyadenylate-binding protein 3	PABPC1;PABPC3	-2.97864e-19	4.25502e-10	3.91948	-7.00031e-10	1	1	FALSE
P63267;P68133;P68032;P62736	Actin, gamma-enteric smooth muscle;Actin, alpha skeletal muscle;Actin, alpha cardiac muscle 1;Actin, aortic smooth muscle	ACTG2;ACTA1;ACTC1;ACTA2	-3.15416e-19	4.30713e-10	19.9998	-7.32312e-10	1	1	FALSE
O75955	Flotillin-1	FLOT1	-3.17163e-19	4.30383e-10	6.91948	-7.36931e-10	1	1	FALSE
P08493	Matrix Gla protein	MGP	-3.31756e-19	7.56723e-10	3.91948	-4.38412e-10	1	1	FALSE
P0C0L5	Complement C4-B;Complement C4 beta chain;Complement C4-B alpha chain;C4a anaphylatoxin;C4b-B;C4d-B;Complement C4 gamma chain	C4B	-3.38117e-19	4.76095e-10	2.96115	-7.10188e-10	1	1	FALSE
Q8WXI7	Mucin-16	MUC16	-3.38945e-19	5.57677e-10	5.91948	-6.07781e-10	1	1	FALSE
P23083	Ig heavy chain V-I region V35		-3.50927e-19	1.00661e-09	8.91948	-3.48622e-10	1	1	FALSE
P01033	Metalloproteinase inhibitor 1	TIMP1	-3.69131e-19	6.94495e-10	8.24717	-5.3151e-10	1	1	FALSE
O43707	Alpha-actinin-4	ACTN4	-3.71803e-19	4.01023e-10	15.8049	-9.27137e-10	1	1	FALSE
Q15181	Inorganic pyrophosphatase	PPA1	-4.40213e-19	4.94528e-10	6.91948	-8.90168e-10	1	1	FALSE
P35247	Pulmonary surfactant-associated protein D	SFTPD	-4.45443e-19	5.80125e-10	3.53041	-7.67841e-10	1	1	FALSE
P62879;Q9HAV0	Guanine nucleotide-binding protein G(I)/G(S)/G(T) subunit beta-2;Guanine nucleotide-binding protein subunit beta-4	GNB2;GNB4	-4.48979e-19	5.87227e-10	6.91948	-7.64574e-10	1	1	FALSE
P00748	Coagulation factor XII;Coagulation factor XIIa heavy chain;Beta-factor XIIa part 1;Coagulation factor XIIa light chain	F12	-5.10205e-19	4.93408e-10	12.9195	-1.03404e-09	1	1	FALSE
P04004	Vitronectin;Vitronectin V65 subunit;Vitronectin V10 subunit;Somatomedin-B	VTN	-5.32406e-19	6.1072e-10	58.326	-8.71767e-10	1	1	FALSE
P51553	Isocitrate dehydrogenase [NAD] subunit gamma, mitochondrial	IDH3G	-6.00173e-19	1.07498e-09	11.9195	-5.58308e-10	1	1	FALSE
A0A0A0MT36;A0A0C4DH26		IGKV6D-21;IGKV6D-41	-7.64007e-19	7.88472e-10	6.91948	-9.68972e-10	1	1	FALSE
P20340	Ras-related protein Rab-6A	RAB6A	-9.30125e-19	8.7169e-10	4.91948	-1.06704e-09	1	1	FALSE
P61026	Ras-related protein Rab-10	RAB10	-9.36829e-19	9.23036e-10	6.91948	-1.01494e-09	1	1	FALSE
P07358	Complement component C8 beta chain	C8B	-1.54644e-18	2.51925e-09	9.3011	-6.13849e-10	1	1	FALSE
Q03591	Complement factor H-related protein 1	CFHR1	-1.5797e-18	1.21326e-09	3.91948	-1.30202e-09	1	1	FALSE
O60749	Sorting nexin-2	SNX2	-1.77923e-18	7.30417e-09	7.26083	-2.43591e-10	1	1	FALSE
P02750	Leucine-rich alpha-2-glycoprotein	LRG1	-2.26837e-17	3.59572e-09	20.4689	-6.30852e-09	1	1	FALSE
P49189	4-trimethylaminobutyraldehyde dehydrogenase	ALDH9A1	-4.75023e-17	7.03937e-09	10.9608	-6.7481e-09	1	1	FALSE
P0C0L4	Complement C4-A;Complement C4 beta chain;Complement C4-A alpha chain;C4a anaphylatoxin;C4b-A;C4d-A;Complement C4 gamma chain	C4A	-1.83914e-16	2.86957e-05	2.00598	-6.40911e-12	1	1	FALSE
P36955	Pigment epithelium-derived factor	SERPINF1	-2.1314e-16	3.07179e-08	21.922	-6.93863e-09	1	1	FALSE
Q9H4A4	Aminopeptidase B	RNPEP	-2.934e-16	1.20195e-08	13.503	-2.44103e-08	1	1	FALSE
P29692	Elongation factor 1-delta	EEF1D	-1.23003e-15	0.0168748	2.8996	-7.28918e-14	1	1	FALSE
P27482	Calmodulin-like protein 3	CALML3	-2.66231e-15	2.40655e-05	2.00598	-1.10627e-10	1	1	FALSE
P02787	Serotransferrin	TF	-3.39534e-15	8.6768e-08	327.861	-3.91312e-08	1	1	FALSE
P01860	Ig gamma-3 chain C region	IGHG3	-4.30308e-14	1.82615e-07	40.8483	-2.35637e-07	1	1	FALSE
P00338	L-lactate dehydrogenase A chain	LDHA	-6.87259e-13	2.00071e-06	45.2616	-3.43508e-07	1	1	FALSE
Q15149	Plectin	PLEC	-1.44251e-12	1.54451e-06	81.7264	-9.33959e-07	0.999999	1	FALSE
P68871	Hemoglobin subunit beta;LVV-hemorphin-7;Spinorphin	HBB	-2.08448e-12	1.86927e-06	41.0333	-1.11513e-06	0.999999	1	FALSE
P01009	Alpha-1-antitrypsin;Short peptide from AAT	SERPINA1	-2.86281e-12	2.91492e-06	134.436	-9.82125e-07	0.999999	1	FALSE
Q99497	Protein deglycase DJ-1	PARK7	-3.21496e-12	1.34798e-06	19.9146	-2.38503e-06	0.999998	1	FALSE
P02649	Apolipoprotein E	APOE	-3.24234e-12	7.60428e-06	96.3881	-4.26384e-07	1	1	FALSE
P00450	Ceruloplasmin	CP	-3.31971e-12	3.23713e-06	79.855	-1.02551e-06	0.999999	1	FALSE
P00747	Plasminogen;Plasmin heavy chain A;Activation peptide;Angiostatin;Plasmin heavy chain A, short form;Plasmin light chain B	PLG	-3.50533e-12	1.4654e-06	34.3131	-2.39207e-06	0.999998	1	FALSE
P01008	Antithrombin-III	SERPINC1	-3.77098e-12	4.29419e-06	54.5246	-8.78158e-07	0.999999	1	FALSE
Q12805	EGF-containing fibulin-like extracellular matrix protein 1	EFEMP1	-4.79716e-12	2.10318e-06	9.74369	-2.28091e-06	0.999998	1	FALSE
A0A075B6K5		IGLV3-9	-5.40441e-12	2.59226e-06	5.00275	-2.08483e-06	0.999998	1	FALSE
P14868	Aspartate--tRNA ligase, cytoplasmic	DARS	-8.72785e-12	9.06405e-06	16.9757	-9.62908e-07	0.999999	1	FALSE
P01920	HLA class II histocompatibility antigen, DQ beta 1 chain	HLA-DQB1	-1.06849e-11	5.09527e-06	6.16235	-2.09703e-06	0.999998	1	FALSE
Q15907;P62491	Ras-related protein Rab-11B;Ras-related protein Rab-11A	RAB11B;RAB11A	-1.483e-11	2.91402e-06	16.6189	-5.08917e-06	0.999996	1	FALSE
P02675	Fibrinogen beta chain;Fibrinopeptide B;Fibrinogen beta chain	FGB	-1.85231e-11	5.10837e-06	97.3793	-3.62603e-06	0.999997	1	FALSE
Q96G03	Phosphoglucomutase-2	PGM2	-3.49873e-11	9.73075e-06	3.31696	-3.59554e-06	0.999997	1	FALSE
P05023	Sodium/potassium-transporting ATPase subunit alpha-1	ATP1A1	-4.09284e-11	0.000161047	3.00921	-2.54139e-07	1	1	FALSE
P61626	Lysozyme C	LYZ	-4.45605e-11	5.32783e-06	42.8266	-8.36373e-06	0.999993	1	FALSE
P10643	Complement component C7	C7	-6.84094e-11	1.28686e-05	8.53831	-5.31598e-06	0.999996	1	FALSE
O75396	Vesicle-trafficking protein SEC22b	SEC22B	-6.84256e-11	6.37476e-06	5.39469	-1.07338e-05	0.999992	1	FALSE
Q92485	Acid sphingomyelinase-like phosphodiesterase 3b	SMPDL3B	-1.73096e-10	5.22328e-05	3.02611	-3.31394e-06	0.999998	1	FALSE
P40925	Malate dehydrogenase, cytoplasmic	MDH1	-1.97396e-10	2.02443e-05	9.56833	-9.75072e-06	0.999992	1	FALSE
P69905	Hemoglobin subunit alpha	HBA1	-2.03966e-10	1.53329e-05	32.3785	-1.33025e-05	0.999989	1	FALSE
P01023	Alpha-2-macroglobulin	A2M	-2.32113e-10	1.74166e-05	135.929	-1.33271e-05	0.999989	1	FALSE
P14735	Insulin-degrading enzyme	IDE	-3.46093e-10	5.56344e-05	10.1645	-6.22085e-06	0.999995	1	FALSE
P02679	Fibrinogen gamma chain	FGG	-6.16396e-10	2.90191e-05	76.6354	-2.1241e-05	0.999983	1	FALSE
P17174	Aspartate aminotransferase, cytoplasmic	GOT1	-3.21854e-09	7.23418e-05	19.4388	-4.44908e-05	0.999965	1	FALSE
Q8NFJ5	Retinoic acid-induced protein 3	GPRC5A	-3.58363e-09	4.56245e-05	17.0908	-7.85463e-05	0.999938	1	FALSE
Q30154	HLA class II histocompatibility antigen, DR beta 5 chain	HLA-DRB5	-8.15007e-09	0.000290436	6.3998	-2.80615e-05	0.999978	1	FALSE
Q14624	Inter-alpha-trypsin inhibitor heavy chain H4;70 kDa inter-alpha-trypsin inhibitor heavy chain H4;35 kDa inter-alpha-trypsin inhibitor heavy chain H4	ITIH4	-2.06438e-08	0.000178008	29.2967	-0.000115971	0.999908	1	FALSE
P09211	Glutathione S-transferase P	GSTP1	-3.54481e-08	0.000206717	43.2355	-0.000171481	0.999864	1	FALSE
P15328	Folate receptor alpha	FOLR1	-4.07592e-08	0.000441786	6.16916	-9.22602e-05	0.999929	1	FALSE
P04196	Histidine-rich glycoprotein	HRG	-5.93949e-08	0.000391379	2.94787	-0.000151758	0.999889	1	FALSE
P00918	Carbonic anhydrase 2	CA2	-8.6053e-07	0.000911204	11.1805	-0.000944388	0.999263	1	FALSE
O60701	UDP-glucose 6-dehydrogenase	UGDH	-2.42825e-06	0.000902687	6.70725	-0.00269002	0.997932	1	FALSE
P36222	Chitinase-3-like protein 1	CHI3L1	-0.00657459	0.0797034	3.07012	-0.0824883	0.939343	1	FALSE
P28161;P46439;P21266	Glutathione S-transferase Mu 2;Glutathione S-transferase Mu 5;Glutathione S-transferase Mu 3	GSTM2;GSTM5;GSTM3	-0.0604553	0.322835	3.12721	-0.187264	0.862949	1	FALSE
Q13228	Selenium-binding protein 1	SELENBP1	-0.0636666	0.15547	51.1679	-0.40951	0.683875	1	FALSE
P35606	Coatomer subunit beta	COPB2	-0.0699878	0.371425	3.47212	-0.188431	0.861028	1	FALSE
P08195	4F2 cell-surface antigen heavy chain	SLC3A2	-0.0938254	0.206456	4.58212	-0.454456	0.67021	1	FALSE
Q9BVJ7	Dual specificity protein phosphatase 23	DUSP23	-0.103978	0.319046	2.36107	-0.325903	0.771167	1	FALSE
P17858	ATP-dependent 6-phosphofructokinase, liver type	PFKL	-0.117848	0.359846	2.33931	-0.327496	0.770328	1	FALSE
O43776	Asparagine--tRNA ligase, cytoplasmic	NARS	-0.156887	0.328447	3.80902	-0.477661	0.659002	1	FALSE
P60981	Destrin	DSTN	-0.180546	0.25355	9.41421	-0.712075	0.493687	1	FALSE
Q07955	Serine/arginine-rich splicing factor 1	SRSF1	-0.187433	34.1253	2.00611	-0.00549248	0.996115	1	FALSE
O43490	Prominin-1	PROM1	-0.18798	0.240457	5.52788	-0.781758	0.466508	1	FALSE
P08294	Extracellular superoxide dismutase [Cu-Zn]	SOD3	-0.191659	0.902587	3.09529	-0.212344	0.845057	1	FALSE
P47755	F-actin-capping protein subunit alpha-2	CAPZA2	-0.198435	0.232998	7.52081	-0.851662	0.420691	1	FALSE
P01024	Complement C3;Complement C3 beta chain;C3-beta-c;Complement C3 alpha chain;C3a anaphylatoxin;Acylation stimulating protein;Complement C3b alpha chain;Complement C3c alpha chain fragment 1;Complement C3dg fragment;Complement C3g fragment;Complement C3d fragment;Complement C3f fragment;Complement C3c alpha chain fragment 2	C3	-0.206168	0.251845	450.225	-0.818631	0.41343	1	FALSE
P21926	CD9 antigen	CD9	-0.206557	0.617546	6.1229	-0.334481	0.749178	1	FALSE
P08865	40S ribosomal protein SA	RPSA	-0.211448	0.269286	11.8192	-0.785217	0.447781	1	FALSE
Q5T2N8;Q5T9A4	ATPase family AAA domain-containing protein 3C;ATPase family AAA domain-containing protein 3B	ATAD3C;ATAD3B	-0.228399	0.31261	12.6037	-0.73062	0.478373	1	FALSE
P05155	Plasma protease C1 inhibitor	SERPING1	-0.229839	0.27832	21.1291	-0.825807	0.418141	1	FALSE
P05156	Complement factor I;Complement factor I heavy chain;Complement factor I light chain	CFI	-0.240304	0.375991	7.62745	-0.63912	0.541457	1	FALSE
P09972	Fructose-bisphosphate aldolase C	ALDOC	-0.241415	0.32649	6.62697	-0.739424	0.48501	1	FALSE
P00751	Complement factor B;Complement factor B Ba fragment;Complement factor B Bb fragment	CFB	-0.251445	0.285242	78.4411	-0.881518	0.380731	1	FALSE
P08962	CD63 antigen	CD63	-0.25825	0.172634	9.24234	-1.49593	0.168013	0.797599	FALSE
A0A075B7D0		IGHV1OR15-1	-0.292437	0.366596	16.8955	-0.797709	0.436108	1	FALSE
O75874	Isocitrate dehydrogenase [NADP] cytoplasmic	IDH1	-0.309466	0.27702	19.5736	-1.11713	0.277466	1	FALSE
O00148;Q13838	ATP-dependent RNA helicase DDX39A;Spliceosome RNA helicase DDX39B	DDX39A;DDX39B	-0.311284	0.263413	6.4608	-1.18173	0.278974	1	FALSE
P02753	Retinol-binding protein 4;Plasma retinol-binding protein(1-182);Plasma retinol-binding protein(1-181);Plasma retinol-binding protein(1-179);Plasma retinol-binding protein(1-176)	RBP4	-0.320106	0.257803	21.1676	-1.24167	0.227942	0.910712	FALSE
P08603	Complement factor H	CFH	-0.332601	0.364858	62.9601	-0.911591	0.365461	1	FALSE
Q9NUQ9	Protein FAM49B	FAM49B	-0.344302	0.140557	10.1582	-2.44956	0.0339363	0.405567	FALSE
O60664	Perilipin-3	PLIN3	-0.353437	0.233515	14.5113	-1.51355	0.151612	0.770316	FALSE
P35998	26S protease regulatory subunit 7	PSMC2	-0.355557	0.317467	5.39523	-1.11998	0.310087	1	FALSE
P02760	Protein AMBP;Alpha-1-microglobulin;Inter-alpha-trypsin inhibitor light chain;Trypstatin	AMBP	-0.35872	0.329607	26.5035	-1.08832	0.28625	1	FALSE
P00505	Aspartate aminotransferase, mitochondrial	GOT2	-0.36515	2.9822	4.06148	-0.122443	0.908368	1	FALSE
P35030	Trypsin-3	PRSS3	-0.36868	0.309948	12.3664	-1.18949	0.256585	0.954337	FALSE
P19827	Inter-alpha-trypsin inhibitor heavy chain H1	ITIH1	-0.39456	0.38986	13.0302	-1.01206	0.329936	1	FALSE
Q93050	V-type proton ATPase 116 kDa subunit a isoform 1	ATP6V0A1	-0.413979	0.265175	5.2056	-1.56115	0.17695	0.812105	FALSE
P53999	Activated RNA polymerase II transcriptional coactivator p15	SUB1	-0.428299	0.306955	4.28683	-1.39531	0.230872	0.910712	FALSE
Q8TD55	Pleckstrin homology domain-containing family O member 2	PLEKHO2	-0.467086	1124.3	2.00673	-0.000415445	0.999706	1	FALSE
Q8NBJ4	Golgi membrane protein 1	GOLM1	-0.496705	0.71049	10.5476	-0.699102	0.499614	1	FALSE
P02765	Alpha-2-HS-glycoprotein;Alpha-2-HS-glycoprotein chain A;Alpha-2-HS-glycoprotein chain B	AHSG	-0.500145	0.357812	19.6867	-1.39779	0.17773	0.812105	FALSE
P04233	HLA class II histocompatibility antigen gamma chain	CD74	-0.518147	0.240942	5.32213	-2.1505	0.0808686	0.614096	FALSE
P50991	T-complex protein 1 subunit delta	CCT4	-0.520583	0.15339	10.6483	-3.39385	0.00626774	0.176541	FALSE
P63010;Q10567	AP-2 complex subunit beta;AP-1 complex subunit beta-1	AP2B1;AP1B1	-0.557964	0.391132	3.32431	-1.42653	0.240487	0.92271	FALSE
P04114	Apolipoprotein B-100;Apolipoprotein B-48	APOB	-0.563772	0.203604	41.8328	-2.76896	0.00834634	0.202816	FALSE
P02751	Fibronectin;Anastellin;Ugl-Y1;Ugl-Y2;Ugl-Y3	FN1	-0.572889	0.380911	135.727	-1.504	0.134905	0.731523	FALSE
P14384	Carboxypeptidase M	CPM	-0.577421	0.453418	9.14421	-1.27349	0.234264	0.915477	FALSE
A8K7I4	Calcium-activated chloride channel regulator 1	CLCA1	-0.579839	0.511847	2.27536	-1.13284	0.362477	1	FALSE
P29218	Inositol monophosphatase 1	IMPA1	-0.58263	0.367906	5.5275	-1.58364	0.168559	0.797599	FALSE
P28161;Q03013;P09488	Glutathione S-transferase Mu 2;Glutathione S-transferase Mu 4;Glutathione S-transferase Mu 1	GSTM2;GSTM4;GSTM1	-0.590758	0.431155	2.41533	-1.37018	0.284069	1	FALSE
O14745	Na(+)/H(+) exchange regulatory cofactor NHE-RF1	SLC9A3R1	-0.591557	0.401085	2.46074	-1.47489	0.255431	0.954337	FALSE
P11766	Alcohol dehydrogenase class-3	ADH5	-0.597969	0.481117	2.33221	-1.24288	0.324268	1	FALSE
Q13231	Chitotriosidase-1	CHIT1	-0.603531	0.604063	22.3631	-0.999119	0.328426	1	FALSE
P01721	Ig lambda chain V-VI region AR		-0.618997	0.691345	5.58456	-0.895352	0.407531	1	FALSE
P55084	Trifunctional enzyme subunit beta, mitochondrial;3-ketoacyl-CoA thiolase	HADHB	-0.630022	0.380973	7.35106	-1.65372	0.140112	0.731523	FALSE
Q8TF72	Protein Shroom3	SHROOM3	-0.659274	0.374477	12.1901	-1.76052	0.103364	0.655235	FALSE
Q9NY33	Dipeptidyl peptidase 3	DPP3	-0.661522	0.454393	3.182	-1.45584	0.236453	0.915477	FALSE
P00568	Adenylate kinase isoenzyme 1	AK1	-0.669484	0.369931	7.19414	-1.80975	0.112108	0.685168	FALSE
O14523	C2 domain-containing protein 2-like	C2CD2L	-0.742125	0.425313	6.59126	-1.74489	0.127166	0.718637	FALSE
O00391	Sulfhydryl oxidase 1	QSOX1	-0.758969	0.541446	25.5223	-1.40174	0.173037	0.808613	FALSE
Q06210	Glutamine--fructose-6-phosphate aminotransferase [isomerizing] 1	GFPT1	-0.76241	0.641354	5.59867	-1.18875	0.282502	1	FALSE
O00231	26S proteasome non-ATPase regulatory subunit 11	PSMD11	-0.790461	0.491433	3.17685	-1.60848	0.201052	0.877647	FALSE
Q9H190	Syntenin-2	SDCBP2	-0.791585	38235.7	3.01569	-2.07028e-05	0.999985	1	FALSE
P29966	Myristoylated alanine-rich C-kinase substrate	MARCKS	-0.818758	0.293904	6.04078	-2.7858	0.0315271	0.405567	FALSE
P13671	Complement component C6	C6	-0.822368	0.220561	9.15529	-3.72852	0.00456912	0.143183	FALSE
Q8TDY2	RB1-inducible coiled-coil protein 1	RB1CC1	-0.842356	0.317804	13.222	-2.65055	0.0197584	0.320086	FALSE
P15941	Mucin-1;Mucin-1 subunit alpha;Mucin-1 subunit beta	MUC1	-0.847131	0.774575	20.4781	-1.09367	0.286797	1	FALSE
P20142	Gastricsin	PGC	-0.847924	7.99123	4.09295	-0.106107	0.920496	1	FALSE
P01742	Ig heavy chain V-I region EU		-0.849981	0.401591	4.70368	-2.11654	0.0913832	0.641507	FALSE
P16152	Carbonyl reductase [NADPH] 1	CBR1	-0.879599	0.478058	14.3351	-1.83994	0.0865732	0.626157	FALSE
P19823	Inter-alpha-trypsin inhibitor heavy chain H2	ITIH2	-0.889813	0.408875	18.2444	-2.17625	0.0429089	0.440572	FALSE
P07357	Complement component C8 alpha chain	C8A	-0.906024	10051.1	6.00682	-9.01414e-05	0.999931	1	FALSE
P36871	Phosphoglucomutase-1	PGM1	-0.910234	0.366603	31.4022	-2.48289	0.0185742	0.30774	FALSE
Q969X1	Protein lifeguard 3	TMBIM1	-1.00183	0.358507	4.38352	-2.79445	0.0442722	0.444364	FALSE
Q9H3K6	BolA-like protein 2	BOLA2	-1.0194	0.384495	3.89242	-2.65128	0.058535	0.515297	FALSE
Q15819;Q13404	Ubiquitin-conjugating enzyme E2 variant 2;Ubiquitin-conjugating enzyme E2 variant 1	UBE2V2;UBE2V1	-1.02145	0.39593	6.07945	-2.57988	0.0412851	0.440572	FALSE
P30085	UMP-CMP kinase	CMPK1	-1.03052	0.586525	5.24249	-1.75699	0.136547	0.731523	FALSE
P49588	Alanine--tRNA ligase, cytoplasmic	AARS	-1.05019	24598.1	3.00617	-4.26941e-05	0.999969	1	FALSE
P05783	Keratin, type I cytoskeletal 18	KRT18	-1.05572	0.961548	9.14898	-1.09793	0.300287	1	FALSE
Q99828	Calcium and integrin-binding protein 1	CIB1	-1.06974	0.582645	8.73135	-1.83601	0.10056	0.646193	FALSE
P01743	Ig heavy chain V-I region HG3		-1.12224	0.527959	2.22761	-2.12562	0.154275	0.770316	FALSE
P51857	3-oxo-5-beta-steroid 4-dehydrogenase	AKR1D1	-1.1328	0.700879	2.33931	-1.61625	0.229258	0.910712	FALSE
P01880	Ig delta chain C region	IGHD	-1.38904	1.06838	9.09856	-1.30013	0.225523	0.910712	FALSE
Q9C026	E3 ubiquitin-protein ligase TRIM9	TRIM9	-1.58345	0.973269	12.228	-1.62694	0.129228	0.719137	FALSE
P11216	Glycogen phosphorylase, brain form	PYGB	-1.58828	0.872499	8.21801	-1.82038	0.105201	0.661136	FALSE
P41222	Prostaglandin-H2 D-isomerase	PTGDS	-1.59296	0.339611	3.00442	-4.69055	0.0182604	0.30774	FALSE
O95994	Anterior gradient protein 2 homolog	AGR2	-1.65336	0.632775	8.07663	-2.61288	0.0307449	0.405567	FALSE
P43353	Aldehyde dehydrogenase family 3 member B1	ALDH3B1	-1.72022	0.577332	4.01345	-2.97961	0.0405823	0.440572	FALSE
Q7Z404	Transmembrane channel-like protein 4	TMC4	-1.75171	0.515776	6.005	-3.39626	0.0145441	0.279017	FALSE
A0A075B7D8		IGHV3OR15-7	-1.82122	0.677462	3.47643	-2.6883	0.0635921	0.543256	FALSE
P01861	Ig gamma-4 chain C region	IGHG4	-1.87143	0.251482	11.6286	-7.44163	9.38579e-06	0.00136845	TRUE
P11166	Solute carrier family 2, facilitated glucose transporter member 1	SLC2A1	-1.88319	0.778395	2.44736	-2.41932	0.113561	0.685168	FALSE
P36980	Complement factor H-related protein 2	CFHR2	-1.9072	0.36433	4.95356	-5.23481	0.00346181	0.138447	FALSE
Q02817	Mucin-2	MUC2	-1.93717	1.6376	46.4264	-1.18293	0.242859	0.923966	FALSE
Q99102	Mucin-4;Mucin-4 alpha chain;Mucin-4 beta chain	MUC4	-1.97692	0.572587	23.1892	-3.45261	0.00214548	0.0977532	FALSE
P25815	Protein S100-P	S100P	-1.98635	0.852634	7.40109	-2.32967	0.0507012	0.474938	FALSE
P22897	Macrophage mannose receptor 1	MRC1	-2.13296	1.04959	21.2053	-2.03219	0.0548488	0.493639	FALSE
P01034	Cystatin-C	CST3	-2.16302	0.433289	8.92763	-4.9921	0.000765348	0.0464949	TRUE
P0DSN7;A0A075B6S9		IGKV1D-37	-2.32641	0.532109	3.0054	-4.37206	0.0220549	0.342086	FALSE
P08174	Complement decay-accelerating factor	CD55	-2.63725	0.948981	6.16756	-2.77904	0.0311273	0.405567	FALSE
Q9NP72	Ras-related protein Rab-18	RAB18	-2.90045	0.958885	4.53611	-3.02482	0.0331387	0.405567	FALSE
P06731	Carcinoembryonic antigen-related cell adhesion molecule 5	CEACAM5	-2.93108	1.58225	10.0791	-1.85248	0.0934303	0.641507	FALSE
P16452	Erythrocyte membrane protein band 4.2	EPB42	-3.01269	0.372058	2.92942	-8.09737	0.00429253	0.143183	FALSE
Q9UKJ5	Cysteine-rich hydrophobic domain-containing protein 2	CHIC2	-4.31469	0.908715	5.97798	-4.74812	0.00319606	0.137055	FALSE
P98088	Mucin-5AC	MUC5AC	-6.30524	1.09378	423.018	-5.76462	1.57977e-08	5.75826e-06	TRUE
P28482	Mitogen-activated protein kinase 1	MAPK1			4.00583
P09417	Dihydropteridine reductase	QDPR			2.14432
Q12929	Epidermal growth factor receptor kinase substrate 8	EPS8			15.1789
Q9BW30	Tubulin polymerization-promoting protein family member 3	TPPP3			4.31527
Q02978	Mitochondrial 2-oxoglutarate/malate carrier protein	SLC25A11			3.94626
P40429	60S ribosomal protein L13a	RPL13A			3.91948
Q9HD89	Resistin	RETN			2.97361
Q9UQB8	Brain-specific angiogenesis inhibitor 1-associated protein 2	BAIAP2			4.47295
P30626	Sorcin	SRI			5.00598
P30049	ATP synthase subunit delta, mitochondrial	ATP5D			3.44467
P16930	Fumarylacetoacetase	FAH			2.25213
Q99541	Perilipin-2	PLIN2			2.84474
Q9NQ84	G-protein coupled receptor family C group 5 member C	GPRC5C			5.03252
Q02318	Sterol 26-hydroxylase, mitochondrial	CYP27A1			2.49842
Q13884	Beta-1-syntrophin	SNTB1			3.91948
Q96IY4	Carboxypeptidase B2	CPB2			4.40724
Q9Y230	RuvB-like 2	RUVBL2			4.08153
Q96QR1	Secretoglobin family 3A member 1	SCGB3A1			6.90676
Q96PL1	Secretoglobin family 3A member 2	SCGB3A2			7.08913
P43652	Afamin	AFM			4.74301
O15551	Claudin-3	CLDN3			2.50598
P29622	Kallistatin	SERPINA4			4.91948
Q96PD5	N-acetylmuramoyl-L-alanine amidase	PGLYRP2			2.92697
P23381	Tryptophan--tRNA ligase, cytoplasmic;T1-TrpRS;T2-TrpRS	WARS			4.00568
P30048	Thioredoxin-dependent peroxide reductase, mitochondrial	PRDX3			3.91948
P41218	Myeloid cell nuclear differentiation antigen	MNDA			4.02987
O75348	V-type proton ATPase subunit G 1	ATP6V1G1			2.50977
P60903	Protein S100-A10	S100A10			2.50598
P62857	40S ribosomal protein S28	RPS28			2.93023
P15559	NAD(P)H dehydrogenase [quinone] 1	NQO1			2.25252
P16050	Arachidonate 15-lipoxygenase	ALOX15			2.95296
Q8N398	von Willebrand factor A domain-containing protein 5B2	VWA5B2			3.91948
Q01813	ATP-dependent 6-phosphofructokinase, platelet type	PFKP			3.67216
Q6W4X9	Mucin-6	MUC6			5.19026
Q9Y365	PCTP-like protein	STARD10			2.54515
P19338	Nucleolin	NCL			2.00598
Q96HE7	ERO1-like protein alpha	ERO1L			4.00598
P51571	Translocon-associated protein subunit delta	SSR4			2.56739
P23246	Splicing factor, proline- and glutamine-rich	SFPQ			2.38488
Q8IVV2	Lipoxygenase homology domain-containing protein 1	LOXHD1			2.22848
P19367	Hexokinase-1	HK1			2.94715
A0A0B4J1Y8		IGLV9-49			2.94705
A0A0J9YY99					3.91948
Q8IYT4	Katanin p60 ATPase-containing subunit A-like 2	KATNAL2			3.91948
Q8TE68	Epidermal growth factor receptor kinase substrate 8-like protein 1	EPS8L1			2.49829
Q15942	Zyxin	ZYX			4.01414
P55795;P31943	Heterogeneous nuclear ribonucleoprotein H2;Heterogeneous nuclear ribonucleoprotein H;Heterogeneous nuclear ribonucleoprotein H, N-terminally processed	HNRNPH2;HNRNPH1			2.18326
P35237	Serpin B6	SERPINB6			4.222
E9PAV3	Nascent polypeptide-associated complex subunit alpha, muscle-specific form	NACA			3.00793
P09104	Gamma-enolase	ENO2			3.91948
P20700	Lamin-B1	LMNB1			2.50588
P50452	Serpin B8	SERPINB8			3.91948
Q9H3R2	Mucin-13	MUC13			3.62422
Q9NR28	Diablo homolog, mitochondrial	DIABLO			2.27932
P11586	C-1-tetrahydrofolate synthase, cytoplasmic;Methylenetetrahydrofolate dehydrogenase;Methenyltetrahydrofolate cyclohydrolase;Formyltetrahydrofolate synthetase;C-1-tetrahydrofolate synthase, cytoplasmic, N-terminally processed	MTHFD1			2.6559
O75436	Vacuolar protein sorting-associated protein 26A	VPS26A			3.00598
Q6P4A8	Phospholipase B-like 1;Phospholipase B-like 1 chain A;Phospholipase B-like 1 chain B;Phospholipase B-like 1 chain C	PLBD1			3.91948
P84098	60S ribosomal protein L19	RPL19			4.91948
P35270	Sepiapterin reductase	SPR			4.09316
P56470	Galectin-4	LGALS4			10.1819
P11117	Lysosomal acid phosphatase	ACP2			2.51494
P62701	40S ribosomal protein S4, X isoform	RPS4X			3.94254
P07478	Trypsin-2	PRSS2			2.02792
Q13561	Dynactin subunit 2	DCTN2			2.50624
P50914	60S ribosomal protein L14	RPL14			2.95708
Q9NP55	BPI fold-containing family A member 1	BPIFA1			2.14446
Q9H0U4	Ras-related protein Rab-1B	RAB1B			4.91948
P62847	40S ribosomal protein S24	RPS24			3.80344
P08185	Corticosteroid-binding globulin	SERPINA6			2.21948
Q99798	Aconitate hydratase, mitochondrial	ACO2			2.50598
P45880	Voltage-dependent anion-selective channel protein 2	VDAC2			2.50598
Q9UHR4	Brain-specific angiogenesis inhibitor 1-associated protein 2-like protein 1	BAIAP2L1			4.26983
Q86X29	Lipolysis-stimulated lipoprotein receptor	LSR			3.31152
P09210;P08263	Glutathione S-transferase A2;Glutathione S-transferase A1;Glutathione S-transferase A1, N-terminally processed	GSTA2;GSTA1			5.91948
P84090	Enhancer of rudimentary homolog	ERH			5.00598
P01601	Ig kappa chain V-I region HK101				3.91948
O75131	Copine-3	CPNE3			2.10714
A0A0B4J1X8		IGHV3-43			2.53701
Q9Y2Y8	Proteoglycan 3	PRG3			2.05431
P46776	60S ribosomal protein L27a	RPL27A			2.83089
Q8TE67	Epidermal growth factor receptor kinase substrate 8-like protein 3	EPS8L3			2.94799
Q92973	Transportin-1	TNPO1			2.47255
P60866	40S ribosomal protein S20	RPS20			4.91948
Q15393	Splicing factor 3B subunit 3	SF3B3			2.96863
Q9Y4E1;Q641Q2	WASH complex subunit FAM21C;WASH complex subunit FAM21A	FAM21C;FAM21A			2.14391
Q14240	Eukaryotic initiation factor 4A-II;Eukaryotic initiation factor 4A-II, N-terminally processed	EIF4A2			2.94564
P62913	60S ribosomal protein L11	RPL11			2.90362
P48147	Prolyl endopeptidase	PREP			2.50598
P49448;P00367	Glutamate dehydrogenase 2, mitochondrial;Glutamate dehydrogenase 1, mitochondrial	GLUD2;GLUD1			3.73012
